# Supplementary material for: Distinct regulatory networks control toxin gene expression in elapid and viperid snakes
Source: BMC Genomics. 2024 Feb 16;25:186. doi: 10.1186/s12864-024-10090-y (PMC10874052; doi:10.1186/s12864-024-10090-y)
Supplement: Supplementary file 2 — Supplementary Material 2 [file 12864_2024_10090_MOESM2_ESM.xlsx]

## Sheet: P.textilis_96hpm
Supplemental Table 2. Gene expression data for Pseudonaja textilis from milked and unmilked venom glands.
Gene	Annotation	UniProt Transcription	UniProt Translation	GFOLD(0.01)	Fold-change	Unmilked_TPM	Milked_TPM
XM_026712333.1	PREDICTED: Pseudonaja textilis ATP binding cassette subfamily A member 2 (ABCA2), transcript variant X2, mR			8.15717	285.465	0	9.2436
XM_026711530.1	PREDICTED: Pseudonaja textilis WNK lysine deficient protein kinase 3 (WNK3), transcript variant X1, mRNA			7.5137	182.747	0	2.55846
XM_026700444.1	PREDICTED: Pseudonaja textilis chloride channel CLIC like 1 (CLCC1), transcript variant X3, mRNA			7.06866	134.239	0	19.3392
XM_026703511.1	PREDICTED: Pseudonaja textilis ubiquitin protein ligase E3 component n-recognin 5 (UBR5), transcript varian			6.82614	113.468	0	2.91736
XM_026701653.1	PREDICTED: Pseudonaja textilis membrane metalloendopeptidase (MME), transcript variant X2, mRNA			6.79534	111.071	0	7.66726
XM_026700290.1	PREDICTED: Pseudonaja textilis MON2 homolog, regulator of endosome-to-Golgi trafficking (MON2), transcript			6.77294	109.36	0	5.71636
XM_026721886.1	PREDICTED: Pseudonaja textilis plectin (PLEC), transcript variant X4, mRNA			6.73169	106.277	0	1.97251
XR_003375473.1	PREDICTED: Pseudonaja textilis short neurotoxin 1 (LOC113446371), transcript variant X2, misc_RNA			6.51116	91.2125	0	30.0417
XM_026713043.1	PREDICTED: Pseudonaja textilis homeodomain interacting protein kinase 1 (HIPK1), transcript variant X2, mRN			6.49847	90.4137	0	2.75739
XM_026711917.1	PREDICTED: Pseudonaja textilis Snf2 related CREBBP activator protein (SRCAP), transcript variant X2, mRNA			6.42563	85.9622	0	2.13908
XM_026697979.1	PREDICTED: Pseudonaja textilis KIAA1109 ortholog (KIAA1109), transcript variant X3, mRNA			6.32242	80.0273	0	1.46269
XM_026709174.1	PREDICTED: Pseudonaja textilis lysine methyltransferase 2A (KMT2A), transcript variant X7, mRNA			6.31831	79.7996	0	1.57419
XM_026714833.1	PREDICTED: Pseudonaja textilis Sp1 transcription factor (SP1), transcript variant X2, mRNA	sp|P847|SP1_HUMAN Transcription factor Sp1 OS=Homo sapiens OX=966 GN=SP1 PE=1 SV=3		6.3017	78.8861	0	2.60003
XM_026701774.1	PREDICTED: Pseudonaja textilis apoptosis associated tyrosine kinase (AATK), transcript variant X6, mRNA			6.27644	77.517	0	2.54101
XM_026695187.1	PREDICTED: Pseudonaja textilis dystonin (DST), transcript variant X6, mRNA			6.26791	77.06	0	1.39375
XM_026721013.1	PREDICTED: Pseudonaja textilis ATM serine/threonine kinase (ATM), transcript variant X1, mRNA		sp|Q9JLN9|MTOR_MOUSE Serine/threonine-protein kinase mTOR OS=Mus musculus OX=19 GN=Mtor PE=1 SV=2	6.23551	75.3487	0.00355821	1.99187
XM_026719946.1	PREDICTED: Pseudonaja textilis APC, WNT signaling pathway regulator (APC), transcript variant X3, mRNA			6.22894	75.0063	0	1.91868
XM_026699567.1	PREDICTED: Pseudonaja textilis ataxin 1 (ATXN1), transcript variant X5, mRNA			6.22012	74.5492	0	1.93948
XM_026696033.1	PREDICTED: Pseudonaja textilis echinoderm microtubule associated protein like 6 (EML6), transcript variant			6.21791	74.435	0	2.38797
XM_026701259.1	PREDICTED: Pseudonaja textilis aldehyde dehydrogenase 18 family member A1 (ALDH18A1), transcript variant X1			6.2001	73.5218	0	6.04118
XM_026706108.1	PREDICTED: Pseudonaja textilis ADP ribosylation factor guanine nucleotide exchange factor 1 (ARFGEF1), tran			6.1546	71.2392	0	2.73577
XM_026704385.1	PREDICTED: Pseudonaja textilis myosin phosphatase Rho interacting protein (MPRIP), transcript variant X1, m			6.10763	68.9572	0	1.57701
XM_026710496.1	PREDICTED: Pseudonaja textilis myoferlin (MYOF), transcript variant X1, mRNA			6.07868	67.5873	0	2.77866
XM_026704343.1	PREDICTED: Pseudonaja textilis trinucleotide repeat containing 18 (TNRC18), transcript variant X1, mRNA			6.02659	65.1905	0	1.9826
XM_026711161.1	PREDICTED: Pseudonaja textilis lysine methyltransferase 2D (KMT2D), transcript variant X4, mRNA	sp|O14686|KMT2D_HUMAN Histone-lysine N-methyltransferase 2D OS=Homo sapiens OX=966 GN=KMT2D PE=1 SV=2		6.00538	64.2391	0.00404001	1.32894
XM_026726597.1	PREDICTED: Pseudonaja textilis TRAF3 interacting protein 2 (TRAF3IP2), transcript variant X5, mRNA			6.00112	64.0497	0	4.47237
XM_026697673.1	PREDICTED: Pseudonaja textilis Ral GTPase activating protein non-catalytic beta subunit (RALGAPB), transcri			5.97517	62.9079	0	1.81739
XM_026704827.1	PREDICTED: Pseudonaja textilis actin binding LIM protein 1 (ABLIM1), transcript variant X9, mRNA			5.95937	62.2227	0	4.13698
XM_026718619.1	PREDICTED: Pseudonaja textilis myotubularin related protein 3 (MTMR3), transcript variant X3, mRNA			5.94875	61.7664	0	2.74668
XM_026696434.1	PREDICTED: Pseudonaja textilis AF4/FMR2 family member 4 (AFF4), transcript variant X2, mRNA			5.89166	59.3699	0	1.68491
XM_026717601.1	PREDICTED: Pseudonaja textilis WAS/WASL interacting protein family member 2 (WIPF2), transcript variant X2,			5.86083	58.1147	0	2.65397
XM_026713124.1	PREDICTED: Pseudonaja textilis coiled-coil domain containing 88C (CCDC88C), transcript variant X3, mRNA			5.85515	57.8863	0	2.70499
XM_026703247.1	PREDICTED: Pseudonaja textilis translocated promoter region, nuclear basket protein (TPR), transcript varia			5.82352	56.631	0	2.16868
XM_026719074.1	PREDICTED: Pseudonaja textilis probable C-mannosyltransferase DPY19L3 (LOC113448400), transcript variant X2			5.77021	54.5766	0	6.7907
XM_026707729.1	PREDICTED: Pseudonaja textilis autophagy and beclin 1 regulator 1 (AMBRA1), transcript variant X2, mRNA			5.71798	52.6361	0	2.56081
XM_026715732.1	PREDICTED: Pseudonaja textilis ATPase cation transporting 13A2 (ATP13A2), transcript variant X1, mRNA			5.69909	51.9514	0	2.84997
XM_026720593.1	PREDICTED: Pseudonaja textilis chromodomain-helicase-DNA-binding protein 8-like (LOC113449473), transcript	sp|O6264|SMCA5_HUMAN SWI/SNF-related matrix-associated actin-dependent regulator of chromatin subfamily A member 5 OS=Homo sapiens OX=966 GN=SMARCA5 PE=1 SV=1		5.68955	51.609	0	1.68439
XR_003375521.1	PREDICTED: Pseudonaja textilis integrator complex subunit 6-like (LOC113446741), transcript variant X3, mis			5.65074	50.2391	0	4.33998
XM_026716424.1	PREDICTED: Pseudonaja textilis farnesyl diphosphate synthase (FDPS), transcript variant X1, mRNA			5.63095	49.5547	0	6.93389
XM_026695517.1	PREDICTED: Pseudonaja textilis baculoviral IAP repeat containing 6 (BIRC6), transcript variant X6, mRNA			5.62428	49.3261	0	0.915308
XM_026706515.1	PREDICTED: Pseudonaja textilis nucleobindin 2 (NUCB2), transcript variant X2, mRNA			5.62095	49.2124	0	9.74614
XM_026710315.1	PREDICTED: Pseudonaja textilis musashi RNA binding protein 2 (MSI2), transcript variant X4, mRNA			5.62095	49.2124	0	2.47656
XM_026721894.1	PREDICTED: Pseudonaja textilis plectin (PLEC), transcript variant X11, mRNA			5.5871	48.0712	0	0.894347
XM_026719877.1	PREDICTED: Pseudonaja textilis lysine methyltransferase 2C (KMT2C), transcript variant X9, mRNA			5.4768	44.5329	0	0.766237
XM_026698507.1	PREDICTED: Pseudonaja textilis protein phosphatase 2 regulatory subunit B'gamma (PPP2R5C), transcript varia			5.47309	44.4185	0	3.29653
XM_026715132.1	PREDICTED: Pseudonaja textilis glycerol-3-phosphate acyltransferase 4 (GPAT4), transcript variant X1, mRNA			5.44692	43.6201	0	4.6944
XM_026714579.1	PREDICTED: Pseudonaja textilis jumonji domain containing 1C (JMJD1C), transcript variant X4, mRNA			5.41254	42.5929	0	1.46458
XM_026721735.1	PREDICTED: Pseudonaja textilis cytochrome P450 2J2-like (LOC113450521), transcript variant X3, mRNA			5.38916	41.9082	0	8.04005
XM_026710328.1	PREDICTED: Pseudonaja textilis ATPase family, AAA domain containing 2B (ATAD2B), transcript variant X2, mRN			5.35737	40.9948	0	1.57529
XM_026709290.1	PREDICTED: Pseudonaja textilis A-kinase anchoring protein 13 (AKAP13), transcript variant X5, mRNA			5.34932	40.7667	0	1.20834
XM_026696002.1	PREDICTED: Pseudonaja textilis forkhead box N2 (FOXN2), transcript variant X2, mRNA			5.34528	40.6527	0	1.55923
XM_026724641.1	PREDICTED: Pseudonaja textilis integral membrane protein GPR137-like (LOC113453133), mRNA			5.34123	40.5388	0	5.7087
XM_026701185.1	PREDICTED: Pseudonaja textilis ligand dependent nuclear receptor corepressor (LCOR), transcript variant X1,			5.32077	39.9679	0	0.929615
XM_026696974.1	PREDICTED: Pseudonaja textilis zinc finger CCCH-type containing 7B (ZC3H7B), transcript variant X4, mRNA			5.31664	39.8537	0	1.54089
XM_026721841.1	PREDICTED: Pseudonaja textilis phosphoinositide-3-kinase regulatory subunit 4 (PIK3R4), transcript variant			5.29584	39.2832	0	2.34296
XM_026720374.1	PREDICTED: Pseudonaja textilis protein tyrosine phosphatase, receptor type S (PTPRS), transcript variant X5			5.2533	38.1418	0	1.4502
XR_003373586.1	PREDICTED: Pseudonaja textilis inhibitor of Bruton tyrosine kinase (IBTK), transcript variant X3, misc_RNA			5.22716	37.4569	0.00933853	2.60595
XM_026697964.1	PREDICTED: Pseudonaja textilis ubiquitin specific peptidase 53 (USP53), transcript variant X1, mRNA			5.22716	37.4569	0	1.39424
XM_026717603.1	PREDICTED: Pseudonaja textilis WAS/WASL interacting protein family member 2 (WIPF2), transcript variant X4,			5.12706	34.9461	0	1.60591
XM_026721598.1	PREDICTED: Pseudonaja textilis tripartite motif containing 3 (TRIM3), transcript variant X1, mRNA			5.10809	34.4896	0	3.75944
XM_026701301.1	PREDICTED: Pseudonaja textilis IWS1, SUPT6H interacting protein (IWS1), transcript variant X1, mRNA			5.10809	34.4896	0	3.6771
XM_026718302.1	PREDICTED: Pseudonaja textilis tousled like kinase 2 (TLK2), transcript variant X3, mRNA			5.10809	34.4896	0	0.969623
XM_026706243.1	PREDICTED: Pseudonaja textilis MLLT10, histone lysine methyltransferase DOT1L cofactor (MLLT10), transcript			5.09851	34.2613	0	2.81844
XM_026695716.1	PREDICTED: Pseudonaja textilis MIA SH3 domain ER export factor 3 (MIA3), transcript variant X11, mRNA			5.08887	34.0332	0	1.5906
XM_026706859.1	PREDICTED: Pseudonaja textilis MRE11 homolog, double strand break repair nuclease (MRE11), transcript varia			5.0546	33.2343	0.0109219	2.70607
XM_026706466.1	PREDICTED: Pseudonaja textilis SET binding factor 2 (SBF2), transcript variant X1, mRNA			5.0546	33.2343	0	1.27387
XM_026697584.1	PREDICTED: Pseudonaja textilis zinc fingers and homeoboxes 3 (ZHX3), transcript variant X3, mRNA			5.04964	33.1202	0	2.35463
XM_026713308.1	PREDICTED: Pseudonaja textilis myeloid leukemia factor 2 (MLF2), transcript variant X4, mRNA			5.03464	32.7776	0	6.58827
XM_026701514.1	PREDICTED: Pseudonaja textilis acyl-CoA synthetase long chain family member 3 (ACSL3), transcript variant X			5.01018	32.2266	0.0993498	7.10599
XM_026704206.1	PREDICTED: Pseudonaja textilis cramped chromatin regulator homolog 1 (CRAMP1), transcript variant X2, mRNA			5.00419	32.0931	0	1.88448
XM_026697246.1	PREDICTED: Pseudonaja textilis transcription factor 20 (TCF20), transcript variant X5, mRNA			4.99905	31.9789	0	1.51574
XM_026715661.1	PREDICTED: Pseudonaja textilis zinc finger CCCH-type containing 11A (ZC3H11A), transcript variant X7, mRNA			4.98871	31.7506	0	2.19487
XM_026709287.1	PREDICTED: Pseudonaja textilis A-kinase anchoring protein 13 (AKAP13), transcript variant X2, mRNA			4.98351	31.6363	0	0.927957
XM_026698159.1	PREDICTED: Pseudonaja textilis tripartite motif containing 2 (TRIM2), transcript variant X3, mRNA			4.97308	31.4084	0	1.4175
XM_026696579.1	PREDICTED: Pseudonaja textilis mastermind like transcriptional coactivator 1 (MAML1), transcript variant X2			4.97308	31.4084	0	1.33216
XM_026703567.1	PREDICTED: Pseudonaja textilis NudC domain containing 1 (NUDCD1), transcript variant X3, mRNA			4.96255	31.18	0	3.7868
XR_003374798.1	PREDICTED: Pseudonaja textilis serine/threonine kinase 11 interacting protein (STK11IP), transcript variant			4.95194	30.9516	0	2.00736
XM_026700636.1	PREDICTED: Pseudonaja textilis AT-rich interaction domain 2 (ARID2), transcript variant X1, mRNA			4.95194	30.9516	0	1.14902
XM_026700216.1	PREDICTED: Pseudonaja textilis far upstream element binding protein 1 (FUBP1), transcript variant X4, mRNA	sp|Q96AE4|FUBP1_HUMAN Far upstream element-binding protein 1 OS=Homo sapiens OX=966 GN=FUBP1 PE=1 SV=3	sp|Q9Y6M1|IF2B2_HUMAN Insulin-like growth factor 2 mRNA-binding protein 2 OS=Homo sapiens OX=966 GN=IGF2BP2 PE=1 SV=2	4.94799	30.8669	0.0276526	3.22107
XM_026706329.1	PREDICTED: Pseudonaja textilis thrombospondin type 1 domain containing 7A (THSD7A), transcript variant X1,			4.94126	30.7233	0	0.818326
XM_026706261.1	PREDICTED: Pseudonaja textilis KIAA1217 ortholog (KIAA1217), transcript variant X2, mRNA			4.8922	29.6961	0	0.80814
XM_026704253.1	PREDICTED: Pseudonaja textilis xylosyltransferase 1 (XYLT1), transcript variant X1, mRNA			4.86422	29.1257	0	1.46002
XM_026708000.1	PREDICTED: Pseudonaja textilis protein tyrosine phosphatase, non-receptor type 4 (PTPN4), transcript varian			4.85856	29.0116	0	0.824489
XM_026709925.1	PREDICTED: Pseudonaja textilis C2 calcium dependent domain containing 5 (C2CD5), transcript variant X4, mRN			4.8299	28.441	0	1.58881
XM_026695880.1	PREDICTED: Pseudonaja textilis kinesin light chain 4 (KLC4), transcript variant X2, mRNA			4.82411	28.3271	0	2.46229
XM_026709049.1	PREDICTED: Pseudonaja textilis papilin, proteoglycan like sulfated glycoprotein (PAPLN), transcript variant			4.81243	28.0987	0	1.40689
XM_026707025.1	PREDICTED: Pseudonaja textilis uncharacterized LOC113440574 (LOC113440574), transcript variant X2, mRNA			4.78282	27.5278	0	2.59872
XM_026717661.1	PREDICTED: Pseudonaja textilis ras-related protein Rab-11A-like (LOC113447438), transcript variant X2, mRNA			4.76618	27.2122	0.0519576	7.27144
XM_026696809.1	PREDICTED: Pseudonaja textilis origin recognition complex subunit 2 (ORC2), transcript variant X2, mRNA			4.76477	27.1856	0	4.28249
XM_026715575.1	PREDICTED: Pseudonaja textilis SRY-box 13 (SOX13), transcript variant X4, mRNA			4.75261	26.9574	0	1.83864
XM_026710306.1	PREDICTED: Pseudonaja textilis phosphatidylinositol glycan anchor biosynthesis class W (PIGW), transcript v			4.74034	26.7291	0	3.45158
XM_026701522.1	PREDICTED: Pseudonaja textilis dedicator of cytokinesis 10 (DOCK10), transcript variant X2, mRNA			4.72173	26.3865	0	1.11603
XM_026715500.1	PREDICTED: Pseudonaja textilis F-box protein 46 (FBXO46), transcript variant X2, mRNA			4.71549	26.2727	0	3.13802
XM_026712099.1	PREDICTED: Pseudonaja textilis ergosterol biosynthesis 28 homolog (ERG28), transcript variant X2, mRNA			4.70921	26.1585	0	2.1819
XM_026723994.1	PREDICTED: Pseudonaja textilis histone-lysine N-methyltransferase SETDB1-like (LOC113452534), transcript va			4.70289	26.0442	0	1.81269
XM_026707593.1	PREDICTED: Pseudonaja textilis IKAROS family zinc finger 2 (IKZF2), transcript variant X5, mRNA			4.70289	26.0442	0	1.36397
XM_026720595.1	PREDICTED: Pseudonaja textilis chromodomain-helicase-DNA-binding protein 8-like (LOC113449473), transcript			4.69657	25.9304	0	0.863115
XM_026718576.1	PREDICTED: Pseudonaja textilis zinc finger protein 462 (ZNF462), transcript variant X2, mRNA			4.67738	25.5877	0	0.76462
XM_026706895.1	PREDICTED: Pseudonaja textilis interstitial collagenase-like (LOC113440475), mRNA			4.67094	25.4738	0	4.41042
XM_026696570.1	PREDICTED: Pseudonaja textilis heterogeneous nuclear ribonucleoprotein H1 (HNRNPH1), transcript variant X9,			4.65795	25.2454	0	2.88589
XM_026718369.1	PREDICTED: Pseudonaja textilis perilipin 2 (PLIN2), transcript variant X3, mRNA			4.65795	25.2454	0	2.38404
XM_026710782.1	PREDICTED: Pseudonaja textilis HECT domain E3 ubiquitin protein ligase 1 (HECTD1), transcript variant X1, m			4.65141	25.1312	0	0.822789
XM_026698503.1	PREDICTED: Pseudonaja textilis tryptophanyl-tRNA synthetase (WARS), transcript variant X2, mRNA			4.62496	24.6747	0	1.65225
XM_026718491.1	PREDICTED: Pseudonaja textilis xin actin binding repeat containing 1 (XIRP1), transcript variant X1, mRNA			4.61827	24.5605	0	0.861263
XM_026711223.1	PREDICTED: Pseudonaja textilis bromodomain PHD finger transcription factor (BPTF), transcript variant X1, m			4.61827	24.5605	0	0.581282
XM_026697676.1	PREDICTED: Pseudonaja textilis NDRG family member 3 (NDRG3), transcript variant X1, mRNA			4.6048	24.3323	0	1.81938
XM_026709659.1	PREDICTED: Pseudonaja textilis nuclear mitotic apparatus protein 1-like (LOC113442211), transcript variant			4.59802	24.2182	0	2.17666
XM_026702437.1	PREDICTED: Pseudonaja textilis human immunodeficiency virus type I enhancer binding protein 3 (HIVEP3), tra			4.58436	23.99	0	0.762178
XM_026717866.1	PREDICTED: Pseudonaja textilis uncharacterized LOC113447596 (LOC113447596), transcript variant X3, mRNA			4.55664	23.5334	0	1.48841
XM_026701562.1	PREDICTED: Pseudonaja textilis 5'-3' exoribonuclease 1 (XRN1), transcript variant X3, mRNA			4.55664	23.5334	0	0.830689
XM_026706671.1	PREDICTED: Pseudonaja textilis chromosome unknown C11orf24 homolog (CUNH11orf24), transcript variant X1, mR			4.54259	23.3054	0	2.48421
XM_026710881.1	PREDICTED: Pseudonaja textilis small nuclear ribonucleoprotein U1 subunit 70 (SNRNP70), transcript variant			4.5355	23.1911	0	4.18219
XM_026714852.1	PREDICTED: Pseudonaja textilis activating transcription factor 7 (ATF7), transcript variant X1, mRNA			4.5355	23.1911	0	1.14291
XM_026714214.1	PREDICTED: Pseudonaja textilis cyclin dependent kinase like 5 (CDKL5), transcript variant X3, mRNA			4.52839	23.0771	0	0.678506
XM_026698748.1	PREDICTED: Pseudonaja textilis DDHD domain containing 1 (DDHD1), transcript variant X1, mRNA			4.52124	22.963	0	1.70656
XM_026702354.1	PREDICTED: Pseudonaja textilis testis expressed 10 (TEX10), transcript variant X3, mRNA			4.49228	22.5067	0	2.22396
XM_026700213.1	PREDICTED: Pseudonaja textilis far upstream element binding protein 1 (FUBP1), transcript variant X1, mRNA	sp|Q96AE4|FUBP1_HUMAN Far upstream element-binding protein 1 OS=Homo sapiens OX=966 GN=FUBP1 PE=1 SV=3	sp|Q9Y6M1|IF2B2_HUMAN Insulin-like growth factor 2 mRNA-binding protein 2 OS=Homo sapiens OX=966 GN=IGF2BP2 PE=1 SV=2	4.48353	22.3706	0.0683455	3.89532
XM_026702384.1	PREDICTED: Pseudonaja textilis IgGFc-binding protein-like (LOC113437411), transcript variant X1, mRNA			4.47756	22.2782	0	1.01935
XM_026710277.1	PREDICTED: Pseudonaja textilis neurofibromin 1 (NF1), transcript variant X1, mRNA			4.47016	22.1642	0	0.550151
XM_026718955.1	PREDICTED: Pseudonaja textilis pyruvate dehydrogenase [acetyl-transferring]-phosphatase 2, mitochondrial-li			4.46985	22.1594	0.0364378	4.15967
XM_026723687.1	PREDICTED: Pseudonaja textilis voltage-dependent anion-selective channel protein 2 (LOC113452241), transcri			4.46829	22.1355	0.752169	28.6675
XM_026719055.1	PREDICTED: Pseudonaja textilis pyruvate dehydrogenase [acetyl-transferring]-phosphatase 2, mitochondrial-li			4.4627	22.0499	0	1.56066
XM_026724707.1	PREDICTED: Pseudonaja textilis vascular endothelial growth factor A-like (LOC113453195), mRNA			4.45521	21.9357	0	4.885
XM_026710653.1	PREDICTED: Pseudonaja textilis DEAD-box helicase 42 (DDX42), transcript variant X3, mRNA			4.4477	21.8218	0	2.59299
XM_026706312.1	PREDICTED: Pseudonaja textilis meiosis regulator for oocyte development (MIOS), transcript variant X1, mRNA			4.44013	21.7076	0	1.60733
XM_026721103.1	PREDICTED: Pseudonaja textilis F-box and leucine rich repeat protein 19 (FBXL19), transcript variant X1, mR			4.44013	21.7076	0	1.23985
XM_026711536.1	PREDICTED: Pseudonaja textilis WNK lysine deficient protein kinase 3 (WNK3), transcript variant X7, mRNA	sp|Q8RXE5|WNK1_ARATH Probable serine/threonine-protein kinase WNK1 OS=Arabidopsis thaliana OX=372 GN=WNK1 PE=2 SV=1	sp|Q9GT24|ZYG1_CAEEL Probable serine/threonine-protein kinase zyg-1 OS=Caenorhabditis elegans OX=6239 GN=zyg-1 PE=1 SV=1	4.42607	21.4971	0.00961152	0.715234
XM_026706648.1	PREDICTED: Pseudonaja textilis Ras association domain family member 7 (RASSF7), transcript variant X4, mRNA			4.42488	21.4794	0	2.7253
XM_026711661.1	PREDICTED: Pseudonaja textilis plexin B3 (PLXNB3), transcript variant X3, mRNA			4.42488	21.4794	0	0.91775
XM_026722333.1	PREDICTED: Pseudonaja textilis transmembrane protein 209 (TMEM209), transcript variant X1, mRNA			4.41719	21.3652	0	2.32651
XM_026715554.1	PREDICTED: Pseudonaja textilis polymeric immunoglobulin receptor (PIGR), transcript variant X2, mRNA			4.41719	21.3652	0	1.66444
XM_026699918.1	PREDICTED: Pseudonaja textilis Mdm1 nuclear protein (MDM1), transcript variant X2, mRNA			4.40947	21.2512	0	1.2693
XM_026710839.1	PREDICTED: Pseudonaja textilis MLLT6, PHD finger containing (MLLT6), transcript variant X5, mRNA			4.40947	21.2512	0	0.592147
XM_026711163.1	PREDICTED: Pseudonaja textilis lysine methyltransferase 2D (KMT2D), transcript variant X5, mRNA	sp|O14686|KMT2D_HUMAN Histone-lysine N-methyltransferase 2D OS=Homo sapiens OX=966 GN=KMT2D PE=1 SV=2		4.40272	21.152	0.0101016	0.739746
XM_026709175.1	PREDICTED: Pseudonaja textilis lysine methyltransferase 2A (KMT2A), transcript variant X8, mRNA			4.4017	21.137	0	0.418701
XM_026713229.1	PREDICTED: Pseudonaja textilis microfibril associated protein 5 (MFAP5), transcript variant X3, mRNA			4.37814	20.7946	0	3.26505
XM_026718731.1	PREDICTED: Pseudonaja textilis E3 ubiquitin-protein ligase MARCH8-like (LOC113448149), transcript variant X			4.36221	20.5663	0	2.16062
XM_026720590.1	PREDICTED: Pseudonaja textilis chromodomain-helicase-DNA-binding protein 8-like (LOC113449473), transcript	sp|O6264|SMCA5_HUMAN SWI/SNF-related matrix-associated actin-dependent regulator of chromatin subfamily A member 5 OS=Homo sapiens OX=966 GN=SMARCA5 PE=1 SV=1		4.34612	20.3382	0.00436926	0.665048
XM_026724459.1	PREDICTED: Pseudonaja textilis ATPase plasma membrane Ca2+ transporting 2 (ATP2B2), transcript variant X6,			4.33799	20.2239	0	1.2551
XM_026700667.1	PREDICTED: Pseudonaja textilis roundabout guidance receptor 1 (ROBO1), transcript variant X1, mRNA			4.33799	20.2239	0	0.766686
XM_026708751.1	PREDICTED: Pseudonaja textilis neurobeachin (NBEA), transcript variant X2, mRNA			4.32984	20.11	0	0.515623
XM_026724374.1	PREDICTED: Pseudonaja textilis WD repeat domain phosphoinositide-interacting protein 2 (LOC113452879), part			4.32163	19.9959	0	4.45343
XM_026724376.1	PREDICTED: Pseudonaja textilis WD repeat domain phosphoinositide-interacting protein 2 (LOC113452881), part			4.32163	19.9959	0	4.45343
XM_026699318.1	PREDICTED: Pseudonaja textilis establishment of sister chromatid cohesion N-acetyltransferase 1 (ESCO1), tr			4.32163	19.9959	0	1.47061
XM_026717977.1	PREDICTED: Pseudonaja textilis SET domain containing 5 (SETD5), transcript variant X4, mRNA			4.32163	19.9959	0	0.948823
XM_026698191.1	PREDICTED: Pseudonaja textilis La ribonucleoprotein domain family member 7 (LARP7), transcript variant X6,			4.31337	19.8817	0	2.67292
XM_026719405.1	PREDICTED: Pseudonaja textilis chromodomain helicase DNA binding protein 1 (CHD1), transcript variant X1, m			4.31337	19.8817	0	0.953032
XM_026715301.1	PREDICTED: Pseudonaja textilis protein phosphatase 1 regulatory subunit 37 (PPP1R37), transcript variant X3			4.30505	19.7674	0	1.29689
XM_026708678.1	PREDICTED: Pseudonaja textilis solute carrier family 5 member 6 (SLC5A6), transcript variant X2, mRNA			4.29671	19.6534	0	2.1304
XM_026723178.1	PREDICTED: Pseudonaja textilis solute carrier family 41 member 3 (SLC41A3), transcript variant X3, mRNA			4.28831	19.5393	0	1.92801
XM_026724502.1	PREDICTED: Pseudonaja textilis nucleolar protein 8 (NOL8), transcript variant X2, mRNA			4.26281	19.197	0	1.19147
XM_026701817.1	PREDICTED: Pseudonaja textilis ubiquitin specific peptidase 36 (USP36), transcript variant X2, mRNA			4.26281	19.197	0	1.06954
XM_026709198.1	PREDICTED: Pseudonaja textilis Rho GTPase activating protein 32 (ARHGAP32), transcript variant X2, mRNA			4.26281	19.197	0	0.627016
XM_026714793.1	PREDICTED: Pseudonaja textilis SMAD family member 2 (SMAD2), transcript variant X2, mRNA			4.24555	18.9687	0	3.42954
XM_026697064.1	PREDICTED: Pseudonaja textilis DDB1 and CUL4 associated factor 17 (DCAF17), transcript variant X1, mRNA			4.24555	18.9687	0	2.72315
XM_026701380.1	PREDICTED: Pseudonaja textilis phosphatidylinositol-4,5-bisphosphate 3-kinase catalytic subunit gamma (PIK3			4.23685	18.8547	0	1.43595
XM_026702510.1	PREDICTED: Pseudonaja textilis FGR proto-oncogene, Src family tyrosine kinase (FGR), transcript variant X2,			4.23685	18.8547	0	1.02489
XM_026713186.1	PREDICTED: Pseudonaja textilis thyroid hormone receptor interactor 11 (TRIP11), transcript variant X2, mRNA			4.23685	18.8547	0	0.825323
XM_026713782.1	PREDICTED: Pseudonaja textilis HIV-1 Tat interactive protein 2 (HTATIP2), transcript variant X6, mRNA			4.22809	18.7405	0	3.59736
XR_003374832.1	PREDICTED: Pseudonaja textilis NAD(P)HX dehydratase (NAXD), transcript variant X2, misc_RNA			4.22809	18.7405	0	1.72851
XM_026700317.1	PREDICTED: Pseudonaja textilis transforming growth factor beta receptor 3 (TGFBR3), transcript variant X3,			4.22809	18.7405	0	1.06274
XM_026701979.1	PREDICTED: Pseudonaja textilis CASK interacting protein 2 (CASKIN2), transcript variant X1, mRNA			4.22809	18.7405	0	0.767893
XM_026710576.1	PREDICTED: Pseudonaja textilis PWWP domain containing 2B (PWWP2B), transcript variant X1, mRNA			4.21928	18.6264	0.0140494	1.96026
XM_026696274.1	PREDICTED: Pseudonaja textilis leucine rich repeat containing 8 VRAC subunit E (LRRC8E), transcript variant			4.21928	18.6264	0	1.14465
XM_026700790.1	PREDICTED: Pseudonaja textilis CD47 molecule (CD47), transcript variant X1, mRNA			4.21042	18.5124	0	1.27962
XM_026720311.1	PREDICTED: Pseudonaja textilis natural killer cell triggering receptor (NKTR), transcript variant X12, mRNA			4.21042	18.5124	0	0.938006
XM_026705469.1	PREDICTED: Pseudonaja textilis ring finger protein 146 (RNF146), transcript variant X2, mRNA			4.20999	18.5069	0.186932	10.0969
XM_026700326.1	PREDICTED: Pseudonaja textilis amylo-alpha-1, 6-glucosidase, 4-alpha-glucanotransferase (AGL), transcript v			4.20148	18.398	0	0.954269
XM_026705600.1	PREDICTED: Pseudonaja textilis human immunodeficiency virus type I enhancer binding protein 2 (HIVEP2), tra			4.20148	18.398	0	0.506186
XM_026707280.1	PREDICTED: Pseudonaja textilis adhesion G protein-coupled receptor E3-like (LOC113440700), transcript varia			4.19251	18.284	0	1.81935
XM_026705568.1	PREDICTED: Pseudonaja textilis RALBP1 associated Eps domain containing 1 (REPS1), transcript variant X2, mR			4.19251	18.284	0	1.3716
XM_026718802.1	PREDICTED: Pseudonaja textilis versican (VCAN), transcript variant X1, mRNA			4.19251	18.284	0	0.51867
XM_026717769.1	PREDICTED: Pseudonaja textilis LHFPL tetraspan subfamily member 2 (LHFPL2), transcript variant X3, mRNA			4.18349	18.17	0	0.628718
XM_026710791.1	PREDICTED: Pseudonaja textilis HECT domain E3 ubiquitin protein ligase 1 (HECTD1), transcript variant X2, m			4.18349	18.17	0	0.596845
XM_026695520.1	PREDICTED: Pseudonaja textilis baculoviral IAP repeat containing 6 (BIRC6), transcript variant X8, mRNA			4.18349	18.17	0	0.33828
XM_026698205.1	PREDICTED: Pseudonaja textilis family with sequence similarity 241 member A (FAM241A), transcript variant X			4.17439	18.0558	0	1.86489
XM_026697524.1	PREDICTED: Pseudonaja textilis zinc finger MYND-type containing 8 (ZMYND8), transcript variant X3, mRNA			4.16525	17.9418	0	0.998762
XM_026714045.1	PREDICTED: Pseudonaja textilis chromodomain helicase DNA binding protein 9 (CHD9), transcript variant X5, m			4.16525	17.9418	0	0.600128
XM_026716528.1	PREDICTED: Pseudonaja textilis four and a half LIM domains 1 (FHL1), transcript variant X3, mRNA			4.15604	17.8276	0	2.9874
XM_026696569.1	PREDICTED: Pseudonaja textilis heterogeneous nuclear ribonucleoprotein H1 (HNRNPH1), transcript variant X8,			4.15604	17.8276	0	2.07149
XM_026705713.1	PREDICTED: Pseudonaja textilis TEA domain transcription factor 1 (TEAD1), transcript variant X4, mRNA			4.15604	17.8276	0	0.501254
XM_026717541.1	PREDICTED: Pseudonaja textilis KAT8 regulatory NSL complex subunit 1 (KANSL1), transcript variant X3, mRNA			4.14677	17.7134	0	0.870909
XM_026725990.1	PREDICTED: Pseudonaja textilis dystroglycan 1 (DAG1), transcript variant X2, mRNA			4.13745	17.5993	0	0.921711
XM_026711160.1	PREDICTED: Pseudonaja textilis lysine methyltransferase 2D (KMT2D), transcript variant X3, mRNA			4.13745	17.5993	0	0.265875
XM_026723964.1	PREDICTED: Pseudonaja textilis protein HIRA (LOC113452507), partial mRNA			4.12807	17.4853	0	2.04135
XM_026711602.1	PREDICTED: Pseudonaja textilis lysine demethylase 5C (KDM5C), transcript variant X2, mRNA			4.12807	17.4853	0	0.839886
XM_026710085.1	PREDICTED: Pseudonaja textilis threonine synthase like 1 (THNSL1), transcript variant X3, mRNA			4.11862	17.3711	0	1.34769
XM_026701322.1	PREDICTED: Pseudonaja textilis GRB10 interacting GYF protein 2 (GIGYF2), transcript variant X2, mRNA			4.11862	17.3711	0	1.01702
XM_026717520.1	PREDICTED: Pseudonaja textilis solute carrier family 4 member 1 (Diego blood group) (SLC4A1), transcript va			4.11862	17.3711	0	0.795058
XM_026718463.1	PREDICTED: Pseudonaja textilis nuclear factor 1 A-type (LOC113447960), transcript variant X3, mRNA	sp|Q12857|NFIA_HUMAN Nuclear factor 1 A-type OS=Homo sapiens OX=966 GN=NFIA PE=1 SV=2		4.10327	17.1873	0.0621637	2.10923
XM_026713102.1	PREDICTED: Pseudonaja textilis patatin like phospholipase domain containing 8 (PNPLA8), transcript variant			4.09954	17.1429	0	1.66216
XM_026716776.1	PREDICTED: Pseudonaja textilis nuclear factor I X (NFIX), transcript variant X3, mRNA			4.09954	17.1429	0	1.45545
XM_026721024.1	PREDICTED: Pseudonaja textilis vitelline membrane outer layer protein 1-like (LOC113449891), mRNA			4.09645	17.1062	0.644717	21.7732
XM_026704003.1	PREDICTED: Pseudonaja textilis Rho GTPase activating protein 17 (ARHGAP17), transcript variant X1, mRNA			4.09294	17.0647	0.0642711	3.55078
XM_026721559.1	PREDICTED: Pseudonaja textilis class I histocompatibility antigen, F10 alpha chain-like (LOC113450374), tra			4.0899	17.0287	0	3.27451
XM_026726717.1	PREDICTED: Pseudonaja textilis mitogen-activated protein kinase kinase kinase 7 (MAP3K7), transcript varian			4.08021	16.9148	0	1.46031
XM_026709902.1	PREDICTED: Pseudonaja textilis semaphorin 6D (SEMA6D), transcript variant X2, mRNA			4.08021	16.9148	0	0.681092
XM_026720838.1	PREDICTED: Pseudonaja textilis PR/SET domain 2 (PRDM2), transcript variant X2, mRNA			4.07043	16.8005	0	0.730393
XM_026714041.1	PREDICTED: Pseudonaja textilis chromodomain helicase DNA binding protein 9 (CHD9), transcript variant X1, m			4.07043	16.8005	0	0.478531
XM_026725090.1	PREDICTED: Pseudonaja textilis unconventional myosin-X-like (LOC113453615), partial mRNA			4.0606	16.6864	0	5.57034
XM_026720278.1	PREDICTED: Pseudonaja textilis semaphorin 6A (SEMA6A), transcript variant X3, mRNA			4.0606	16.6864	0	1.02384
XM_026710116.1	PREDICTED: Pseudonaja textilis par-3 family cell polarity regulator (PARD3), transcript variant X5, mRNA			4.05071	16.5724	0.00655426	0.814731
XM_026711227.1	PREDICTED: Pseudonaja textilis bromodomain PHD finger transcription factor (BPTF), transcript variant X4, m			4.05071	16.5724	0	0.399587
XM_026696132.1	PREDICTED: Pseudonaja textilis protein interacting with PRKCA 1 (PICK1), transcript variant X3, mRNA			4.04599	16.5183	0.660352	17.6398
XM_026717293.1	PREDICTED: Pseudonaja textilis mannose receptor C type 2 (MRC2), transcript variant X1, mRNA			4.04073	16.4581	0	0.992635
XM_026696498.1	PREDICTED: Pseudonaja textilis chromosome unknown C5orf24 homolog (CUNH5orf24), transcript variant X3, mRNA			4.04073	16.4581	0	0.794749
XM_026701188.1	PREDICTED: Pseudonaja textilis ligand dependent nuclear receptor corepressor (LCOR), transcript variant X3,			4.04073	16.4581	0	0.374614
XM_026708611.1	PREDICTED: Pseudonaja textilis scavenger receptor class A member 3 (SCARA3), transcript variant X2, mRNA			4.03069	16.344	0	1.97545
XM_026717883.1	PREDICTED: Pseudonaja textilis zinc finger protein 436-like (LOC113447603), transcript variant X5, mRNA			4.03069	16.344	0	1.56795
XM_026710432.1	PREDICTED: Pseudonaja textilis thrombospondin type 1 domain containing 1 (THSD1), transcript variant X2, mR			4.03069	16.344	0	1.51625
XM_026712265.1	PREDICTED: Pseudonaja textilis zyg-11 related cell cycle regulator (ZER1), transcript variant X3, mRNA			4.02059	16.23	0	1.1796
XM_026700594.1	PREDICTED: Pseudonaja textilis synaptojanin 1 (SYNJ1), transcript variant X5, mRNA			4.02059	16.23	0	0.750813
XM_026713502.1	PREDICTED: Pseudonaja textilis cell division cycle and apoptosis regulator 1 (CCAR1), transcript variant X2			4.01041	16.1159	0	1.27583
XM_026703033.1	PREDICTED: Pseudonaja textilis fibronectin type III domain containing 3A (FNDC3A), transcript variant X2, m			4.01041	16.1159	0	1.14391
XM_026704830.1	PREDICTED: Pseudonaja textilis actin binding LIM protein 1 (ABLIM1), transcript variant X12, mRNA			4.00015	16.0017	0	1.11175
XM_026719873.1	PREDICTED: Pseudonaja textilis lysine methyltransferase 2C (KMT2C), transcript variant X6, mRNA	sp|Q8NEZ4|KMT2C_HUMAN Histone-lysine N-methyltransferase 2C OS=Homo sapiens OX=966 GN=KMT2C PE=1 SV=3		4	16	0.0362482	1.14562
XM_026696381.1	PREDICTED: Pseudonaja textilis endoplasmic reticulum-golgi intermediate compartment 1 (ERGIC1), transcript			3.98983	15.8876	0	2.53859
XM_026700984.1	PREDICTED: Pseudonaja textilis PPFIA binding protein 1 (PPFIBP1), transcript variant X5, mRNA			3.98983	15.8876	0	0.882579
XM_026714681.1	PREDICTED: Pseudonaja textilis protein inhibitor of activated STAT 2 (PIAS2), transcript variant X1, mRNA			3.96896	15.6594	0	0.979559
XM_026722721.1	PREDICTED: Pseudonaja textilis A-kinase anchoring protein 9 (AKAP9), transcript variant X7, mRNA			3.96896	15.6594	0	0.385296
XM_026711226.1	PREDICTED: Pseudonaja textilis bromodomain PHD finger transcription factor (BPTF), transcript variant X3, m			3.95839	15.5451	0	0.374741
XM_026718211.1	PREDICTED: Pseudonaja textilis peptidyl-prolyl cis-trans isomerase FKBP5-like (LOC113447809), transcript va			3.9573	15.5334	0.0302171	2.42744
XM_026714146.1	PREDICTED: Pseudonaja textilis dipeptidase 2-like (LOC113445128), transcript variant X3, mRNA			3.94853	15.4392	2.86742	59.9467
XM_026703306.1	PREDICTED: Pseudonaja textilis sterol O-acyltransferase 1 (SOAT1), transcript variant X1, mRNA			3.94777	15.4311	0	2.35031
XM_026696920.1	PREDICTED: Pseudonaja textilis WD repeat domain 75 (WDR75), transcript variant X1, mRNA			3.92628	15.203	0	1.63849
XM_026714296.1	PREDICTED: Pseudonaja textilis transcription elongation factor A N-terminal and central domain containing (			3.92628	15.203	0	1.60802
XM_026715124.1	PREDICTED: Pseudonaja textilis RAB27B, member RAS oncogene family (RAB27B), transcript variant X1, mRNA			3.9154	15.0887	0	6.64388
XM_026717857.1	PREDICTED: Pseudonaja textilis glutamine rich 1 (QRICH1), transcript variant X4, mRNA			3.9154	15.0887	0	1.32713
XM_026704257.1	PREDICTED: Pseudonaja textilis meiosis regulator and mRNA stability factor 1 (MARF1), transcript variant X1			3.9154	15.0887	0	0.541366
XM_026706638.1	PREDICTED: Pseudonaja textilis interferon regulatory factor 7 (IRF7), transcript variant X3, mRNA			3.90445	14.9746	0	1.66273
XM_026696709.1	PREDICTED: Pseudonaja textilis ring finger protein 44 (RNF44), transcript variant X1, mRNA			3.90445	14.9746	0	0.727445
XM_026719880.1	PREDICTED: Pseudonaja textilis lysine methyltransferase 2C (KMT2C), transcript variant X12, mRNA	sp|Q8NEZ4|KMT2C_HUMAN Histone-lysine N-methyltransferase 2C OS=Homo sapiens OX=966 GN=KMT2C PE=1 SV=3		3.8839	14.7629	0.0606849	1.58464
XM_026700964.1	PREDICTED: Pseudonaja textilis KIAA0232 ortholog (KIAA0232), transcript variant X4, mRNA			3.88229	14.7464	0	0.630104
XM_026709217.1	PREDICTED: Pseudonaja textilis tubulin folding cofactor E like (TBCEL), transcript variant X1, mRNA			3.88229	14.7464	0	0.626809
XM_026706823.1	PREDICTED: Pseudonaja textilis FAT atypical cadherin 3 (FAT3), transcript variant X1, mRNA			3.88229	14.7464	0	0.228757
XM_026697490.1	PREDICTED: Pseudonaja textilis activating transcription factor 7 interacting protein (ATF7IP), transcript v			3.87109	14.6324	0	1.49295
XM_026715689.1	PREDICTED: Pseudonaja textilis cyclin L2 (CCNL2), transcript variant X4, mRNA			3.87109	14.6324	0	1.43779
XM_026711517.1	PREDICTED: Pseudonaja textilis IQ motif and Sec7 domain 2 (IQSEC2), transcript variant X3, mRNA			3.87109	14.6324	0	0.927977
XM_026706496.1	PREDICTED: Pseudonaja textilis SRY-box 6 (SOX6), transcript variant X4, mRNA			3.87109	14.6324	0	0.511653
XM_026699501.1	PREDICTED: Pseudonaja textilis transmembrane protein 19 (TMEM19), transcript variant X1, mRNA			3.8598	14.5183	0	1.45077
XM_026717297.1	PREDICTED: Pseudonaja textilis ankyrin repeat domain 17 (ANKRD17), transcript variant X2, mRNA			3.8598	14.5183	0	0.434698
XM_026716661.1	PREDICTED: Pseudonaja textilis BCL2 like 13 (BCL2L13), transcript variant X1, mRNA			3.84841	14.4041	0	1.7573
XM_026707085.1	PREDICTED: Pseudonaja textilis zinc finger FYVE-type containing 9 (ZFYVE9), transcript variant X6, mRNA			3.84841	14.4041	0	0.663931
XM_026715319.1	PREDICTED: Pseudonaja textilis BRD4 interacting chromatin remodeling complex associated protein (BICRA), tr			3.84841	14.4041	0	0.544965
XM_026723992.1	PREDICTED: Pseudonaja textilis caspase recruitment domain family member 19 (CARD19), transcript variant X4,			3.82537	14.1759	0	1.42756
XM_026708311.1	PREDICTED: Pseudonaja textilis dedicator of cytokinesis 9 (DOCK9), transcript variant X5, mRNA			3.82537	14.1759	0	0.548554
XM_026705908.1	PREDICTED: Pseudonaja textilis vacuolar protein sorting 13 homolog B (VPS13B), transcript variant X1, mRNA			3.82537	14.1759	0	0.317573
XM_026698798.1	PREDICTED: Pseudonaja textilis FK506 binding protein 3 (FKBP3), transcript variant X3, mRNA			3.81371	14.0618	0	4.73809
XM_026707246.1	PREDICTED: Pseudonaja textilis chromosome unknown C1orf210 homolog (CUNH1orf210), transcript variant X4, mR			3.81371	14.0618	0	2.21934
XM_026707339.1	PREDICTED: Pseudonaja textilis NCK adaptor protein 2 (NCK2), transcript variant X3, mRNA			3.81371	14.0618	0	1.13547
XM_026709332.1	PREDICTED: Pseudonaja textilis dynein axonemal light chain 1 (DNAL1), transcript variant X2, mRNA			3.81371	14.0618	0	0.622851
XM_026697871.1	PREDICTED: Pseudonaja textilis acyl-CoA synthetase long chain family member 1 (ACSL1), transcript variant X			3.80195	13.9476	0	1.05545
XM_026702498.1	PREDICTED: Pseudonaja textilis phosphatase and actin regulator 4 (PHACTR4), transcript variant X1, mRNA			3.80195	13.9476	0	0.941597
XM_026706425.1	PREDICTED: Pseudonaja textilis oxysterol binding protein like 3 (OSBPL3), transcript variant X9, mRNA			3.79011	13.8337	0	0.851443
XM_026709800.1	PREDICTED: Pseudonaja textilis MGA, MAX dimerization protein (MGA), transcript variant X5, mRNA			3.79011	13.8337	0	0.462886
XM_026717991.1	PREDICTED: Pseudonaja textilis glucosaminyl (N-acetyl) transferase 4, core 2 (GCNT4), transcript variant X3			3.77816	13.7195	0	1.95282
XM_026696680.1	PREDICTED: Pseudonaja textilis trinucleotide repeat containing 6B (TNRC6B), transcript variant X1, mRNA			3.77816	13.7195	0	0.655637
XM_026709885.1	PREDICTED: Pseudonaja textilis myosin IXA (MYO9A), transcript variant X3, mRNA			3.77816	13.7195	0	0.412411
XM_026709890.1	PREDICTED: Pseudonaja textilis HECT and RLD domain containing E3 ubiquitin protein ligase family member 1 (			3.77816	13.7195	0	0.262554
XM_026723729.1	PREDICTED: Pseudonaja textilis SUN domain-containing protein 1-like (LOC113452292), transcript variant X1,			3.75849	13.5338	0.100552	2.91058
XM_026723741.1	PREDICTED: Pseudonaja textilis SUN domain-containing protein 1-like (LOC113452295), transcript variant X1,			3.75849	13.5338	0.100552	2.91058
XM_026697330.1	PREDICTED: Pseudonaja textilis myosin binding protein H (MYBPH), transcript variant X1, mRNA			3.75396	13.4913	0	2.22298
XM_026713570.1	PREDICTED: Pseudonaja textilis BCL6 corepressor (BCOR), transcript variant X1, mRNA			3.75396	13.4913	0	0.578149
XM_026703728.1	PREDICTED: Pseudonaja textilis KIAA2026 ortholog (KIAA2026), transcript variant X2, mRNA			3.75396	13.4913	0	0.448906
XM_026715991.1	PREDICTED: Pseudonaja textilis zinc finger protein 395 (ZNF395), transcript variant X1, mRNA			3.75396	13.4913	0	0.424231
XM_026695617.1	PREDICTED: Pseudonaja textilis BRISC and BRCA1 A complex member 2 (BABAM2), transcript variant X2, mRNA			3.7417	13.3772	0	1.37699
XM_026707532.1	PREDICTED: Pseudonaja textilis alpha-1,3-mannosyl-glycoprotein 4-beta-N-acetylglucosaminyltransferase A (MG			3.7417	13.3772	0	1.01586
XM_026712413.1	PREDICTED: Pseudonaja textilis leucine rich repeat containing 8 VRAC subunit A (LRRC8A), transcript variant			3.7417	13.3772	0.00900549	0.906207
XM_026699924.1	PREDICTED: Pseudonaja textilis clock circadian regulator (CLOCK), transcript variant X3, mRNA			3.7417	13.3772	0	0.612094
XM_026695713.1	PREDICTED: Pseudonaja textilis MIA SH3 domain ER export factor 3 (MIA3), transcript variant X8, mRNA	sp|Q9BXG8|SPZ1_HUMAN Spermatogenic leucine zipper protein 1 OS=Homo sapiens OX=966 GN=SPZ1 PE=1 SV=2		3.73244	13.2916	0.801006	14.7072
XM_026718812.1	PREDICTED: Pseudonaja textilis uncharacterized LOC113448205 (LOC113448205), transcript variant X7, mRNA			3.72934	13.263	0	3.2638
XM_026702536.1	PREDICTED: Pseudonaja textilis GPN-loop GTPase 2 (GPN2), transcript variant X3, mRNA			3.72934	13.263	0	1.46548
XM_026708187.1	PREDICTED: Pseudonaja textilis CUGBP Elav-like family member 1 (CELF1), transcript variant X5, mRNA			3.72934	13.263	0	0.823954
XM_026706828.1	PREDICTED: Pseudonaja textilis golgin subfamily B member 1-like (LOC113440428), transcript variant X2, mRNA	sp|Q14789|GOGB1_HUMAN Golgin subfamily B member 1 OS=Homo sapiens OX=966 GN=GOLGB1 PE=1 SV=2		3.72928	13.2625	0.0126299	0.583131
XM_026718423.1	PREDICTED: Pseudonaja textilis adenylate kinase 4, mitochondrial-like (LOC113447937), transcript variant X3			3.71688	13.149	0	2.47193
XM_026725950.1	PREDICTED: Pseudonaja textilis inositol hexakisphosphate kinase 1 (IP6K1), transcript variant X1, mRNA			3.71688	13.149	0	2.43974
XM_026704826.1	PREDICTED: Pseudonaja textilis actin binding LIM protein 1 (ABLIM1), transcript variant X8, mRNA			3.71688	13.149	0	0.884249
XM_026709189.1	PREDICTED: Pseudonaja textilis nuclear factor related to kappaB binding protein (NFRKB), transcript variant			3.71688	13.149	0	0.783821
XM_026714032.1	PREDICTED: Pseudonaja textilis Gse1 coiled-coil protein (GSE1), transcript variant X2, mRNA			3.70431	13.0349	0	0.79001
XM_026709753.1	PREDICTED: Pseudonaja textilis C2 calcium dependent domain containing 5 (C2CD5), transcript variant X2, mRN			3.70431	13.0349	0	0.728085
XM_026701544.1	PREDICTED: Pseudonaja textilis thyroid hormone receptor interactor 12 (TRIP12), transcript variant X2, mRNA			3.70431	13.0349	0	0.589001
XM_026713367.1	PREDICTED: Pseudonaja textilis ganglioside induced differentiation associated protein 2 (GDAP2), transcript			3.69162	12.9208	0	1.52143
XM_026716929.1	PREDICTED: Pseudonaja textilis mitogen-activated protein kinase 14 (LOC113446987), transcript variant X5, m			3.69162	12.9208	0	0.994973
XM_026700355.1	PREDICTED: Pseudonaja textilis Rho GTPase activating protein 29 (ARHGAP29), transcript variant X5, mRNA			3.69162	12.9208	0	0.812931
XM_026702003.1	PREDICTED: Pseudonaja textilis unc-13 homolog D (UNC13D), transcript variant X2, mRNA			3.69162	12.9208	0	0.635834
XM_026722240.1	PREDICTED: Pseudonaja textilis ATPase 13A3 (ATP13A3), transcript variant X3, mRNA			3.69162	12.9208	0	0.603735
XM_026719945.1	PREDICTED: Pseudonaja textilis forkhead box P4 (FOXP4), transcript variant X6, mRNA			3.69162	12.9208	0	0.362717
XR_003374983.1	PREDICTED: Pseudonaja textilis par-3 family cell polarity regulator (PARD3), transcript variant X2, misc_RN			3.67881	12.8066	0	0.748536
XM_026700687.1	PREDICTED: Pseudonaja textilis B cell CLL/lymphoma 9 (BCL9), transcript variant X2, mRNA			3.67881	12.8066	0	0.673062
XM_026705688.1	PREDICTED: Pseudonaja textilis TEA domain transcription factor 1 (TEAD1), transcript variant X1, mRNA			3.67881	12.8066	0	0.358997
XM_026716096.1	PREDICTED: Pseudonaja textilis macrophage mannose receptor 1-like (LOC113446441), mRNA			3.66592	12.6926	0	0.825013
XM_026700316.1	PREDICTED: Pseudonaja textilis transforming growth factor beta receptor 3 (TGFBR3), transcript variant X2,			3.65289	12.5785	0	0.711907
XM_026717911.1	PREDICTED: Pseudonaja textilis ariadne RBR E3 ubiquitin protein ligase 2 (ARIH2), transcript variant X3, mR			3.65289	12.5785	0	0.703806
XM_026708048.1	PREDICTED: Pseudonaja textilis MAP kinase activating death domain (MADD), transcript variant X5, mRNA			3.65289	12.5785	0	0.603923
XM_026707803.1	PREDICTED: Pseudonaja textilis LRR binding FLII interacting protein 1 (LRRFIP1), transcript variant X4, mRN			3.63973	12.4643	0	0.862511
XR_003375347.1	PREDICTED: Pseudonaja textilis KIAA0355 ortholog (KIAA0355), transcript variant X3, misc_RNA			3.63973	12.4643	0	0.726158
XM_026695508.1	PREDICTED: Pseudonaja textilis HMG-box containing 4 (HMGXB4), transcript variant X2, mRNA			3.63973	12.4643	0	0.699857
XM_026722901.1	PREDICTED: Pseudonaja textilis transmembrane and coiled-coil domain family 1 (TMCC1), transcript variant X3			3.63973	12.4643	0	0.663792
XM_026704126.1	PREDICTED: Pseudonaja textilis ubinuclein 1 (UBN1), transcript variant X2, mRNA			3.63973	12.4643	0	0.498146
XM_026699306.1	PREDICTED: Pseudonaja textilis oxysterol binding protein like 8 (OSBPL8), transcript variant X3, mRNA			3.62646	12.3502	0	1.14243
XM_026721840.1	PREDICTED: Pseudonaja textilis phosphoinositide-3-kinase regulatory subunit 4 (PIK3R4), transcript variant			3.62646	12.3502	0	0.816699
XM_026707712.1	PREDICTED: Pseudonaja textilis adhesion G protein-coupled receptor F5 (ADGRF5), transcript variant X1, mRNA			3.62646	12.3502	0	0.791384
XM_026702004.1	PREDICTED: Pseudonaja textilis unc-13 homolog D (UNC13D), transcript variant X3, mRNA			3.62646	12.3502	0	0.567898
XM_026715993.1	PREDICTED: Pseudonaja textilis zinc finger protein 395 (ZNF395), transcript variant X3, mRNA			3.62646	12.3502	0	0.381675
XM_026714289.1	PREDICTED: Pseudonaja textilis taxilin gamma (TXLNG), transcript variant X3, mRNA			3.61307	12.2361	0	1.1154
XM_026704724.1	PREDICTED: Pseudonaja textilis SH3 and PX domains 2A (SH3PXD2A), transcript variant X5, mRNA			3.61307	12.2361	0	0.631894
XM_026715325.1	PREDICTED: Pseudonaja textilis uncharacterized LOC113445918 (LOC113445918), mRNA			3.60543	12.1715	0.494615	11.3809
XM_026711035.1	PREDICTED: Pseudonaja textilis annexin A7 (ANXA7), transcript variant X2, mRNA			3.59957	12.1221	0	1.40503
XM_026712194.1	PREDICTED: Pseudonaja textilis dolichol kinase (DOLK), transcript variant X1, mRNA			3.58592	12.008	0	1.43516
XM_026696385.1	PREDICTED: Pseudonaja textilis GTP binding protein 1 (GTPBP1), transcript variant X2, mRNA			3.57213	11.8937	0	1.59246
XM_026696260.1	PREDICTED: Pseudonaja textilis protein kinase N1 (PKN1), transcript variant X1, mRNA			3.57213	11.8937	0	0.784637
XM_026710314.1	PREDICTED: Pseudonaja textilis musashi RNA binding protein 2 (MSI2), transcript variant X3, mRNA			3.57213	11.8937	0	0.591691
XM_026716683.1	PREDICTED: Pseudonaja textilis ATPase phospholipid transporting 11C (ATP11C), transcript variant X1, mRNA			3.57213	11.8937	0	0.539337
XM_026699656.1	PREDICTED: Pseudonaja textilis uncharacterized LOC113435689 (LOC113435689), transcript variant X2, mRNA			3.57213	11.8937	0	0.330522
XM_026720158.1	PREDICTED: Pseudonaja textilis interferon stimulated exonuclease gene 20 like 2 (ISG20L2), transcript varia			3.55824	11.7798	0	1.78698
XM_026702026.1	PREDICTED: Pseudonaja textilis acyl-CoA oxidase 1 (ACOX1), transcript variant X3, mRNA			3.55824	11.7798	0	0.978212
XM_026711119.1	PREDICTED: Pseudonaja textilis helicase with zinc finger (HELZ), transcript variant X3, mRNA			3.55824	11.7798	0	0.456508
XM_026706846.1	PREDICTED: Pseudonaja textilis golgin subfamily B member 1-like (LOC113440428), transcript variant X4, mRNA			3.55824	11.7798	0	0.221972
XM_026705074.1	PREDICTED: Pseudonaja textilis ezrin (EZR), transcript variant X2, mRNA			3.54419	11.6656	0	1.63689
XM_026708077.1	PREDICTED: Pseudonaja textilis pleckstrin homology and RhoGEF domain containing G3 (PLEKHG3), transcript va			3.54419	11.6656	0	0.553057
XM_026707572.1	PREDICTED: Pseudonaja textilis inositol polyphosphate-4-phosphatase type I A (INPP4A), transcript variant X			3.54419	11.6656	0	0.403081
XM_026717628.1	PREDICTED: Pseudonaja textilis CASC3, exon junction complex subunit (CASC3), transcript variant X3, mRNA			3.53872	11.6215	0.0775262	2.77214
XM_026725862.1	PREDICTED: Pseudonaja textilis GDP-mannose pyrophosphorylase B (GMPPB), transcript variant X3, mRNA			3.53001	11.5515	0	1.89056
XM_026707778.1	PREDICTED: Pseudonaja textilis autophagy related 13 (ATG13), transcript variant X2, mRNA			3.53001	11.5515	0	0.621287
SNAC_2	SNAC_2			3.52287	11.4945	226.022	3008.99
XM_026717491.1	PREDICTED: Pseudonaja textilis ataxin 7 like 3 (ATXN7L3), transcript variant X3, mRNA			3.51569	11.4374	0	0.735978
XR_003375638.1	PREDICTED: Pseudonaja textilis zinc finger protein 436-like (LOC113447603), transcript variant X2, misc_RNA			3.50124	11.3234	0	1.11898
XM_026695719.1	PREDICTED: Pseudonaja textilis BRO1 domain and CAAX motif containing (BROX), transcript variant X2, mRNA			3.50124	11.3234	0	0.818981
XM_026717975.1	PREDICTED: Pseudonaja textilis SET domain containing 5 (SETD5), transcript variant X2, mRNA			3.50124	11.3234	0	0.537371
XM_026720681.1	PREDICTED: Pseudonaja textilis transient receptor potential cation channel subfamily V member 6-like (LOC11			3.49643	11.2857	0.335555	6.33711
XM_026720743.1	PREDICTED: Pseudonaja textilis general transcription factor IIH subunit 4 (GTF2H4), transcript variant X2,			3.48662	11.2093	0	1.51368
XM_026706669.1	PREDICTED: Pseudonaja textilis lysine methyltransferase 5B (KMT5B), transcript variant X5, mRNA			3.48662	11.2093	0	0.980994
XM_026696447.1	PREDICTED: Pseudonaja textilis RAD50 double strand break repair protein (RAD50), transcript variant X1, mRN			3.48662	11.2093	0	0.890945
XM_026698656.1	PREDICTED: Pseudonaja textilis pecanex 4 (PCNX4), transcript variant X3, mRNA			3.48662	11.2093	0	0.7547
XM_026705817.1	PREDICTED: Pseudonaja textilis protein phosphatase, Mg2+/Mn2+ dependent 1L (PPM1L), transcript variant X3,			3.48662	11.2093	0	0.714465
XM_026714734.1	PREDICTED: Pseudonaja textilis protein inhibitor of activated STAT 2 (PIAS2), transcript variant X7, mRNA			3.48662	11.2093	0	0.689696
XM_026717374.1	PREDICTED: Pseudonaja textilis disco interacting protein 2 homolog B (DIP2B), transcript variant X1, mRNA			3.48662	11.2093	0	0.485148
XM_026711719.1	PREDICTED: Pseudonaja textilis transmembrane protein 143 (TMEM143), transcript variant X1, mRNA			3.47186	11.0952	0	0.879589
XM_026698970.1	PREDICTED: Pseudonaja textilis casein kinase 1 gamma 2 (CSNK1G2), transcript variant X2, mRNA			3.47186	11.0952	0	0.618233
XM_026695928.1	PREDICTED: Pseudonaja textilis anaphase promoting complex subunit 1 (ANAPC1), transcript variant X2, mRNA			3.47186	11.0952	0	0.464808
XM_026703510.1	PREDICTED: Pseudonaja textilis ubiquitin protein ligase E3 component n-recognin 5 (UBR5), transcript varian			3.47186	11.0952	0	0.289899
XM_026716274.1	PREDICTED: Pseudonaja textilis EH domain binding protein 1 like 1 (EHBP1L1), transcript variant X2, mRNA	sp|Q7TPR4|ACTN1_MOUSE Alpha-actinin-1 OS=Mus musculus OX=19 GN=Actn1 PE=1 SV=1		3.45622	10.9755	0.0219196	1.03799
XM_026719962.1	PREDICTED: Pseudonaja textilis peroxisome proliferator activated receptor delta (PPARD), transcript variant			3.44188	10.867	0	0.687815
XM_026699808.1	PREDICTED: Pseudonaja textilis amyloid beta precursor protein binding family B member 2 (APBB2), transcript			3.44188	10.867	0	0.645246
XM_026725985.1	PREDICTED: Pseudonaja textilis dystroglycan 1 (DAG1), transcript variant X1, mRNA			3.44188	10.867	0	0.572376
XM_026710490.1	PREDICTED: Pseudonaja textilis B-TFIID TATA-box binding protein associated factor 1 (BTAF1), transcript var			3.42665	10.7529	0	0.42517
XM_026710905.1	PREDICTED: Pseudonaja textilis reticulocalbin-1-like (LOC113442982), transcript variant X1, mRNA			3.41856	10.6927	27.3941	355.223
XM_026723562.1	PREDICTED: Pseudonaja textilis AP-1 complex subunit sigma-1A-like (LOC113452137), mRNA			3.41126	10.6388	0	5.19249
XM_026701778.1	PREDICTED: Pseudonaja textilis centrosomal protein 131 (CEP131), transcript variant X2, mRNA			3.41126	10.6388	0	0.774841
XM_026697070.1	PREDICTED: Pseudonaja textilis ubiquitin protein ligase E3 component n-recognin 3 (UBR3), transcript varian			3.41126	10.6388	0	0.376119
XM_026699669.1	PREDICTED: Pseudonaja textilis teneurin transmembrane protein 3 (TENM3), transcript variant X3, mRNA			3.41126	10.6388	0	0.345498
XM_026698161.1	PREDICTED: Pseudonaja textilis tripartite motif containing 2 (TRIM2), transcript variant X5, mRNA			3.3957	10.5246	0	1.38937
XM_026696065.1	PREDICTED: Pseudonaja textilis pseudouridine synthase 10 (PUS10), transcript variant X3, mRNA			3.3957	10.5246	0	1.31532
XM_026714036.1	PREDICTED: Pseudonaja textilis RB transcriptional corepressor like 2 (RBL2), transcript variant X3, mRNA			3.3957	10.5246	0	0.617088
XM_026699666.1	PREDICTED: Pseudonaja textilis WW and C2 domain containing 2 (WWC2), transcript variant X2, mRNA			3.3957	10.5246	0	0.570979
XM_026707083.1	PREDICTED: Pseudonaja textilis zinc finger FYVE-type containing 9 (ZFYVE9), transcript variant X4, mRNA			3.3957	10.5246	0	0.48655
XM_026721901.1	PREDICTED: Pseudonaja textilis SET binding factor 1 (SBF1), transcript variant X2, mRNA			3.3957	10.5246	0	0.429742
XM_026702083.1	PREDICTED: Pseudonaja textilis hexosaminidase D (HEXD), transcript variant X1, mRNA			3.37999	10.4107	0	0.97824
XR_003374643.1	PREDICTED: Pseudonaja textilis serine/threonine kinase 3 (STK3), transcript variant X2, misc_RNA			3.37999	10.4107	0	0.721944
XM_026708304.1	PREDICTED: Pseudonaja textilis CUGBP Elav-like family member 1 (CELF1), transcript variant X20, mRNA			3.37999	10.4107	0	0.656399
XM_026705042.1	PREDICTED: Pseudonaja textilis AT-rich interaction domain 1B (ARID1B), transcript variant X4, mRNA			3.37999	10.4107	0	0.393337
XM_026704937.1	PREDICTED: Pseudonaja textilis family with sequence similarity 53 member B (FAM53B), transcript variant X3,			3.37999	10.4107	0	0.341677
XM_026717590.1	PREDICTED: Pseudonaja textilis cardiomyopathy associated 5 (CMYA5), transcript variant X2, mRNA			3.37206	10.3536	0.0174629	0.632025
XM_026714002.1	PREDICTED: Pseudonaja textilis siah E3 ubiquitin protein ligase 1 (SIAH1), transcript variant X3, mRNA			3.36407	10.2964	0	2.63099
XM_026700370.1	PREDICTED: Pseudonaja textilis coiled-coil domain containing 18 (CCDC18), transcript variant X1, mRNA			3.36407	10.2964	0	0.6392
XM_026721968.1	PREDICTED: Pseudonaja textilis membrane associated guanylate kinase, WW and PDZ domain containing 1 (MAGI1)			3.36407	10.2964	0	0.415381
XM_026696199.1	PREDICTED: Pseudonaja textilis myosin heavy chain 10 (MYH10), transcript variant X2, mRNA			3.36407	10.2964	0	0.406443
XM_026707523.1	PREDICTED: Pseudonaja textilis NIPA magnesium transporter 2 (NIPA2), transcript variant X1, mRNA			3.34801	10.1824	0	1.88287
XM_026718910.1	PREDICTED: Pseudonaja textilis myocyte enhancer factor 2C (MEF2C), transcript variant X5, mRNA			3.34801	10.1824	0	0.437969
XM_026716298.1	PREDICTED: Pseudonaja textilis lysine acetyltransferase 5 (KAT5), transcript variant X4, mRNA			3.33175	10.0683	0	1.87429
XM_026720451.1	PREDICTED: Pseudonaja textilis fibroblast growth factor receptor 3 (FGFR3), transcript variant X2, mRNA			3.33175	10.0683	0	0.971244
XM_026710927.1	PREDICTED: Pseudonaja textilis speckle type BTB/POZ protein (SPOP), transcript variant X6, mRNA			3.33175	10.0683	0	0.680192
XM_026705720.1	PREDICTED: Pseudonaja textilis TEA domain transcription factor 1 (TEAD1), transcript variant X5, mRNA			3.33175	10.0683	0	0.285524
XM_026720074.1	PREDICTED: Pseudonaja textilis palmitoyl-protein thioesterase 2 (PPT2), transcript variant X1, mRNA			3.31531	9.95423	0	1.01954
XM_026720905.1	PREDICTED: Pseudonaja textilis DnaJ heat shock protein family (Hsp40) member C16 (DNAJC16), transcript vari			3.31531	9.95423	0	0.795819
XM_026705813.1	PREDICTED: Pseudonaja textilis NMD3 ribosome export adaptor (NMD3), transcript variant X1, mRNA			3.31531	9.95423	0	0.714979
XM_026705783.1	PREDICTED: Pseudonaja textilis G protein-coupled receptor 160 (GPR160), transcript variant X2, mRNA			3.29868	9.84015	0	1.92658
XM_026710808.1	PREDICTED: Pseudonaja textilis plexin domain containing 1 (PLXDC1), transcript variant X2, mRNA			3.29868	9.84015	0	0.926559
XM_026695350.1	PREDICTED: Pseudonaja textilis lipid droplet associated hydrolase (LDAH), transcript variant X2, mRNA			3.29868	9.84015	0	0.833164
XM_026705097.1	PREDICTED: Pseudonaja textilis QKI, KH domain containing RNA binding (QKI), transcript variant X3, mRNA			3.29868	9.84015	0	0.37372
XM_026713498.1	PREDICTED: Pseudonaja textilis tet methylcytosine dioxygenase 1 (TET1), transcript variant X1, mRNA			3.29868	9.84015	0	0.226794
XM_026706413.1	PREDICTED: Pseudonaja textilis membrane palmitoylated protein 6 (MPP6), transcript variant X3, mRNA			3.28185	9.72602	0	0.844413
XM_026718049.1	PREDICTED: Pseudonaja textilis oxoglutarate dehydrogenase (OGDH), transcript variant X3, mRNA			3.28185	9.72602	0	0.712676
XM_026702657.1	PREDICTED: Pseudonaja textilis protein argonaute-1 (LOC113437582), transcript variant X2, mRNA			3.28185	9.72602	0	0.530067
XM_026718603.1	PREDICTED: Pseudonaja textilis mediator complex subunit 13 like (MED13L), transcript variant X1, mRNA	sp|Q71F56|MD13L_HUMAN Mediator of RNA polymerase II transcription subunit 13-like OS=Homo sapiens OX=966 GN=MED13L PE=1 SV=1		3.28149	9.7236	0.0586711	1.28167
XM_026696858.1	PREDICTED: Pseudonaja textilis splicing factor 3b subunit 1 (SF3B1), transcript variant X7, mRNA			3.27975	9.71188	0.376263	11.9315
XM_026707267.1	PREDICTED: Pseudonaja textilis Krueppel-like factor 4 (LOC113440692), transcript variant X2, mRNA			3.26484	9.61202	0	1.15494
XM_026709458.1	PREDICTED: Pseudonaja textilis transducin-like enhancer protein 3 (LOC113442110), transcript variant X6, mR			3.26484	9.61202	0	0.49542
XM_026697410.1	PREDICTED: Pseudonaja textilis oxysterol binding protein like 2 (OSBPL2), transcript variant X5, mRNA			3.24774	9.49877	0.543208	7.63825
XM_026696672.1	PREDICTED: Pseudonaja textilis ADAM metallopeptidase domain 19 (ADAM19), mRNA			3.24761	9.49791	0.0096208	0.691518
XM_026712722.1	PREDICTED: Pseudonaja textilis phosphatidylinositol glycan anchor biosynthesis class G (PIGG), transcript v			3.24761	9.49791	0	0.688022
XM_026721910.1	PREDICTED: Pseudonaja textilis protein phosphatase 6 regulatory subunit 2 (PPP6R2), transcript variant X3,			3.24761	9.49791	0	0.666138
XM_026697006.1	PREDICTED: Pseudonaja textilis oxysterol binding protein like 6 (OSBPL6), transcript variant X5, mRNA			3.24761	9.49791	0	0.259608
XM_026698260.1	PREDICTED: Pseudonaja textilis tet methylcytosine dioxygenase 2 (TET2), transcript variant X2, mRNA			3.24761	9.49791	0	0.223394
XM_026711921.1	PREDICTED: Pseudonaja textilis Snf2 related CREBBP activator protein (SRCAP), transcript variant X5, mRNA	sp|Q6ZRS2|SRCAP_HUMAN Helicase SRCAP OS=Homo sapiens OX=966 GN=SRCAP PE=1 SV=3		3.24668	9.49179	0.0218019	0.675986
XR_003374655.1	PREDICTED: Pseudonaja textilis gamma-glutamyl hydrolase (GGH), transcript variant X2, misc_RNA			3.23018	9.38385	0	1.49971
XM_026721238.1	PREDICTED: Pseudonaja textilis 1-acylglycerol-3-phosphate O-acyltransferase 1 (AGPAT1), transcript variant			3.23018	9.38385	0	0.967449
XM_026711741.1	PREDICTED: Pseudonaja textilis eukaryotic translation initiation factor 3 subunit C (LOC113443487), transcr			3.23018	9.38385	0	0.892659
XM_026707024.1	PREDICTED: Pseudonaja textilis uncharacterized LOC113440574 (LOC113440574), transcript variant X1, mRNA			3.21253	9.26975	0	0.878244
XM_026711898.1	PREDICTED: Pseudonaja textilis transmembrane protein 219 (TMEM219), transcript variant X2, mRNA			3.21253	9.26975	0	0.835989
XM_026699395.1	PREDICTED: Pseudonaja textilis protein phosphatase 4 regulatory subunit 1 (PPP4R1), transcript variant X2,			3.21253	9.26975	0	0.580447
XM_026722271.1	PREDICTED: Pseudonaja textilis zinc finger protein 184-like (LOC113450942), transcript variant X3, mRNA			3.21253	9.26975	0	0.570849
XM_026719721.1	PREDICTED: Pseudonaja textilis transmembrane and tetratricopeptide repeat containing 1 (TMTC1), transcript			3.19467	9.1557	0	0.494617
XM_026711061.1	PREDICTED: Pseudonaja textilis ubiquitin specific peptidase 54 (USP54), transcript variant X2, mRNA			3.19467	9.1557	0	0.471953
XM_026707865.1	PREDICTED: Pseudonaja textilis zinc finger protein 148 (ZNF148), transcript variant X2, mRNA			3.19467	9.1557	0	0.340342
XR_003376237.1	PREDICTED: Pseudonaja textilis inositol-pentakisphosphate 2-kinase (IPPK), transcript variant X2, misc_RNA			3.17657	9.04155	0	1.06985
XM_026703415.1	PREDICTED: Pseudonaja textilis NDC80 kinetochore complex component NUF2 (NUF2), transcript variant X1, mRNA			3.17657	9.04155	0	0.999379
XM_026702497.1	PREDICTED: Pseudonaja textilis regulator of chromosome condensation 1 (RCC1), transcript variant X2, mRNA			3.15826	8.92752	0	0.923372
XM_026701932.1	PREDICTED: Pseudonaja textilis uncharacterized LOC113437108 (LOC113437108), transcript variant X1, mRNA			3.15826	8.92752	0	0.823115
XM_026703103.1	PREDICTED: Pseudonaja textilis ATPase copper transporting alpha (ATP7A), transcript variant X3, mRNA			3.15826	8.92752	0	0.552232
XM_026696378.1	PREDICTED: Pseudonaja textilis SH3 and PX domains 2B (SH3PXD2B), transcript variant X2, mRNA			3.15826	8.92752	0	0.473109
XM_026706266.1	PREDICTED: Pseudonaja textilis KIAA1217 ortholog (KIAA1217), transcript variant X7, mRNA			3.15826	8.92752	0	0.255342
XM_026721368.1	PREDICTED: Pseudonaja textilis nudix hydrolase 8 (NUDT8), transcript variant X4, mRNA			3.1397	8.81341	0	1.82563
XM_026704302.1	PREDICTED: Pseudonaja textilis platelet derived growth factor subunit A (PDGFA), transcript variant X1, mRN			3.1397	8.81341	0	0.99934
XM_026713029.1	PREDICTED: Pseudonaja textilis ribosomal protein S6 kinase A5 (RPS6KA5), transcript variant X3, mRNA			3.1397	8.81341	0	0.884421
XM_026703007.1	PREDICTED: Pseudonaja textilis SLAIN motif-containing protein-like (LOC113437833), transcript variant X6, m			3.1397	8.81341	0	0.792958
XM_026703216.1	PREDICTED: Pseudonaja textilis P-selectin-like (LOC113438027), mRNA			3.1233	8.71379	0.0508873	1.92206
XM_026726216.1	PREDICTED: Pseudonaja textilis C-type lectin mannose-binding isoform-like (LOC113454896), transcript varian			3.12091	8.69936	0	6.18391
XM_026715727.1	PREDICTED: Pseudonaja textilis chromosome unknown C1orf159 homolog (CUNH1orf159), transcript variant X4, mR			3.12091	8.69936	0	1.20053
XM_026716697.1	PREDICTED: Pseudonaja textilis phosphorylase kinase regulatory subunit alpha 1 (PHKA1), transcript variant			3.12091	8.69936	0	0.573136
XM_026712789.1	PREDICTED: Pseudonaja textilis ring finger protein 38 (RNF38), transcript variant X2, mRNA			3.11201	8.64586	0.0765366	1.8769
XM_026708835.1	PREDICTED: Pseudonaja textilis uroplakin 1B (UPK1B), transcript variant X2, mRNA			3.10187	8.58531	0	1.03625
XM_026718472.1	PREDICTED: Pseudonaja textilis mitogen-activated protein kinase kinase kinase 3-like (LOC113447966), transc			3.10187	8.58531	0	0.829835
XM_026695190.1	PREDICTED: Pseudonaja textilis family with sequence similarity 83 member B (FAM83B), transcript variant X1,			3.10187	8.58531	0	0.680726
XM_026703487.1	PREDICTED: Pseudonaja textilis ring finger protein 19A, RBR E3 ubiquitin protein ligase (RNF19A), transcrip			3.10187	8.58531	0	0.583732
XM_026715528.1	PREDICTED: Pseudonaja textilis solute carrier family 45 member 3 (SLC45A3), transcript variant X4, mRNA			3.10187	8.58531	0	0.458755
XM_026714101.1	PREDICTED: Pseudonaja textilis TraB domain containing (TRABD), transcript variant X2, mRNA			3.08705	8.49757	0.667566	10.2838
XM_026720136.1	PREDICTED: Pseudonaja textilis transmembrane protein 109 (TMEM109), transcript variant X3, mRNA			3.08258	8.47128	0	2.04215
XM_026702574.1	PREDICTED: Pseudonaja textilis stathmin 1 (STMN1), transcript variant X2, mRNA			3.08258	8.47128	0	1.23754
XM_026702575.1	PREDICTED: Pseudonaja textilis stathmin 1 (STMN1), transcript variant X3, mRNA			3.08258	8.47128	0	1.23754
XM_026704044.1	PREDICTED: Pseudonaja textilis nth like DNA glycosylase 1 (NTHL1), transcript variant X1, mRNA			3.08258	8.47128	0	1.05791
XM_026705548.1	PREDICTED: Pseudonaja textilis BCL2 associated transcription factor 1 (BCLAF1), transcript variant X7, mRNA			3.08258	8.47128	0	0.465794
XM_026700688.1	PREDICTED: Pseudonaja textilis B cell CLL/lymphoma 9 (BCL9), transcript variant X3, mRNA			3.08258	8.47128	0	0.454743
XM_026721752.1	PREDICTED: Pseudonaja textilis protein tyrosine phosphatase, receptor type G (PTPRG), transcript variant X1			3.08258	8.47128	0	0.379994
XM_026702073.1	PREDICTED: Pseudonaja textilis trinucleotide repeat containing 6C (TNRC6C), transcript variant X4, mRNA			3.08258	8.47128	0	0.286786
XM_026706897.1	PREDICTED: Pseudonaja textilis macrophage metalloelastase-like (LOC113440478), mRNA			3.0652	8.36984	0.103278	3.31866
XM_026723398.1	PREDICTED: Pseudonaja textilis potassium voltage-gated channel subfamily E regulatory subunit 3 (KCNE3), tr			3.063	8.35709	0	2.79327
XM_026707838.1	PREDICTED: Pseudonaja textilis SPT3 homolog, SAGA and STAGA complex component (SUPT3H), transcript variant			3.063	8.35709	0	1.81026
XM_026716759.1	PREDICTED: Pseudonaja textilis breast cancer anti-estrogen resistance protein 3-like (LOC113446891), transc			3.063	8.35709	0	0.801538
XM_026711358.1	PREDICTED: Pseudonaja textilis proline and serine rich 1 (PROSER1), transcript variant X1, mRNA			3.063	8.35709	0	0.41339
XM_026701341.1	PREDICTED: Pseudonaja textilis protein phosphatase 2 regulatory subunit B''alpha (PPP2R3A), transcript vari			3.063	8.35709	0	0.308609
XM_026718882.1	PREDICTED: Pseudonaja textilis WNK lysine deficient protein kinase 1 (WNK1), transcript variant X2, mRNA			3.063	8.35709	0	0.254985
XM_026710557.1	PREDICTED: Pseudonaja textilis cytoplasmic polyadenylation element binding protein 3 (CPEB3), transcript va			3.04319	8.24312	0	0.674497
XM_026720091.1	PREDICTED: Pseudonaja textilis tripartite motif containing 36 (TRIM36), transcript variant X1, mRNA			3.04319	8.24312	0	0.601416
XM_026698117.1	PREDICTED: Pseudonaja textilis zinc finger protein 827 (ZNF827), transcript variant X1, mRNA			3.04319	8.24312	0	0.336961
XM_026711244.1	PREDICTED: Pseudonaja textilis HLF, PAR bZIP transcription factor (HLF), transcript variant X1, mRNA			3.04319	8.24312	0	0.334393
XM_026707597.1	PREDICTED: Pseudonaja textilis PHD finger protein 21A (PHF21A), transcript variant X3, mRNA			3.04319	8.24312	0	0.278615
XM_026702046.1	PREDICTED: Pseudonaja textilis phosphoribosyl pyrophosphate synthetase associated protein 1 (PRPSAP1), tran			3.04319	8.24312	0	0.277409
XM_026706168.1	PREDICTED: Pseudonaja textilis chromodomain helicase DNA binding protein 7 (CHD7), transcript variant X1, m			3.04319	8.24312	0	0.249257
XM_026700530.1	PREDICTED: Pseudonaja textilis DOP1 leucine zipper like protein B (DOP1B), transcript variant X1, mRNA			3.02984	8.16719	0.704492	7.81246
XM_026720001.1	PREDICTED: Pseudonaja textilis chromosome unknown C6orf106 homolog (CUNH6orf106), transcript variant X2, mR			3.02307	8.12896	0	0.858037
XM_026709733.1	PREDICTED: Pseudonaja textilis spermatogenesis associated 5 like 1 (SPATA5L1), transcript variant X1, mRNA			3.02307	8.12896	0	0.855839
XM_026710144.1	PREDICTED: Pseudonaja textilis vascular endothelial zinc finger 1 (VEZF1), transcript variant X1, mRNA			3.02307	8.12896	0	0.60433
XM_026717001.1	PREDICTED: Pseudonaja textilis dicer 1, ribonuclease III (DICER1), transcript variant X1, mRNA			3.02307	8.12896	0	0.384248
XM_026701634.1	PREDICTED: Pseudonaja textilis muscleblind like splicing regulator 1 (MBNL1), transcript variant X8, mRNA			3.02307	8.12896	0	0.383366
XM_026695449.1	PREDICTED: Pseudonaja textilis AT-hook containing transcription factor 1 (AHCTF1), transcript variant X2, m			3.02307	8.12896	0	0.291104
XM_026701647.1	PREDICTED: Pseudonaja textilis Rho guanine nucleotide exchange factor 26 (ARHGEF26), transcript variant X3,			3.00373	8.02071	0.306284	4.41376
XM_026708335.1	PREDICTED: Pseudonaja textilis muscleblind like splicing regulator 2 (MBNL2), transcript variant X2, mRNA	sp|Q9NUK|MBNL3_HUMAN Muscleblind-like protein 3 OS=Homo sapiens OX=966 GN=MBNL3 PE=1 SV=2		3.00268	8.01487	0.020463	1.24588
XM_026707564.1	PREDICTED: Pseudonaja textilis carbohydrate sulfotransferase 10 (CHST10), transcript variant X2, mRNA			3.00268	8.01487	0	1.18021
XM_026698702.1	PREDICTED: Pseudonaja textilis DLG associated protein 5 (DLGAP5), transcript variant X1, mRNA			3.00268	8.01487	0	0.892808
XM_026719466.1	PREDICTED: Pseudonaja textilis ataxin 2 (ATXN2), transcript variant X4, mRNA			3.00268	8.01487	0	0.855386
XM_026717089.1	PREDICTED: Pseudonaja textilis kinesin family member 2A (KIF2A), transcript variant X1, mRNA			3.00268	8.01487	0	0.571813
XR_003375233.1	PREDICTED: Pseudonaja textilis complement C1r (C1R), transcript variant X2, misc_RNA			3.00268	8.01487	0	0.492445
XM_026703653.1	PREDICTED: Pseudonaja textilis squalene epoxidase (SQLE), transcript variant X1, mRNA			3.00268	8.01487	0	0.492235
XM_026697675.1	PREDICTED: Pseudonaja textilis Ral GTPase activating protein non-catalytic beta subunit (RALGAPB), transcri			3.00268	8.01487	0	0.236841
XM_026711159.1	PREDICTED: Pseudonaja textilis lysine methyltransferase 2D (KMT2D), transcript variant X2, mRNA			3.00268	8.01487	0	0.122666
XM_026714849.1	PREDICTED: Pseudonaja textilis transmembrane BAX inhibitor motif containing 6 (TMBIM6), transcript variant			2.997	7.98338	8.56644	90.3004
XM_026706381.1	PREDICTED: Pseudonaja textilis integrin subunit beta 8 (ITGB8), transcript variant X1, mRNA			2.98455	7.91478	0.014165	0.586927
XM_026695463.1	PREDICTED: Pseudonaja textilis solute carrier family 30 member 6 (SLC30A6), transcript variant X4, mRNA			2.98202	7.90092	0	1.63722
XM_026708485.1	PREDICTED: Pseudonaja textilis cell growth regulator with EF-hand domain 1 (CGREF1), transcript variant X2,			2.98202	7.90092	0	0.925556
XM_026697474.1	PREDICTED: Pseudonaja textilis breast carcinoma amplified sequence 1 (BCAS1), transcript variant X2, mRNA			2.98202	7.90092	0	0.877012
XM_026706536.1	PREDICTED: Pseudonaja textilis oxysterol binding protein like 5 (OSBPL5), transcript variant X1, mRNA			2.98202	7.90092	0	0.469563
XM_026708900.1	PREDICTED: Pseudonaja textilis sushi domain containing 6 (SUSD6), transcript variant X3, mRNA			2.97772	7.8774	0.924817	9.61226
XM_026697957.1	PREDICTED: Pseudonaja textilis SEC24 homolog D, COPII coat complex component (SEC24D), transcript variant X			2.9665	7.81638	1.28354	14.1845
XM_026715964.1	PREDICTED: Pseudonaja textilis family with sequence similarity 167 member A (FAM167A), transcript variant X			2.96103	7.7868	0	1.90166
XM_026700698.1	PREDICTED: Pseudonaja textilis ADP-ribosylarginine hydrolase (ADPRH), transcript variant X3, mRNA			2.96103	7.7868	0	0.887594
XM_026713711.1	PREDICTED: Pseudonaja textilis SPRY domain containing 3 (SPRYD3), transcript variant X2, mRNA			2.96103	7.7868	0	0.773392
XM_026699284.1	PREDICTED: Pseudonaja textilis oxysterol binding protein like 1A (OSBPL1A), transcript variant X4, mRNA			2.96103	7.7868	0	0.764687
XM_026696658.1	PREDICTED: Pseudonaja textilis La ribonucleoprotein domain family member 1 (LARP1), transcript variant X4,			2.96103	7.7868	0	0.73079
XM_026709165.1	PREDICTED: Pseudonaja textilis ADAM metallopeptidase with thrombospondin type 1 motif 8 (ADAMTS8), transcri			2.96103	7.7868	0	0.572685
XM_026705816.1	PREDICTED: Pseudonaja textilis protein phosphatase, Mg2+/Mn2+ dependent 1L (PPM1L), transcript variant X1,			2.96103	7.7868	0	0.49125
XM_026707361.1	PREDICTED: Pseudonaja textilis RANBP2-like and GRIP domain containing 4 (RGPD4), transcript variant X1, mRN			2.96103	7.7868	0	0.238949
XM_026722106.1	PREDICTED: Pseudonaja textilis epididymal sperm-binding protein 1-like (LOC113450803), mRNA			2.95417	7.74986	0.0898626	2.67862
XM_026718585.1	PREDICTED: Pseudonaja textilis zinc finger protein 462 (ZNF462), transcript variant X10, mRNA	sp|Q96JM2|ZN462_HUMAN Zinc finger protein 462 OS=Homo sapiens OX=966 GN=ZNF462 PE=1 SV=3		2.93984	7.67326	0.0721316	1.06742
XM_026701620.1	PREDICTED: Pseudonaja textilis purinergic receptor P2Y13 (P2RY13), transcript variant X2, mRNA			2.93975	7.67278	0	1.43416
XM_026701181.1	PREDICTED: Pseudonaja textilis LIM domain binding 1 (LDB1), transcript variant X3, mRNA			2.93975	7.67278	0	1.3386
XM_026704698.1	PREDICTED: Pseudonaja textilis 5'-nucleotidase, cytosolic II (NT5C2), transcript variant X1, mRNA			2.93975	7.67278	0	1.22101
XM_026704780.1	PREDICTED: Pseudonaja textilis transcription factor 7 like 2 (TCF7L2), transcript variant X10, mRNA			2.93975	7.67278	0	0.862957
XM_026702666.1	PREDICTED: Pseudonaja textilis zinc finger MYM-type containing 4 (ZMYM4), transcript variant X3, mRNA			2.93975	7.67278	0	0.445481
XM_026723007.1	PREDICTED: Pseudonaja textilis FYVE, RhoGEF and PH domain containing 5 (FGD5), transcript variant X4, mRNA			2.93975	7.67278	0	0.42739
XM_026708308.1	PREDICTED: Pseudonaja textilis dedicator of cytokinesis 9 (DOCK9), transcript variant X2, mRNA			2.93975	7.67278	0	0.298331
XM_026703299.1	PREDICTED: Pseudonaja textilis centrosomal protein 350 (CEP350), transcript variant X1, mRNA			2.93487	7.64687	0.43393	4.48794
XM_026696414.1	PREDICTED: Pseudonaja textilis PRELI domain containing 2 (PRELID2), transcript variant X2, mRNA			2.91814	7.55871	0	3.6978
XM_026709793.1	PREDICTED: Pseudonaja textilis immunoglobulin superfamily containing leucine-rich repeat protein-like (LOC1			2.91814	7.55871	0	1.41062
XM_026714959.1	PREDICTED: Pseudonaja textilis DNA-directed RNA polymerase III subunit RPC4-like (LOC113445663), transcript			2.91814	7.55871	0	1.1221
XM_026716832.1	PREDICTED: Pseudonaja textilis deoxyribonuclease 2, lysosomal (DNASE2), transcript variant X5, mRNA			2.91814	7.55871	0	1.05831
XM_026716258.1	PREDICTED: Pseudonaja textilis splicing factor SWAP (SFSWAP), transcript variant X1, mRNA			2.91814	7.55871	0	0.649569
XM_026706586.1	PREDICTED: Pseudonaja textilis cytosolic 5'-nucleotidase 1A-like (LOC113440286), transcript variant X2, mRN			2.91814	7.55871	0	0.649181
XM_026705546.1	PREDICTED: Pseudonaja textilis BCL2 associated transcription factor 1 (BCLAF1), transcript variant X5, mRNA			2.91814	7.55871	0	0.405587
XM_026697609.1	PREDICTED: Pseudonaja textilis intraflagellar transport 52 (IFT52), transcript variant X2, mRNA			2.89621	7.44468	0	1.31092
XM_026699769.1	PREDICTED: Pseudonaja textilis carboxypeptidase Z (CPZ), transcript variant X2, mRNA			2.89621	7.44468	0	1.0258
XM_026706119.1	PREDICTED: Pseudonaja textilis alcohol dehydrogenase, iron containing 1 (ADHFE1), transcript variant X3, mR			2.89621	7.44468	0	0.993507
XM_026695857.1	PREDICTED: Pseudonaja textilis endothelial PAS domain protein 1 (EPAS1), transcript variant X2, mRNA			2.89621	7.44468	0	0.819074
XM_026713296.1	PREDICTED: Pseudonaja textilis periostin (POSTN), transcript variant X2, mRNA			2.89621	7.44468	0	0.81534
XM_026703375.1	PREDICTED: Pseudonaja textilis olfactomedin like 2B (OLFML2B), transcript variant X1, mRNA			2.89621	7.44468	0	0.809802
XM_026700250.1	PREDICTED: Pseudonaja textilis SSX family member 2 interacting protein (SSX2IP), transcript variant X3, mRN			2.89621	7.44468	0	0.714372
XM_026704750.1	PREDICTED: Pseudonaja textilis structural maintenance of chromosomes 3 (SMC3), transcript variant X1, mRNA			2.89621	7.44468	0	0.514746
XM_026719276.1	PREDICTED: Pseudonaja textilis zinc finger protein 628-like (LOC113448575), transcript variant X3, mRNA			2.89621	7.44468	0	0.348542
XM_026721903.1	PREDICTED: Pseudonaja textilis SET binding factor 1 (SBF1), transcript variant X4, mRNA			2.89621	7.44468	0	0.310291
XM_026712213.1	PREDICTED: Pseudonaja textilis G-patch domain containing 2 like (GPATCH2L), transcript variant X5, mRNA			2.89621	7.44468	0	0.305738
XM_026703727.1	PREDICTED: Pseudonaja textilis KIAA2026 ortholog (KIAA2026), transcript variant X1, mRNA			2.89621	7.44468	0	0.250552
XM_026724381.1	PREDICTED: Pseudonaja textilis proliferation marker protein Ki-67-like (LOC113452886), partial mRNA			2.88432	7.38358	0.0366908	1.179
XM_026707395.1	PREDICTED: Pseudonaja textilis interleukin-1 receptor type 2-like (LOC113440770), transcript variant X2, mR			2.87393	7.33059	0	1.46904
XM_026702256.1	PREDICTED: Pseudonaja textilis VPS41, HOPS complex subunit (VPS41), transcript variant X2, mRNA			2.87393	7.33059	0	0.597497
XM_026700265.1	PREDICTED: Pseudonaja textilis outer dense fiber of sperm tails 2 like (ODF2L), transcript variant X1, mRNA			2.87393	7.33059	0	0.597328
XM_026715433.1	PREDICTED: Pseudonaja textilis zinc finger protein 574 (ZNF574), transcript variant X1, mRNA			2.87393	7.33059	0	0.573662
XM_026714414.1	PREDICTED: Pseudonaja textilis WD repeat domain 59 (WDR59), transcript variant X1, mRNA			2.87393	7.33059	0	0.572419
XM_026708952.1	PREDICTED: Pseudonaja textilis exportin 4 (XPO4), transcript variant X2, mRNA			2.87393	7.33059	0	0.542872
XM_026726769.1	PREDICTED: Pseudonaja textilis centrosomal protein 162 (CEP162), transcript variant X1, mRNA			2.87393	7.33059	0	0.447017
XM_026715024.1	PREDICTED: Pseudonaja textilis ras responsive element binding protein 1 (RREB1), transcript variant X6, mRN			2.87393	7.33059	0	0.207595
XM_026698899.1	PREDICTED: Pseudonaja textilis paralemmin (PALM), transcript variant X1, mRNA			2.86545	7.28763	0.114862	1.55407
XM_026697574.1	PREDICTED: Pseudonaja textilis BLCAP, apoptosis inducing factor (BLCAP), transcript variant X4, mRNA			2.8513	7.2165	0	1.05147
XM_026703350.1	PREDICTED: Pseudonaja textilis RAB GTPase activating protein 1 like (RABGAP1L), transcript variant X7, mRNA			2.8513	7.2165	0	0.912721
XM_026713011.1	PREDICTED: Pseudonaja textilis ribosomal protein S6 kinase A5 (RPS6KA5), transcript variant X1, mRNA			2.8513	7.2165	0	0.689376
XM_026714712.1	PREDICTED: Pseudonaja textilis zinc finger protein 385A (ZNF385A), transcript variant X5, mRNA			2.8513	7.2165	0	0.625576
XM_026715082.1	PREDICTED: Pseudonaja textilis transcription factor AP-2 alpha (TFAP2A), transcript variant X2, mRNA			2.8513	7.2165	0	0.576389
XM_026712042.1	PREDICTED: Pseudonaja textilis tubulin tyrosine ligase like 5 (TTLL5), transcript variant X9, mRNA			2.8513	7.2165	0	0.489862
XM_026698887.1	PREDICTED: Pseudonaja textilis ATPase plasma membrane Ca2+ transporting 1 (ATP2B1), transcript variant X4,			2.8513	7.2165	0	0.439315
XM_026720085.1	PREDICTED: Pseudonaja textilis chromosome unknown C6orf47 homolog (CUNH6orf47), transcript variant X2, mRNA			2.8513	7.2165	0	0.399064
XM_026714993.1	PREDICTED: Pseudonaja textilis zinc transporter ZIP14-like (LOC113445693), transcript variant X3, mRNA			2.8513	7.2165	0	0.358148
XM_026709565.1	PREDICTED: Pseudonaja textilis SECIS binding protein 2 like (SECISBP2L), transcript variant X1, mRNA			2.8513	7.2165	0	0.311291
XM_026707570.1	PREDICTED: Pseudonaja textilis inositol polyphosphate-4-phosphatase type I A (INPP4A), transcript variant X			2.8513	7.2165	0	0.248557
XM_026720976.1	PREDICTED: Pseudonaja textilis polycomb group ring finger 2 (PCGF2), transcript variant X1, mRNA			2.82833	7.10252	0	1.07606
XM_026713281.1	PREDICTED: Pseudonaja textilis intermediate filament family orphan 1 (IFFO1), transcript variant X1, mRNA			2.82833	7.10252	0	0.859852
XM_026721060.1	PREDICTED: Pseudonaja textilis tigger transposable element-derived protein 1-like (LOC113449935), transcrip			2.82833	7.10252	0	0.800424
XM_026695925.1	PREDICTED: Pseudonaja textilis MER proto-oncogene, tyrosine kinase (MERTK), transcript variant X2, mRNA			2.82833	7.10252	0	0.611906
XM_026703327.1	PREDICTED: Pseudonaja textilis angiopoietin like 1 (ANGPTL1), transcript variant X2, mRNA			2.82833	7.10252	0	0.469081
XM_026714701.1	PREDICTED: Pseudonaja textilis protein inhibitor of activated STAT 2 (PIAS2), transcript variant X3, mRNA			2.82833	7.10252	0	0.44112
XM_026718312.1	PREDICTED: Pseudonaja textilis ubiquitin protein ligase E3C (UBE3C), transcript variant X2, mRNA			2.82833	7.10252	0	0.437169
XM_026716687.1	PREDICTED: Pseudonaja textilis ATPase phospholipid transporting 11C (ATP11C), transcript variant X5, mRNA			2.82516	7.08693	0.0192123	0.714835
XM_026714813.1	PREDICTED: Pseudonaja textilis cyclin dependent kinase 4 (CDK4), transcript variant X2, mRNA			2.80497	6.98844	0	1.18628
XM_026697838.1	PREDICTED: Pseudonaja textilis CCR4-NOT transcription complex subunit 4 (CNOT4), transcript variant X2, mRN			2.80497	6.98844	0	0.781207
XM_026714356.1	PREDICTED: Pseudonaja textilis core-binding factor subunit beta (CBFB), transcript variant X2, mRNA			2.80497	6.98844	0	0.538382
XM_026708217.1	PREDICTED: Pseudonaja textilis CUGBP Elav-like family member 1 (CELF1), transcript variant X9, mRNA			2.80497	6.98844	0	0.430247
XM_026698771.1	PREDICTED: Pseudonaja textilis mitogen-activated protein kinase kinase kinase kinase 5 (MAP4K5), transcript			2.80497	6.98844	0	0.427512
XM_026708791.1	PREDICTED: Pseudonaja textilis spermatogenesis associated 13 (SPATA13), transcript variant X1, mRNA			2.80497	6.98844	0	0.329607
XM_026706820.1	PREDICTED: Pseudonaja textilis golgin subfamily B member 1-like (LOC113440428), transcript variant X1, mRNA			2.80497	6.98844	0	0.133157
XM_026701342.1	PREDICTED: Pseudonaja textilis protein phosphatase 2 regulatory subunit B''alpha (PPP2R3A), transcript vari			2.79659	6.94796	0.0985869	1.28801
XM_026717849.1	PREDICTED: Pseudonaja textilis C-C chemokine receptor type 5-like (LOC113447586), transcript variant X4, mR			2.79255	6.92853	0.92441	10.4426
XM_026710319.1	PREDICTED: Pseudonaja textilis synergin gamma (SYNRG), transcript variant X1, mRNA			2.78715	6.90265	0.126104	1.59953
XM_026698348.1	PREDICTED: Pseudonaja textilis secreted phosphoprotein 1 (SPP1), transcript variant X1, mRNA			2.78465	6.8907	2.9631	28.1642
XM_026698349.1	PREDICTED: Pseudonaja textilis secreted phosphoprotein 1 (SPP1), transcript variant X2, mRNA			2.78465	6.8907	2.9631	28.1642
XM_026711319.1	PREDICTED: Pseudonaja textilis 6-phosphofructo-2-kinase/fructose-2,6-biphosphatase 1 (PFKFB1), transcript v			2.78123	6.87438	0	1.31861
XM_026705151.1	PREDICTED: Pseudonaja textilis family with sequence similarity 120B (FAM120B), transcript variant X2, mRNA			2.78123	6.87438	0	0.686425
XM_026719741.1	PREDICTED: Pseudonaja textilis spire type actin nucleation factor 2 (SPIRE2), transcript variant X2, mRNA			2.78123	6.87438	0	0.563195
XM_026710016.1	PREDICTED: Pseudonaja textilis delta like canonical Notch ligand 4 (DLL4), transcript variant X2, mRNA			2.78123	6.87438	0	0.466157
XM_026703294.1	PREDICTED: Pseudonaja textilis KIAA1614 ortholog (KIAA1614), transcript variant X2, mRNA			2.78123	6.87438	0	0.435584
XM_026722829.1	PREDICTED: Pseudonaja textilis zinc finger protein 420-like (LOC113451450), transcript variant X3, mRNA			2.75712	6.76045	0	0.738955
XM_026696288.1	PREDICTED: Pseudonaja textilis nucleus accumbens associated 1 (NACC1), transcript variant X2, mRNA			2.75712	6.76045	0	0.405773
XM_026705626.1	PREDICTED: Pseudonaja textilis F-box protein 30 (FBXO30), transcript variant X4, mRNA			2.75712	6.76045	0	0.378057
XM_026723140.1	PREDICTED: Pseudonaja textilis zinc finger protein 850-like (LOC113451752), transcript variant X2, mRNA			2.75712	6.76045	0	0.341036
XM_026711972.1	PREDICTED: Pseudonaja textilis immunoglobulin superfamily member 1-like (LOC113443624), mRNA			2.75615	6.75591	0.0376887	1.33854
XM_026712168.1	PREDICTED: Pseudonaja textilis integrin alpha-X-like (LOC113443751), mRNA			2.75417	6.74664	0.295256	3.46867
XM_026720110.1	PREDICTED: Pseudonaja textilis diacylglycerol lipase alpha (DAGLA), transcript variant X1, mRNA			2.7504	6.72904	0.107912	1.26449
XM_026716251.1	PREDICTED: Pseudonaja textilis YdjC chitooligosaccharide deacetylase homolog (YDJC), transcript variant X1,			2.73539	6.65939	0.622315	6.82689
XM_026702091.1	PREDICTED: Pseudonaja textilis 2-oxoglutarate and iron dependent oxygenase domain containing 3 (OGFOD3), tr			2.73257	6.64639	0	1.72356
XM_026715195.1	PREDICTED: Pseudonaja textilis tetraspanin-15-like (LOC113445833), transcript variant X2, mRNA			2.73257	6.64639	0	1.00249
XM_026721344.1	PREDICTED: Pseudonaja textilis cyclin dependent kinase 2 associated protein 2 (CDK2AP2), transcript variant			2.70759	6.5323	0	1.91463
XM_026698753.1	PREDICTED: Pseudonaja textilis glycogen phosphorylase L (PYGL), transcript variant X3, mRNA			2.70759	6.5323	0	0.686928
XM_026695531.1	PREDICTED: Pseudonaja textilis family with sequence similarity 98 member A (FAM98A), transcript variant X3,			2.70759	6.5323	0	0.651185
XM_026712437.1	PREDICTED: Pseudonaja textilis zinc finger and BTB domain containing 43 (ZBTB43), transcript variant X1, mR			2.70759	6.5323	0	0.572648
XM_026709369.1	PREDICTED: Pseudonaja textilis lines homolog 1 (LINS1), transcript variant X1, mRNA			2.70759	6.5323	0	0.481585
XM_026696231.1	PREDICTED: Pseudonaja textilis bromodomain containing 4 (BRD4), transcript variant X3, mRNA			2.70759	6.5323	0	0.461249
XM_026719833.1	PREDICTED: Pseudonaja textilis zinc finger protein, FOG family member 1 (ZFPM1), transcript variant X1, mRN			2.70759	6.5323	0	0.396172
XM_026701818.1	PREDICTED: Pseudonaja textilis ubiquitin specific peptidase 36 (USP36), transcript variant X3, mRNA			2.70759	6.5323	0	0.371923
XM_026698327.1	PREDICTED: Pseudonaja textilis family with sequence similarity 13 member A (FAM13A), transcript variant X1,			2.70759	6.5323	0	0.306676
XM_026722014.1	PREDICTED: Pseudonaja textilis membrane associated guanylate kinase, WW and PDZ domain containing 1 (MAGI1)			2.70759	6.5323	0	0.27062
XM_026695129.1	PREDICTED: Pseudonaja textilis myosin VI (MYO6), transcript variant X2, mRNA			2.69013	6.45372	0.0280571	0.699903
XM_026707580.1	PREDICTED: Pseudonaja textilis PHD finger protein 21A (PHF21A), transcript variant X1, mRNA	sp|Q8NEZ4|KMT2C_HUMAN Histone-lysine N-methyltransferase 2C OS=Homo sapiens OX=966 GN=KMT2C PE=1 SV=3		2.68988	6.4526	0.0133527	0.376374
XM_026712584.1	PREDICTED: Pseudonaja textilis TNF superfamily member 15 (TNFSF15), mRNA			2.68219	6.41829	0	1.94118
XM_026698027.1	PREDICTED: Pseudonaja textilis major facilitator superfamily domain containing 8 (MFSD8), transcript varian			2.68219	6.41829	0	1.17502
XM_026709686.1	PREDICTED: Pseudonaja textilis casein kinase 1 gamma 1 (CSNK1G1), transcript variant X9, mRNA			2.68219	6.41829	0	1.02353
XM_026696400.1	PREDICTED: Pseudonaja textilis transcription elongation regulator 1 (TCERG1), transcript variant X2, mRNA			2.68219	6.41829	0	0.612903
XM_026711290.1	PREDICTED: Pseudonaja textilis coiled-coil and C2 domain containing 1A (CC2D1A), transcript variant X2, mRN			2.68219	6.41829	0	0.594657
XM_026708710.1	PREDICTED: Pseudonaja textilis leucine rich repeats and WD repeat domain containing 1 (LRWD1), transcript v			2.68219	6.41829	0	0.527309
XM_026707148.1	PREDICTED: Pseudonaja textilis single stranded DNA binding protein 3 (SSBP3), transcript variant X4, mRNA			2.68219	6.41829	0	0.484662
XM_026714933.1	PREDICTED: Pseudonaja textilis caldesmon 1 (CALD1), transcript variant X7, mRNA			2.68219	6.41829	0	0.416527
XM_026702686.1	PREDICTED: Pseudonaja textilis potassium voltage-gated channel subfamily Q member 4 (KCNQ4), transcript var			2.68219	6.41829	0	0.397711
XM_026723734.1	PREDICTED: Pseudonaja textilis SUN domain-containing protein 1-like (LOC113452292), transcript variant X6,			2.68219	6.41829	0	0.387184
XM_026723746.1	PREDICTED: Pseudonaja textilis SUN domain-containing protein 1-like (LOC113452295), transcript variant X6,			2.68219	6.41829	0	0.387184
XM_026722556.1	PREDICTED: Pseudonaja textilis solute carrier family 12 member 6 (SLC12A6), transcript variant X1, mRNA			2.68219	6.41829	0	0.270173
XM_026713678.1	PREDICTED: Pseudonaja textilis pyridoxal kinase (PDXK), transcript variant X3, mRNA			2.68219	6.41829	0	0.219743
XM_026704744.1	PREDICTED: Pseudonaja textilis MAX interactor 1, dimerization protein (MXI1), transcript variant X1, mRNA	sp|P5539|MXI1_HUMAN Max-interacting protein 1 OS=Homo sapiens OX=966 GN=MXI1 PE=1 SV=2		2.66077	6.3237	0.292084	3.21971
XM_026718733.1	PREDICTED: Pseudonaja textilis E3 ubiquitin-protein ligase MARCH8-like (LOC113448149), transcript variant X			2.65633	6.30427	0	0.73291
XM_026710302.1	PREDICTED: Pseudonaja textilis gametogenetin binding protein 2 (GGNBP2), transcript variant X5, mRNA			2.65633	6.30427	0	0.670713
XM_026698020.1	PREDICTED: Pseudonaja textilis inturned planar cell polarity protein (INTU), transcript variant X2, mRNA			2.65633	6.30427	0	0.521623
XM_026709329.1	PREDICTED: Pseudonaja textilis ankyrin repeat and SOCS box containing 7 (ASB7), transcript variant X4, mRNA			2.65633	6.30427	0	0.328478
XM_026701862.1	PREDICTED: Pseudonaja textilis pyrroline-5-carboxylate reductase 1 (PYCR1), transcript variant X2, mRNA			2.64297	6.24616	1.17589	11.4159
XM_026724136.1	PREDICTED: Pseudonaja textilis haloacid dehalogenase-like hydrolase domain-containing 5 (LOC113452671), tra			2.63	6.19026	0	1.09302
XM_026705619.1	PREDICTED: Pseudonaja textilis syntaxin 11 (STX11), transcript variant X5, mRNA			2.63	6.19026	0	0.727647
XR_003375331.1	PREDICTED: Pseudonaja textilis cyclin dependent kinase like 5 (CDKL5), transcript variant X6, misc_RNA			2.63	6.19026	0	0.700918
XM_026701513.1	PREDICTED: Pseudonaja textilis acyl-CoA synthetase long chain family member 3 (ACSL3), transcript variant X			2.63	6.19026	0	0.380817
XM_026724922.1	PREDICTED: Pseudonaja textilis polybromo 1 (PBRM1), transcript variant X2, mRNA			2.63	6.19026	0	0.348417
XM_026707895.1	PREDICTED: Pseudonaja textilis tubulin tyrosine ligase like 4 (TTLL4), transcript variant X1, mRNA			2.63	6.19026	0	0.272757
XM_026714627.1	PREDICTED: Pseudonaja textilis macrophage receptor with collagenous structure (MARCO), transcript variant X			2.62388	6.16406	0.102983	2.24677
XM_026707704.1	PREDICTED: Pseudonaja textilis fibronectin 1 (FN1), transcript variant X3, mRNA			2.62036	6.14903	0.16301	1.66178
XM_026699416.1	PREDICTED: Pseudonaja textilis tubulin beta 6 class V (TUBB6), transcript variant X1, mRNA			2.6071	6.09278	1.39838	12.4235
XM_026723332.1	PREDICTED: Pseudonaja textilis cAMP responsive element binding protein 3 like 4 (CREB3L4), transcript varia			2.60318	6.07624	0	1.33153
XM_026700926.1	PREDICTED: Pseudonaja textilis serine/threonine kinase 38 like (STK38L), transcript variant X2, mRNA			2.60318	6.07624	0	0.859747
XM_026720466.1	PREDICTED: Pseudonaja textilis centrosomal protein 120 (CEP120), transcript variant X2, mRNA			2.60318	6.07624	0	0.46152
XM_026702333.1	PREDICTED: Pseudonaja textilis IKAROS family zinc finger 1 (IKZF1), transcript variant X5, mRNA			2.60318	6.07624	0	0.433897
XM_026703317.1	PREDICTED: Pseudonaja textilis RAS protein activator like 2 (RASAL2), transcript variant X2, mRNA			2.60318	6.07624	0	0.370478
XM_026719871.1	PREDICTED: Pseudonaja textilis lysine methyltransferase 2C (KMT2C), transcript variant X4, mRNA			2.60318	6.07624	0	0.105096
XR_003374703.1	PREDICTED: Pseudonaja textilis interferon regulatory factor 7 (IRF7), transcript variant X4, misc_RNA	sp|Q9643|IRF3_CHICK Interferon regulatory factor 3 OS=Gallus gallus OX=931 GN=IRF3 PE=2 SV=1		2.58568	6.00298	0.0603619	1.40368
XM_026702646.1	PREDICTED: Pseudonaja textilis beta-parvin (LOC113437573), transcript variant X1, mRNA			2.57586	5.96226	0	0.64803
XR_003374823.1	PREDICTED: Pseudonaja textilis ankyrin repeat domain 28 (ANKRD28), transcript variant X5, misc_RNA			2.57586	5.96226	0	0.631468
XM_026716292.1	PREDICTED: Pseudonaja textilis adaptor related protein complex 5 subunit beta 1 (AP5B1), transcript variant			2.57586	5.96226	0	0.597854
XM_026719514.1	PREDICTED: Pseudonaja textilis embryonal Fyn-associated substrate (EFS), transcript variant X1, mRNA			2.57586	5.96226	0	0.505581
XM_026695853.1	PREDICTED: Pseudonaja textilis protein kinase C epsilon (PRKCE), transcript variant X1, mRNA			2.57586	5.96226	0	0.490664
XM_026711872.1	PREDICTED: Pseudonaja textilis HSPA (Hsp70) binding protein 1 (HSPBP1), transcript variant X2, mRNA			2.57586	5.96226	0	0.467836
XM_026718781.1	PREDICTED: Pseudonaja textilis retroviral integration site protein Fli-1 homolog (LOC113448184), transcript			2.57586	5.96226	0	0.458778
XM_026707988.1	PREDICTED: Pseudonaja textilis HSPB1 associated protein 1 (HSPBAP1), transcript variant X1, mRNA			2.57586	5.96226	0	0.449595
XM_026698196.1	PREDICTED: Pseudonaja textilis alpha kinase 1 (ALPK1), transcript variant X2, mRNA			2.57586	5.96226	0	0.403827
XM_026716445.1	PREDICTED: Pseudonaja textilis integrin subunit alpha 2 (ITGA2), transcript variant X2, mRNA			2.57586	5.96226	0	0.302007
XM_026698852.1	PREDICTED: Pseudonaja textilis microtubule associated serine/threonine kinase 3 (MAST3), transcript variant			2.57586	5.96226	0	0.22704
XM_026714731.1	PREDICTED: Pseudonaja textilis formin like 3 (FMNL3), transcript variant X1, mRNA			2.57586	5.96226	0	0.203266
XM_026710100.1	PREDICTED: Pseudonaja textilis WW domain containing adaptor with coiled-coil (WAC), transcript variant X3,			2.56338	5.91091	0.675355	6.08841
XM_026722734.1	PREDICTED: Pseudonaja textilis ankyrin repeat and IBR domain containing 1 (ANKIB1), transcript variant X7,	sp|Q9WVS6|PRKN_MOUSE E3 ubiquitin-protein ligase parkin OS=Mus musculus OX=19 GN=Prkn PE=1 SV=1		2.55966	5.89569	0.129878	1.84709
XM_026726577.1	PREDICTED: Pseudonaja textilis heat shock protein 90 beta family member 1 (HSP90B1), mRNA			2.55956	5.89528	153.195	1028.5
XM_026707497.1	PREDICTED: Pseudonaja textilis interleukin-5 receptor subunit alpha-like (LOC113440852), transcript variant			2.54984	5.85569	0.587242	6.89006
XM_026704717.1	PREDICTED: Pseudonaja textilis STE20 like kinase (SLK), transcript variant X3, mRNA	sp|P5613|CDK7_HUMAN Cyclin-dependent kinase 7 OS=Homo sapiens OX=966 GN=CDK7 PE=1 SV=1	sp|Q9NIV1|E2AK3_DROME Eukaryotic translation initiation factor 2-alpha kinase OS=Drosophila melanogaster OX=7227 GN=PEK PE=1 SV=2	2.54851	5.8503	0.768247	6.24615
XM_026708892.1	PREDICTED: Pseudonaja textilis paraspeckle component 1 (PSPC1), transcript variant X4, mRNA			2.548	5.84823	0	0.957452
XM_026700282.1	PREDICTED: Pseudonaja textilis kynurenine aminotransferase 3 (KYAT3), transcript variant X1, mRNA			2.548	5.84823	0	0.598365
XM_026696648.1	PREDICTED: Pseudonaja textilis family with sequence similarity 114 member A2 (FAM114A2), transcript variant			2.548	5.84823	0	0.470499
XM_026705536.1	PREDICTED: Pseudonaja textilis Abelson helper integration site 1 (AHI1), transcript variant X1, mRNA			2.548	5.84823	0	0.435719
XM_026707548.1	PREDICTED: Pseudonaja textilis REV1, DNA directed polymerase (REV1), transcript variant X2, mRNA			2.548	5.84823	0	0.405436
XM_026698674.1	PREDICTED: Pseudonaja textilis AT-rich interaction domain 4A (ARID4A), transcript variant X2, mRNA			2.548	5.84823	0	0.320476
XM_026698930.1	PREDICTED: Pseudonaja textilis Rho GTPase activating protein 45 (ARHGAP45), transcript variant X3, mRNA			2.548	5.84823	0	0.311823
XM_026701309.1	PREDICTED: Pseudonaja textilis diacylglycerol kinase delta (DGKD), transcript variant X1, mRNA			2.548	5.84823	0	0.236693
XM_026695183.1	PREDICTED: Pseudonaja textilis dystonin (DST), transcript variant X2, mRNA			2.548	5.84823	0	0.0856144
XM_026710326.1	PREDICTED: Pseudonaja textilis signal recognition particle 14 (SRP14), mRNA			2.54361	5.83046	32.8099	237.757
XM_026724714.1	PREDICTED: Pseudonaja textilis protein kinase C delta (PRKCD), transcript variant X2, mRNA	sp|P5772|KPCB_RABIT Protein kinase C beta type OS=Oryctolagus cuniculus OX=9986 GN=PRKCB PE=2 SV=3	sp|P15442|GCN2_YEAST eIF-2-alpha kinase GCN2 OS=Saccharomyces cerevisiae (strain ATCC 2458 / S288c) OX=559292 GN=GCN2 PE=1 SV=3	2.53725	5.80481	0.163342	2.71644
XM_026704218.1	PREDICTED: Pseudonaja textilis myocardin related transcription factor B (MRTFB), transcript variant X1, mRN	sp|Q9ULH7|MRTFB_HUMAN Myocardin-related transcription factor B OS=Homo sapiens OX=966 GN=MRTFB PE=1 SV=3		2.52517	5.75641	0.0351411	0.632524
XR_003375498.1	PREDICTED: Pseudonaja textilis ribonuclease P/MRP subunit p38 (RPP38), transcript variant X3, misc_RNA			2.51959	5.73419	0	1.41989
XM_026714803.1	PREDICTED: Pseudonaja textilis SMAD family member 2 (SMAD2), transcript variant X3, mRNA			2.51959	5.73419	0	1.06288
XM_026714811.1	PREDICTED: Pseudonaja textilis SMAD family member 2 (SMAD2), transcript variant X4, mRNA			2.51959	5.73419	0	1.06288
XM_026711564.1	PREDICTED: Pseudonaja textilis solute carrier family 10 member 3 (SLC10A3), transcript variant X2, mRNA			2.51959	5.73419	0	0.879373
XM_026715488.1	PREDICTED: Pseudonaja textilis fukutin related protein (FKRP), transcript variant X2, mRNA			2.51959	5.73419	0	0.826157
XM_026717926.1	PREDICTED: Pseudonaja textilis myotubularin related protein 14 (MTMR14), transcript variant X2, mRNA			2.51959	5.73419	0	0.806553
XM_026704974.1	PREDICTED: Pseudonaja textilis small kinetochore-associated protein-like (LOC113439190), transcript variant			2.51959	5.73419	0	0.606089
XM_026717074.1	PREDICTED: Pseudonaja textilis G protein subunit alpha z (GNAZ), transcript variant X2, mRNA			2.51959	5.73419	0	0.509961
XM_026714031.1	PREDICTED: Pseudonaja textilis Gse1 coiled-coil protein (GSE1), transcript variant X1, mRNA			2.51959	5.73419	0	0.349681
XM_026704163.1	PREDICTED: Pseudonaja textilis exportin 6 (XPO6), transcript variant X1, mRNA			2.51959	5.73419	0	0.346553
XM_026714883.1	PREDICTED: Pseudonaja textilis dihydropyrimidinase-related protein 2 (LOC113445605), transcript variant X1,			2.51959	5.73419	0	0.262289
XM_026706039.1	PREDICTED: Pseudonaja textilis nucleoprotein TPR-like (LOC113439951), transcript variant X1, mRNA			2.51959	5.73419	0	0.216078
XM_026704716.1	PREDICTED: Pseudonaja textilis STE20 like kinase (SLK), transcript variant X2, mRNA	sp|P5613|CDK7_HUMAN Cyclin-dependent kinase 7 OS=Homo sapiens OX=966 GN=CDK7 PE=1 SV=1	sp|Q9NIV1|E2AK3_DROME Eukaryotic translation initiation factor 2-alpha kinase OS=Drosophila melanogaster OX=7227 GN=PEK PE=1 SV=2	2.51557	5.71824	0.380983	3.2996
XM_026712107.1	PREDICTED: Pseudonaja textilis golgin subfamily A member 6-like protein 22 (LOC113443703), transcript varia			2.51303	5.70818	1.28533	10.1472
XM_026696283.1	PREDICTED: Pseudonaja textilis CD209 antigen-like protein E (LOC113433618), transcript variant X3, mRNA			2.5027	5.66745	0.399379	4.05265
XM_026720606.1	PREDICTED: Pseudonaja textilis golgin A4 (GOLGA4), transcript variant X1, mRNA			2.50225	5.66568	0.175033	1.70705
XM_026700180.1	PREDICTED: Pseudonaja textilis crystallin zeta (CRYZ), transcript variant X2, mRNA			2.49062	5.62019	0	1.24886
XM_026702896.1	PREDICTED: Pseudonaja textilis septin 6 (SEPT6), transcript variant X2, mRNA			2.49062	5.62019	0	0.926022
XM_026702509.1	PREDICTED: Pseudonaja textilis family with sequence similarity 118 member A (FAM118A), transcript variant X			2.49062	5.62019	0	0.839847
XM_026716932.1	PREDICTED: Pseudonaja textilis innate immunity activator protein-like (LOC113446988), transcript variant X2			2.49062	5.62019	0	0.723429
XM_026708376.1	PREDICTED: Pseudonaja textilis zinc finger AN1-type containing 4 (ZFAND4), transcript variant X6, mRNA			2.49062	5.62019	0	0.622287
XM_026699574.1	PREDICTED: Pseudonaja textilis CCR4-NOT transcription complex subunit 2 (CNOT2), transcript variant X3, mRN			2.49062	5.62019	0	0.564055
XM_026713815.1	PREDICTED: Pseudonaja textilis lysophosphatidic acid receptor 2 (LPAR2), transcript variant X3, mRNA			2.49062	5.62019	0	0.562307
XM_026714829.1	PREDICTED: Pseudonaja textilis zinc finger and BTB domain containing 7C (ZBTB7C), transcript variant X2, mR			2.49062	5.62019	0	0.524231
XM_026718996.1	PREDICTED: Pseudonaja textilis LysM domain containing 3 (LYSMD3), transcript variant X3, mRNA			2.49062	5.62019	0	0.510789
XM_026705825.1	PREDICTED: Pseudonaja textilis tripartite motif containing 59 (TRIM59), transcript variant X1, mRNA			2.49062	5.62019	0	0.509832
XM_026710738.1	PREDICTED: Pseudonaja textilis DNA polymerase delta 1, catalytic subunit (POLD1), transcript variant X4, mR			2.49062	5.62019	0	0.447045
XM_026718779.1	PREDICTED: Pseudonaja textilis retroviral integration site protein Fli-1 homolog (LOC113448184), transcript			2.49062	5.62019	0	0.432945
XM_026716535.1	PREDICTED: Pseudonaja textilis Rac/Cdc42 guanine nucleotide exchange factor 6 (ARHGEF6), transcript variant			2.49062	5.62019	0	0.400368
XM_026721828.1	PREDICTED: Pseudonaja textilis Rho/Rac guanine nucleotide exchange factor 2 (ARHGEF2), transcript variant X			2.49062	5.62019	0	0.314498
XM_026717865.1	PREDICTED: Pseudonaja textilis uncharacterized LOC113447596 (LOC113447596), transcript variant X2, mRNA			2.49062	5.62019	0	0.297976
XM_026710996.1	PREDICTED: Pseudonaja textilis coiled-coil serine rich protein 2 (CCSER2), transcript variant X1, mRNA			2.49062	5.62019	0.005113	0.220505
XM_026704553.1	PREDICTED: Pseudonaja textilis CREB binding protein (CREBBP), transcript variant X1, mRNA			2.49062	5.62019	0	0.200307
XM_026696763.1	PREDICTED: Pseudonaja textilis cyclic nucleotide binding domain containing 2 (CNBD2), transcript variant X2			2.4824	5.58826	0.0622637	1.52688
XM_026708814.1	PREDICTED: Pseudonaja textilis poly(ADP-ribose) polymerase family member 4 (PARP4), transcript variant X2,			2.47756	5.56955	0.338811	3.1684
XM_026699282.1	PREDICTED: Pseudonaja textilis oxysterol binding protein like 1A (OSBPL1A), transcript variant X2, mRNA			2.46106	5.50621	0	0.396306
XM_026703641.1	PREDICTED: Pseudonaja textilis MTSS1, I-BAR domain containing (MTSS1), transcript variant X11, mRNA			2.46106	5.50621	0	0.289807
XM_026705635.1	PREDICTED: Pseudonaja textilis syntaxin binding protein 5 (STXBP5), transcript variant X2, mRNA			2.45523	5.48401	0.0690243	0.715009
XM_026704334.1	PREDICTED: Pseudonaja textilis SMAD specific E3 ubiquitin protein ligase 1 (SMURF1), transcript variant X1,	sp|O8759|UBE3A_MOUSE Ubiquitin-protein ligase E3A OS=Mus musculus OX=19 GN=Ube3a PE=1 SV=2		2.43182	5.39574	0.114164	1.19601
XM_026718763.1	PREDICTED: Pseudonaja textilis membrane-spanning 4-domains subfamily A member 4A-like (LOC113448172), trans			2.43087	5.39219	0	1.41137
XM_026697618.1	PREDICTED: Pseudonaja textilis AAR2 splicing factor homolog (AAR2), transcript variant X3, mRNA			2.43087	5.39219	0	1.13893
XM_026711114.1	PREDICTED: Pseudonaja textilis IKAROS family zinc finger 4 (IKZF4), transcript variant X2, mRNA			2.43087	5.39219	0	0.830833
XM_026716397.1	PREDICTED: Pseudonaja textilis MUS81 structure-specific endonuclease subunit (MUS81), transcript variant X1			2.43087	5.39219	0	0.743108
XM_026707767.1	PREDICTED: Pseudonaja textilis pleckstrin homology domain containing M3 (PLEKHM3), transcript variant X4, m			2.43087	5.39219	0.0165764	0.686846
XM_026706724.1	PREDICTED: Pseudonaja textilis inner centromere protein (INCENP), transcript variant X6, mRNA			2.43087	5.39219	0	0.543813
XM_026707463.1	PREDICTED: Pseudonaja textilis USP6 N-terminal like (USP6NL), transcript variant X1, mRNA			2.43087	5.39219	0	0.506926
XM_026700606.1	PREDICTED: Pseudonaja textilis SR-related CTD associated factor 4 (SCAF4), transcript variant X2, mRNA			2.43087	5.39219	0	0.3132
XM_026699532.1	PREDICTED: Pseudonaja textilis lysine demethylase 1B (KDM1B), transcript variant X2, mRNA			2.43087	5.39219	0	0.283089
XM_026701268.1	PREDICTED: Pseudonaja textilis YEATS domain containing 2 (YEATS2), transcript variant X1, mRNA	sp|Q9ULM3|YETS2_HUMAN YEATS domain-containing protein 2 OS=Homo sapiens OX=966 GN=YEATS2 PE=1 SV=2		2.42296	5.3627	0.354868	2.95552
XM_026699417.1	PREDICTED: Pseudonaja textilis tubulin beta 6 class V (TUBB6), transcript variant X2, mRNA			2.40872	5.31003	0.269041	3.00632
XM_026724899.1	PREDICTED: Pseudonaja textilis uncharacterized LOC113453402 (LOC113453402), partial mRNA			2.4049	5.29599	0.216957	2.07924
XM_026709673.1	PREDICTED: Pseudonaja textilis neuregulin 4 (NRG4), transcript variant X4, mRNA			2.40007	5.27829	0	2.43647
XM_026707089.1	PREDICTED: Pseudonaja textilis CUGBP Elav-like family member 2 (CELF2), transcript variant X2, mRNA			2.40007	5.27829	0	0.570258
XM_026711713.1	PREDICTED: Pseudonaja textilis uncharacterized LOC113443471 (LOC113443471), transcript variant X2, mRNA			2.40007	5.27829	0	0.511449
XM_026705944.1	PREDICTED: Pseudonaja textilis pleckstrin homology and FYVE domain containing 2 (PLEKHF2), transcript varia			2.40007	5.27829	0	0.498029
XM_026700751.1	PREDICTED: Pseudonaja textilis ADP ribosylation factor like GTPase 13B (ARL13B), transcript variant X1, mRN			2.40007	5.27829	0	0.491973
XR_003375798.1	PREDICTED: Pseudonaja textilis kirre like nephrin family adhesion molecule 1 (KIRREL1), transcript variant			2.40007	5.27829	0	0.476127
XM_026708744.1	PREDICTED: Pseudonaja textilis DnaJ heat shock protein family (Hsp40) member C5 gamma (DNAJC5G), transcript			2.40007	5.27829	0	0.385414
XM_026708253.1	PREDICTED: Pseudonaja textilis CUGBP Elav-like family member 1 (CELF1), transcript variant X14, mRNA			2.40007	5.27829	0	0.321165
XM_026717807.1	PREDICTED: Pseudonaja textilis zinc finger E-box binding homeobox 2 (ZEB2), transcript variant X4, mRNA			2.40007	5.27829	0	0.284128
XM_026700660.1	PREDICTED: Pseudonaja textilis nuclear receptor interacting protein 1 (NRIP1), transcript variant X1, mRNA			2.40007	5.27829	0	0.22102
XR_003375046.1	PREDICTED: Pseudonaja textilis MLLT6, PHD finger containing (MLLT6), transcript variant X2, misc_RNA			2.40007	5.27829	0	0.166911
XM_026713030.1	PREDICTED: Pseudonaja textilis protein phosphatase 1 regulatory subunit 12B (PPP1R12B), transcript variant	sp|Q9CR42|ANKR1_MOUSE Ankyrin repeat domain-containing protein 1 OS=Mus musculus OX=19 GN=Ankrd1 PE=1 SV=1		2.38307	5.21646	0.107504	1.01513
XM_026695657.1	PREDICTED: Pseudonaja textilis presenilin 2 (PSEN2), transcript variant X7, mRNA			2.38038	5.20674	0.131934	1.66334
XM_026701546.1	PREDICTED: Pseudonaja textilis thyroid hormone receptor interactor 12 (TRIP12), transcript variant X3, mRNA	sp|O8759|UBE3A_MOUSE Ubiquitin-protein ligase E3A OS=Mus musculus OX=19 GN=Ube3a PE=1 SV=2		2.37815	5.1987	0.179996	1.6134
XM_026710906.1	PREDICTED: Pseudonaja textilis reticulocalbin-1-like (LOC113442982), transcript variant X2, mRNA			2.37608	5.19124	2.9894	22.435
XM_026701378.1	PREDICTED: Pseudonaja textilis transformer 2 beta homolog (TRA2B), transcript variant X4, mRNA	sp|Q6254|MINT_MOUSE Msx2-interacting protein OS=Mus musculus OX=19 GN=Spen PE=1 SV=2	sp|Q5RF83|CIRBP_PONAB Cold-inducible RNA-binding protein OS=Pongo abelii OX=961 GN=CIRBP PE=2 SV=1	2.37601	5.19099	0.669346	6.8587
XM_026708309.1	PREDICTED: Pseudonaja textilis dedicator of cytokinesis 9 (DOCK9), transcript variant X3, mRNA			2.37011	5.16981	2.7121	17.4194
XM_026715791.1	PREDICTED: Pseudonaja textilis eukaryotic translation initiation factor 4 gamma 3-like (LOC113446237), tran			2.36857	5.16429	0	2.0343
XM_026716998.1	PREDICTED: Pseudonaja textilis alpha-1-antitrypsin-like (LOC113447022), mRNA			2.36857	5.16429	0	0.841467
XM_026709912.1	PREDICTED: Pseudonaja textilis CD276 molecule (CD276), transcript variant X1, mRNA			2.36857	5.16429	0	0.596665
XM_026716050.1	PREDICTED: Pseudonaja textilis protein tyrosine phosphatase type IVA, member 3 (PTP4A3), transcript variant			2.36857	5.16429	0	0.45425
XM_026714693.1	PREDICTED: Pseudonaja textilis polypeptide N-acetylgalactosaminyltransferase 6 (GALNT6), transcript variant			2.36857	5.16429	0	0.444197
XM_026698588.1	PREDICTED: Pseudonaja textilis nuclear receptor subfamily 2 group C member 1 (NR2C1), transcript variant X3			2.36857	5.16429	0	0.435964
XM_026696440.1	PREDICTED: Pseudonaja textilis shroom family member 1 (SHROOM1), transcript variant X1, mRNA			2.36857	5.16429	0	0.357149
XM_026707551.1	PREDICTED: Pseudonaja textilis eukaryotic translation initiation factor 5B (EIF5B), transcript variant X2,			2.36857	5.16429	0	0.3367
XM_026718340.1	PREDICTED: Pseudonaja textilis zinc finger MYND-type containing 11 (ZMYND11), transcript variant X6, mRNA			2.36857	5.16429	0	0.327685
XM_026695820.1	PREDICTED: Pseudonaja textilis transcriptional regulating factor 1 (TRERF1), transcript variant X2, mRNA	sp|Q96PN7|TREF1_HUMAN Transcriptional-regulating factor 1 OS=Homo sapiens OX=966 GN=TRERF1 PE=1 SV=1		2.36857	5.16429	0	0.31258
XM_026713783.1	PREDICTED: Pseudonaja textilis histone deacetylase 7 (HDAC7), transcript variant X1, mRNA			2.36857	5.16429	0	0.30975
XM_026714263.1	PREDICTED: Pseudonaja textilis NHS actin remodeling regulator (NHS), transcript variant X2, mRNA			2.36857	5.16429	0	0.299579
XM_026711081.1	PREDICTED: Pseudonaja textilis E3 ubiquitin/ISG15 ligase TRIM25-like (LOC113443092), transcript variant X3,			2.36857	5.16429	0	0.289497
XM_026710120.1	PREDICTED: Pseudonaja textilis par-3 family cell polarity regulator (PARD3), transcript variant X10, mRNA			2.36857	5.16429	0	0.265126
XM_026712002.1	PREDICTED: Pseudonaja textilis fibrosin (FBRS), transcript variant X1, mRNA			2.36857	5.16429	0	0.246179
XM_026722238.1	PREDICTED: Pseudonaja textilis ATPase 13A3 (ATP13A3), transcript variant X1, mRNA			2.36857	5.16429	0	0.246018
XM_026718918.1	PREDICTED: Pseudonaja textilis myocyte enhancer factor 2C (MEF2C), transcript variant X6, mRNA			2.36857	5.16429	0	0.219348
XM_026710966.1	PREDICTED: Pseudonaja textilis lysine acetyltransferase 6B (KAT6B), transcript variant X1, mRNA			2.36857	5.16429	0	0.207353
XM_026699459.1	PREDICTED: Pseudonaja textilis carnosine dipeptidase 1 (CNDP1), transcript variant X2, mRNA			2.35427	5.11335	0.713416	5.65292
XM_026723420.1	PREDICTED: Pseudonaja textilis endonuclease domain-containing 1 protein-like (LOC113452016), transcript var			2.351	5.10178	0.635358	5.7653
XM_026707641.1	PREDICTED: Pseudonaja textilis integrin subunit beta 2 (ITGB2), mRNA			2.3488	5.094	0.639276	5.22153
XM_026719689.1	PREDICTED: Pseudonaja textilis leupaxin (LPXN), mRNA	sp|Q99N69|LPXN_MOUSE Leupaxin OS=Mus musculus OX=19 GN=Lpxn PE=1 SV=2		2.34039	5.0644	0.582725	5.2498
XM_026706347.1	PREDICTED: Pseudonaja textilis uncharacterized LOC113440134 (LOC113440134), transcript variant X2, mRNA			2.33637	5.0503	0	0.981583
XM_026697438.1	PREDICTED: Pseudonaja textilis syntaxin 16 (STX16), transcript variant X3, mRNA			2.33637	5.0503	0	0.638092
XR_003373697.1	PREDICTED: Pseudonaja textilis CREB3 regulatory factor (CREBRF), transcript variant X2, misc_RNA			2.33637	5.0503	0	0.587931
XM_026698511.1	PREDICTED: Pseudonaja textilis protein phosphatase 2 regulatory subunit B'gamma (PPP2R5C), transcript varia			2.33637	5.0503	0	0.422044
XM_026712192.1	PREDICTED: Pseudonaja textilis mitoguardin 2 (MIGA2), transcript variant X4, mRNA			2.33637	5.0503	0	0.324957
XM_026717315.1	PREDICTED: Pseudonaja textilis angiotensin I converting enzyme (ACE), mRNA			2.33637	5.0503	0.00815789	0.317328
XM_026700656.1	PREDICTED: Pseudonaja textilis ubiquitin specific peptidase 25 (USP25), transcript variant X4, mRNA			2.33637	5.0503	0	0.311228
XM_026715214.1	PREDICTED: Pseudonaja textilis AP2 associated kinase 1 (AAK1), transcript variant X5, mRNA			2.33637	5.0503	0	0.168249
XM_026703575.1	PREDICTED: Pseudonaja textilis transcriptional repressor GATA binding 1 (TRPS1), transcript variant X3, mRN			2.33637	5.0503	0	0.163488
XM_026715657.1	PREDICTED: Pseudonaja textilis zinc finger CCCH-type containing 11A (ZC3H11A), transcript variant X2, mRNA	sp|O75152|ZC11A_HUMAN Zinc finger CCCH domain-containing protein 11A OS=Homo sapiens OX=966 GN=ZC3H11A PE=1 SV=3		2.33083	5.03095	0.136875	1.27318
SNAC_6	SNAC_6			2.3102	4.95952	5.47761	38.9774
XM_026708123.1	PREDICTED: Pseudonaja textilis crystallin beta A2 (CRYBA2), transcript variant X3, mRNA			2.30344	4.93633	0	1.9853
XR_003375417.1	PREDICTED: Pseudonaja textilis family with sequence similarity 136 member A (FAM136A), transcript variant X			2.30344	4.93633	0	1.78382
XM_026705024.1	PREDICTED: Pseudonaja textilis F-box protein 5 (FBXO5), transcript variant X2, mRNA			2.30344	4.93633	0	0.754621
XM_026699890.1	PREDICTED: Pseudonaja textilis factor interacting with PAPOLA and CPSF1 (FIP1L1), transcript variant X9, mR			2.30344	4.93633	0	0.670696
XM_026706676.1	PREDICTED: Pseudonaja textilis serum amyloid A like 1 (SAAL1), transcript variant X4, mRNA			2.30344	4.93633	0	0.640305
XM_026718985.1	PREDICTED: Pseudonaja textilis probable C-mannosyltransferase DPY19L3 (LOC113448333), transcript variant X2			2.30344	4.93633	0	0.637755
XM_026719437.1	PREDICTED: Pseudonaja textilis purinergic receptor P2X 7 (P2RX7), transcript variant X1, mRNA			2.30344	4.93633	0	0.616742
XR_003375114.1	PREDICTED: Pseudonaja textilis dual specificity protein phosphatase 14-like (LOC113443561), transcript vari			2.30344	4.93633	0	0.609698
XM_026721236.1	PREDICTED: Pseudonaja textilis 1-acylglycerol-3-phosphate O-acyltransferase 1 (AGPAT1), transcript variant			2.30344	4.93633	0	0.452962
XM_026707068.1	PREDICTED: Pseudonaja textilis epidermal growth factor receptor pathway substrate 15 (EPS15), transcript va			2.30344	4.93633	0	0.391027
XM_026726612.1	PREDICTED: Pseudonaja textilis cyclin dependent kinase 19 (CDK19), transcript variant X2, mRNA			2.30344	4.93633	0	0.268254
XM_026709024.1	PREDICTED: Pseudonaja textilis signal induced proliferation associated 1 like 1 (SIPA1L1), transcript varia			2.30344	4.93633	0	0.187819
XM_026702441.1	PREDICTED: Pseudonaja textilis human immunodeficiency virus type I enhancer binding protein 3 (HIVEP3), tra			2.30344	4.93633	0	0.167188
XM_026711927.1	PREDICTED: Pseudonaja textilis enolase-phosphatase E1-like (LOC113443587), transcript variant X5, mRNA			2.30035	4.92577	0.104569	1.48357
XM_026713631.1	PREDICTED: Pseudonaja textilis integumentary mucin C.1-like (LOC113444757), mRNA			2.29601	4.91098	1.96764	14.0637
XM_026699765.1	PREDICTED: Pseudonaja textilis solute carrier family 34 member 2 (SLC34A2), transcript variant X1, mRNA			2.28816	4.88433	1.47564	9.56251
XM_026718586.1	PREDICTED: Pseudonaja textilis zinc finger protein 462 (ZNF462), transcript variant X11, mRNA	sp|Q96JM2|ZN462_HUMAN Zinc finger protein 462 OS=Homo sapiens OX=966 GN=ZNF462 PE=1 SV=3		2.288	4.88379	0.124332	1.0412
XM_026724810.1	PREDICTED: Pseudonaja textilis cathelicidin-related peptide Pt_CRAMP2 (LOC113453311), mRNA			2.28631	4.87807	1.31113	11.2924
XR_003373876.1	PREDICTED: Pseudonaja textilis uncharacterized LOC113435009 (LOC113435009), transcript variant X2, ncRNA			2.28582	4.87641	0.089916	1.71077
XM_026696911.1	PREDICTED: Pseudonaja textilis PMS1 homolog 1, mismatch repair system component (PMS1), transcript variant			2.28029	4.85776	0.155873	1.65268
XM_026708939.1	PREDICTED: Pseudonaja textilis ATPase phospholipid transporting 8A2 (ATP8A2), transcript variant X5, mRNA			2.27791	4.84975	0.497752	3.51939
XM_026718686.1	PREDICTED: Pseudonaja textilis cell death inducing DFFA like effector c (CIDEC), transcript variant X1, mRN			2.26975	4.8224	0	1.20866
XM_026719094.1	PREDICTED: Pseudonaja textilis family with sequence similarity 172 member A (FAM172A), transcript variant X			2.26975	4.8224	0	1.07171
XM_026698606.1	PREDICTED: Pseudonaja textilis BTB domain containing 6 (BTBD6), transcript variant X3, mRNA			2.26975	4.8224	0	0.735925
XM_026711230.1	PREDICTED: Pseudonaja textilis transmembrane protein 100 (TMEM100), transcript variant X1, mRNA			2.26975	4.8224	0	0.567807
XM_026705155.1	PREDICTED: Pseudonaja textilis TATA-box binding protein (TBP), transcript variant X2, mRNA			2.26975	4.8224	0	0.461762
XM_026709252.1	PREDICTED: Pseudonaja textilis alanyl aminopeptidase, membrane (ANPEP), transcript variant X3, mRNA			2.26975	4.8224	0	0.397994
XM_026697728.1	PREDICTED: Pseudonaja textilis lysine demethylase 5B (KDM5B), transcript variant X2, mRNA			2.26975	4.8224	0	0.287084
XM_026697525.1	PREDICTED: Pseudonaja textilis zinc finger MYND-type containing 8 (ZMYND8), transcript variant X4, mRNA			2.26975	4.8224	0	0.276116
XM_026707614.1	PREDICTED: Pseudonaja textilis PHD finger protein 21A (PHF21A), transcript variant X5, mRNA			2.26975	4.8224	0	0.168395
XM_026717895.1	PREDICTED: Pseudonaja textilis histone deacetylase 11 (HDAC11), transcript variant X2, mRNA			2.26868	4.81882	0.939352	7.76394
XM_026696694.1	PREDICTED: Pseudonaja textilis complexin 2 (CPLX2), transcript variant X2, mRNA			2.26705	4.81338	1.92004	14.8339
XM_026704721.1	PREDICTED: Pseudonaja textilis SH3 and PX domains 2A (SH3PXD2A), transcript variant X3, mRNA			2.26697	4.81311	0.0702492	0.820853
XM_026715923.1	PREDICTED: Pseudonaja textilis homeobox containing 1 (HMBOX1), transcript variant X4, mRNA	sp|Q6NT76|HMBX1_HUMAN Homeobox-containing protein 1 OS=Homo sapiens OX=966 GN=HMBOX1 PE=1 SV=1		2.25985	4.78942	0.0880607	1.26591
XM_026703951.1	PREDICTED: Pseudonaja textilis LYR motif containing 7 (LYRM7), transcript variant X2, mRNA			2.25771	4.78232	4.66732	34.8377
XM_026695290.1	PREDICTED: Pseudonaja textilis protein disulfide isomerase family A member 6 (PDIA6), mRNA			2.25186	4.76297	247.723	1344.6
XM_026696946.1	PREDICTED: Pseudonaja textilis NCK associated protein 1 (NCKAP1), transcript variant X1, mRNA			2.24569	4.74264	1.46381	9.36054
XM_026718859.1	PREDICTED: Pseudonaja textilis transmembrane protein 161B (TMEM161B), transcript variant X2, mRNA			2.23998	4.72391	0.364605	2.46652
XM_026699025.1	PREDICTED: Pseudonaja textilis regulatory factor X associated ankyrin containing protein (RFXANK), transcri			2.23525	4.70844	0	1.45281
XM_026724240.1	PREDICTED: Pseudonaja textilis 2-oxoglutarate and iron-dependent oxygenase domain-containing protein 2-like			2.23525	4.70844	0	1.22315
XM_026724245.1	PREDICTED: Pseudonaja textilis 2-oxoglutarate and iron-dependent oxygenase domain-containing protein 2-like			2.23525	4.70844	0	1.22315
XM_026714425.1	PREDICTED: Pseudonaja textilis lecithin-cholesterol acyltransferase (LCAT), transcript variant X2, mRNA			2.23525	4.70844	0	0.768136
XM_026722729.1	PREDICTED: Pseudonaja textilis THUMP domain containing 3 (THUMPD3), transcript variant X1, mRNA			2.23525	4.70844	0	0.53947
XM_026717853.1	PREDICTED: Pseudonaja textilis glutamine rich 1 (QRICH1), transcript variant X1, mRNA			2.23525	4.70844	0	0.41137
XM_026718560.1	PREDICTED: Pseudonaja textilis fibronectin type III and SPRY domain containing 1 like (FSD1L), transcript v			2.23525	4.70844	0	0.309637
XM_026698881.1	PREDICTED: Pseudonaja textilis mitotic spindle positioning (MISP), transcript variant X2, mRNA			2.23525	4.70844	0	0.298303
XM_026696337.1	PREDICTED: Pseudonaja textilis rho GTPase-activating protein 7-like (LOC113433659), transcript variant X1,			2.23525	4.70844	0	0.291423
XM_026716140.1	PREDICTED: Pseudonaja textilis growth hormone receptor (GHR), transcript variant X1, mRNA			2.23525	4.70844	0	0.270849
XM_026717806.1	PREDICTED: Pseudonaja textilis zinc finger E-box binding homeobox 2 (ZEB2), transcript variant X3, mRNA			2.23525	4.70844	0	0.249958
XM_026696685.1	PREDICTED: Pseudonaja textilis EBF transcription factor 1 (EBF1), transcript variant X4, mRNA			2.23525	4.70844	0	0.236847
XM_026710907.1	PREDICTED: Pseudonaja textilis reticulocalbin-1-like (LOC113442982), transcript variant X3, mRNA			2.21991	4.65864	198.95	1060.82
XM_026702621.1	PREDICTED: Pseudonaja textilis interferon alpha-inducible protein 27-like protein 2A (LOC113437557), mRNA			2.21953	4.65742	0.6997	6.70568
XM_026715924.1	PREDICTED: Pseudonaja textilis homeobox containing 1 (HMBOX1), transcript variant X5, mRNA	sp|Q6NT76|HMBX1_HUMAN Homeobox-containing protein 1 OS=Homo sapiens OX=966 GN=HMBOX1 PE=1 SV=1		2.2176	4.65119	0.0661031	1.02479
XR_003374696.1	PREDICTED: Pseudonaja textilis SPT2 chromatin protein domain containing 1 (SPTY2D1), transcript variant X2,			2.21759	4.65116	0.0709641	1.29018
XM_026696598.1	PREDICTED: Pseudonaja textilis colony stimulating factor 1 receptor (CSF1R), transcript variant X1, mRNA	sp|P519|ABL1_HUMAN Tyrosine-protein kinase ABL1 OS=Homo sapiens OX=966 GN=ABL1 PE=1 SV=4		2.21637	4.64723	0.601665	4.21894
XM_026718223.1	PREDICTED: Pseudonaja textilis N-ethylmaleimide sensitive factor, vesicle fusing ATPase (NSF), transcript v			2.21483	4.64227	0.226979	2.1233
XM_026723686.1	PREDICTED: Pseudonaja textilis voltage-dependent anion-selective channel protein 2 (LOC113452241), transcri			2.20877	4.62281	2.05343	13.8495
XM_026718411.1	PREDICTED: Pseudonaja textilis nuclear factor I B (NFIB), transcript variant X2, mRNA	sp|P17924|NFIB_CHICK Nuclear factor 1 B-type OS=Gallus gallus OX=931 GN=NFIB PE=1 SV=1		2.20418	4.60813	0.104633	0.867096
XM_026707531.1	PREDICTED: Pseudonaja textilis alpha-1,3-mannosyl-glycoprotein 4-beta-N-acetylglucosaminyltransferase A (MG			2.20227	4.60203	5.00565	28.726
XM_026711767.1	PREDICTED: Pseudonaja textilis YLP motif containing 1 (YLPM1), transcript variant X1, mRNA	sp|Q9RI7|YLPM1_MOUSE YLP motif-containing protein 1 OS=Mus musculus OX=19 GN=Ylpm1 PE=2 SV=2		2.20081	4.59737	0.0866403	0.78867
XM_026700158.1	PREDICTED: Pseudonaja textilis serine and arginine rich splicing factor 11 (SRSF11), transcript variant X2,			2.20021	4.59546	0.842189	5.41369
XM_026725826.1	PREDICTED: Pseudonaja textilis GON-4-like protein (LOC113454456), mRNA			2.19991	4.59451	0	1.52521
XM_026719973.1	PREDICTED: Pseudonaja textilis small integral membrane protein 29-like (LOC113449040), transcript variant X			2.19991	4.59451	0	1.39983
XM_026721351.1	PREDICTED: Pseudonaja textilis membrane-spanning 4-domains subfamily A member 15-like (LOC113450193), mRNA			2.19991	4.59451	0.0336985	1.19683
XM_026696552.1	PREDICTED: Pseudonaja textilis mitogen-activated protein kinase 9 (MAPK9), transcript variant X2, mRNA			2.19991	4.59451	0	1.00167
XM_026717267.1	PREDICTED: Pseudonaja textilis LIM domain containing 2 (LIMD2), transcript variant X1, mRNA			2.19991	4.59451	0	0.867895
XM_026713808.1	PREDICTED: Pseudonaja textilis dynactin subunit 2 (DCTN2), transcript variant X4, mRNA			2.19991	4.59451	0	0.790386
XM_026715704.1	PREDICTED: Pseudonaja textilis PPARGC1 and ESRR induced regulator, muscle 1 (PERM1), transcript variant X1,			2.19991	4.59451	0	0.557496
XM_026712888.1	PREDICTED: Pseudonaja textilis UDP-glucose pyrophosphorylase 2 (UGP2), transcript variant X4, mRNA			2.19991	4.59451	0	0.552006
XM_026720365.1	PREDICTED: Pseudonaja textilis ubiquitin like with PHD and ring finger domains 1 (UHRF1), transcript varian			2.19991	4.59451	0	0.538742
XM_026713712.1	PREDICTED: Pseudonaja textilis SPRY domain containing 3 (SPRYD3), transcript variant X3, mRNA			2.19991	4.59451	0	0.442658
XM_026726619.1	PREDICTED: Pseudonaja textilis D-aspartate oxidase (DDO), transcript variant X4, mRNA			2.19991	4.59451	0	0.400368
XM_026719283.1	PREDICTED: Pseudonaja textilis N-acetyltransferase 14 (putative) (NAT14), transcript variant X2, mRNA			2.19991	4.59451	0	0.363676
XM_026714711.1	PREDICTED: Pseudonaja textilis protein inhibitor of activated STAT 2 (PIAS2), transcript variant X4, mRNA			2.19991	4.59451	0	0.297883
XM_026704912.1	PREDICTED: Pseudonaja textilis pleckstrin homology domain containing A1 (PLEKHA1), transcript variant X2, m			2.19991	4.59451	0	0.285734
XM_026700669.1	PREDICTED: Pseudonaja textilis roundabout guidance receptor 1 (ROBO1), transcript variant X3, mRNA			2.19991	4.59451	0	0.180545
XM_026705848.1	PREDICTED: Pseudonaja textilis ovocalyxin-32-like (LOC113439810), transcript variant X2, mRNA			2.19682	4.58468	16.3973	93.3511
XM_026708114.1	PREDICTED: Pseudonaja textilis leucine-zipper-like transcriptional regulator 1 (LOC113441222), transcript v	sp|Q9V4C8|HCF_DROME Host cell factor OS=Drosophila melanogaster OX=7227 GN=Hcf PE=1 SV=2		2.1919	4.56907	0.290446	2.17896
XM_026716964.1	PREDICTED: Pseudonaja textilis peptidyl-prolyl cis-trans isomerase FKBP5-like (LOC113447001), transcript va			2.18066	4.53361	0.124904	1.70313
XM_026722732.1	PREDICTED: Pseudonaja textilis ankyrin repeat and IBR domain containing 1 (ANKIB1), transcript variant X5,	sp|Q9WVS6|PRKN_MOUSE E3 ubiquitin-protein ligase parkin OS=Mus musculus OX=19 GN=Prkn PE=1 SV=1		2.17939	4.52962	1.62263	9.61621
XM_026696523.1	PREDICTED: Pseudonaja textilis kelch like family member 3 (KLHL3), transcript variant X2, mRNA	sp|A1YPR|ZBT7C_HUMAN Zinc finger and BTB domain-containing protein 7C OS=Homo sapiens OX=966 GN=ZBTB7C PE=2 SV=1		2.17618	4.51955	0.0714144	0.706088
XM_026696951.1	PREDICTED: Pseudonaja textilis DnaJ heat shock protein family (Hsp40) member C10 (DNAJC10), mRNA	sp|P8622|DNAJ_ECOLI Chaperone protein DnaJ OS=Escherichia coli (strain K12) OX=83333 GN=dnaJ PE=1 SV=3		2.1707	4.50242	16.6891	89.9637
XM_026702864.1	PREDICTED: Pseudonaja textilis myotubularin 1 (MTM1), transcript variant X1, mRNA			2.16649	4.4893	0.0510473	0.820162
XM_026695941.1	PREDICTED: Pseudonaja textilis mitochondrial ribosomal protein S5 (MRPS5), transcript variant X2, mRNA			2.16368	4.48056	0	0.563367
XM_026705850.1	PREDICTED: Pseudonaja textilis myeloid leukemia factor 1 (MLF1), transcript variant X1, mRNA			2.16368	4.48056	0	0.51926
XM_026706364.1	PREDICTED: Pseudonaja textilis ankyrin repeat and MYND domain containing 2 (ANKMY2), transcript variant X2,			2.16368	4.48056	0	0.460937
XM_026715576.1	PREDICTED: Pseudonaja textilis SRY-box 13 (SOX13), transcript variant X5, mRNA			2.16368	4.48056	0	0.328138
XM_026712781.1	PREDICTED: Pseudonaja textilis elongator complex protein 1 (ELP1), transcript variant X3, mRNA			2.16368	4.48056	0	0.250517
XM_026705016.1	PREDICTED: Pseudonaja textilis spectrin repeat containing nuclear envelope protein 1 (SYNE1), transcript va	sp|A5D7D1|ACTN4_BOVIN Alpha-actinin-4 OS=Bos taurus OX=9913 GN=ACTN4 PE=2 SV=1		2.15898	4.46599	0.228057	1.3797
XM_026695798.1	PREDICTED: Pseudonaja textilis protein FAM133-like (LOC113433295), transcript variant X5, mRNA			2.1569	4.45956	0.253076	2.5859
XM_026706581.1	PREDICTED: Pseudonaja textilis lymphocyte specific protein 1 (LSP1), transcript variant X5, mRNA			2.15138	4.44253	0.290967	2.56178
XM_026699176.1	PREDICTED: Pseudonaja textilis CD83 molecule (CD83), mRNA			2.15031	4.43923	0.0706662	1.67318
XM_026713746.1	PREDICTED: Pseudonaja textilis peptidylprolyl cis/trans isomerase, NIMA-interacting 1 (PIN1), transcript va			2.14905	4.43536	1.06529	7.34009
XM_026714859.1	PREDICTED: Pseudonaja textilis transforming acidic coiled-coil-containing protein 1-like (LOC113445592), tr			2.14459	4.42167	0.568563	4.07523
XM_026697516.1	PREDICTED: Pseudonaja textilis nuclear receptor coactivator 3 (NCOA3), transcript variant X1, mRNA	sp|Q9Y6Q9|NCOA3_HUMAN Nuclear receptor coactivator 3 OS=Homo sapiens OX=966 GN=NCOA3 PE=1 SV=1		2.14095	4.41052	0.466639	2.9358
XR_003375580.1	PREDICTED: Pseudonaja textilis uncharacterized LOC113447183 (LOC113447183), ncRNA			2.13695	4.39831	0.547357	4.16568
XM_026708833.1	PREDICTED: Pseudonaja textilis queuine tRNA-ribosyltransferase accessory subunit 2 (QTRT2), transcript vari			2.13339	4.38747	0.0829274	1.0957
XM_026709593.1	PREDICTED: Pseudonaja textilis regulatory factor X7 (RFX7), transcript variant X1, mRNA	sp|Q2KHR2|RFX7_HUMAN DNA-binding protein RFX7 OS=Homo sapiens OX=966 GN=RFX7 PE=1 SV=1		2.13258	4.38501	0.0654935	0.830736
XR_003375124.1	PREDICTED: Pseudonaja textilis sphingosine kinase 2 (SPHK2), transcript variant X3, misc_RNA			2.12653	4.36666	0.0477643	1.61561
XM_026709111.1	PREDICTED: Pseudonaja textilis transgelin (TAGLN), transcript variant X3, mRNA			2.12653	4.36666	0	1.29805
XM_026710330.1	PREDICTED: Pseudonaja textilis THAP domain containing 5 (THAP5), transcript variant X1, mRNA			2.12653	4.36666	0	0.90097
XM_026723644.1	PREDICTED: Pseudonaja textilis thymidine phosphorylase (TYMP), transcript variant X1, mRNA			2.12653	4.36666	0	0.726292
XM_026698910.1	PREDICTED: Pseudonaja textilis MPV17 mitochondrial inner membrane protein like 2 (MPV17L2), transcript vari			2.12653	4.36666	0	0.541954
XM_026702667.1	PREDICTED: Pseudonaja textilis 1-acylglycerol-3-phosphate O-acyltransferase Pnpla3-like (LOC113437587), tra			2.12653	4.36666	0	0.335124
XM_026715573.1	PREDICTED: Pseudonaja textilis SRY-box 13 (SOX13), transcript variant X2, mRNA			2.12653	4.36666	0	0.310966
XM_026698655.1	PREDICTED: Pseudonaja textilis pecanex 4 (PCNX4), transcript variant X2, mRNA			2.12653	4.36666	0	0.29244
XM_026709326.1	PREDICTED: Pseudonaja textilis ankyrin repeat and SOCS box containing 7 (ASB7), transcript variant X1, mRNA			2.12653	4.36666	0	0.225838
XM_026702748.1	PREDICTED: Pseudonaja textilis KIAA1522 ortholog (KIAA1522), transcript variant X4, mRNA			2.12653	4.36666	0	0.220627
XM_026712503.1	PREDICTED: Pseudonaja textilis euchromatic histone lysine methyltransferase 1 (EHMT1), transcript variant X			2.12653	4.36666	0	0.214531
XM_026713378.1	PREDICTED: Pseudonaja textilis atrophin 1 (ATN1), transcript variant X1, mRNA			2.12653	4.36666	0	0.207646
XM_026703869.1	PREDICTED: Pseudonaja textilis ATP/GTP binding protein 1 (AGTPBP1), transcript variant X5, mRNA			2.12653	4.36666	0	0.206209
XM_026709907.1	PREDICTED: Pseudonaja textilis semaphorin 6D (SEMA6D), transcript variant X6, mRNA			2.12653	4.36666	0	0.182037
XM_026710271.1	PREDICTED: Pseudonaja textilis acetyl-CoA carboxylase alpha (ACACA), transcript variant X3, mRNA			2.12653	4.36666	0	0.16643
XM_026715304.1	PREDICTED: Pseudonaja textilis ryanodine receptor 1 (RYR1), transcript variant X1, mRNA			2.12653	4.36666	0	0.0823062
XM_026717893.1	PREDICTED: Pseudonaja textilis POC5 centriolar protein (POC5), transcript variant X1, mRNA			2.1255	4.36354	0.170426	1.41232
XM_026711756.1	PREDICTED: Pseudonaja textilis zinc finger protein 865 (ZNF865), transcript variant X4, mRNA	sp|Q5481|ZNF91_HUMAN Zinc finger protein 91 OS=Homo sapiens OX=966 GN=ZNF91 PE=2 SV=2	sp|Q8NDQ6|ZN54_HUMAN Zinc finger protein 54 OS=Homo sapiens OX=966 GN=ZNF54 PE=1 SV=1	2.12316	4.35647	0.149374	1.22103
XM_026702832.1	PREDICTED: Pseudonaja textilis kinesin family member 21A (KIF21A), transcript variant X3, mRNA			2.12165	4.35191	0.339839	2.27882
XM_026726644.1	PREDICTED: Pseudonaja textilis AFG1 like ATPase (AFG1L), transcript variant X1, mRNA			2.11959	4.3457	0.319469	2.80279
XM_026698155.1	PREDICTED: Pseudonaja textilis ADP ribosylation factor interacting protein 1 (ARFIP1), transcript variant X			2.11735	4.33896	1.52818	10.2457
XM_026706634.1	PREDICTED: Pseudonaja textilis PHD and ring finger domains 1 (PHRF1), transcript variant X2, mRNA	sp|Q92785|REQU_HUMAN Zinc finger protein ubi-d4 OS=Homo sapiens OX=966 GN=DPF2 PE=1 SV=2		2.11721	4.33854	0.174388	1.36258
XM_026703034.1	PREDICTED: Pseudonaja textilis fibronectin type III domain containing 3A (FNDC3A), transcript variant X3, m			2.11216	4.32338	1.92628	11.0636
XM_026716138.1	PREDICTED: Pseudonaja textilis cubilin-like (LOC113446466), mRNA	sp|P46531|NOTC1_HUMAN Neurogenic locus notch homolog protein 1 OS=Homo sapiens OX=966 GN=NOTCH1 PE=1 SV=4		2.10729	4.30881	2.14224	12.3574
XM_026699653.1	PREDICTED: Pseudonaja textilis trafficking protein particle complex 11 (TRAPPC11), transcript variant X2, m			2.10329	4.29688	0.486464	3.21288
XM_026710852.1	PREDICTED: Pseudonaja textilis oxysterol binding protein like 7 (OSBPL7), transcript variant X5, mRNA			2.10136	4.29114	0.543759	3.44858
XM_026711188.1	PREDICTED: Pseudonaja textilis Ral GTPase activating protein catalytic alpha subunit 1 (RALGAPA1), transcri			2.097	4.27819	0.0848583	0.76883
XM_026705352.1	PREDICTED: Pseudonaja textilis GPALPP motifs containing 1 (GPALPP1), transcript variant X5, mRNA			2.0884	4.25276	0	1.26817
XR_003374171.1	PREDICTED: Pseudonaja textilis ASPSCR1, UBX domain containing tether for SLC2A4 (ASPSCR1), transcript varia			2.0884	4.25276	0	0.77251
XM_026696770.1	PREDICTED: Pseudonaja textilis solute carrier family 25 member 17 (SLC25A17), transcript variant X2, mRNA			2.0884	4.25276	0	0.576708
XM_026696775.1	PREDICTED: Pseudonaja textilis solute carrier family 25 member 17 (SLC25A17), transcript variant X3, mRNA			2.0884	4.25276	0	0.576708
XM_026708049.1	PREDICTED: Pseudonaja textilis mitochondrial chaperone BCS1 (LOC113441187), transcript variant X2, mRNA			2.0884	4.25276	0	0.47424
XM_026697341.1	PREDICTED: Pseudonaja textilis glucocorticoid modulatory element binding protein 2 (GMEB2), transcript vari			2.0884	4.25276	0	0.469958
XM_026706613.1	PREDICTED: Pseudonaja textilis CD151 molecule (Raph blood group) (CD151), transcript variant X1, mRNA			2.0884	4.25276	0	0.391337
XM_026700709.1	PREDICTED: Pseudonaja textilis immunoglobulin like domain containing receptor 2 (ILDR2), transcript variant			2.0884	4.25276	0	0.350294
XM_026700026.1	PREDICTED: Pseudonaja textilis methionine sulfoxide reductase B3 (MSRB3), transcript variant X3, mRNA			2.0884	4.25276	0	0.289088
XM_026713581.1	PREDICTED: Pseudonaja textilis lysine demethylase 6A (KDM6A), transcript variant X1, mRNA			2.0884	4.25276	0	0.253069
XM_026708297.1	PREDICTED: Pseudonaja textilis FERM, ARH/RhoGEF and pleckstrin domain protein 1 (FARP1), transcript variant			2.0884	4.25276	0	0.208888
XM_026708889.1	PREDICTED: Pseudonaja textilis zinc finger MYM-type containing 2 (ZMYM2), transcript variant X5, mRNA			2.0884	4.25276	0	0.149241
XM_026726767.1	PREDICTED: Pseudonaja textilis synaptotagmin binding cytoplasmic RNA interacting protein (SYNCRIP), transcr	sp|P23246|SFPQ_HUMAN Splicing factor, proline- and glutamine-rich OS=Homo sapiens OX=966 GN=SFPQ PE=1 SV=2	sp|Q9BZC1|CELF4_HUMAN CUGBP Elav-like family member 4 OS=Homo sapiens OX=966 GN=CELF4 PE=1 SV=1	2.07643	4.21762	0.78483	5.00301
XM_026703512.1	PREDICTED: Pseudonaja textilis ubiquitin protein ligase E3 component n-recognin 5 (UBR5), transcript varian			2.0759	4.21607	0.0394507	0.481869
XM_026720839.1	PREDICTED: Pseudonaja textilis PR/SET domain 2 (PRDM2), transcript variant X3, mRNA	sp|Q1329|PRDM2_HUMAN PR domain zinc finger protein 2 OS=Homo sapiens OX=966 GN=PRDM2 PE=1 SV=3		2.07085	4.20134	0.741978	4.34609
XM_026710945.1	PREDICTED: Pseudonaja textilis discs large MAGUK scaffold protein 5 (DLG5), transcript variant X1, mRNA	sp|Q9Y3R|GRIP1_HUMAN Glutamate receptor-interacting protein 1 OS=Homo sapiens OX=966 GN=GRIP1 PE=1 SV=3		2.06979	4.19826	0.161454	1.17414
XM_026697402.1	PREDICTED: Pseudonaja textilis laminin subunit alpha 5 (LAMA5), transcript variant X1, mRNA			2.06373	4.18066	0.061429	0.488286
XM_026697923.1	PREDICTED: Pseudonaja textilis pericentriolar material 1 (PCM1), transcript variant X4, mRNA			2.05746	4.16253	0.223996	1.51993
XM_026718414.1	PREDICTED: Pseudonaja textilis nuclear factor I B (NFIB), transcript variant X5, mRNA	sp|P17924|NFIB_CHICK Nuclear factor 1 B-type OS=Gallus gallus OX=931 GN=NFIB PE=1 SV=1		2.05631	4.15921	0.0929914	0.718438
XM_026720541.1	PREDICTED: Pseudonaja textilis dnaJ homolog subfamily C member 3-like (LOC113449437), transcript variant X2	sp|P8622|DNAJ_ECOLI Chaperone protein DnaJ OS=Escherichia coli (strain K12) OX=83333 GN=dnaJ PE=1 SV=3		2.05259	4.1485	0.166533	2.00282
XM_026720007.1	PREDICTED: Pseudonaja textilis zinc finger protein RFP-like (LOC113449063), transcript variant X1, mRNA			2.04922	4.13882	0	2.10939
XM_026705032.1	PREDICTED: Pseudonaja textilis interaction protein for cytohesin exchange factors 1 (IPCEF1), transcript va			2.04922	4.13882	0	0.714272
XM_026695806.1	PREDICTED: Pseudonaja textilis hedgehog acyltransferase (HHAT), transcript variant X2, mRNA			2.04922	4.13882	0	0.489393
XM_026720450.1	PREDICTED: Pseudonaja textilis fibroblast growth factor receptor 3 (FGFR3), transcript variant X1, mRNA			2.04922	4.13882	0	0.409667
XR_003373856.1	PREDICTED: Pseudonaja textilis coiled-coil serine rich protein 1 (CCSER1), transcript variant X4, misc_RNA			2.04922	4.13882	0	0.395297
XM_026725652.1	PREDICTED: Pseudonaja textilis semaphorin 3F (SEMA3F), transcript variant X1, mRNA			2.04922	4.13882	0	0.327888
XM_026721447.1	PREDICTED: Pseudonaja textilis protein phosphatase 1 regulatory subunit 13 like (PPP1R13L), transcript vari			2.04922	4.13882	0	0.327095
XM_026723995.1	PREDICTED: Pseudonaja textilis histone-lysine N-methyltransferase SETDB1-like (LOC113452534), transcript va			2.04922	4.13882	0	0.299709
XM_026709448.1	PREDICTED: Pseudonaja textilis diphosphoinositol pentakisphosphate kinase 1 (PPIP5K1), transcript variant X			2.04922	4.13882	0	0.288622
XM_026725137.1	PREDICTED: Pseudonaja textilis aminoacylase 1 (ACY1), transcript variant X3, mRNA			2.04922	4.13882	0	0.279284
XM_026720342.1	PREDICTED: Pseudonaja textilis SH3 domain containing GRB2 like 1, endophilin A2 (SH3GL1), transcript varian			2.04922	4.13882	0	0.244647
XM_026707750.1	PREDICTED: Pseudonaja textilis KAT8 regulatory NSL complex subunit 1 like (KANSL1L), transcript variant X2,			2.04922	4.13882	0	0.225142
XM_026701311.1	PREDICTED: Pseudonaja textilis diacylglycerol kinase delta (DGKD), transcript variant X3, mRNA			2.04922	4.13882	0	0.171716
XM_026717220.1	PREDICTED: Pseudonaja textilis C-X-C motif chemokine ligand 11 (CXCL11), mRNA			2.0439	4.12359	0.277488	3.83259
XM_026714357.1	PREDICTED: Pseudonaja textilis core-binding factor subunit beta (CBFB), transcript variant X3, mRNA	sp|Q13951|PEBB_HUMAN Core-binding factor subunit beta OS=Homo sapiens OX=966 GN=CBFB PE=1 SV=2		2.04266	4.12004	1.28227	7.33603
XM_026717362.1	PREDICTED: Pseudonaja textilis USO1 vesicle transport factor (USO1), transcript variant X1, mRNA			2.04068	4.11439	4.12183	21.4586
XM_026698582.1	PREDICTED: Pseudonaja textilis centrosomal protein 170B (CEP170B), transcript variant X1, mRNA			2.03905	4.10975	1.28065	6.6929
XM_026712000.1	PREDICTED: Pseudonaja textilis tubulin tyrosine ligase like 5 (TTLL5), transcript variant X4, mRNA			2.03672	4.10312	0.137298	1.13924
XM_026705994.1	PREDICTED: Pseudonaja textilis calbindin 1 (CALB1), transcript variant X1, mRNA			2.02529	4.07074	4.74691	26.4928
XM_026717953.1	PREDICTED: Pseudonaja textilis 3-hydroxy-3-methylglutaryl-CoA reductase (HMGCR), transcript variant X3, mRN			2.01399	4.03898	0.936251	5.31973
XM_026705551.1	PREDICTED: Pseudonaja textilis lymphatic vessel endothelial hyaluronan receptor 1 (LYVE1), transcript varia			2.00896	4.02492	0	0.865029
XM_026700192.1	PREDICTED: Pseudonaja textilis Rab geranylgeranyltransferase subunit beta (RABGGTB), transcript variant X3,			2.00896	4.02492	0	0.637488
XM_026709974.1	PREDICTED: Pseudonaja textilis ADP dependent glucokinase (ADPGK), transcript variant X2, mRNA			2.00896	4.02492	0	0.588719
XM_026725752.1	PREDICTED: Pseudonaja textilis zinc finger and SCAN domain-containing protein 2-like (LOC113454376), transc			2.00896	4.02492	0	0.522527
XM_026704018.1	PREDICTED: Pseudonaja textilis sodium channel epithelial 1 beta subunit (SCNN1B), transcript variant X3, mR			2.00896	4.02492	0	0.468786
XM_026697648.1	PREDICTED: Pseudonaja textilis TOX high mobility group box family member 2 (TOX2), transcript variant X2, m			2.00896	4.02492	0	0.465289
XM_026714915.1	PREDICTED: Pseudonaja textilis alpha-1A adrenergic receptor-like (LOC113445631), transcript variant X2, mRN			2.00896	4.02492	0	0.438273
XM_026724576.1	PREDICTED: Pseudonaja textilis tight junction protein ZO-1-like (LOC113453066), transcript variant X2, mRNA			2.00896	4.02492	0	0.35281
XM_026724578.1	PREDICTED: Pseudonaja textilis tight junction protein ZO-1-like (LOC113453067), transcript variant X2, mRNA			2.00896	4.02492	0	0.35281
XM_026708743.1	PREDICTED: Pseudonaja textilis DnaJ heat shock protein family (Hsp40) member C5 gamma (DNAJC5G), transcript			2.00896	4.02492	0	0.287364
XM_026710690.1	PREDICTED: Pseudonaja textilis Sp2 transcription factor (SP2), transcript variant X7, mRNA			2.00896	4.02492	0	0.283176
XM_026700640.1	PREDICTED: Pseudonaja textilis GA binding protein transcription factor subunit alpha (GABPA), transcript va			2.00896	4.02492	0	0.277669
XM_026721846.1	PREDICTED: Pseudonaja textilis calcium dependent secretion activator (CADPS), transcript variant X2, mRNA			2.00896	4.02492	0	0.255078
XM_026695897.1	PREDICTED: Pseudonaja textilis phosphofurin acidic cluster sorting protein 2-like (LOC113433351), transcrip			2.00896	4.02492	0	0.24944
XM_026717542.1	PREDICTED: Pseudonaja textilis KAT8 regulatory NSL complex subunit 1 (KANSL1), transcript variant X4, mRNA			2.00896	4.02492	0	0.205353
XM_026712129.1	PREDICTED: Pseudonaja textilis serine/arginine repetitive matrix protein 2-like (LOC113443711), transcript			2.00896	4.02492	0	0.151488
XM_026701913.1	PREDICTED: Pseudonaja textilis ATP binding cassette subfamily C member 3 (ABCC3), transcript variant X2, mR			2.0079	4.02196	0.793125	4.50141
XM_026695464.1	PREDICTED: Pseudonaja textilis solute carrier family 30 member 6 (SLC30A6), transcript variant X5, mRNA			2.0036	4.00999	0.465702	3.65363
XM_026712438.1	PREDICTED: Pseudonaja textilis zinc finger and BTB domain containing 43 (ZBTB43), transcript variant X2, mR	sp|O43298|ZBT43_HUMAN Zinc finger and BTB domain-containing protein 43 OS=Homo sapiens OX=966 GN=ZBTB43 PE=1 SV=1		1.99766	3.99352	0.0456167	0.810059
XM_026698356.1	PREDICTED: Pseudonaja textilis protein tyrosine phosphatase, non-receptor type 13 (PTPN13), transcript vari	sp|Q9Y3R|GRIP1_HUMAN Glutamate receptor-interacting protein 1 OS=Homo sapiens OX=966 GN=GRIP1 PE=1 SV=3		1.98861	3.96854	0.186184	1.20576
XM_026716266.1	PREDICTED: Pseudonaja textilis unc-51 like autophagy activating kinase 1 (ULK1), transcript variant X1, mRN	sp|Q12126|CRK1_SCHPO Serine/threonine-protein kinase crk1 OS=Schizosaccharomyces pombe (strain 972 / ATCC 24843) OX=284812 GN=crk1 PE=1 SV=1	sp|Q54RP7|Y652_DICDI Probable serine/threonine-protein kinase DDB_G28365 OS=Dictyostelium discoideum OX=44689 GN=DDB_G28365 PE=3 SV=1	1.98777	3.96623	0.103642	0.903378
XM_026724614.1	PREDICTED: Pseudonaja textilis osteoglycin (OGN), transcript variant X2, mRNA			1.98698	3.96406	0.214906	1.55226
XM_026708169.1	PREDICTED: Pseudonaja textilis thyroid hormone receptor beta (THRB), transcript variant X5, mRNA	sp|P18115|THAB_XENLA Thyroid hormone receptor alpha-B OS=Xenopus laevis OX=8355 GN=thra-b PE=1 SV=2	sp|P1276|RARA_HUMAN Retinoic acid receptor alpha OS=Homo sapiens OX=966 GN=RARA PE=1 SV=2	1.98628	3.96214	0.425308	2.52796
XM_026699767.1	PREDICTED: Pseudonaja textilis SEL1L family member 3 (SEL1L3), mRNA			1.98436	3.95687	2.7748	14.2814
XM_026701307.1	PREDICTED: Pseudonaja textilis dihydrouridine synthase 4 like (DUS4L), transcript variant X4, mRNA			1.98152	3.94909	0.231487	2.76496
XM_026719054.1	PREDICTED: Pseudonaja textilis pyruvate dehydrogenase [acetyl-transferring]-phosphatase 2, mitochondrial-li			1.98035	3.94589	0.666272	3.913
XM_026724395.1	PREDICTED: Pseudonaja textilis leucine-rich repeat-containing protein 40-like (LOC113452901), mRNA			1.97925	3.94288	1.02915	6.48914
XM_026703377.1	PREDICTED: Pseudonaja textilis hydroxysteroid 17-beta dehydrogenase 7 (HSD17B7), transcript variant X1, mRN			1.96756	3.91106	0	0.905071
XM_026705965.1	PREDICTED: Pseudonaja textilis fibrinogen silencer binding protein (FSBP), transcript variant X1, mRNA			1.96756	3.91106	0	0.848463
XM_026701425.1	PREDICTED: Pseudonaja textilis UBX domain protein 7 (UBXN7), transcript variant X3, mRNA			1.96756	3.91106	0	0.816615
XM_026707976.1	PREDICTED: Pseudonaja textilis nuclear receptor subfamily 1 group H member 3 (NR1H3), transcript variant X2			1.96756	3.91106	0	0.608797
XM_026719924.1	PREDICTED: Pseudonaja textilis 3'-phosphoadenosine 5'-phosphosulfate synthase 2 (PAPSS2), transcript varian			1.96756	3.91106	0	0.50396
XM_026703420.1	PREDICTED: Pseudonaja textilis PBX homeobox 1 (PBX1), transcript variant X3, mRNA			1.96756	3.91106	0	0.470829
XM_026706083.1	PREDICTED: Pseudonaja textilis ubiquitin conjugating enzyme E2 W (UBE2W), transcript variant X2, mRNA			1.96756	3.91106	0	0.455936
XM_026712353.1	PREDICTED: Pseudonaja textilis glycosyltransferase 6 domain containing 1 (GLT6D1), transcript variant X4, m			1.96756	3.91106	0	0.448662
XM_026699697.1	PREDICTED: Pseudonaja textilis chloride voltage-gated channel 3 (CLCN3), transcript variant X1, mRNA			1.96756	3.91106	0	0.397607
XM_026707482.1	PREDICTED: Pseudonaja textilis four and a half LIM domains 2 (FHL2), transcript variant X2, mRNA			1.96756	3.91106	0	0.384995
XM_026696850.1	PREDICTED: Pseudonaja textilis MOB-like protein phocein (LOC113433974), transcript variant X3, mRNA			1.96756	3.91106	0	0.367334
XM_026699809.1	PREDICTED: Pseudonaja textilis amyloid beta precursor protein binding family B member 2 (APBB2), transcript			1.96756	3.91106	0	0.350794
XM_026709095.1	PREDICTED: Pseudonaja textilis beta-secretase 1 (BACE1), transcript variant X2, mRNA			1.96756	3.91106	0	0.316254
XM_026714220.1	PREDICTED: Pseudonaja textilis SH3 domain containing kinase binding protein 1 (SH3KBP1), transcript variant			1.96756	3.91106	0	0.21349
XM_026704719.1	PREDICTED: Pseudonaja textilis SH3 and PX domains 2A (SH3PXD2A), transcript variant X1, mRNA			1.96756	3.91106	0	0.196567
XM_026701998.1	PREDICTED: Pseudonaja textilis integrin subunit beta 4 (ITGB4), transcript variant X5, mRNA			1.96756	3.91106	0	0.178908
XM_026707569.1	PREDICTED: Pseudonaja textilis inositol polyphosphate-4-phosphatase type I A (INPP4A), transcript variant X			1.96756	3.91106	0	0.137416
XM_026706260.1	PREDICTED: Pseudonaja textilis KIAA1217 ortholog (KIAA1217), transcript variant X1, mRNA			1.96756	3.91106	0	0.110172
XM_026696282.1	PREDICTED: Pseudonaja textilis CD209 antigen-like protein E (LOC113433618), transcript variant X2, mRNA			1.96593	3.90664	0.416408	2.91177
XM_026724684.1	PREDICTED: Pseudonaja textilis 6-phosphofructo-2-kinase/fructose-2,6-biphosphatase 4 (PFKFB4), transcript v			1.96522	3.90472	2.93134	15.758
XM_026722384.1	PREDICTED: Pseudonaja textilis class I histocompatibility antigen, Gogo-A*0501 alpha chain-like (LOC1134510			1.96491	3.90388	0.89302	5.69126
XM_026714054.1	PREDICTED: Pseudonaja textilis cysteine rich with EGF like domains 2 (CRELD2), transcript variant X1, mRNA			1.95458	3.87603	50.2732	229.769
XM_026716095.1	PREDICTED: Pseudonaja textilis macrophage mannose receptor 1-like (LOC113446440), mRNA			1.95394	3.87431	1.11613	5.7884
XR_003375407.1	PREDICTED: Pseudonaja textilis pre-mRNA processing factor 4B (PRPF4B), transcript variant X4, misc_RNA	sp|Q9Z188|DYR1B_MOUSE Dual specificity tyrosine-phosphorylation-regulated kinase 1B OS=Mus musculus OX=19 GN=Dyrk1b PE=1 SV=3		1.94737	3.85671	1.08688	5.74743
XM_026711918.1	PREDICTED: Pseudonaja textilis Snf2 related CREBBP activator protein (SRCAP), transcript variant X3, mRNA	sp|Q6ZRS2|SRCAP_HUMAN Helicase SRCAP OS=Homo sapiens OX=966 GN=SRCAP PE=1 SV=3		1.94471	3.8496	1.02949	5.10176
XM_026707935.1	PREDICTED: Pseudonaja textilis solute carrier family 12 member 8 (SLC12A8), transcript variant X1, mRNA			1.94123	3.84033	0.440338	2.62681
XM_026696220.1	PREDICTED: Pseudonaja textilis widely interspaced zinc finger motifs (WIZ), transcript variant X7, mRNA	sp|O95785|WIZ_HUMAN Protein Wiz OS=Homo sapiens OX=966 GN=WIZ PE=1 SV=2		1.93557	3.82529	0.0806528	0.595864
XM_026723469.1	PREDICTED: Pseudonaja textilis waprin-Phi3-like (LOC113452064), transcript variant X1, mRNA			1.9344	3.82219	1.16802	7.86627
XM_026726242.1	PREDICTED: Pseudonaja textilis mucin-5AC-like (LOC113454925), mRNA			1.93222	3.81642	3.39865	19.2101
XM_026706520.1	PREDICTED: Pseudonaja textilis G2 and S-phase expressed 1 (GTSE1), mRNA			1.93076	3.81256	0.227648	1.91022
XM_026698324.1	PREDICTED: Pseudonaja textilis AF4/FMR2 family member 1 (AFF1), transcript variant X2, mRNA	sp|P51825|AFF1_HUMAN AF4/FMR2 family member 1 OS=Homo sapiens OX=966 GN=AFF1 PE=1 SV=1		1.93065	3.81227	0.476746	2.72852
XM_026712632.1	PREDICTED: Pseudonaja textilis DnaJ heat shock protein family (Hsp40) member A1 (DNAJA1), mRNA	sp|P25685|DNJB1_HUMAN DnaJ homolog subfamily B member 1 OS=Homo sapiens OX=966 GN=DNAJB1 PE=1 SV=4		1.92702	3.80269	12.4847	58.3683
XM_026715525.1	PREDICTED: Pseudonaja textilis solute carrier family 45 member 3 (SLC45A3), transcript variant X1, mRNA			1.92555	3.79882	1.82802	9.04975
XM_026711211.1	PREDICTED: Pseudonaja textilis PYM homolog 1, exon junction complex associated factor (PYM1), transcript va			1.92494	3.79721	0	1.01819
XM_026717238.1	PREDICTED: Pseudonaja textilis phospholipid phosphatase 5 (PLPP5), transcript variant X1, mRNA			1.92494	3.79721	0	0.918126
XM_026713299.1	PREDICTED: Pseudonaja textilis cell division cycle associated 3 (CDCA3), transcript variant X1, mRNA			1.92494	3.79721	0	0.904787
XM_026708661.1	PREDICTED: Pseudonaja textilis RAD51 paralog B (RAD51B), transcript variant X1, mRNA			1.92494	3.79721	0	0.623488
XM_026706626.1	PREDICTED: Pseudonaja textilis DEAF1 transcription factor (DEAF1), transcript variant X1, mRNA			1.92494	3.79721	0	0.510256
XM_026709772.1	PREDICTED: Pseudonaja textilis ubiquitin specific peptidase 3 (USP3), transcript variant X2, mRNA			1.92494	3.79721	0	0.503608
XM_026703314.1	PREDICTED: Pseudonaja textilis FAM20B, glycosaminoglycan xylosylkinase (FAM20B), transcript variant X2, mRN			1.92494	3.79721	0	0.489747
XM_026713593.1	PREDICTED: Pseudonaja textilis synaptotagmin like 5 (SYTL5), transcript variant X2, mRNA			1.92494	3.79721	0	0.438074
XM_026697725.1	PREDICTED: Pseudonaja textilis matrix metallopeptidase 24 (MMP24), transcript variant X1, mRNA			1.92494	3.79721	0	0.424472
XM_026709143.1	PREDICTED: Pseudonaja textilis ST3 beta-galactoside alpha-2,3-sialyltransferase 4 (ST3GAL4), transcript var			1.92494	3.79721	0	0.394729
XM_026707538.1	PREDICTED: Pseudonaja textilis testis specific 10 (TSGA10), transcript variant X2, mRNA			1.92494	3.79721	0	0.394313
XM_026699473.1	PREDICTED: Pseudonaja textilis nuclear factor of activated T cells 1 (NFATC1), transcript variant X1, mRNA			1.92494	3.79721	0	0.299181
XM_026697604.1	PREDICTED: Pseudonaja textilis protein tyrosine phosphatase, receptor type T (PTPRT), transcript variant X1			1.92494	3.79721	0	0.272823
XM_026712337.1	PREDICTED: Pseudonaja textilis DAB2 interacting protein (DAB2IP), transcript variant X4, mRNA			1.92494	3.79721	0	0.250846
XM_026710112.1	PREDICTED: Pseudonaja textilis WD repeat domain 37 (WDR37), transcript variant X10, mRNA			1.92494	3.79721	0	0.232627
XM_026721884.1	PREDICTED: Pseudonaja textilis plectin (PLEC), transcript variant X2, mRNA			1.92494	3.79721	0	0.0722128
XM_026705862.1	PREDICTED: Pseudonaja textilis pentraxin 3 (PTX3), mRNA			1.92383	3.79429	0.0285937	0.483585
XM_026716801.1	PREDICTED: Pseudonaja textilis calreticulin (CALR), mRNA			1.92145	3.78804	286.128	1233.56
XM_026714103.1	PREDICTED: Pseudonaja textilis Wiskott-Aldrich syndrome like (WASL), transcript variant X1, mRNA			1.90896	3.75538	0.180016	1.25931
XR_003375773.1	PREDICTED: Pseudonaja textilis NIP7, nucleolar pre-rRNA processing protein (NIP7), transcript variant X2, m			1.8882	3.70173	0.257317	3.43795
XM_026718705.1	PREDICTED: Pseudonaja textilis uncharacterized protein K02A2.6-like (LOC113448124), partial mRNA			1.88779	3.70068	5.31257	24.6236
XM_026722158.1	PREDICTED: Pseudonaja textilis leukotriene B4 receptor (LTB4R), mRNA			1.88567	3.69524	0.0573027	1.13872
XM_026715637.1	PREDICTED: Pseudonaja textilis 6-phosphofructo-2-kinase/fructose-2,6-biphosphatase 2 (PFKFB2), transcript v			1.88102	3.68335	0	0.631672
XM_026725725.1	PREDICTED: Pseudonaja textilis IgGFc-binding protein-like (LOC113454344), partial mRNA			1.88102	3.68335	0.021806	0.626944
XM_026701405.1	PREDICTED: Pseudonaja textilis receptor-like tyrosine kinase (RYK), transcript variant X3, mRNA			1.88102	3.68335	0	0.457756
XM_026718561.1	PREDICTED: Pseudonaja textilis fukutin (FKTN), transcript variant X1, mRNA			1.88102	3.68335	0	0.45718
XM_026715519.1	PREDICTED: Pseudonaja textilis bone morphogenetic protein 2-like (LOC113446077), transcript variant X1, mRN			1.88102	3.68335	0	0.422749
XR_003374119.1	PREDICTED: Pseudonaja textilis MAP6 domain containing 1 (MAP6D1), transcript variant X1, misc_RNA			1.88102	3.68335	0	0.410479
XM_026722540.1	PREDICTED: Pseudonaja textilis sulfatase modifying factor 1 (SUMF1), transcript variant X3, mRNA			1.88102	3.68335	0	0.390603
XM_026710626.1	PREDICTED: Pseudonaja textilis B cell linker (BLNK), transcript variant X4, mRNA			1.88102	3.68335	0	0.375647
XM_026719910.1	PREDICTED: Pseudonaja textilis sphingomyelin synthase 1 (SGMS1), transcript variant X2, mRNA			1.88102	3.68335	0	0.349487
XM_026701905.1	PREDICTED: Pseudonaja textilis LUC7 like 3 pre-mRNA splicing factor (LUC7L3), transcript variant X3, mRNA			1.88102	3.68335	0	0.337989
XM_026716865.1	PREDICTED: Pseudonaja textilis MIER family member 3 (MIER3), transcript variant X5, mRNA			1.88102	3.68335	0	0.283816
XM_026710749.1	PREDICTED: Pseudonaja textilis inactive phospholipase C-like protein 2 (LOC113442903), transcript variant X			1.88102	3.68335	0	0.224536
XM_026713832.1	PREDICTED: Pseudonaja textilis tensin 2 (TNS2), transcript variant X4, mRNA			1.88102	3.68335	0	0.164676
XM_026704128.1	PREDICTED: Pseudonaja textilis ubinuclein 1 (UBN1), transcript variant X4, mRNA			1.88102	3.68335	0	0.154337
XM_026699324.1	PREDICTED: Pseudonaja textilis GREB1 like retinoic acid receptor coactivator (GREB1L), transcript variant X			1.88102	3.68335	0	0.137709
XM_026704935.1	PREDICTED: Pseudonaja textilis family with sequence similarity 53 member B (FAM53B), transcript variant X1,			1.87677	3.67252	1.06056	5.10275
XM_026701237.1	PREDICTED: Pseudonaja textilis ectonucleoside triphosphate diphosphohydrolase 7 (ENTPD7), transcript varian			1.87453	3.66682	2.12352	10.2423
XM_026706637.1	PREDICTED: Pseudonaja textilis interferon regulatory factor 7 (IRF7), transcript variant X2, mRNA	sp|Q9643|IRF3_CHICK Interferon regulatory factor 3 OS=Gallus gallus OX=931 GN=IRF3 PE=2 SV=1		1.87217	3.66083	0.697497	4.09023
XM_026702642.1	PREDICTED: Pseudonaja textilis major facilitator superfamily domain containing 2A (MFSD2A), transcript vari			1.87017	3.65576	0.608875	3.53976
XM_026714538.1	PREDICTED: Pseudonaja textilis BMS1, ribosome biogenesis factor (BMS1), transcript variant X3, mRNA			1.86682	3.64728	0.299392	1.82009
XM_026699821.1	PREDICTED: Pseudonaja textilis NEDD4 binding protein 2 (N4BP2), transcript variant X1, mRNA	sp|Q9282|N42L2_HUMAN NEDD4-binding protein 2-like 2 OS=Homo sapiens OX=966 GN=N4BP2L2 PE=1 SV=1		1.86667	3.6469	0.674808	3.32923
XM_026710787.1	PREDICTED: Pseudonaja textilis glucose-6-phosphatase catalytic subunit 3 (G6PC3), transcript variant X3, mR			1.86636	3.64611	0.325358	2.16663
XM_026706786.1	PREDICTED: Pseudonaja textilis potassium channel tetramerization domain containing 14 (KCTD14), transcript			1.86155	3.63398	1.37862	7.70604
XM_026697096.1	PREDICTED: Pseudonaja textilis nitric oxide synthase trafficking (NOSTRIN), transcript variant X2, mRNA			1.86107	3.63277	0.216441	1.93009
XM_026719423.1	PREDICTED: Pseudonaja textilis chromodomain helicase DNA binding protein 1 (CHD1), transcript variant X3, m	sp|P2837|SMCA1_HUMAN Probable global transcription activator SNF2L1 OS=Homo sapiens OX=966 GN=SMARCA1 PE=1 SV=2		1.85186	3.60965	0.217832	1.33276
XM_026714364.1	PREDICTED: Pseudonaja textilis CCR4-NOT transcription complex subunit 1 (CNOT1), transcript variant X2, mRN			1.8513	3.60825	0.344798	1.87375
XM_026700917.1	PREDICTED: Pseudonaja textilis histidine--tRNA ligase, cytoplasmic-like (LOC113436490), transcript variant			1.85104	3.6076	0.40011	2.72283
XM_026700531.1	PREDICTED: Pseudonaja textilis DOP1 leucine zipper like protein B (DOP1B), transcript variant X2, mRNA			1.84696	3.59741	1.50508	6.95807
XM_026716124.1	PREDICTED: Pseudonaja textilis Ras suppressor protein 1 (RSU1), transcript variant X2, mRNA			1.83574	3.56954	0	0.79174
XM_026716389.1	PREDICTED: Pseudonaja textilis embigin (EMB), transcript variant X3, mRNA			1.83574	3.56954	0	0.773772
XM_026701864.1	PREDICTED: Pseudonaja textilis pyrroline-5-carboxylate reductase 1 (PYCR1), transcript variant X4, mRNA			1.83574	3.56954	0	0.676246
XM_026725220.1	PREDICTED: Pseudonaja textilis ribosomal RNA processing 9, U3 small nucleolar RNA binding protein (RRP9), t			1.83574	3.56954	0	0.648847
XM_026704782.1	PREDICTED: Pseudonaja textilis transcription factor 7 like 2 (TCF7L2), transcript variant X12, mRNA	sp|Q9NQB|TF7L2_HUMAN Transcription factor 7-like 2 OS=Homo sapiens OX=966 GN=TCF7L2 PE=1 SV=2		1.83574	3.56954	0	0.596149
XM_026699264.1	PREDICTED: Pseudonaja textilis potassium channel tetramerization domain containing 1 (KCTD1), transcript va			1.83574	3.56954	0	0.39454
XM_026722917.1	PREDICTED: Pseudonaja textilis leucine zipper tumor suppressor family member 3 (LZTS3), transcript variant			1.83574	3.56954	0	0.361853
XM_026699090.1	PREDICTED: Pseudonaja textilis midnolin (MIDN), transcript variant X1, mRNA			1.83574	3.56954	0	0.35769
XM_026712737.1	PREDICTED: Pseudonaja textilis zinc finger and BTB domain containing 5 (ZBTB5), transcript variant X1, mRNA			1.83574	3.56954	0	0.35457
XM_026716316.1	PREDICTED: Pseudonaja textilis nicotinamide nucleotide transhydrogenase (NNT), transcript variant X3, mRNA			1.83574	3.56954	0	0.314108
XR_003375245.1	PREDICTED: Pseudonaja textilis ribosomal modification protein rimK like family member B (RIMKLB), transcrip			1.83574	3.56954	0	0.300191
XR_003375640.1	PREDICTED: Pseudonaja textilis uncharacterized LOC113447629 (LOC113447629), transcript variant X2, ncRNA			1.83574	3.56954	0	0.283447
XM_026719056.1	PREDICTED: Pseudonaja textilis pyruvate dehydrogenase [acetyl-transferring]-phosphatase 2, mitochondrial-li			1.83574	3.56954	0	0.260338
XM_026698571.1	PREDICTED: Pseudonaja textilis protein phosphatase 1 regulatory subunit 13B (PPP1R13B), transcript variant			1.83574	3.56954	0	0.229927
XM_026704849.1	PREDICTED: Pseudonaja textilis eukaryotic translation initiation factor 3 subunit A (EIF3A), transcript var			1.83574	3.56954	0	0.203499
XM_026706842.1	PREDICTED: Pseudonaja textilis centrosomal protein 295 (CEP295), transcript variant X6, mRNA			1.83574	3.56954	0	0.199655
XM_026717988.1	PREDICTED: Pseudonaja textilis ubiquitin specific peptidase 19 (USP19), transcript variant X4, mRNA			1.83574	3.56954	0	0.181206
XM_026700965.1	PREDICTED: Pseudonaja textilis KIAA0232 ortholog (KIAA0232), transcript variant X5, mRNA			1.83574	3.56954	0	0.159688
XM_026713031.1	PREDICTED: Pseudonaja textilis protein phosphatase 1 regulatory subunit 12B (PPP1R12B), transcript variant	sp|Q9CR42|ANKR1_MOUSE Ankyrin repeat domain-containing protein 1 OS=Mus musculus OX=19 GN=Ankrd1 PE=1 SV=1		1.83574	3.56954	0.00457674	0.127715
XM_026697449.1	PREDICTED: Pseudonaja textilis activating transcription factor 7 interacting protein (ATF7IP), transcript v	sp|Q6VMQ6|MCAF1_HUMAN Activating transcription factor 7-interacting protein 1 OS=Homo sapiens OX=966 GN=ATF7IP PE=1 SV=3		1.83531	3.56848	2.08757	9.53252
XM_026726632.1	PREDICTED: Pseudonaja textilis CD164 molecule (CD164), transcript variant X5, mRNA			1.83381	3.56477	0.19912	1.39381
XM_026696415.1	PREDICTED: Pseudonaja textilis chromobox 6 (CBX6), transcript variant X2, mRNA	sp|O257|CBX4_HUMAN E3 SUMO-protein ligase CBX4 OS=Homo sapiens OX=966 GN=CBX4 PE=1 SV=3		1.83381	3.56477	0.12067	0.844671
XM_026712500.1	PREDICTED: Pseudonaja textilis euchromatic histone lysine methyltransferase 1 (EHMT1), transcript variant X	sp|O64827|SUVR5_ARATH Histone-lysine N-methyltransferase SUVR5 OS=Arabidopsis thaliana OX=372 GN=SUVR5 PE=1 SV=3		1.8334	3.56376	0.444985	2.50607
XM_026696657.1	PREDICTED: Pseudonaja textilis La ribonucleoprotein domain family member 1 (LARP1), transcript variant X3,		sp|Q6ZQ58|LARP1_MOUSE La-related protein 1 OS=Mus musculus OX=19 GN=Larp1 PE=1 SV=3	1.83111	3.55811	0.185369	1.36896
XM_026713662.1	PREDICTED: Pseudonaja textilis cytochrome b-245 heavy chain (LOC113444785), mRNA			1.83076	3.55724	0.869829	4.81445
XM_026695618.1	PREDICTED: Pseudonaja textilis FOS like 2, AP-1 transcription factor subunit (FOSL2), transcript variant X1	sp|P18625|FOSL2_CHICK Fos-related antigen 2 OS=Gallus gallus OX=931 GN=FOSL2 PE=1 SV=1		1.8291	3.55315	0.523585	2.61488
XM_026710427.1	PREDICTED: Pseudonaja textilis matrin 3 (MATR3), transcript variant X3, mRNA			1.82839	3.55141	0.631771	3.40267
XM_026710140.1	PREDICTED: Pseudonaja textilis Rho GTPase activating protein 12 (ARHGAP12), transcript variant X6, mRNA	sp|Q91YM2|RHG35_MOUSE Rho GTPase-activating protein 35 OS=Mus musculus OX=19 GN=Arhgap35 PE=1 SV=3		1.82711	3.54826	0.893185	4.87739
XM_026710442.1	PREDICTED: Pseudonaja textilis SIL1 nucleotide exchange factor (SIL1), transcript variant X2, mRNA			1.82676	3.5474	0.180475	1.9458
XM_026712126.1	PREDICTED: Pseudonaja textilis serine/arginine repetitive matrix protein 2-like (LOC113443711), transcript			1.82526	3.54371	1.12922	5.26411
XM_026710428.1	PREDICTED: Pseudonaja textilis matrin 3 (MATR3), transcript variant X4, mRNA			1.82117	3.53368	0.963719	4.88139
XM_026718539.1	PREDICTED: Pseudonaja textilis nuclear factor 1 A-type (LOC113448012), transcript variant X1, mRNA	sp|Q12857|NFIA_HUMAN Nuclear factor 1 A-type OS=Homo sapiens OX=966 GN=NFIA PE=1 SV=2		1.81767	3.52511	0.866295	4.63199
XM_026716426.1	PREDICTED: Pseudonaja textilis pelota mRNA surveillance and ribosome rescue factor (PELO), transcript varia			1.81739	3.52443	0.884979	5.25985
XM_026703381.1	PREDICTED: Pseudonaja textilis UDP-N-acetylglucosamine pyrophosphorylase 1 (UAP1), transcript variant X1, m			1.81213	3.5116	7.73871	34.2358
XM_026715975.1	PREDICTED: Pseudonaja textilis nei like DNA glycosylase 2 (NEIL2), transcript variant X1, mRNA			1.81078	3.50832	0.138744	1.64254
XM_026716751.1	PREDICTED: Pseudonaja textilis dynamin 2 (DNM2), transcript variant X5, mRNA			1.81009	3.50664	1.07199	5.10882
XM_026702311.1	PREDICTED: Pseudonaja textilis protein disulfide isomerase family A member 4 (PDIA4), transcript variant X1			1.80761	3.50062	168.956	675.535
XM_026714523.1	PREDICTED: Pseudonaja textilis mannose-binding protein-like (LOC113445389), mRNA			1.79535	3.471	0.739255	4.26073
XM_026719135.1	PREDICTED: Pseudonaja textilis zinc finger protein 665-like (LOC113448445), transcript variant X1, mRNA	sp|Q8TAQ5|ZN42_HUMAN Zinc finger protein 42 OS=Homo sapiens OX=966 GN=ZNF42 PE=1 SV=1	sp|Q8NDQ6|ZN54_HUMAN Zinc finger protein 54 OS=Homo sapiens OX=966 GN=ZNF54 PE=1 SV=1	1.79521	3.47066	0.69595	3.97242
XM_026716453.1	PREDICTED: Pseudonaja textilis SHC adaptor protein 1 (SHC1), transcript variant X2, mRNA			1.78988	3.45786	0.270287	1.74536
XM_026723530.1	PREDICTED: Pseudonaja textilis translation initiation factor IF-2-like (LOC113452112), mRNA			1.78899	3.45573	0	1.37761
XM_026708798.1	PREDICTED: Pseudonaja textilis beta-1,4-galactosyltransferase 4 (B4GALT4), transcript variant X3, mRNA			1.78899	3.45573	0	0.84987
XM_026715866.1	PREDICTED: Pseudonaja textilis UbiA prenyltransferase domain containing 1 (UBIAD1), transcript variant X2,			1.78899	3.45573	0	0.733674
XM_026695796.1	PREDICTED: Pseudonaja textilis protein FAM133-like (LOC113433295), transcript variant X3, mRNA			1.78899	3.45573	0	0.556429
XM_026713349.1	PREDICTED: Pseudonaja textilis lysophosphatidic acid receptor 5 (LPAR5), transcript variant X2, mRNA			1.78899	3.45573	0	0.481646
XM_026706056.1	PREDICTED: Pseudonaja textilis interleukin 7 (IL7), transcript variant X3, mRNA			1.78899	3.45573	0	0.448749
XM_026695935.1	PREDICTED: Pseudonaja textilis BCL2 like 11 (BCL2L11), transcript variant X3, mRNA			1.78899	3.45573	0	0.395426
XM_026717862.1	PREDICTED: Pseudonaja textilis gamma-aminobutyric acid type B receptor subunit 1 (GABBR1), transcript varia			1.78899	3.45573	0	0.319098
XM_026703650.1	PREDICTED: Pseudonaja textilis Bardet-Biedl syndrome 10 (BBS10), transcript variant X2, mRNA			1.78899	3.45573	0	0.302879
XM_026717827.1	PREDICTED: Pseudonaja textilis FYVE and coiled-coil domain containing 1 (FYCO1), transcript variant X6, mRN			1.78899	3.45573	0	0.229191
XM_026714292.1	PREDICTED: Pseudonaja textilis phosphorylase kinase regulatory subunit alpha 2 (PHKA2), transcript variant			1.78899	3.45573	0	0.218212
XM_026706623.1	PREDICTED: Pseudonaja textilis two pore segment channel 2 (TPCN2), transcript variant X1, mRNA			1.78899	3.45573	0	0.208026
XM_026709240.1	PREDICTED: Pseudonaja textilis mannosidase alpha class 2A member 2 (MAN2A2), transcript variant X3, mRNA			1.78899	3.45573	0	0.206226
XM_026701636.1	PREDICTED: Pseudonaja textilis muscleblind like splicing regulator 1 (MBNL1), transcript variant X10, mRNA			1.78899	3.45573	0	0.170625
XM_026695644.1	PREDICTED: Pseudonaja textilis CDC42 binding protein kinase alpha (CDC42BPA), transcript variant X3, mRNA			1.78899	3.45573	0	0.12663
XM_026697002.1	PREDICTED: Pseudonaja textilis oxysterol binding protein like 6 (OSBPL6), transcript variant X2, mRNA			1.78899	3.45573	0	0.0970406
XM_026702033.1	PREDICTED: Pseudonaja textilis signal recognition particle 68 (SRP68), transcript variant X1, mRNA			1.78716	3.45135	1.05611	5.24677
XM_026710997.1	PREDICTED: Pseudonaja textilis coiled-coil serine rich protein 2 (CCSER2), transcript variant X2, mRNA			1.78629	3.44927	0.102301	0.67476
XM_026698914.1	PREDICTED: Pseudonaja textilis POC1 centriolar protein B (POC1B), transcript variant X1, mRNA	sp|Q15542|TAF5_HUMAN Transcription initiation factor TFIID subunit 5 OS=Homo sapiens OX=966 GN=TAF5 PE=1 SV=3		1.78461	3.44525	0.372305	2.48547
XM_026701445.1	PREDICTED: Pseudonaja textilis THAP domain containing 4 (THAP4), transcript variant X3, mRNA	sp|Q8WY91|THAP4_HUMAN THAP domain-containing protein 4 OS=Homo sapiens OX=966 GN=THAP4 PE=1 SV=2		1.784	3.4438	0.343856	2.61693
XM_026711508.1	PREDICTED: Pseudonaja textilis ZW10 interactor-like (LOC113443349), mRNA			1.78224	3.4396	0.240872	1.91803
XM_026709897.1	PREDICTED: Pseudonaja textilis C2 calcium-dependent domain-containing protein 4C-like (LOC113442353), mRNA			1.77776	3.42893	1.49188	7.98985
XM_026712311.1	PREDICTED: Pseudonaja textilis calmodulin regulated spectrin associated protein 1 (CAMSAP1), transcript var			1.77475	3.42179	0.377064	2.02139
XM_026708317.1	PREDICTED: Pseudonaja textilis dedicator of cytokinesis 9 (DOCK9), transcript variant X9, mRNA			1.77328	3.4183	0.394607	2.00212
XM_026724848.1	PREDICTED: Pseudonaja textilis NIMA related kinase 4 (NEK4), transcript variant X7, mRNA	sp|P5613|CDK7_HUMAN Cyclin-dependent kinase 7 OS=Homo sapiens OX=966 GN=CDK7 PE=1 SV=1	sp|Q63184|E2AK2_RAT Interferon-induced, double-stranded RNA-activated protein kinase OS=Rattus norvegicus OX=1116 GN=Eif2ak2 PE=1 SV=1	1.76911	3.40844	0.834567	4.03363
XM_026697095.1	PREDICTED: Pseudonaja textilis nitric oxide synthase trafficking (NOSTRIN), transcript variant X1, mRNA			1.76317	3.39443	5.01372	22.2418
XM_026710658.1	PREDICTED: Pseudonaja textilis Spi-B transcription factor (SPIB), mRNA	sp|Q9I8M6|SPIB_PALPA Transcription factor Spi-B-like OS=Paleosuchus palpebrosus OX=8499 PE=2 SV=1		1.75794	3.38215	0.431648	2.50943
XM_026695128.1	PREDICTED: Pseudonaja textilis myosin VI (MYO6), transcript variant X1, mRNA			1.75474	3.37465	0.265216	1.48727
XM_026718448.1	PREDICTED: Pseudonaja textilis angiopoietin-related protein 3-like (LOC113447953), mRNA			1.74734	3.35739	0.13253	1.6138
XM_026708849.1	PREDICTED: Pseudonaja textilis heat shock protein family H (Hsp110) member 1 (HSPH1), mRNA	sp|PDMW|HS71A_RAT Heat shock 7 kDa protein 1A OS=Rattus norvegicus OX=1116 GN=Hspa1a PE=2 SV=1		1.74214	3.34531	0.772777	3.88349
XM_026697802.1	PREDICTED: Pseudonaja textilis fibrinogen like 1 (FGL1), transcript variant X3, mRNA			1.74069	3.34195	0	0.940259
XM_026698420.1	PREDICTED: Pseudonaja textilis coiled-coil domain containing 38 (CCDC38), transcript variant X2, mRNA			1.74069	3.34195	0	0.415098
XM_026721660.1	PREDICTED: Pseudonaja textilis nucleolin (NCL), transcript variant X2, mRNA			1.74069	3.34195	0	0.382331
XM_026701358.1	PREDICTED: Pseudonaja textilis solute carrier family 35 member G2 (SLC35G2), transcript variant X2, mRNA			1.74069	3.34195	0	0.326939
XM_026707355.1	PREDICTED: Pseudonaja textilis CD99 molecule (Xg blood group) (CD99), transcript variant X3, mRNA			1.74069	3.34195	0	0.309512
XM_026709355.1	PREDICTED: Pseudonaja textilis FERM domain containing 5 (FRMD5), transcript variant X1, mRNA			1.74069	3.34195	0	0.298262
XM_026705064.1	PREDICTED: Pseudonaja textilis synaptotagmin like 3 (SYTL3), transcript variant X2, mRNA			1.74069	3.34195	0	0.292895
XM_026712390.1	PREDICTED: Pseudonaja textilis zinc finger protein 618 (ZNF618), transcript variant X5, mRNA			1.74069	3.34195	0	0.283285
XM_026699464.1	PREDICTED: Pseudonaja textilis zinc finger protein 516 (ZNF516), transcript variant X1, mRNA			1.74069	3.34195	0	0.226434
XM_026716469.1	PREDICTED: Pseudonaja textilis double PHD fingers 2 (DPF2), transcript variant X2, mRNA			1.74069	3.34195	0	0.224641
XM_026696252.1	PREDICTED: Pseudonaja textilis transmembrane protein 184B (TMEM184B), transcript variant X2, mRNA			1.74069	3.34195	0	0.203299
XM_026707591.1	PREDICTED: Pseudonaja textilis IKAROS family zinc finger 2 (IKZF2), transcript variant X3, mRNA			1.74069	3.34195	0	0.179162
XM_026701156.1	PREDICTED: Pseudonaja textilis beta-transducin repeat containing E3 ubiquitin protein ligase (BTRC), transc			1.74069	3.34195	0	0.158765
XR_003375117.1	PREDICTED: Pseudonaja textilis TAO kinase 2 (TAOK2), transcript variant X6, misc_RNA			1.74069	3.34195	0	0.131809
XM_026704221.1	PREDICTED: Pseudonaja textilis myocardin related transcription factor B (MRTFB), transcript variant X4, mRN			1.74069	3.34195	0	0.130991
XM_026714044.1	PREDICTED: Pseudonaja textilis chromodomain helicase DNA binding protein 9 (CHD9), transcript variant X4, m			1.74069	3.34195	0	0.115027
XM_026712541.1	PREDICTED: Pseudonaja textilis heat shock protein family A (Hsp70) member 5 (HSPA5), mRNA	sp|Q27975|HS71A_BOVIN Heat shock 7 kDa protein 1A OS=Bos taurus OX=9913 GN=HSPA1A PE=1 SV=2		1.73626	3.3317	150.411	574.508
XM_026717518.1	PREDICTED: Pseudonaja textilis mediator complex subunit 24 (MED24), transcript variant X4, mRNA	sp|Q5F3M|MED24_CHICK Mediator of RNA polymerase II transcription subunit 24 OS=Gallus gallus OX=931 GN=MED24 PE=2 SV=1		1.73264	3.32335	0.372203	2.10136
XM_026712633.1	PREDICTED: Pseudonaja textilis iodothyronine deiodinase 2 (DIO2), transcript variant X3, mRNA			1.7323	3.32257	2.56498	12.1716
XM_026707550.1	PREDICTED: Pseudonaja textilis LARGE xylosyl- and glucuronyltransferase 2 (LARGE2), transcript variant X1,			1.73167	3.32112	1.16752	5.47804
XM_026717296.1	PREDICTED: Pseudonaja textilis ankyrin repeat domain 17 (ANKRD17), transcript variant X1, mRNA	sp|Q3ZBX7|ANKR1_BOVIN Ankyrin repeat domain-containing protein 1 OS=Bos taurus OX=9913 GN=ANKRD1 PE=2 SV=1		1.73161	3.32098	1.08368	4.68297
XM_026698984.1	PREDICTED: Pseudonaja textilis DOT1 like histone lysine methyltransferase (DOT1L), transcript variant X2, m			1.73159	3.32094	0.0504821	0.371061
XM_026707652.1	PREDICTED: Pseudonaja textilis intersectin 2 (ITSN2), transcript variant X2, mRNA			1.73079	3.3191	0.25586	1.3356
XM_026701865.1	PREDICTED: Pseudonaja textilis pyrroline-5-carboxylate reductase 1 (PYCR1), transcript variant X5, mRNA			1.72984	3.31691	30.6941	119.565
XM_026719855.1	PREDICTED: Pseudonaja textilis zinc finger homeobox 3 (ZFHX3), transcript variant X1, mRNA	sp|Q15911|ZFHX3_HUMAN Zinc finger homeobox protein 3 OS=Homo sapiens OX=966 GN=ZFHX3 PE=1 SV=2		1.72592	3.30791	0.368061	1.68958
XM_026699508.1	PREDICTED: Pseudonaja textilis geminin, DNA replication inhibitor (GMNN), transcript variant X4, mRNA	sp|O75496|GEMI_HUMAN Geminin OS=Homo sapiens OX=966 GN=GMNN PE=1 SV=1		1.72587	3.3078	2.43861	12.3395
XM_026719403.1	PREDICTED: Pseudonaja textilis lysine methyltransferase 5A (KMT5A), transcript variant X4, mRNA	sp|Q9NQR1|KMT5A_HUMAN N-lysine methyltransferase KMT5A OS=Homo sapiens OX=966 GN=KMT5A PE=1 SV=3		1.72532	3.30653	1.45468	6.68572
XM_026698016.1	PREDICTED: Pseudonaja textilis ankyrin repeat domain 50 (ANKRD50), transcript variant X2, mRNA	sp|Q78|NOTC1_RAT Neurogenic locus notch homolog protein 1 OS=Rattus norvegicus OX=1116 GN=Notch1 PE=1 SV=3		1.72516	3.30617	0.197301	1.0646
XM_026710257.1	PREDICTED: Pseudonaja textilis RAP1 GTPase activating protein 2 (RAP1GAP2), transcript variant X1, mRNA			1.72427	3.30413	0.112099	1.08485
XM_026710176.1	PREDICTED: Pseudonaja textilis CUE domain containing 1 (CUEDC1), transcript variant X3, mRNA			1.72272	3.30058	0.0576955	0.756217
XM_026716703.1	PREDICTED: Pseudonaja textilis muscleblind like splicing regulator 3 (MBNL3), transcript variant X2, mRNA	sp|Q9NUK|MBNL3_HUMAN Muscleblind-like protein 3 OS=Homo sapiens OX=966 GN=MBNL3 PE=1 SV=2		1.72041	3.2953	1.78417	8.23615
XM_026700451.1	PREDICTED: Pseudonaja textilis DEAD-box helicase 59 (DDX59), transcript variant X3, mRNA	sp|Q8K4L|DDX54_MOUSE ATP-dependent RNA helicase DDX54 OS=Mus musculus OX=19 GN=Ddx54 PE=1 SV=1	sp|P38919|IF4A3_HUMAN Eukaryotic initiation factor 4A-III OS=Homo sapiens OX=966 GN=EIF4A3 PE=1 SV=4	1.71438	3.28156	0.329748	1.88682
XM_026705764.1	PREDICTED: Pseudonaja textilis eukaryotic translation initiation factor 5A2 (EIF5A2), transcript variant X3			1.71384	3.28033	0.124221	0.94539
XM_026718629.1	PREDICTED: Pseudonaja textilis citron rho-interacting serine/threonine kinase (CIT), mRNA		sp|Q63184|E2AK2_RAT Interferon-induced, double-stranded RNA-activated protein kinase OS=Rattus norvegicus OX=1116 GN=Eif2ak2 PE=1 SV=1	1.70869	3.26864	0.145518	0.87162
XM_026705871.1	PREDICTED: Pseudonaja textilis solute carrier family 33 member 1 (SLC33A1), mRNA			1.70759	3.26615	7.66727	30.1384
XM_026711135.1	PREDICTED: Pseudonaja textilis karyopherin subunit alpha 2 (KPNA2), transcript variant X2, mRNA			1.69976	3.24847	0.643944	3.46265
XM_026695746.1	PREDICTED: Pseudonaja textilis colony stimulating factor 2 receptor beta common subunit (CSF2RB), mRNA			1.69904	3.24685	0.171168	1.18896
XM_026702153.1	PREDICTED: Pseudonaja textilis neuronal pentraxin 1 (NPTX1), mRNA			1.69812	3.24478	0.135598	1.49063
XM_026725422.1	PREDICTED: Pseudonaja textilis NPR2 like, GATOR1 complex subunit (NPRL2), transcript variant X3, mRNA			1.69793	3.24435	0.0770251	0.993288
XM_026696877.1	PREDICTED: Pseudonaja textilis solute carrier family 39 member 10 (SLC39A10), transcript variant X3, mRNA			1.69731	3.24296	0.499236	2.40139
XM_026712766.1	PREDICTED: Pseudonaja textilis FERM and PDZ domain containing 1 (FRMPD1), transcript variant X4, mRNA			1.69635	3.2408	0.0852128	0.562948
XM_026700598.1	PREDICTED: Pseudonaja textilis solute carrier family 38 member 1 (SLC38A1), mRNA			1.69465	3.23698	0.885243	4.58701
XM_026707389.1	PREDICTED: Pseudonaja textilis interleukin-1 receptor type 1-like (LOC113440769), transcript variant X1, mR			1.69323	3.2338	0.178413	1.53886
XR_003374471.1	PREDICTED: Pseudonaja textilis mahogunin ring finger 1 (MGRN1), transcript variant X1, misc_RNA			1.69258	3.23234	1.35807	6.56006
XM_026714662.1	PREDICTED: Pseudonaja textilis diazepam binding inhibitor, acyl-CoA binding protein (DBI), transcript varia			1.69072	3.22818	0	1.81986
XM_026723421.1	PREDICTED: Pseudonaja textilis endonuclease domain-containing 1 protein-like (LOC113452016), transcript var			1.69072	3.22818	0	0.773036
XM_026698154.1	PREDICTED: Pseudonaja textilis ADP ribosylation factor interacting protein 1 (ARFIP1), transcript variant X			1.69072	3.22818	0	0.751278
XM_026700407.1	PREDICTED: Pseudonaja textilis glyoxal reductase-like (LOC113436154), transcript variant X1, mRNA			1.69072	3.22818	0	0.747188
XM_026718668.1	PREDICTED: Pseudonaja textilis zinc finger matrin-type 5 (ZMAT5), transcript variant X3, mRNA			1.69072	3.22818	0	0.740851
XM_026717847.1	PREDICTED: Pseudonaja textilis C-C chemokine receptor type 5-like (LOC113447586), transcript variant X2, mR			1.69072	3.22818	0	0.629675
XM_026700086.1	PREDICTED: Pseudonaja textilis TBC1 domain family member 30 (TBC1D30), transcript variant X4, mRNA			1.69072	3.22818	0	0.388864
XM_026715028.1	PREDICTED: Pseudonaja textilis SMAD family member 4 (SMAD4), transcript variant X4, mRNA			1.69072	3.22818	0	0.322878
XM_026702553.1	PREDICTED: Pseudonaja textilis dehydrodolichyl diphosphate synthase subunit (DHDDS), transcript variant X2,			1.69072	3.22818	0	0.306404
XM_026717519.1	PREDICTED: Pseudonaja textilis mediator complex subunit 24 (MED24), transcript variant X5, mRNA			1.69072	3.22818	0	0.277953
XM_026700098.1	PREDICTED: Pseudonaja textilis vascular cell adhesion molecule 1 (VCAM1), mRNA			1.69072	3.22818	0	0.273056
XM_026702774.1	PREDICTED: Pseudonaja textilis serine/threonine kinase 40 (STK40), transcript variant X1, mRNA			1.69072	3.22818	0	0.257127
XM_026702599.1	PREDICTED: Pseudonaja textilis serine and arginine repetitive matrix 1 (SRRM1), transcript variant X5, mRNA			1.69072	3.22818	0	0.256578
XM_026709979.1	PREDICTED: Pseudonaja textilis zinc finger protein 592 (ZNF592), transcript variant X1, mRNA			1.69072	3.22818	0	0.240221
XM_026721308.1	PREDICTED: Pseudonaja textilis kelch like family member 15 (KLHL15), transcript variant X5, mRNA			1.69072	3.22818	0	0.227536
XM_026715035.1	PREDICTED: Pseudonaja textilis exocyst complex component 2 (EXOC2), transcript variant X2, mRNA			1.69072	3.22818	0	0.219932
XM_026696011.1	PREDICTED: Pseudonaja textilis neurexin 1 (NRXN1), transcript variant X3, mRNA			1.69072	3.22818	0	0.193805
XM_026695302.1	PREDICTED: Pseudonaja textilis growth regulating estrogen receptor binding 1 (GREB1), transcript variant X1			1.69072	3.22818	0	0.160764
XM_026695714.1	PREDICTED: Pseudonaja textilis MIA SH3 domain ER export factor 3 (MIA3), transcript variant X9, mRNA			1.69072	3.22818	0	0.158092
XM_026715004.1	PREDICTED: Pseudonaja textilis male germ cell associated kinase (MAK), transcript variant X5, mRNA			1.69072	3.22818	0	0.157341
XM_026710743.1	PREDICTED: Pseudonaja textilis zinc finger protein 652 (ZNF652), transcript variant X4, mRNA			1.69072	3.22818	0	0.130537
XM_026711459.1	PREDICTED: Pseudonaja textilis HECT, UBA and WWE domain containing 1, E3 ubiquitin protein ligase (HUWE1),			1.69072	3.22818	0	0.0687967
XM_026719870.1	PREDICTED: Pseudonaja textilis lysine methyltransferase 2C (KMT2C), transcript variant X3, mRNA			1.69072	3.22818	0	0.0573149
XR_003375599.1	PREDICTED: Pseudonaja textilis splicing regulatory glutamic acid and lysine rich protein 1 (SREK1), transcr			1.68529	3.21605	0.470298	2.72266
XM_026699342.1	PREDICTED: Pseudonaja textilis thymidylate synthetase (TYMS), mRNA		sp|P767|TYSY_MOUSE Thymidylate synthase OS=Mus musculus OX=19 GN=Tyms PE=1 SV=1	1.6825	3.20984	0.150068	1.75122
XM_026722645.1	PREDICTED: Pseudonaja textilis sialic acid binding Ig like lectin 1 (SIGLEC1), mRNA			1.6825	3.20984	0.0334603	0.390465
XM_026697404.1	PREDICTED: Pseudonaja textilis adhesion regulating molecule 1 (ADRM1), transcript variant X1, mRNA			1.67971	3.20364	1.3485	6.52328
XM_026716087.1	PREDICTED: Pseudonaja textilis STEAP4 metalloreductase (STEAP4), transcript variant X1, mRNA			1.67908	3.20224	58.5701	217.791
XM_026723237.1	PREDICTED: Pseudonaja textilis zinc finger protein 239-like (LOC113451834), transcript variant X2, mRNA	sp|P51523|ZNF84_HUMAN Zinc finger protein 84 OS=Homo sapiens OX=966 GN=ZNF84 PE=1 SV=2	sp|Q8NDQ6|ZN54_HUMAN Zinc finger protein 54 OS=Homo sapiens OX=966 GN=ZNF54 PE=1 SV=1	1.67707	3.19778	1.13577	5.33439
XM_026714496.1	PREDICTED: Pseudonaja textilis stearoyl-CoA desaturase (SCD), mRNA			1.67543	3.19415	12.4834	48.3286
XM_026700557.1	PREDICTED: Pseudonaja textilis solute carrier family 5 member 3 (SLC5A3), mRNA			1.67543	3.19415	0.687555	3.32357
XM_026706979.1	PREDICTED: Pseudonaja textilis origin recognition complex subunit 1 (ORC1), mRNA			1.67483	3.19282	0.818145	4.08696
XM_026706689.1	PREDICTED: Pseudonaja textilis anoctamin 1 (ANO1), transcript variant X2, mRNA			1.67271	3.18813	0.0460232	0.583769
XM_026699854.1	PREDICTED: Pseudonaja textilis family with sequence similarity 114 member A1 (FAM114A1), transcript variant			1.66833	3.17846	0.261646	1.6659
XM_026706595.1	PREDICTED: Pseudonaja textilis mucin-5AC-like (LOC113440291), mRNA			1.66691	3.17534	59.3252	215.078
XM_026706995.1	PREDICTED: Pseudonaja textilis protein tyrosine phosphatase, receptor type F (PTPRF), transcript variant X2	sp|Q63155|DCC_RAT Netrin receptor DCC OS=Rattus norvegicus OX=1116 GN=Dcc PE=1 SV=2		1.6661	3.17356	0.52496	2.376
XR_003374410.1	PREDICTED: Pseudonaja textilis centrosomal protein 78 (CEP78), transcript variant X1, misc_RNA			1.66159	3.16365	0.187572	1.23719
XM_026710726.1	PREDICTED: Pseudonaja textilis sorting nexin 11 (SNX11), transcript variant X3, mRNA			1.65832	3.15649	1.46571	6.67987
XM_026706267.1	PREDICTED: Pseudonaja textilis KIAA1217 ortholog (KIAA1217), transcript variant X8, mRNA			1.65519	3.14965	1.65307	6.56483
XM_026699126.1	PREDICTED: Pseudonaja textilis scaffold attachment factor B1-like (LOC113435354), transcript variant X1, mR			1.65426	3.14762	4.0834	16.3582
XM_026698003.1	PREDICTED: Pseudonaja textilis caltractin-like (LOC113434700), mRNA			1.65286	3.14456	1.16012	5.41469
XM_026722577.1	PREDICTED: Pseudonaja textilis inositol 1,4,5-trisphosphate receptor type 1 (ITPR1), transcript variant X3,			1.65202	3.14273	0.676994	2.94596
XM_026701061.1	PREDICTED: Pseudonaja textilis brain abundant membrane attached signal protein 1 (BASP1), mRNA	sp|P23614|BASP1_CHICK Brain acid soluble protein 1 homolog OS=Gallus gallus OX=931 GN=BASP1 PE=2 SV=4		1.65026	3.1389	1.67579	7.7939
XM_026695846.1	PREDICTED: Pseudonaja textilis protein phosphatase, Mg2+/Mn2+ dependent 1B (PPM1B), transcript variant X4,			1.64922	3.13664	0.287283	1.99951
XM_026698585.1	PREDICTED: Pseudonaja textilis centrosomal protein 170B (CEP170B), transcript variant X4, mRNA			1.64674	3.13125	0.368806	1.6493
XM_026705520.1	PREDICTED: Pseudonaja textilis EYA transcriptional coactivator and phosphatase 4 (EYA4), transcript variant	sp|Q521|EYA_DROME Developmental protein eyes absent OS=Drosophila melanogaster OX=7227 GN=eya PE=1 SV=1		1.64645	3.13062	0.028958	0.408123
XM_026710333.1	PREDICTED: Pseudonaja textilis DnaJ heat shock protein family (Hsp40) member B9 (DNAJB9), transcript varian	sp|P8622|DNAJ_ECOLI Chaperone protein DnaJ OS=Escherichia coli (strain K12) OX=83333 GN=dnaJ PE=1 SV=3		1.64028	3.11726	30.6104	114.883
XM_026704109.1	PREDICTED: Pseudonaja textilis hydroxyacylglutathione hydrolase-like protein (LOC113438644), transcript var			1.63897	3.11443	0	0.898312
XM_026704318.1	PREDICTED: Pseudonaja textilis mitogen-activated protein kinase kinase 3 (MAP2K3), transcript variant X1, m			1.63897	3.11443	0	0.849044
XM_026702425.1	PREDICTED: Pseudonaja textilis protein phosphatase 1 regulatory subunit 8 (PPP1R8), transcript variant X3,			1.63897	3.11443	0	0.779895
XM_026699704.1	PREDICTED: Pseudonaja textilis histone PARylation factor 1 (LOC113435723), transcript variant X2, mRNA			1.63897	3.11443	0	0.732535
XM_026701495.1	PREDICTED: Pseudonaja textilis nicotinamide nucleotide adenylyltransferase 3 (NMNAT3), transcript variant X			1.63897	3.11443	0	0.597719
XM_026697098.1	PREDICTED: Pseudonaja textilis nitric oxide synthase trafficking (NOSTRIN), transcript variant X4, mRNA			1.63897	3.11443	0	0.547351
XM_026718242.1	PREDICTED: Pseudonaja textilis acyl-CoA binding domain containing 4 (ACBD4), transcript variant X4, mRNA			1.63897	3.11443	0	0.52095
XM_026717430.1	PREDICTED: Pseudonaja textilis glutaminase 2 (GLS2), transcript variant X1, mRNA			1.63897	3.11443	0	0.34212
XM_026717024.1	PREDICTED: Pseudonaja textilis eukaryotic translation initiation factor 4E nuclear import factor 1 (EIF4ENI			1.63897	3.11443	0	0.252338
XM_026724429.1	PREDICTED: Pseudonaja textilis ATPase plasma membrane Ca2+ transporting 2 (ATP2B2), transcript variant X2,			1.63897	3.11443	0	0.198473
XM_026703525.1	PREDICTED: Pseudonaja textilis regulating synaptic membrane exocytosis 2 (RIMS2), transcript variant X3, mR			1.63897	3.11443	0	0.177364
XM_026709606.1	PREDICTED: Pseudonaja textilis myosin VA (MYO5A), transcript variant X1, mRNA			1.63897	3.11443	0	0.150057
XM_026696719.1	PREDICTED: Pseudonaja textilis myocardin related transcription factor A (MRTFA), transcript variant X1, mRN			1.63897	3.11443	0	0.129259
XM_026701763.1	PREDICTED: Pseudonaja textilis BAH domain and coiled-coil containing 1 (BAHCC1), transcript variant X5, mRN			1.63897	3.11443	0	0.108803
XM_026711462.1	PREDICTED: Pseudonaja textilis HECT, UBA and WWE domain containing 1, E3 ubiquitin protein ligase (HUWE1),			1.63897	3.11443	0	0.0667185
XM_026720318.1	PREDICTED: Pseudonaja textilis kelch like family member 40 (KLHL40), mRNA			1.63851	3.11344	5.71976	22.9862
XM_026711547.1	PREDICTED: Pseudonaja textilis tyrosine kinase 2 (TYK2), transcript variant X2, mRNA	sp|P519|ABL1_HUMAN Tyrosine-protein kinase ABL1 OS=Homo sapiens OX=966 GN=ABL1 PE=1 SV=4		1.63201	3.09945	0.380876	1.96635
XM_026711923.1	PREDICTED: Pseudonaja textilis enolase-phosphatase E1-like (LOC113443587), transcript variant X1, mRNA			1.62864	3.09221	0.380452	1.91533
XM_026701006.1	PREDICTED: Pseudonaja textilis interactor of little elongation complex ELL subunit 1 (ICE1), transcript var			1.62745	3.08966	0.397445	1.83696
XM_026703125.1	PREDICTED: Pseudonaja textilis StAR related lipid transfer domain containing 8 (STARD8), transcript variant			1.6273	3.08934	1.17297	5.09165
XM_026706201.1	PREDICTED: Pseudonaja textilis lin-7 homolog C, crumbs cell polarity complex component (LIN7C), transcript			1.62725	3.08924	0.114895	0.825836
XM_026717773.1	PREDICTED: Pseudonaja textilis STT3B, catalytic subunit of the oligosaccharyltransferase complex (STT3B), t			1.62707	3.08885	5.78359	22.4114
3FTX_6	3FTX_6			1.6253	3.08506	5714.31	19869.5
XM_026701220.1	PREDICTED: Pseudonaja textilis zinc finger FYVE-type containing 27 (ZFYVE27), transcript variant X2, mRNA			1.62107	3.07603	0.538511	2.38374
XM_026707558.1	PREDICTED: Pseudonaja textilis LARGE xylosyl- and glucuronyltransferase 2 (LARGE2), transcript variant X2,			1.61736	3.06813	1.56643	6.62298
XM_026717830.1	PREDICTED: Pseudonaja textilis LIM domains containing 1 (LIMD1), transcript variant X2, mRNA	sp|G5E5X|LIMD1_BOVIN LIM domain-containing protein 1 OS=Bos taurus OX=9913 GN=LIMD1 PE=3 SV=1		1.61723	3.06785	1.74085	7.27818
XM_026705450.1	PREDICTED: Pseudonaja textilis uncharacterized protein K02A2.6-like (LOC113439561), partial mRNA			1.61698	3.06732	6.51432	28.7924
XM_026699418.1	PREDICTED: Pseudonaja textilis spire type actin nucleation factor 1 (SPIRE1), transcript variant X1, mRNA			1.61644	3.06617	0.591445	2.89661
XM_026699906.1	PREDICTED: Pseudonaja textilis FRY like transcription coactivator (FRYL), transcript variant X2, mRNA			1.61614	3.06554	0.455402	1.93995
XM_026701279.1	PREDICTED: Pseudonaja textilis UDP-glucose glycoprotein glucosyltransferase 1 (UGGT1), transcript variant X			1.61278	3.05841	3.80853	14.4783
XM_026709106.1	PREDICTED: Pseudonaja textilis forkhead box R1 (FOXR1), transcript variant X2, mRNA			1.60671	3.04557	0.423471	2.54644
XM_026717495.1	PREDICTED: Pseudonaja textilis transmembrane and ubiquitin like domain containing 2 (TMUB2), transcript var			1.60643	3.04497	0.652287	3.22175
XM_026707943.1	PREDICTED: Pseudonaja textilis acid phosphatase 2, lysosomal (ACP2), mRNA			1.6064	3.04491	12.8045	47.0713
XM_026699182.1	PREDICTED: Pseudonaja textilis transmembrane protein 68-like (LOC113435418), transcript variant X3, mRNA			1.6044	3.04069	0.416232	2.71521
XM_026719628.1	PREDICTED: Pseudonaja textilis lysine demethylase 2A (KDM2A), transcript variant X2, mRNA	sp|Q9Y2K7|KDM2A_HUMAN Lysine-specific demethylase 2A OS=Homo sapiens OX=966 GN=KDM2A PE=1 SV=3		1.60315	3.03806	0.123862	0.722705
XM_026707966.1	PREDICTED: Pseudonaja textilis nuclear receptor subfamily 1 group H member 3 (NR1H3), transcript variant X1	sp|Q13133|NR1H3_HUMAN Oxysterols receptor LXR-alpha OS=Homo sapiens OX=966 GN=NR1H3 PE=1 SV=2	sp|P1276|RARA_HUMAN Retinoic acid receptor alpha OS=Homo sapiens OX=966 GN=RARA PE=1 SV=2	1.60261	3.03692	5.68261	21.5002
XM_026706853.1	PREDICTED: Pseudonaja textilis TATA-box binding protein associated factor, RNA polymerase I subunit D (TAF1			1.59964	3.03068	1.13422	5.72946
XM_026711535.1	PREDICTED: Pseudonaja textilis WNK lysine deficient protein kinase 3 (WNK3), transcript variant X6, mRNA	sp|Q8RXE5|WNK1_ARATH Probable serine/threonine-protein kinase WNK1 OS=Arabidopsis thaliana OX=372 GN=WNK1 PE=2 SV=1	sp|Q9GT24|ZYG1_CAEEL Probable serine/threonine-protein kinase zyg-1 OS=Caenorhabditis elegans OX=6239 GN=zyg-1 PE=1 SV=1	1.59681	3.02474	1.87396	6.87007
XM_026714873.1	PREDICTED: Pseudonaja textilis zinc metalloproteinase-disintegrin-like MTP4 (LOC113445596), transcript vari			1.59653	3.02415	18.9699	68.9549
XM_026700130.1	PREDICTED: Pseudonaja textilis exportin for tRNA (XPOT), transcript variant X3, mRNA			1.5959	3.02283	0.190146	1.20057
XM_026710649.1	PREDICTED: Pseudonaja textilis lysine acetyltransferase 7 (KAT7), transcript variant X3, mRNA	sp|O95251|KAT7_HUMAN Histone acetyltransferase KAT7 OS=Homo sapiens OX=966 GN=KAT7 PE=1 SV=1		1.5943	3.01948	0.0659592	0.794811
XM_026704007.1	PREDICTED: Pseudonaja textilis endoplasmic reticulum to nucleus signaling 2 (ERN2), transcript variant X1,			1.59351	3.01783	0.263035	1.54528
XM_026708992.1	PREDICTED: Pseudonaja textilis signal induced proliferation associated 1 like 1 (SIPA1L1), transcript varia			1.59308	3.01693	0.648464	2.71721
XM_026708762.1	PREDICTED: Pseudonaja textilis GTP binding protein 8 (putative) (GTPBP8), transcript variant X2, mRNA			1.59291	3.01657	0.954626	4.99972
XM_026726015.1	PREDICTED: Pseudonaja textilis early growth response 1 (EGR1), transcript variant X1, mRNA	sp|P18146|EGR1_HUMAN Early growth response protein 1 OS=Homo sapiens OX=966 GN=EGR1 PE=1 SV=1	sp|Q8NDQ6|ZN54_HUMAN Zinc finger protein 54 OS=Homo sapiens OX=966 GN=ZNF54 PE=1 SV=1	1.59158	3.01379	0.181765	1.21781
XM_026707985.1	PREDICTED: Pseudonaja textilis nuclear receptor subfamily 1 group H member 3 (NR1H3), transcript variant X3	sp|Q13133|NR1H3_HUMAN Oxysterols receptor LXR-alpha OS=Homo sapiens OX=966 GN=NR1H3 PE=1 SV=2	sp|P1276|RARA_HUMAN Retinoic acid receptor alpha OS=Homo sapiens OX=966 GN=RARA PE=1 SV=2	1.58825	3.00684	0.17018	1.64465
XM_026696436.1	PREDICTED: Pseudonaja textilis AF4/FMR2 family member 4 (AFF4), transcript variant X4, mRNA	sp|Q9UHB7|AFF4_HUMAN AF4/FMR2 family member 4 OS=Homo sapiens OX=966 GN=AFF4 PE=1 SV=1		1.58718	3.00461	1.32874	5.12311
XM_026709865.1	PREDICTED: Pseudonaja textilis GA binding protein transcription factor subunit beta 1 (GABPB1), transcript			1.5853	3.0007	0	0.685122
XM_026706915.1	PREDICTED: Pseudonaja textilis LIM domain only 2 (LMO2), transcript variant X1, mRNA			1.5853	3.0007	0	0.58616
XM_026716837.1	PREDICTED: Pseudonaja textilis MIER family member 3 (MIER3), transcript variant X2, mRNA			1.5853	3.0007	0	0.542216
XM_026698170.1	PREDICTED: Pseudonaja textilis arylsulfatase family member J (ARSJ), transcript variant X2, mRNA			1.5853	3.0007	0	0.538634
XR_003374414.1	PREDICTED: Pseudonaja textilis cell division cycle 14B (CDC14B), transcript variant X6, misc_RNA			1.5853	3.0007	0	0.494937
XM_026699743.1	PREDICTED: Pseudonaja textilis transmembrane anterior posterior transformation 1 (TAPT1), transcript varian			1.5853	3.0007	0	0.464436
XM_026723491.1	PREDICTED: Pseudonaja textilis zinc finger protein 84-like (LOC113452080), transcript variant X1, mRNA			1.5853	3.0007	0	0.414238
XM_026700289.1	PREDICTED: Pseudonaja textilis leucine rich repeat containing 8 VRAC subunit C (LRRC8C), transcript variant			1.5853	3.0007	0	0.355601
XM_026709965.1	PREDICTED: Pseudonaja textilis biogenesis of lysosomal organelles complex 1 subunit 6 (BLOC1S6), transcript			1.5853	3.0007	0	0.340739
XR_003375879.1	PREDICTED: Pseudonaja textilis F-box and leucine rich repeat protein 19 (FBXL19), transcript variant X2, mi			1.5853	3.0007	0	0.323998
XM_026699305.1	PREDICTED: Pseudonaja textilis RB binding protein 8, endonuclease (RBBP8), transcript variant X1, mRNA			1.5853	3.0007	0	0.272923
XM_026722737.1	PREDICTED: Pseudonaja textilis KRIT1, ankyrin repeat containing (KRIT1), transcript variant X2, mRNA			1.5853	3.0007	0	0.215583
XM_026706681.1	PREDICTED: Pseudonaja textilis protein phosphatase 6 regulatory subunit 3 (PPP6R3), transcript variant X4,			1.5853	3.0007	0	0.208177
XM_026706421.1	PREDICTED: Pseudonaja textilis oxysterol binding protein like 3 (OSBPL3), transcript variant X5, mRNA			1.5853	3.0007	0	0.185909
XM_026709672.1	PREDICTED: Pseudonaja textilis C2 calcium dependent domain containing 5 (C2CD5), transcript variant X1, mRN			1.5853	3.0007	0	0.173702
XM_026719480.1	PREDICTED: Pseudonaja textilis diphosphoinositol pentakisphosphate kinase 2 (PPIP5K2), transcript variant X			1.5853	3.0007	0	0.163834
XM_026719274.1	PREDICTED: Pseudonaja textilis zinc finger protein 628-like (LOC113448575), transcript variant X1, mRNA			1.5853	3.0007	0	0.142716
XM_026709247.1	PREDICTED: Pseudonaja textilis DENN domain containing 4A (DENND4A), transcript variant X2, mRNA			1.5853	3.0007	0	0.133775
XM_026701762.1	PREDICTED: Pseudonaja textilis BAH domain and coiled-coil containing 1 (BAHCC1), transcript variant X4, mRN			1.5853	3.0007	0	0.110365
XM_026697179.1	PREDICTED: Pseudonaja textilis tetratricopeptide repeat, ankyrin repeat and coiled-coil containing 1 (TANC1			1.5853	3.0007	0	0.106133
XM_026718876.1	PREDICTED: Pseudonaja textilis eukaryotic translation initiation factor 4 gamma 1 (EIF4G1), transcript vari		sp|Q7ZYB4|PAIP1_XENLA Polyadenylate-binding protein-interacting protein 1 OS=Xenopus laevis OX=8355 GN=paip1 PE=1 SV=1	1.5839	2.99779	0.295146	1.38656
XM_026718989.1	PREDICTED: Pseudonaja textilis LysM domain containing 3 (LYSMD3), transcript variant X2, mRNA			1.58234	2.99455	2.43203	9.72287
XM_026697661.1	PREDICTED: Pseudonaja textilis apolipoprotein L domain containing 1 (APOLD1), mRNA			1.57726	2.98403	0.457352	2.21499
XM_026718219.1	PREDICTED: Pseudonaja textilis gap junction protein gamma 1 (GJC1), transcript variant X2, mRNA			1.57684	2.98316	0.501896	2.40198
XR_003375875.1	PREDICTED: Pseudonaja textilis unconventional myosin-Ig-like (LOC113449959), transcript variant X5, misc_RN			1.57613	2.98169	0.346437	1.80654
XM_026706065.1	PREDICTED: Pseudonaja textilis zinc finger homeobox 4 (ZFHX4), transcript variant X1, mRNA	sp|Q86UP3|ZFHX4_HUMAN Zinc finger homeobox protein 4 OS=Homo sapiens OX=966 GN=ZFHX4 PE=1 SV=1		1.57081	2.97071	0.0652257	0.356215
XM_026710288.1	PREDICTED: Pseudonaja textilis ecotropic viral integration site 2B (EVI2B), mRNA			1.56876	2.9665	0.142288	0.882355
XM_026713494.1	PREDICTED: Pseudonaja textilis V-set immunoregulatory receptor (VSIR), mRNA			1.56759	2.96409	0.554106	2.68865
XM_026705008.1	PREDICTED: Pseudonaja textilis required for meiotic nuclear division 1 homolog (RMND1), transcript variant			1.56756	2.96403	0.0639816	0.692529
XM_026697337.1	PREDICTED: Pseudonaja textilis helicase with zinc finger 2 (HELZ2), mRNA	sp|Q9BYK8|HELZ2_HUMAN Helicase with zinc finger domain 2 OS=Homo sapiens OX=966 GN=HELZ2 PE=1 SV=6		1.56728	2.96345	0.0306078	0.278236
XM_026709495.1	PREDICTED: Pseudonaja textilis transcription factor 12 (TCF12), transcript variant X3, mRNA	sp|Q61286|HTF4_MOUSE Transcription factor 12 OS=Mus musculus OX=19 GN=Tcf12 PE=1 SV=2		1.5665	2.96185	0.100916	0.696911
XM_026718483.1	PREDICTED: Pseudonaja textilis golgi reassembly stacking protein 1 (GORASP1), transcript variant X4, mRNA			1.55935	2.94721	16.4782	57.5361
XM_026720710.1	PREDICTED: Pseudonaja textilis mannosyl (alpha-1,3-)-glycoprotein beta-1,2-N-acetylglucosaminyltransferase			1.55933	2.94717	0.148316	0.83015
XM_026709090.1	PREDICTED: Pseudonaja textilis hypoxia up-regulated 1 (HYOU1), mRNA	sp|PDMW|HS71A_RAT Heat shock 7 kDa protein 1A OS=Rattus norvegicus OX=1116 GN=Hspa1a PE=2 SV=1		1.55898	2.94645	25.462	88.3833
XM_026717488.1	PREDICTED: Pseudonaja textilis mediator complex subunit 1 (MED1), transcript variant X2, mRNA	sp|Q925J9|MED1_MOUSE Mediator of RNA polymerase II transcription subunit 1 OS=Mus musculus OX=19 GN=Med1 PE=1 SV=2		1.5578	2.94405	0.356876	1.76174
XM_026715965.1	PREDICTED: Pseudonaja textilis zinc finger protein 501-like (LOC113446346), transcript variant X1, mRNA	sp|Q14585|ZN345_HUMAN Zinc finger protein 345 OS=Homo sapiens OX=966 GN=ZNF345 PE=2 SV=1	sp|Q8NDQ6|ZN54_HUMAN Zinc finger protein 54 OS=Homo sapiens OX=966 GN=ZNF54 PE=1 SV=1	1.5557	2.93976	0.539218	2.56357
XM_026712506.1	PREDICTED: Pseudonaja textilis euchromatic histone lysine methyltransferase 1 (EHMT1), transcript variant X	sp|O64827|SUVR5_ARATH Histone-lysine N-methyltransferase SUVR5 OS=Arabidopsis thaliana OX=372 GN=SUVR5 PE=1 SV=3		1.55503	2.9384	0.404571	1.82833
XM_026706478.1	PREDICTED: Pseudonaja textilis suppression of tumorigenicity 5 (ST5), transcript variant X1, mRNA			1.55382	2.93593	3.12793	11.7016
XM_026721533.1	PREDICTED: Pseudonaja textilis zinc finger and BTB domain containing 7A (ZBTB7A), mRNA	sp|O93567|ZBT7A_CHICK Zinc finger and BTB domain-containing protein 7A OS=Gallus gallus OX=931 GN=ZBTB7A PE=2 SV=1		1.55262	2.93349	0.611315	3.26705
XM_026707075.1	PREDICTED: Pseudonaja textilis E74 like ETS transcription factor 5 (ELF5), transcript variant X2, mRNA	sp|Q58DT|ELF5_BOVIN ETS-related transcription factor Elf-5 OS=Bos taurus OX=9913 GN=ELF5 PE=2 SV=1		1.55244	2.93313	2.79303	11.2149
XM_026706304.1	PREDICTED: Pseudonaja textilis asparagine synthetase (glutamine-hydrolyzing) (ASNS), transcript variant X1,			1.5516	2.93142	28.9591	100.757
XM_026721847.1	PREDICTED: Pseudonaja textilis collagen type VI alpha 6 chain (COL6A6), mRNA			1.55091	2.93002	0.0671282	0.458848
XM_026697385.1	PREDICTED: Pseudonaja textilis GID complex subunit 8 homolog (GID8), transcript variant X2, mRNA			1.5479	2.92391	1.15141	4.80396
XM_026716252.1	PREDICTED: Pseudonaja textilis YdjC chitooligosaccharide deacetylase homolog (YDJC), transcript variant X2,			1.54698	2.92205	7.29657	26.7895
XM_026714966.1	PREDICTED: Pseudonaja textilis dedicator of cytokinesis 5 (DOCK5), mRNA			1.54162	2.91121	0.228099	1.1198
XM_026707070.1	PREDICTED: Pseudonaja textilis oxysterol binding protein like 9 (OSBPL9), transcript variant X1, mRNA			1.54079	2.90954	1.91452	7.53364
XM_026696960.1	PREDICTED: Pseudonaja textilis integrin subunit alpha 4 (ITGA4), mRNA			1.54015	2.90825	0.148817	0.804293
XM_026717832.1	PREDICTED: Pseudonaja textilis SAC1 like phosphatidylinositide phosphatase (SACM1L), transcript variant X1,			1.53915	2.90623	9.32874	33.365
XM_026707226.1	PREDICTED: Pseudonaja textilis CD44 molecule (Indian blood group) (CD44), transcript variant X7, mRNA			1.53754	2.90299	0.35261	1.77941
XM_026697896.1	PREDICTED: Pseudonaja textilis sorbin and SH3 domain containing 2 (SORBS2), transcript variant X7, mRNA			1.53746	2.90283	0.182231	0.947415
XM_026711209.1	PREDICTED: Pseudonaja textilis apolipoprotein H (APOH), transcript variant X2, mRNA			1.53683	2.90156	1.0069	4.98347
XM_026695521.1	PREDICTED: Pseudonaja textilis NLR family CARD domain containing 4 (NLRC4), transcript variant X1, mRNA			1.53503	2.89794	1.30436	5.27554
XM_026699262.1	PREDICTED: Pseudonaja textilis neuron navigator 3 (NAV3), transcript variant X2, mRNA	sp|Q9734|ACTN4_CHICK Alpha-actinin-4 OS=Gallus gallus OX=931 GN=ACTN4 PE=1 SV=1		1.5328	2.89347	0.0604514	0.376087
XM_026711470.1	PREDICTED: Pseudonaja textilis filamin A (FLNA), transcript variant X2, mRNA	sp|A5D7D1|ACTN4_BOVIN Alpha-actinin-4 OS=Bos taurus OX=9913 GN=ACTN4 PE=2 SV=1		1.5321	2.89207	0.542763	2.19649
XM_026723817.1	PREDICTED: Pseudonaja textilis DNA topoisomerase 2-alpha-like (LOC113452367), mRNA			1.53155	2.89096	0.228599	1.47211
XR_003374544.1	PREDICTED: Pseudonaja textilis AKT serine/threonine kinase 3 (AKT3), transcript variant X3, misc_RNA	sp|P6843|KPCB_RAT Protein kinase C beta type OS=Rattus norvegicus OX=1116 GN=Prkcb PE=1 SV=3	sp|P19525|E2AK2_HUMAN Interferon-induced, double-stranded RNA-activated protein kinase OS=Homo sapiens OX=966 GN=EIF2AK2 PE=1 SV=2	1.5298	2.88746	0.0657752	0.611826
XM_026722744.1	PREDICTED: Pseudonaja textilis E3 ubiquitin-protein ligase TRIM39-like (LOC113451362), transcript variant X			1.52958	2.88702	0	1.04318
XM_026695956.1	PREDICTED: Pseudonaja textilis transmembrane protein 178A (TMEM178A), transcript variant X5, mRNA			1.52958	2.88702	0	1.00441
XR_003376462.1	PREDICTED: Pseudonaja textilis DNA damage regulated autophagy modulator 1 (DRAM1), transcript variant X3, m			1.52958	2.88702	0	0.754621
XM_026717774.1	PREDICTED: Pseudonaja textilis CKLF like MARVEL transmembrane domain containing 7 (CMTM7), transcript varia			1.52958	2.88702	0	0.509303
XM_026704406.1	PREDICTED: Pseudonaja textilis target of myb1 like 2 membrane trafficking protein (TOM1L2), transcript vari			1.52958	2.88702	0	0.47726
XM_026707198.1	PREDICTED: Pseudonaja textilis intracisternal A particle-promoted polypeptide (IPP), transcript variant X3,			1.52958	2.88702	0	0.455635
XM_026704778.1	PREDICTED: Pseudonaja textilis transcription factor 7 like 2 (TCF7L2), transcript variant X8, mRNA			1.52958	2.88702	0	0.448778
XM_026707541.1	PREDICTED: Pseudonaja textilis testis specific 10 (TSGA10), transcript variant X5, mRNA			1.52958	2.88702	0	0.364124
XM_026713282.1	PREDICTED: Pseudonaja textilis intermediate filament family orphan 1 (IFFO1), transcript variant X2, mRNA			1.52958	2.88702	0	0.364124
XM_026721246.1	PREDICTED: Pseudonaja textilis zinc finger and SCAN domain-containing protein 2-like (LOC113450096), transc			1.52958	2.88702	0	0.363818
XM_026717620.1	PREDICTED: Pseudonaja textilis retinoic acid receptor alpha (RARA), transcript variant X2, mRNA			1.52958	2.88702	0	0.363665
XM_026700756.1	PREDICTED: Pseudonaja textilis ADP ribosylation factor like GTPase 13B (ARL13B), transcript variant X6, mRN			1.52958	2.88702	0	0.339802
XM_026709043.1	PREDICTED: Pseudonaja textilis SID1 transmembrane family member 2 (SIDT2), transcript variant X2, mRNA			1.52958	2.88702	0	0.337811
XM_026714193.1	PREDICTED: Pseudonaja textilis midline 1 (MID1), transcript variant X1, mRNA			1.52958	2.88702	0	0.336235
XM_026700014.1	PREDICTED: Pseudonaja textilis solute carrier family 2, facilitated glucose transporter member 3-like (LOC1			1.52958	2.88702	0	0.326215
XM_026695977.1	PREDICTED: Pseudonaja textilis TRIO and F-actin binding protein (TRIOBP), transcript variant X3, mRNA			1.52958	2.88702	0	0.317123
XM_026698603.1	PREDICTED: Pseudonaja textilis BRF1, RNA polymerase III transcription initiation factor subunit (BRF1), tra			1.52958	2.88702	0	0.265356
XM_026719230.1	PREDICTED: Pseudonaja textilis zinc finger and SCAN domain-containing protein 16-like (LOC113448510), trans			1.52958	2.88702	0	0.259543
XM_026700702.1	PREDICTED: Pseudonaja textilis T-lymphocyte activation antigen CD80-like (LOC113436336), transcript variant			1.52958	2.88702	0	0.238301
XM_026703088.1	PREDICTED: Pseudonaja textilis rho GTPase-activating protein 20-like (LOC113437890), transcript variant X1,			1.52958	2.88702	0	0.22704
XM_026700657.1	PREDICTED: Pseudonaja textilis ubiquitin specific peptidase 25 (USP25), transcript variant X5, mRNA			1.52958	2.88702	0	0.187307
XM_026715645.1	PREDICTED: Pseudonaja textilis SLIT-ROBO Rho GTPase activating protein 2 (SRGAP2), transcript variant X3, m			1.52958	2.88702	0	0.187023
XM_026707594.1	PREDICTED: Pseudonaja textilis IKAROS family zinc finger 2 (IKZF2), transcript variant X6, mRNA			1.52958	2.88702	0	0.162464
XM_026703633.1	PREDICTED: Pseudonaja textilis MTSS1, I-BAR domain containing (MTSS1), transcript variant X3, mRNA			1.52958	2.88702	0	0.153142
XM_026708089.1	PREDICTED: Pseudonaja textilis leishmanolysin like peptidase (LMLN), transcript variant X3, mRNA			1.52958	2.88702	0	0.141515
XM_026697441.1	PREDICTED: Pseudonaja textilis activating transcription factor 7 interacting protein (ATF7IP), transcript v			1.52958	2.88702	0	0.137269
XM_026718830.1	PREDICTED: Pseudonaja textilis sialic acid-binding Ig-like lectin 10 (LOC113448224), mRNA			1.5288	2.88546	0.557729	2.59394
XM_026696618.1	PREDICTED: Pseudonaja textilis TNFAIP3 interacting protein 1 (TNIP1), transcript variant X5, mRNA			1.52835	2.88456	0.744733	3.41329
XM_026705776.1	PREDICTED: Pseudonaja textilis polyhomeotic homolog 3 (PHC3), transcript variant X5, mRNA			1.52665	2.88116	0.260366	1.42586
XM_026699701.1	PREDICTED: Pseudonaja textilis chloride voltage-gated channel 3 (CLCN3), transcript variant X5, mRNA			1.52644	2.88074	1.5281	6.2695
XM_026700986.1	PREDICTED: Pseudonaja textilis 5'-3' exoribonuclease 2 (XRN2), transcript variant X2, mRNA			1.52617	2.8802	3.89462	14.6974
XM_026702672.1	PREDICTED: Pseudonaja textilis splicing factor proline and glutamine rich (SFPQ), transcript variant X3, mR	sp|P23246|SFPQ_HUMAN Splicing factor, proline- and glutamine-rich OS=Homo sapiens OX=966 GN=SFPQ PE=1 SV=2		1.52576	2.87938	3.40168	13.2352
XM_026720247.1	PREDICTED: Pseudonaja textilis tuftelin 1 (TUFT1), transcript variant X3, mRNA			1.52575	2.87936	0.254987	1.82297
XR_003374611.1	PREDICTED: Pseudonaja textilis tetratricopeptide repeat domain 14 (TTC14), transcript variant X1, misc_RNA			1.52458	2.87703	1.61532	6.89973
XM_026696786.1	PREDICTED: Pseudonaja textilis trafficking kinesin protein 2 (TRAK2), transcript variant X1, mRNA			1.52404	2.87595	1.44087	5.48291
XM_026702002.1	PREDICTED: Pseudonaja textilis Rho guanine nucleotide exchange factor 5 (ARHGEF5), transcript variant X2, m			1.52306	2.874	0.338363	1.53517
XM_026710936.1	PREDICTED: Pseudonaja textilis insulin like growth factor 2 mRNA binding protein 1 (IGF2BP1), mRNA	sp|Q5E9A3|PCBP1_BOVIN Poly(rC)-binding protein 1 OS=Bos taurus OX=9913 GN=PCBP1 PE=2 SV=1	sp|O42254|IF2B1_CHICK Insulin-like growth factor 2 mRNA-binding protein 1 OS=Gallus gallus OX=931 GN=IGF2BP1 PE=1 SV=1	1.52078	2.86946	0.0288148	0.450776
XM_026721510.1	PREDICTED: Pseudonaja textilis AKT serine/threonine kinase 2 (AKT2), transcript variant X3, mRNA	sp|A8KBH6|KPCB_XENTR Protein kinase C beta type OS=Xenopus tropicalis OX=8364 GN=prkcb PE=2 SV=1	sp|P19525|E2AK2_HUMAN Interferon-induced, double-stranded RNA-activated protein kinase OS=Homo sapiens OX=966 GN=EIF2AK2 PE=1 SV=2	1.5206	2.8691	0.45155	2.60548
XM_026699142.1	PREDICTED: Pseudonaja textilis acyl-CoA synthetase short chain family member 3 (ACSS3), transcript variant			1.51964	2.86719	0.368673	1.96541
XM_026722717.1	PREDICTED: Pseudonaja textilis A-kinase anchoring protein 9 (AKAP9), transcript variant X3, mRNA			1.5193	2.86652	0.410969	1.64731
XR_003375917.1	PREDICTED: Pseudonaja textilis uncharacterized LOC113450189 (LOC113450189), ncRNA			1.5189	2.86572	0.179683	1.88409
XM_026704167.1	PREDICTED: Pseudonaja textilis RAB11 family interacting protein 3 (RAB11FIP3), transcript variant X3, mRNA			1.51701	2.86197	0.331497	1.52957
XM_026716358.1	PREDICTED: Pseudonaja textilis metastasis associated 1 family member 2 (MTA2), transcript variant X1, mRNA	sp|Q9R19|MTA2_MOUSE Metastasis-associated protein MTA2 OS=Mus musculus OX=19 GN=Mta2 PE=1 SV=1		1.51291	2.85385	0.189133	1.1302
XM_026713177.1	PREDICTED: Pseudonaja textilis thyroid hormone receptor interactor 11 (TRIP11), transcript variant X1, mRNA	sp|Q15643|TRIPB_HUMAN Thyroid receptor-interacting protein 11 OS=Homo sapiens OX=966 GN=TRIP11 PE=1 SV=3		1.50859	2.84532	3.64379	12.8176
XM_026709568.1	PREDICTED: Pseudonaja textilis zinc finger protein 106 (ZNF106), transcript variant X1, mRNA			1.50837	2.84488	1.2142	4.53239
XM_026714055.1	PREDICTED: Pseudonaja textilis cysteine rich with EGF like domains 2 (CRELD2), transcript variant X2, mRNA			1.50807	2.84429	0.760871	3.73979
XM_026715321.1	PREDICTED: Pseudonaja textilis BRD4 interacting chromatin remodeling complex associated protein (BICRA), tr	sp|Q9NZM4|BICRA_HUMAN BRD4-interacting chromatin-remodeling complex-associated protein OS=Homo sapiens OX=966 GN=BICRA PE=1 SV=2		1.50758	2.84333	0.0896187	0.51265
XM_026707846.1	PREDICTED: Pseudonaja textilis ArfGAP with GTPase domain, ankyrin repeat and PH domain 1 (AGAP1), transcrip	sp|Q4LDD4|ARAP1_MOUSE Arf-GAP with Rho-GAP domain, ANK repeat and PH domain-containing protein 1 OS=Mus musculus OX=19 GN=Arap1 PE=1 SV=2		1.50476	2.83777	0.227149	1.04771
XM_026712892.1	PREDICTED: Pseudonaja textilis minichromosome maintenance complex component 3 (MCM3), mRNA			1.50419	2.83665	0.879187	3.83915
XM_026708334.1	PREDICTED: Pseudonaja textilis receptor associated protein of the synapse (RAPSN), transcript variant X2, m			1.49975	2.82794	0.187657	1.03563
XM_026718621.1	PREDICTED: Pseudonaja textilis myotubularin related protein 3 (MTMR3), transcript variant X5, mRNA			1.49884	2.82615	0.139432	0.733069
XM_026718283.1	PREDICTED: Pseudonaja textilis uncharacterized protein K02A2.6-like (LOC113447849), partial mRNA			1.4986	2.82568	0.229003	1.35554
XM_026714100.1	PREDICTED: Pseudonaja textilis TraB domain containing (TRABD), transcript variant X1, mRNA			1.49816	2.82482	15.5633	52.5504
XM_026715021.1	PREDICTED: Pseudonaja textilis ras responsive element binding protein 1 (RREB1), transcript variant X3, mRN	sp|Q92766|RREB1_HUMAN Ras-responsive element-binding protein 1 OS=Homo sapiens OX=966 GN=RREB1 PE=1 SV=3	sp|Q8NDQ6|ZN54_HUMAN Zinc finger protein 54 OS=Homo sapiens OX=966 GN=ZNF54 PE=1 SV=1	1.49627	2.82112	0.237273	1.0255
XM_026719958.1	PREDICTED: Pseudonaja textilis peroxisome proliferator activated receptor delta (PPARD), transcript variant	sp|Q3181|PPARD_HUMAN Peroxisome proliferator-activated receptor delta OS=Homo sapiens OX=966 GN=PPARD PE=1 SV=1	sp|P1276|RARA_HUMAN Retinoic acid receptor alpha OS=Homo sapiens OX=966 GN=RARA PE=1 SV=2	1.49321	2.81515	0.174129	0.932557
XM_026712418.1	PREDICTED: Pseudonaja textilis golgin A2 (GOLGA2), transcript variant X3, mRNA			1.49281	2.81437	0.97824	3.92734
XM_026710258.1	PREDICTED: Pseudonaja textilis RAP1 GTPase activating protein 2 (RAP1GAP2), transcript variant X2, mRNA			1.49119	2.81121	0.495697	2.3794
XM_026721360.1	PREDICTED: Pseudonaja textilis interleukin 17 receptor B (IL17RB), mRNA			1.49083	2.81051	11.7156	40.8228
XM_026708758.1	PREDICTED: Pseudonaja textilis CD200 receptor 1 (CD200R1), transcript variant X1, mRNA			1.4884	2.80578	0.145495	1.39437
XM_026702269.1	PREDICTED: Pseudonaja textilis nuclear receptor subfamily 1 group H member 4 (NR1H4), mRNA	sp|Q3SZL|NR1H4_BOVIN Bile acid receptor OS=Bos taurus OX=9913 GN=NR1H4 PE=2 SV=1		1.4884	2.80578	0.116426	1.11578
XM_026697717.1	PREDICTED: Pseudonaja textilis centrosomal protein 250 (CEP250), transcript variant X9, mRNA			1.48747	2.80397	0.879499	3.358
XM_026720131.1	PREDICTED: Pseudonaja textilis solute carrier family 15 member 3 (SLC15A3), mRNA			1.4868	2.80267	0.186434	1.2218
XM_026716778.1	PREDICTED: Pseudonaja textilis nuclear factor I X (NFIX), transcript variant X5, mRNA	sp|P13623|NFIX_MESAU Nuclear factor 1 X-type OS=Mesocricetus auratus OX=136 GN=NFIX PE=2 SV=1		1.48494	2.79906	0.0627104	0.795434
XR_003375320.1	PREDICTED: Pseudonaja textilis AKT interacting protein (AKTIP), transcript variant X3, misc_RNA			1.48483	2.79884	0.275701	1.72163
XM_026698270.1	PREDICTED: Pseudonaja textilis mannosidase beta (MANBA), transcript variant X1, mRNA			1.48304	2.79537	0.83108	3.53517
XM_026697689.1	PREDICTED: Pseudonaja textilis RNA binding motif protein 39 (RBM39), transcript variant X2, mRNA	sp|Q8VH51|RBM39_MOUSE RNA-binding protein 39 OS=Mus musculus OX=19 GN=Rbm39 PE=1 SV=2	sp|P1194|PABP1_HUMAN Polyadenylate-binding protein 1 OS=Homo sapiens OX=966 GN=PABPC1 PE=1 SV=2	1.48243	2.79419	0.353992	1.77387
XM_026708352.1	PREDICTED: Pseudonaja textilis DnaJ heat shock protein family (Hsp40) member C3 (DNAJC3), mRNA	sp|P8622|DNAJ_ECOLI Chaperone protein DnaJ OS=Escherichia coli (strain K12) OX=83333 GN=dnaJ PE=1 SV=3		1.48232	2.79398	43.7161	141.373
XM_026703027.1	PREDICTED: Pseudonaja textilis uncharacterized protein CXorf21 homolog (LOC113437850), mRNA			1.4787	2.78697	0.0519576	0.790851
XM_026723731.1	PREDICTED: Pseudonaja textilis SUN domain-containing protein 1-like (LOC113452292), transcript variant X3,			1.4787	2.78697	0.0156776	0.23863
XM_026723743.1	PREDICTED: Pseudonaja textilis SUN domain-containing protein 1-like (LOC113452295), transcript variant X3,			1.4787	2.78697	0.0156776	0.23863
XR_003375406.1	PREDICTED: Pseudonaja textilis pre-mRNA processing factor 4B (PRPF4B), transcript variant X3, misc_RNA	sp|Q9Z188|DYR1B_MOUSE Dual specificity tyrosine-phosphorylation-regulated kinase 1B OS=Mus musculus OX=19 GN=Dyrk1b PE=1 SV=3		1.47673	2.78317	1.10844	4.17776
XR_003375402.1	PREDICTED: Pseudonaja textilis receptor interacting serine/threonine kinase 1 (RIPK1), transcript variant X	sp|Q9Y572|RIPK3_HUMAN Receptor-interacting serine/threonine-protein kinase 3 OS=Homo sapiens OX=966 GN=RIPK3 PE=1 SV=2	sp|Q9BQI3|E2AK1_HUMAN Eukaryotic translation initiation factor 2-alpha kinase 1 OS=Homo sapiens OX=966 GN=EIF2AK1 PE=1 SV=2	1.47619	2.78213	1.41643	5.44434
XM_026726474.1	PREDICTED: Pseudonaja textilis zinc finger protein 346 (ZNF346), transcript variant X5, mRNA			1.47164	2.77337	0	1.08292
XM_026699721.1	PREDICTED: Pseudonaja textilis carbonyl reductase 4 (CBR4), transcript variant X4, mRNA			1.47164	2.77337	0	0.821268
XM_026714515.1	PREDICTED: Pseudonaja textilis pulmonary surfactant-associated protein D-like (LOC113445382), transcript va			1.47164	2.77337	0	0.603891
XM_026712284.1	PREDICTED: Pseudonaja textilis formin binding protein 1 (FNBP1), transcript variant X10, mRNA			1.47164	2.77337	0	0.490728
XM_026709314.1	PREDICTED: Pseudonaja textilis SPG21, maspardin (SPG21), transcript variant X2, mRNA			1.47164	2.77337	0	0.466797
XM_026705583.1	PREDICTED: Pseudonaja textilis protein ZBED8-like (LOC113439639), mRNA			1.47164	2.77337	0	0.46342
XM_026699245.1	PREDICTED: Pseudonaja textilis ring finger protein 138 (RNF138), transcript variant X2, mRNA			1.47164	2.77337	0	0.460092
XM_026697346.1	PREDICTED: Pseudonaja textilis uridine-cytidine kinase 1 like 1 (UCKL1), transcript variant X1, mRNA			1.47164	2.77337	0	0.427498
XM_026709392.1	PREDICTED: Pseudonaja textilis protein inhibitor of activated STAT 1 (PIAS1), transcript variant X2, mRNA			1.47164	2.77337	0	0.415138
XM_026696457.1	PREDICTED: Pseudonaja textilis prolyl 4-hydroxylase subunit alpha 2 (P4HA2), transcript variant X3, mRNA			1.47164	2.77337	0	0.402497
XM_026710711.1	PREDICTED: Pseudonaja textilis Coenzyme A synthase (COASY), transcript variant X2, mRNA			1.47164	2.77337	0	0.398453
XM_026703412.1	PREDICTED: Pseudonaja textilis flavin containing monooxygenase 1 (FMO1), transcript variant X2, mRNA			1.47164	2.77337	0	0.379047
XM_026717528.1	PREDICTED: Pseudonaja textilis growth factor receptor bound protein 7 (GRB7), transcript variant X2, mRNA			1.47164	2.77337	0	0.348584
XM_026698221.1	PREDICTED: Pseudonaja textilis complement factor I (CFI), transcript variant X1, mRNA			1.47164	2.77337	0	0.343976
XM_026712519.1	PREDICTED: Pseudonaja textilis tetratricopeptide repeat domain 16 (TTC16), transcript variant X2, mRNA			1.47164	2.77337	0	0.325936
XM_026720895.1	PREDICTED: Pseudonaja textilis potassium voltage-gated channel subfamily A regulatory beta subunit 2 (KCNAB			1.47164	2.77337	0	0.325045
XM_026699404.1	PREDICTED: Pseudonaja textilis G protein subunit alpha L (GNAL), transcript variant X1, mRNA			1.47164	2.77337	0	0.279827
XM_026725444.1	PREDICTED: Pseudonaja textilis cytochrome b561 domain-containing protein 2 (LOC113453997), transcript varia			1.47164	2.77337	0	0.263617
XM_026710575.1	PREDICTED: Pseudonaja textilis kinesin family member 11 (KIF11), transcript variant X2, mRNA			1.47164	2.77337	0	0.236045
XM_026707819.1	PREDICTED: Pseudonaja textilis par-3 family cell polarity regulator beta (PARD3B), transcript variant X2, m			1.47164	2.77337	0	0.174657
XR_003374525.1	PREDICTED: Pseudonaja textilis zinc finger DHHC-type containing 14 (ZDHHC14), transcript variant X6, misc_R			1.47164	2.77337	0	0.173891
XM_026700714.1	PREDICTED: Pseudonaja textilis POU class 2 homeobox 1 (POU2F1), transcript variant X2, mRNA			1.47164	2.77337	0	0.157393
XM_026697526.1	PREDICTED: Pseudonaja textilis zinc finger MYND-type containing 8 (ZMYND8), transcript variant X5, mRNA			1.47164	2.77337	0	0.151826
XM_026697482.1	PREDICTED: Pseudonaja textilis activity dependent neuroprotector homeobox (ADNP), transcript variant X1, mR			1.47164	2.77337	0	0.123813
XM_026720285.1	PREDICTED: Pseudonaja textilis extracellular matrix protein 1 (ECM1), transcript variant X1, mRNA			1.46988	2.76999	4.58271	16.7814
XM_026720118.1	PREDICTED: Pseudonaja textilis VPS37C, ESCRT-I subunit (VPS37C), transcript variant X1, mRNA			1.46901	2.76832	0.350839	1.75723
XM_026721267.1	PREDICTED: Pseudonaja textilis tyrosine-protein phosphatase non-receptor type substrate 1-like (LOC11345011			1.46856	2.76746	0.195042	1.97916
XM_026723374.1	PREDICTED: Pseudonaja textilis zinc finger protein 675-like (LOC113451969), mRNA	sp|Q8TAQ5|ZN42_HUMAN Zinc finger protein 42 OS=Homo sapiens OX=966 GN=ZNF42 PE=1 SV=1	sp|Q8NDQ6|ZN54_HUMAN Zinc finger protein 54 OS=Homo sapiens OX=966 GN=ZNF54 PE=1 SV=1	1.4674	2.76523	0.316467	1.51366
XM_026718612.1	PREDICTED: Pseudonaja textilis F-box protein 21 (FBXO21), transcript variant X2, mRNA			1.46707	2.7646	0.520103	2.67709
XM_026720679.1	PREDICTED: Pseudonaja textilis C-type lectin domain family 5 member A-like (LOC113449592), mRNA			1.46677	2.76402	0.779364	4.15197
XM_026723422.1	PREDICTED: Pseudonaja textilis endonuclease domain-containing 1 protein-like (LOC113452016), transcript var			1.46306	2.75692	0.706183	3.66439
XM_026697724.1	PREDICTED: Pseudonaja textilis leucine zipper like transcription regulator 1 (LZTR1), transcript variant X2	sp|Q8N653|LZTR1_HUMAN Leucine-zipper-like transcriptional regulator 1 OS=Homo sapiens OX=966 GN=LZTR1 PE=1 SV=2		1.46065	2.75232	3.64376	13.1998
XM_026721971.1	PREDICTED: Pseudonaja textilis TRPM8 channel associated factor 2 (TCAF2), mRNA			1.4586	2.74842	0.125876	0.861215
XM_026705171.1	PREDICTED: Pseudonaja textilis piggyBac transposable element derived 5 (PGBD5), mRNA			1.45849	2.74821	4.84683	17.2636
XM_026702924.1	PREDICTED: Pseudonaja textilis stromal antigen 2 (STAG2), transcript variant X3, mRNA	sp|O35638|STAG2_MOUSE Cohesin subunit SA-2 OS=Mus musculus OX=19 GN=Stag2 PE=1 SV=3		1.45756	2.74643	0.881246	3.45436
XM_026706617.1	PREDICTED: Pseudonaja textilis p53-induced death domain protein 1 (PIDD1), mRNA			1.45632	2.74408	0.273696	1.39871
XM_026708420.1	PREDICTED: Pseudonaja textilis ASXL transcriptional regulator 2 (ASXL2), transcript variant X1, mRNA	sp|P59598|ASXL1_MOUSE Putative Polycomb group protein ASXL1 OS=Mus musculus OX=19 GN=Asxl1 PE=1 SV=1		1.45629	2.74402	0.801958	3.20444
XM_026708117.1	PREDICTED: Pseudonaja textilis Spi-1 proto-oncogene (SPI1), mRNA	sp|Q6PKU1|SPI1_PIG Transcription factor PU.1 OS=Sus scrofa OX=9823 GN=SPI1 PE=2 SV=1		1.45376	2.73921	2.66774	10.3852
XM_026696576.1	PREDICTED: Pseudonaja textilis calnexin (CANX), transcript variant X3, mRNA			1.4526	2.73701	9.84496	33.7238
XM_026699048.1	PREDICTED: Pseudonaja textilis cartilage oligomeric matrix protein (COMP), mRNA			1.45037	2.73278	0.0304969	0.378233
XM_026718714.1	PREDICTED: Pseudonaja textilis arachidonate 5-lipoxygenase (ALOX5), transcript variant X1, mRNA			1.44879	2.72979	1.44164	5.62385
XM_026712459.1	PREDICTED: Pseudonaja textilis complement C5 (C5), mRNA			1.44256	2.71803	0.0434121	0.40381
XM_026713414.1	PREDICTED: Pseudonaja textilis INTS3 and NABP interacting protein (INIP), transcript variant X2, mRNA			1.43993	2.71308	0.579751	3.301
XM_026695822.1	PREDICTED: Pseudonaja textilis ubiquitin protein ligase E3 component n-recognin 2 (UBR2), transcript varian			1.43792	2.7093	0.194784	0.852209
XM_026699273.1	PREDICTED: Pseudonaja textilis zinc finger protein 521 (ZNF521), transcript variant X2, mRNA	sp|Q96K83|ZN521_HUMAN Zinc finger protein 521 OS=Homo sapiens OX=966 GN=ZNF521 PE=1 SV=1		1.43534	2.70446	0.0183736	0.271897
XM_026714477.1	PREDICTED: Pseudonaja textilis adhesion G protein-coupled receptor G5 (ADGRG5), mRNA			1.43459	2.70305	0.367739	1.85227
XM_026698905.1	PREDICTED: Pseudonaja textilis leucine rich repeat containing 25 (LRRC25), mRNA			1.43402	2.70199	1.13489	5.30825
XM_026718251.1	PREDICTED: Pseudonaja textilis myosin ID (MYO1D), mRNA			1.43363	2.70126	4.87006	16.5242
XM_026702005.1	PREDICTED: Pseudonaja textilis unc-13 homolog D (UNC13D), transcript variant X4, mRNA			1.43348	2.70097	0.362196	1.51582
XM_026700799.1	PREDICTED: Pseudonaja textilis BBX, HMG-box containing (BBX), transcript variant X2, mRNA	sp|Q8WY36|BBX_HUMAN HMG box transcription factor BBX OS=Homo sapiens OX=966 GN=BBX PE=1 SV=1		1.43291	2.69991	0.0732916	0.532998
XM_026695632.1	PREDICTED: Pseudonaja textilis myosin heavy chain 9 (MYH9), transcript variant X1, mRNA			1.43178	2.69779	1.25632	4.45508
XM_026717698.1	PREDICTED: Pseudonaja textilis adaptor related protein complex 3 subunit beta 1 (AP3B1), transcript variant			1.4305	2.6954	1.15518	4.43609
XM_026701770.1	PREDICTED: Pseudonaja textilis apoptosis associated tyrosine kinase (AATK), transcript variant X2, mRNA			1.43036	2.69514	0.832796	3.01394
XM_026711775.1	PREDICTED: Pseudonaja textilis YLP motif containing 1 (YLPM1), transcript variant X2, mRNA	sp|Q9RI7|YLPM1_MOUSE YLP motif-containing protein 1 OS=Mus musculus OX=19 GN=Ylpm1 PE=2 SV=2		1.42801	2.69075	0.18429	0.847947
XM_026715970.1	PREDICTED: Pseudonaja textilis farnesyl-diphosphate farnesyltransferase 1 (FDFT1), transcript variant X3, m			1.42685	2.68859	0.165196	1.43684
XM_026713396.1	PREDICTED: Pseudonaja textilis structural maintenance of chromosomes 2 (SMC2), mRNA			1.42684	2.68857	0.408844	1.7824
XR_003375439.1	PREDICTED: Pseudonaja textilis zinc finger RNA binding protein (ZFR), transcript variant X3, misc_RNA	sp|Q9JIL3|ILF3_RAT Interleukin enhancer-binding factor 3 OS=Rattus norvegicus OX=1116 GN=Ilf3 PE=1 SV=2		1.42534	2.68578	0.451994	2.06395
XM_026708054.1	PREDICTED: Pseudonaja textilis cytoplasmic linker associated protein 1 (CLASP1), transcript variant X2, mRN			1.42523	2.68557	0.165885	0.800087
XM_026719475.1	PREDICTED: Pseudonaja textilis endoplasmic reticulum protein 29 (ERP29), transcript variant X1, mRNA			1.42442	2.68407	33.4043	107.962
XM_026714967.1	PREDICTED: Pseudonaja textilis neurofilament light (NEFL), mRNA			1.42383	2.68297	0.19025	1.2724
XM_026712817.1	PREDICTED: Pseudonaja textilis MACRO domain containing 2 (MACROD2), transcript variant X3, mRNA			1.42383	2.68297	0.106017	0.709049
XM_026698564.1	PREDICTED: Pseudonaja textilis kinesin light chain 1 (KLC1), transcript variant X1, mRNA			1.42187	2.67933	2.68069	9.11169
3FTX_4	3FTX_4			1.42017	2.67617	12413.5	37354.7
XM_026717316.1	PREDICTED: Pseudonaja textilis eukaryotic translation initiation factor 2 alpha kinase 3 (EIF2AK3), transcr		sp|Q9NZJ5|E2AK3_HUMAN Eukaryotic translation initiation factor 2-alpha kinase 3 OS=Homo sapiens OX=966 GN=EIF2AK3 PE=1 SV=3	1.41966	2.67522	10.0925	32.2408
XM_026703250.1	PREDICTED: Pseudonaja textilis translocated promoter region, nuclear basket protein (TPR), transcript varia			1.41957	2.67506	0.702097	2.61055
XM_026699214.1	PREDICTED: Pseudonaja textilis minichromosome maintenance complex component 4 (MCM4), mRNA			1.41676	2.66985	1.88868	6.95722
XR_003375247.1	PREDICTED: Pseudonaja textilis ribosomal modification protein rimK like family member B (RIMKLB), transcrip			1.41241	2.66181	0.250231	1.30301
XM_026706704.1	PREDICTED: Pseudonaja textilis ribonuclease/angiogenin inhibitor 1 (RNH1), mRNA			1.41174	2.66058	0.940275	3.94555
XM_026702675.1	PREDICTED: Pseudonaja textilis small integral membrane protein 12 (SMIM12), transcript variant X2, mRNA			1.41129	2.65975	0	0.831502
XM_026713312.1	PREDICTED: Pseudonaja textilis chromosome unknown C19orf38 homolog (CUNH19orf38), transcript variant X1, mR			1.41129	2.65975	0	0.68615
XM_026711010.1	PREDICTED: Pseudonaja textilis dual specificity phosphatase and pro isomerase domain containing 1 (DUPD1),			1.41129	2.65975	0	0.429119
XM_026716188.1	PREDICTED: Pseudonaja textilis yippee like 1 (YPEL1), transcript variant X1, mRNA			1.41129	2.65975	0	0.415105
XM_026700131.1	PREDICTED: Pseudonaja textilis HEN methyltransferase 1 (HENMT1), transcript variant X1, mRNA			1.41129	2.65975	0	0.36118
XM_026712620.1	PREDICTED: Pseudonaja textilis neuregulin 1 (NRG1), transcript variant X4, mRNA			1.41129	2.65975	0	0.350432
XM_026713795.1	PREDICTED: Pseudonaja textilis Rho guanine nucleotide exchange factor 25 (ARHGEF25), transcript variant X2,			1.41129	2.65975	0	0.320808
XM_026713397.1	PREDICTED: Pseudonaja textilis sushi domain containing 1 (SUSD1), mRNA			1.41129	2.65975	0.013844	0.292667
XM_026709433.1	PREDICTED: Pseudonaja textilis tubulin polyglutamylase TTLL13-like (LOC113442098), transcript variant X2, m			1.41129	2.65975	0	0.263054
XM_026700296.1	PREDICTED: Pseudonaja textilis leucine rich repeat containing 8 VRAC subunit D (LRRC8D), transcript variant			1.41129	2.65975	0	0.228325
XM_026702210.1	PREDICTED: Pseudonaja textilis kelch repeat and BTB domain containing 2 (KBTBD2), transcript variant X1, mR			1.41129	2.65975	0	0.228
XM_026702922.1	PREDICTED: Pseudonaja textilis X-linked inhibitor of apoptosis (XIAP), transcript variant X4, mRNA			1.41129	2.65975	0	0.203027
XM_026700713.1	PREDICTED: Pseudonaja textilis POU class 2 homeobox 1 (POU2F1), transcript variant X1, mRNA			1.41129	2.65975	0	0.151254
XM_026719462.1	PREDICTED: Pseudonaja textilis diphosphoinositol pentakisphosphate kinase 2 (PPIP5K2), transcript variant X			1.41129	2.65975	0	0.142632
XM_026701221.1	PREDICTED: Pseudonaja textilis zinc finger FYVE-type containing 27 (ZFYVE27), transcript variant X3, mRNA			1.41129	2.65975	0	0.116099
XM_026703394.1	PREDICTED: Pseudonaja textilis proline rich coiled-coil 2C (PRRC2C), transcript variant X4, mRNA			1.41129	2.65975	0	0.0990643
XM_026718766.1	PREDICTED: Pseudonaja textilis membrane-spanning 4-domains subfamily A member 4A-like (LOC113448174), mRNA			1.41032	2.65796	0.299762	1.72007
XM_026707635.1	PREDICTED: Pseudonaja textilis uncharacterized protein K02A2.6-like (LOC113440937), partial mRNA			1.41032	2.65796	0.211435	1.21324
XM_026698426.1	PREDICTED: Pseudonaja textilis armadillo-like helical domain containing 4 (ARMH4), mRNA			1.41024	2.65781	1.96535	6.78527
XM_026699249.1	PREDICTED: Pseudonaja textilis trafficking protein particle complex 8 (TRAPPC8), transcript variant X2, mRN			1.40962	2.65667	3.4532	11.5758
XM_026714314.1	PREDICTED: Pseudonaja textilis MAP7 domain containing 2 (MAP7D2), transcript variant X2, mRNA			1.40949	2.65643	6.68909	21.9746
XM_026703684.1	PREDICTED: Pseudonaja textilis ST3 beta-galactoside alpha-2,3-sialyltransferase 1 (ST3GAL1), transcript var			1.40868	2.65494	2.4202	8.40168
XM_026725336.1	PREDICTED: Pseudonaja textilis mesencephalic astrocyte derived neurotrophic factor (MANF), mRNA			1.40827	2.65419	212.534	649.061
XM_026713516.1	PREDICTED: Pseudonaja textilis heterogeneous nuclear ribonucleoprotein H3 (HNRNPH3), transcript variant X1,			1.40592	2.64987	0.404251	1.84387
XM_026706514.1	PREDICTED: Pseudonaja textilis nucleobindin 2 (NUCB2), transcript variant X1, mRNA			1.40575	2.64955	117.617	355.509
XM_026702078.1	PREDICTED: Pseudonaja textilis septin 9 (SEPT9), transcript variant X4, mRNA			1.40518	2.64851	2.23931	7.72265
XM_026711073.1	PREDICTED: Pseudonaja textilis signal recognition particle 54 (SRP54), transcript variant X1, mRNA			1.40429	2.64687	8.94978	29.9417
XM_026708971.1	PREDICTED: Pseudonaja textilis heat shock protein family A (Hsp70) member 8 (HSPA8), mRNA	sp|Q27975|HS71A_BOVIN Heat shock 7 kDa protein 1A OS=Bos taurus OX=9913 GN=HSPA1A PE=1 SV=2		1.40084	2.64055	13.5692	43.8135
XM_026710021.1	PREDICTED: Pseudonaja textilis YME1 like 1 ATPase (YME1L1), transcript variant X1, mRNA			1.40024	2.63945	1.26257	4.85722
XM_026704955.1	PREDICTED: Pseudonaja textilis dedicator of cytokinesis 1 (DOCK1), transcript variant X3, mRNA			1.39768	2.63478	0.264478	1.14486
XM_026704165.1	PREDICTED: Pseudonaja textilis RAB11 family interacting protein 3 (RAB11FIP3), transcript variant X1, mRNA			1.39431	2.62863	0.105351	0.58203
XM_026712712.1	PREDICTED: Pseudonaja textilis SEL1L, ERAD E3 ligase adaptor subunit (SEL1L), mRNA			1.39353	2.62721	21.2562	65.1655
XM_026705089.1	PREDICTED: Pseudonaja textilis 1-acylglycerol-3-phosphate O-acyltransferase 4 (AGPAT4), transcript variant			1.39258	2.62548	0.347496	1.81206
XM_026719402.1	PREDICTED: Pseudonaja textilis lysine methyltransferase 5A (KMT5A), transcript variant X3, mRNA	sp|Q9NQR1|KMT5A_HUMAN N-lysine methyltransferase KMT5A OS=Homo sapiens OX=966 GN=KMT5A PE=1 SV=3		1.39118	2.62293	0.443169	2.01428
XM_026702902.1	PREDICTED: Pseudonaja textilis UPF3B, regulator of nonsense mediated mRNA decay (UPF3B), transcript variant			1.38962	2.6201	0.0854242	0.823491
XM_026713489.1	PREDICTED: Pseudonaja textilis SPARC (osteonectin), cwcv and kazal like domains proteoglycan 2 (SPOCK2), tr			1.3882	2.61752	0.128081	0.836921
XM_026703056.1	PREDICTED: Pseudonaja textilis uncharacterized LOC113437870 (LOC113437870), transcript variant X1, mRNA			1.38672	2.61484	7.63251	24.1777
XM_026710013.1	PREDICTED: Pseudonaja textilis uncharacterized protein K02A2.6-like (LOC113442442), partial mRNA			1.38661	2.61464	2.53306	9.27081
XR_003375633.1	PREDICTED: Pseudonaja textilis LIM domains containing 1 (LIMD1), transcript variant X4, misc_RNA	sp|G5E5X|LIMD1_BOVIN LIM domain-containing protein 1 OS=Bos taurus OX=9913 GN=LIMD1 PE=3 SV=1		1.38353	2.60906	0.0866753	0.73294
XM_026703883.1	PREDICTED: Pseudonaja textilis death associated protein kinase 1 (DAPK1), transcript variant X2, mRNA	sp|P1358|GLP1_CAEEL Protein glp-1 OS=Caenorhabditis elegans OX=6239 GN=glp-1 PE=1 SV=1	sp|P19525|E2AK2_HUMAN Interferon-induced, double-stranded RNA-activated protein kinase OS=Homo sapiens OX=966 GN=EIF2AK2 PE=1 SV=2	1.38327	2.60859	0.678123	2.53633
XM_026702194.1	PREDICTED: Pseudonaja textilis uncharacterized protein K02A2.6-like (LOC113437285), partial mRNA			1.38151	2.60541	0.88525	3.55883
XM_026697099.1	PREDICTED: Pseudonaja textilis nitric oxide synthase trafficking (NOSTRIN), transcript variant X5, mRNA			1.38079	2.60411	12.3569	40.2524
XM_026696375.1	PREDICTED: Pseudonaja textilis serine/threonine kinase 10 (STK10), mRNA	sp|Q12126|CRK1_SCHPO Serine/threonine-protein kinase crk1 OS=Schizosaccharomyces pombe (strain 972 / ATCC 24843) OX=284812 GN=crk1 PE=1 SV=1	sp|Q9NIV1|E2AK3_DROME Eukaryotic translation initiation factor 2-alpha kinase OS=Drosophila melanogaster OX=7227 GN=PEK PE=1 SV=2	1.38053	2.60364	0.516098	2.17262
XM_026706335.1	PREDICTED: Pseudonaja textilis PHD finger protein 14 (PHF14), transcript variant X3, mRNA	sp|Q6IE81|JADE1_HUMAN Protein Jade-1 OS=Homo sapiens OX=966 GN=JADE1 PE=1 SV=1		1.38005	2.60277	2.16584	7.65598
XM_026700962.1	PREDICTED: Pseudonaja textilis KIAA0232 ortholog (KIAA0232), transcript variant X2, mRNA			1.37907	2.60101	1.4157	4.84144
XR_003374810.1	PREDICTED: Pseudonaja textilis uncharacterized LOC113441242 (LOC113441242), transcript variant X1, ncRNA			1.37761	2.59838	0.825604	3.5418
XM_026700300.1	PREDICTED: Pseudonaja textilis MON2 homolog, regulator of endosome-to-Golgi trafficking (MON2), transcript			1.37683	2.59697	2.77488	9.07986
XM_026705802.1	PREDICTED: Pseudonaja textilis golgi integral membrane protein 4 (GOLIM4), transcript variant X1, mRNA			1.37509	2.59384	1.48694	5.08125
XM_026702655.1	PREDICTED: Pseudonaja textilis protein argonaute-3 (LOC113437581), mRNA			1.37134	2.58711	0.661766	2.68608
XM_026697501.1	PREDICTED: Pseudonaja textilis guanylate cyclase 2C (GUCY2C), mRNA		sp|Q9HGN1|GCN2_SCHPO eIF-2-alpha kinase GCN2 OS=Schizosaccharomyces pombe (strain 972 / ATCC 24843) OX=284812 GN=gcn2 PE=2 SV=2	1.3711	2.58668	1.08248	3.98019
XM_026697667.1	PREDICTED: Pseudonaja textilis chromodomain helicase DNA binding protein 6 (CHD6), transcript variant X1, m	sp|O6264|SMCA5_HUMAN SWI/SNF-related matrix-associated actin-dependent regulator of chromatin subfamily A member 5 OS=Homo sapiens OX=966 GN=SMARCA5 PE=1 SV=1		1.3686	2.5822	0.873743	2.94462
XM_026722850.1	PREDICTED: Pseudonaja textilis zinc finger protein 572-like (LOC113451459), transcript variant X3, mRNA	sp|Q9UEG4|ZN629_HUMAN Zinc finger protein 629 OS=Homo sapiens OX=966 GN=ZNF629 PE=1 SV=2	sp|Q8NDQ6|ZN54_HUMAN Zinc finger protein 54 OS=Homo sapiens OX=966 GN=ZNF54 PE=1 SV=1	1.36736	2.57998	0.512154	2.4667
XM_026711928.1	PREDICTED: Pseudonaja textilis CD37 molecule (CD37), mRNA			1.36584	2.57726	3.96845	13.6889
XM_026697663.1	PREDICTED: Pseudonaja textilis suppressor of glucose, autophagy associated 1 (SOGA1), transcript variant X1			1.36383	2.57368	0.0827086	0.393411
XM_026715365.1	PREDICTED: Pseudonaja textilis serine protease 16 (PRSS16), mRNA			1.36158	2.56966	0.325325	1.8078
XM_026701512.1	PREDICTED: Pseudonaja textilis acyl-CoA synthetase long chain family member 3 (ACSL3), transcript variant X			1.36114	2.56888	6.71229	21.0745
XM_026700730.1	PREDICTED: Pseudonaja textilis DDB1 and CUL4 associated factor 6 (DCAF6), transcript variant X6, mRNA	sp|Q58WW2|DCAF6_HUMAN DDB1- and CUL4-associated factor 6 OS=Homo sapiens OX=966 GN=DCAF6 PE=1 SV=1		1.36005	2.56694	1.28672	4.74315
XM_026719540.1	PREDICTED: Pseudonaja textilis peptidylglycine alpha-amidating monooxygenase (PAM), transcript variant X3,			1.35979	2.56648	4.9572	15.9038
XM_026704506.1	PREDICTED: Pseudonaja textilis general transcription factor IIIC subunit 1 (GTF3C1), transcript variant X2,			1.35969	2.5663	0.496233	1.88318
XM_026708795.1	PREDICTED: Pseudonaja textilis beta-1,4-galactosyltransferase 4 (B4GALT4), transcript variant X1, mRNA			1.35888	2.56486	4.176	14.5588
XM_026700993.1	PREDICTED: Pseudonaja textilis 5-methyltetrahydrofolate-homocysteine methyltransferase reductase (MTRR), tr			1.35643	2.56051	0.899307	3.2275
XM_026708702.1	PREDICTED: Pseudonaja textilis MIS12, kinetochore complex component (MIS12), transcript variant X1, mRNA			1.35401	2.55622	1.57411	6.46136
XM_026710873.1	PREDICTED: Pseudonaja textilis Rho GTPase activating protein 23 (ARHGAP23), transcript variant X2, mRNA			1.35288	2.55422	6.60105	20.277
XM_026698169.1	PREDICTED: Pseudonaja textilis arylsulfatase family member J (ARSJ), transcript variant X1, mRNA			1.35266	2.55383	0.452714	2.13742
XM_026708366.1	PREDICTED: Pseudonaja textilis MCF.2 cell line derived transforming sequence like (MCF2L), partial mRNA			1.35063	2.55023	15.838	48.482
XM_026715414.1	PREDICTED: Pseudonaja textilis SEC11 homolog C, signal peptidase complex subunit (SEC11C), transcript varia			1.35044	2.5499	4.49689	14.849
XM_026707702.1	PREDICTED: Pseudonaja textilis fibronectin 1 (FN1), transcript variant X1, mRNA			1.34941	2.54808	0.0581086	0.348057
XM_026717224.1	PREDICTED: Pseudonaja textilis SREK1 interacting protein 1 (SREK1IP1), transcript variant X2, mRNA			1.34832	2.54615	0	0.476866
XM_026709312.1	PREDICTED: Pseudonaja textilis ankyrin repeat and death domain containing 1A (ANKDD1A), transcript variant			1.34832	2.54615	0	0.462519
XM_026708493.1	PREDICTED: Pseudonaja textilis flavin-containing monooxygenase FMO GS-OX-like 2 (LOC113441472), transcript			1.34832	2.54615	0	0.441025
XM_026712281.1	PREDICTED: Pseudonaja textilis formin binding protein 1 (FNBP1), transcript variant X7, mRNA			1.34832	2.54615	0	0.408887
XM_026698816.1	PREDICTED: Pseudonaja textilis cytochrome b561 (LOC113435170), transcript variant X6, mRNA			1.34832	2.54615	0	0.372436
XM_026723891.1	PREDICTED: Pseudonaja textilis decapping mRNA 1A (DCP1A), transcript variant X2, mRNA			1.34832	2.54615	0	0.353591
XM_026705248.1	PREDICTED: Pseudonaja textilis adenylosuccinate synthase (ADSS), transcript variant X2, mRNA			1.34832	2.54615	0	0.242113
XM_026713863.1	PREDICTED: Pseudonaja textilis R3H domain containing 2 (R3HDM2), transcript variant X3, mRNA			1.34832	2.54615	0	0.210029
XM_026718645.1	PREDICTED: Pseudonaja textilis single stranded DNA binding protein 2 (SSBP2), transcript variant X1, mRNA			1.34832	2.54615	0	0.196099
XM_026718537.1	PREDICTED: Pseudonaja textilis KN motif and ankyrin repeat domain-containing protein 4-like (LOC113448011),			1.34832	2.54615	0	0.19565
XM_026721853.1	PREDICTED: Pseudonaja textilis calcium dependent secretion activator (CADPS), transcript variant X3, mRNA			1.34832	2.54615	0	0.169843
XM_026699712.1	PREDICTED: Pseudonaja textilis NIMA related kinase 1 (NEK1), transcript variant X5, mRNA			1.34832	2.54615	0	0.15408
XM_026714221.1	PREDICTED: Pseudonaja textilis SH3 domain containing kinase binding protein 1 (SH3KBP1), transcript variant			1.34832	2.54615	0	0.15228
XM_026715781.1	PREDICTED: Pseudonaja textilis eukaryotic translation initiation factor 4 gamma 3-like (LOC113446234), tran			1.34832	2.54615	0	0.145451
XM_026702369.1	PREDICTED: Pseudonaja textilis Myb/SANT DNA binding domain containing 3 (MSANTD3), transcript variant X3, m			1.34832	2.54615	0	0.144739
XM_026717987.1	PREDICTED: Pseudonaja textilis ubiquitin specific peptidase 19 (USP19), transcript variant X3, mRNA			1.34832	2.54615	0	0.130157
XM_026703769.1	PREDICTED: Pseudonaja textilis dedicator of cytokinesis 8 (DOCK8), transcript variant X3, mRNA			1.34832	2.54615	0	0.112946
XM_026703454.1	PREDICTED: Pseudonaja textilis myomegalin-like (LOC113438176), transcript variant X4, mRNA			1.34832	2.54615	0	0.102249
XM_026715020.1	PREDICTED: Pseudonaja textilis ras responsive element binding protein 1 (RREB1), transcript variant X2, mRN			1.34832	2.54615	0	0.0757571
XM_026707824.1	PREDICTED: Pseudonaja textilis CD2 associated protein (CD2AP), transcript variant X1, mRNA			1.3482	2.54594	5.22761	16.3566
XM_026703221.1	PREDICTED: Pseudonaja textilis complement factor H (CFH), mRNA			1.34677	2.54342	14.2122	45.7644
XM_026695673.1	PREDICTED: Pseudonaja textilis transmembrane protein 63A (TMEM63A), transcript variant X2, mRNA			1.34655	2.54303	0.624938	2.43586
XM_026701492.1	PREDICTED: Pseudonaja textilis coatomer protein complex subunit beta 2 (COPB2), mRNA	sp|P16649|TUP1_YEAST General transcriptional corepressor TUP1 OS=Saccharomyces cerevisiae (strain ATCC 2458 / S288c) OX=559292 GN=TUP1 PE=1 SV=2		1.34534	2.5409	43.9248	129.94
XM_026696575.1	PREDICTED: Pseudonaja textilis calnexin (CANX), transcript variant X2, mRNA			1.34517	2.5406	41.6934	125.068
XM_026710813.1	PREDICTED: Pseudonaja textilis SR-related CTD associated factor 1 (SCAF1), transcript variant X3, mRNA			1.34324	2.5372	0.370178	1.47011
XM_026701248.1	PREDICTED: Pseudonaja textilis cutC copper transporter (CUTC), transcript variant X2, mRNA			1.34141	2.53399	0.0750042	0.866804
XM_026722964.1	PREDICTED: Pseudonaja textilis nuclear receptor subfamily 2 group C member 2 (NR2C2), transcript variant X3	sp|P49116|NR2C2_HUMAN Nuclear receptor subfamily 2 group C member 2 OS=Homo sapiens OX=966 GN=NR2C2 PE=1 SV=1	sp|P1276|RARA_HUMAN Retinoic acid receptor alpha OS=Homo sapiens OX=966 GN=RARA PE=1 SV=2	1.34092	2.53313	0.219818	0.904624
XM_026711893.1	PREDICTED: Pseudonaja textilis TAO kinase 2 (TAOK2), transcript variant X2, mRNA		sp|Q63184|E2AK2_RAT Interferon-induced, double-stranded RNA-activated protein kinase OS=Rattus norvegicus OX=1116 GN=Eif2ak2 PE=1 SV=1	1.34078	2.53288	1.23225	4.12779
XM_026717630.1	PREDICTED: Pseudonaja textilis autophagy related 2A (ATG2A), transcript variant X1, mRNA	sp|Q9HFR4|ATG2_PICPA Autophagy-related protein 2 OS=Komagataella pastoris OX=4922 GN=ATG2 PE=3 SV=1		1.34018	2.53183	2.6085	8.29904
XM_026706584.1	PREDICTED: Pseudonaja textilis 7-dehydrocholesterol reductase (DHCR7), transcript variant X1, mRNA			1.34004	2.53158	4.27473	14.4951
XM_026707808.1	PREDICTED: Pseudonaja textilis LRR binding FLII interacting protein 1 (LRRFIP1), transcript variant X8, mRN	sp|Q32MZ4|LRRF1_HUMAN Leucine-rich repeat flightless-interacting protein 1 OS=Homo sapiens OX=966 GN=LRRFIP1 PE=1 SV=2		1.3379	2.52783	1.18395	4.19238
XM_026701280.1	PREDICTED: Pseudonaja textilis UDP-glucose glycoprotein glucosyltransferase 1 (UGGT1), transcript variant X			1.33581	2.52417	17.0666	50.6653
XM_026701491.1	PREDICTED: Pseudonaja textilis phosphatidylinositol-4,5-bisphosphate 3-kinase catalytic subunit beta (PIK3C			1.3352	2.5231	0.318741	1.36264
XM_026699020.1	PREDICTED: Pseudonaja textilis GATA zinc finger domain containing 2A (GATAD2A), transcript variant X8, mRNA	sp|Q86YP4|P66A_HUMAN Transcriptional repressor p66-alpha OS=Homo sapiens OX=966 GN=GATAD2A PE=1 SV=1		1.3345	2.52188	0.0865169	0.804761
XM_026717500.1	PREDICTED: Pseudonaja textilis thyroid hormone receptor alpha (THRA), transcript variant X1, mRNA	sp|P4625|THA_CHICK Thyroid hormone receptor alpha OS=Gallus gallus OX=931 GN=THRA PE=1 SV=1	sp|P1276|RARA_HUMAN Retinoic acid receptor alpha OS=Homo sapiens OX=966 GN=RARA PE=1 SV=2	1.33407	2.52113	1.03086	3.4145
XM_026704060.1	PREDICTED: Pseudonaja textilis RB binding protein 6, ubiquitin ligase (RBBP6), transcript variant X2, mRNA			1.33366	2.52041	0.458366	1.73373
XM_026705740.1	PREDICTED: Pseudonaja textilis transducin beta like 1 X-linked receptor 1 (TBL1XR1), transcript variant X1,	sp|Q9BZK7|TBL1R_HUMAN F-box-like/WD repeat-containing protein TBL1XR1 OS=Homo sapiens OX=966 GN=TBL1XR1 PE=1 SV=1		1.3329	2.51909	0.35958	1.32559
XM_026702546.1	PREDICTED: Pseudonaja textilis ribosomal protein S6 kinase A1 (RPS6KA1), transcript variant X1, mRNA	sp|Q63433|PKN1_RAT Serine/threonine-protein kinase N1 OS=Rattus norvegicus OX=1116 GN=Pkn1 PE=1 SV=2	sp|Q3963|E2AK2_MOUSE Interferon-induced, double-stranded RNA-activated protein kinase OS=Mus musculus OX=19 GN=Eif2ak2 PE=1 SV=2	1.33006	2.51413	0.255567	1.18861
XM_026709690.1	PREDICTED: Pseudonaja textilis PCNA clamp associated factor (PCLAF), mRNA			1.32988	2.51382	0.524704	2.71765
XM_026700204.1	PREDICTED: Pseudonaja textilis ubiquitin specific peptidase 33 (USP33), transcript variant X3, mRNA	sp|Q9QZL6|UBP21_MOUSE Ubiquitin carboxyl-terminal hydrolase 21 OS=Mus musculus OX=19 GN=Usp21 PE=1 SV=1		1.32881	2.51195	1.01716	3.76817
XM_026707360.1	PREDICTED: Pseudonaja textilis GRIP and coiled-coil domain containing 2 (GCC2), transcript variant X2, mRNA			1.32848	2.51138	0.681827	2.45451
XM_026710291.1	PREDICTED: Pseudonaja textilis ecotropic viral integration site 2A (EVI2A), mRNA			1.3283	2.51107	0.554791	2.40257
XM_026720087.1	PREDICTED: Pseudonaja textilis allograft inflammatory factor 1 (AIF1), mRNA			1.3273	2.50933	1.92689	8.24014
XM_026707093.1	PREDICTED: Pseudonaja textilis coiled-coil and C2 domain containing 1B (CC2D1B), transcript variant X3, mRN	sp|Q5TF9|C2D1B_HUMAN Coiled-coil and C2 domain-containing protein 1B OS=Homo sapiens OX=966 GN=CC2D1B PE=1 SV=1		1.32679	2.50844	0.435369	1.7894
XM_026716980.1	PREDICTED: Pseudonaja textilis autophagy related 2B (ATG2B), transcript variant X2, mRNA	sp|Q9HFR4|ATG2_PICPA Autophagy-related protein 2 OS=Komagataella pastoris OX=4922 GN=ATG2 PE=3 SV=1		1.32679	2.50844	0.228431	0.938872
XM_026711913.1	PREDICTED: Pseudonaja textilis phosphatidylinositol transfer protein beta isoform-like (LOC113443584), tran			1.32516	2.50561	3.09702	10.8913
XM_026724727.1	PREDICTED: Pseudonaja textilis zinc finger and BTB domain-containing protein 7A-like (LOC113453215), mRNA	sp|O93567|ZBT7A_CHICK Zinc finger and BTB domain-containing protein 7A OS=Gallus gallus OX=931 GN=ZBTB7A PE=2 SV=1	sp|Q8NDQ6|ZN54_HUMAN Zinc finger protein 54 OS=Homo sapiens OX=966 GN=ZNF54 PE=1 SV=1	1.32439	2.50427	0.879059	3.34506
XM_026718224.1	PREDICTED: Pseudonaja textilis N-ethylmaleimide sensitive factor, vesicle fusing ATPase (NSF), transcript v			1.32211	2.50032	3.93598	12.789
XM_026703258.1	PREDICTED: Pseudonaja textilis ER degradation enhancing alpha-mannosidase like protein 3 (EDEM3), mRNA			1.32143	2.49914	7.20714	21.766
XM_026717469.1	PREDICTED: Pseudonaja textilis La ribonucleoprotein domain family member 4 (LARP4), transcript variant X1,			1.31967	2.49609	1.17264	4.11957
XM_026698912.1	PREDICTED: Pseudonaja textilis MPV17 mitochondrial inner membrane protein like 2 (MPV17L2), transcript vari			1.31951	2.49581	2.91487	9.84574
XM_026716221.1	PREDICTED: Pseudonaja textilis stromal cell derived factor 2 like 1 (SDF2L1), mRNA			1.31886	2.49469	123.606	359.629
XM_026699583.1	PREDICTED: Pseudonaja textilis tRNA selenocysteine 1-associated protein 1-like (LOC113435619), transcript v			1.31863	2.49429	0.547951	2.52915
XM_026707981.1	PREDICTED: Pseudonaja textilis ERCC excision repair 3, TFIIH core complex helicase subunit (ERCC3), transcr	sp|O13768|ERCC3_SCHPO General transcription and DNA repair factor IIH helicase subunit XPB OS=Schizosaccharomyces pombe (strain 972 / ATCC 24843) OX=284812 GN=ptr8 PE=1 SV=1		1.31728	2.49196	0.216726	1.21238
XM_026711021.1	PREDICTED: Pseudonaja textilis SEC24 homolog C, COPII coat complex component (SEC24C), transcript variant X			1.31724	2.49189	1.63574	5.3613
XM_026712627.1	PREDICTED: Pseudonaja textilis iodothyronine deiodinase 2 (DIO2), transcript variant X2, mRNA			1.31669	2.49094	4.57686	13.893
XM_026711703.1	PREDICTED: Pseudonaja textilis protein phosphatase 6 regulatory subunit 1 (PPP6R1), transcript variant X6,			1.31583	2.48946	0.127532	0.98407
XM_026700432.1	PREDICTED: Pseudonaja textilis uncharacterized protein K02A2.6-like (LOC113436163), partial mRNA			1.31411	2.48649	1.45681	6.52452
XM_026708314.1	PREDICTED: Pseudonaja textilis CUGBP Elav-like family member 1 (CELF1), transcript variant X21, mRNA		sp|Q92879|CELF1_HUMAN CUGBP Elav-like family member 1 OS=Homo sapiens OX=966 GN=CELF1 PE=1 SV=2	1.31121	2.4815	0.744241	2.68474
XM_026695490.1	PREDICTED: Pseudonaja textilis HEAT repeat containing 5B (HEATR5B), transcript variant X3, mRNA			1.31072	2.48065	0.190487	0.820494
XM_026724691.1	PREDICTED: Pseudonaja textilis 6-phosphofructo-2-kinase/fructose-2,6-biphosphatase 4 (PFKFB4), transcript v			1.31009	2.47957	7.82585	25.0249
XR_003375656.1	PREDICTED: Pseudonaja textilis UPF0577 protein KIAA1324-like (LOC113447745), transcript variant X6, misc_RN			1.3096	2.47873	0.425024	1.55179
XM_026698567.1	PREDICTED: Pseudonaja textilis X-ray repair cross complementing 3 (XRCC3), transcript variant X1, mRNA			1.30876	2.47729	0.439863	2.16974
XM_026720611.1	PREDICTED: Pseudonaja textilis golgin A4 (GOLGA4), transcript variant X6, mRNA			1.30817	2.47627	2.26778	7.21065
XM_026704910.1	PREDICTED: Pseudonaja textilis NSE4 homolog A, SMC5-SMC6 complex component (NSMCE4A), transcript variant X4			1.30694	2.47416	6.55678	21.5345
XM_026707645.1	PREDICTED: Pseudonaja textilis collagen type VI alpha 3 chain (COL6A3), mRNA			1.30662	2.47361	0.899843	3.02599
XM_026707086.1	PREDICTED: Pseudonaja textilis zinc finger FYVE-type containing 9 (ZFYVE9), transcript variant X7, mRNA			1.3057	2.47204	0.113315	0.549711
XM_026697529.1	PREDICTED: Pseudonaja textilis zinc finger MYND-type containing 8 (ZMYND8), transcript variant X8, mRNA	sp|Q9ULU4|PKCB1_HUMAN Protein kinase C-binding protein 1 OS=Homo sapiens OX=966 GN=ZMYND8 PE=1 SV=2		1.30467	2.47027	0.489288	1.85859
SVMP_1	SVMP_1			1.3046	2.47015	93.7389	267.346
SVMP_2	SVMP_2			1.3046	2.47015	93.7389	267.346
XM_026726531.1	PREDICTED: Pseudonaja textilis signal transducer CD24-like (LOC113455258), mRNA			1.30374	2.46868	55.3919	165.645
XR_003373843.1	PREDICTED: Pseudonaja textilis SET domain containing lysine methyltransferase 7 (SETD7), transcript variant			1.30293	2.46729	0.739787	3.5345
XM_026699811.1	PREDICTED: Pseudonaja textilis RNA binding motif protein 47 (RBM47), transcript variant X1, mRNA		sp|Q9BZC1|CELF4_HUMAN CUGBP Elav-like family member 4 OS=Homo sapiens OX=966 GN=CELF4 PE=1 SV=1	1.30264	2.4668	0.716441	2.9654
XM_026715887.1	PREDICTED: Pseudonaja textilis spen family transcriptional repressor (SPEN), transcript variant X2, mRNA	sp|Q96T58|MINT_HUMAN Msx2-interacting protein OS=Homo sapiens OX=966 GN=SPEN PE=1 SV=1	sp|P1194|PABP1_HUMAN Polyadenylate-binding protein 1 OS=Homo sapiens OX=966 GN=PABPC1 PE=1 SV=2	1.30147	2.4648	1.15008	3.63725
XM_026720434.1	PREDICTED: Pseudonaja textilis tubulin beta class I (TUBB), mRNA			1.30127	2.46446	9.11029	27.5704
XM_026713868.1	PREDICTED: Pseudonaja textilis methionyl-tRNA synthetase (MARS), transcript variant X2, mRNA			1.30094	2.46389	6.06292	18.8132
XM_026695895.1	PREDICTED: Pseudonaja textilis cullin-7-like (LOC113433350), transcript variant X2, mRNA			1.29794	2.45878	0.263931	1.06402
XM_026716644.1	PREDICTED: Pseudonaja textilis plastin 3 (PLS3), transcript variant X3, mRNA			1.29754	2.45809	1.05585	3.76873
XM_026702815.1	PREDICTED: Pseudonaja textilis claspin (CLSPN), mRNA			1.29738	2.45782	0.0345673	0.34346
XM_026700147.1	PREDICTED: Pseudonaja textilis TANK binding kinase 1 (TBK1), transcript variant X2, mRNA		sp|Q63184|E2AK2_RAT Interferon-induced, double-stranded RNA-activated protein kinase OS=Rattus norvegicus OX=1116 GN=Eif2ak2 PE=1 SV=1	1.29441	2.45277	0.237206	1.06711
XM_026706468.1	PREDICTED: Pseudonaja textilis switching B cell complex subunit SWAP70 (SWAP70), mRNA			1.29384	2.4518	8.68666	25.7719
XM_026700844.1	PREDICTED: Pseudonaja textilis TBC1 domain family member 23 (TBC1D23), transcript variant X3, mRNA			1.293	2.45037	2.55476	8.704
XM_026711216.1	PREDICTED: Pseudonaja textilis matrix metallopeptidase 19 (MMP19), mRNA			1.29222	2.44905	0.564803	2.40296
XM_026704676.1	PREDICTED: Pseudonaja textilis semaphorin 4G (SEMA4G), transcript variant X2, mRNA			1.29211	2.44886	0.350606	1.51204
XM_026697628.1	PREDICTED: Pseudonaja textilis tumor protein p53 inducible nuclear protein 2 (TP53INP2), transcript variant			1.28815	2.44215	3.49343	11.5274
XM_026703678.1	PREDICTED: Pseudonaja textilis Src like adaptor (SLA), mRNA			1.28805	2.44198	1.12312	4.55868
XM_026707707.1	PREDICTED: Pseudonaja textilis methylmalonyl-CoA mutase (MUT), transcript variant X2, mRNA			1.28782	2.44159	1.43287	5.05471
XM_026700353.1	PREDICTED: Pseudonaja textilis Rho GTPase activating protein 29 (ARHGAP29), transcript variant X3, mRNA			1.28619	2.43883	0.633229	2.31097
XM_026702491.1	PREDICTED: Pseudonaja textilis structural maintenance of chromosomes 1B (SMC1B), mRNA			1.28602	2.43854	0.173857	0.801906
XM_026705218.1	PREDICTED: Pseudonaja textilis endoplasmic reticulum oxidoreductase 1 beta (ERO1B), mRNA			1.28318	2.43375	101.031	282.801
XM_026710397.1	PREDICTED: Pseudonaja textilis ribonuclease H2 subunit B (RNASEH2B), transcript variant X2, mRNA			1.28251	2.43262	0	0.586527
XM_026716577.1	PREDICTED: Pseudonaja textilis histone deacetylase 8 (HDAC8), transcript variant X2, mRNA			1.28251	2.43262	0	0.499104
XM_026720719.1	PREDICTED: Pseudonaja textilis uncharacterized LOC113449622 (LOC113449622), transcript variant X2, mRNA			1.28251	2.43262	0	0.495079
XM_026707144.1	PREDICTED: Pseudonaja textilis NADH-cytochrome b5 reductase-like (LOC113440627), transcript variant X4, mRN			1.28251	2.43262	0	0.494747
XM_026700007.1	PREDICTED: Pseudonaja textilis tRNA methyltransferase 44 homolog (TRMT44), transcript variant X2, mRNA			1.28251	2.43262	0	0.435389
XM_026707698.1	PREDICTED: Pseudonaja textilis TRAF3 interacting protein 1 (TRAF3IP1), transcript variant X2, mRNA			1.28251	2.43262	0	0.41503
XM_026702282.1	PREDICTED: Pseudonaja textilis biliverdin reductase A (BLVRA), transcript variant X1, mRNA			1.28251	2.43262	0	0.386911
XM_026695402.1	PREDICTED: Pseudonaja textilis BPI fold-containing family C protein-like (LOC113433063), transcript variant			1.28251	2.43262	0	0.368708
XM_026725208.1	PREDICTED: Pseudonaja textilis poly(ADP-ribose) polymerase family member 3 (PARP3), transcript variant X3,			1.28251	2.43262	0	0.357784
XM_026696477.1	PREDICTED: Pseudonaja textilis chromosome unknown C5orf15 homolog (CUNH5orf15), transcript variant X2, mRNA			1.28251	2.43262	0	0.34011
XM_026705028.1	PREDICTED: Pseudonaja textilis regulator of G protein signaling 17 (RGS17), transcript variant X2, mRNA			1.28251	2.43262	0	0.324385
XM_026709387.1	PREDICTED: Pseudonaja textilis protein regulator of cytokinesis 1 (PRC1), transcript variant X2, mRNA			1.28251	2.43262	0	0.288441
XM_026711730.1	PREDICTED: Pseudonaja textilis zinc finger and SCAN domain-containing protein 23-like (LOC113443479), trans			1.28251	2.43262	0	0.264516
XM_026707260.1	PREDICTED: Pseudonaja textilis Myb like, SWIRM and MPN domains 1 (MYSM1), transcript variant X3, mRNA			1.28251	2.43262	0	0.261511
XM_026717236.1	PREDICTED: Pseudonaja textilis BCL2 associated athanogene 4 (BAG4), transcript variant X2, mRNA			1.28251	2.43262	0	0.227159
XM_026703836.1	PREDICTED: Pseudonaja textilis transducin like enhancer of split 4 (TLE4), transcript variant X1, mRNA			1.28251	2.43262	0	0.170883
XM_026704821.1	PREDICTED: Pseudonaja textilis actin binding LIM protein 1 (ABLIM1), transcript variant X3, mRNA			1.28251	2.43262	0	0.169741
XM_026696756.1	PREDICTED: Pseudonaja textilis abl interactor 2 (ABI2), transcript variant X4, mRNA			1.28251	2.43262	0	0.152175
XM_026712535.1	PREDICTED: Pseudonaja textilis GTPase activating protein and VPS9 domains 1 (GAPVD1), transcript variant X1			1.28251	2.43262	0	0.144816
XM_026710129.1	PREDICTED: Pseudonaja textilis La ribonucleoprotein domain family member 4B (LARP4B), transcript variant X5			1.28251	2.43262	0	0.12582
XM_026718212.1	PREDICTED: Pseudonaja textilis peptidyl-prolyl cis-trans isomerase FKBP5-like (LOC113447809), transcript va			1.28213	2.43198	0.438322	1.8916
XM_026726649.1	PREDICTED: Pseudonaja textilis SEC63 homolog, protein translocation regulator (SEC63), transcript variant X			1.27924	2.42711	0.146244	1.05803
XM_026701654.1	PREDICTED: Pseudonaja textilis membrane metalloendopeptidase (MME), transcript variant X3, mRNA			1.27855	2.42595	3.99491	12.188
XM_026699934.1	PREDICTED: Pseudonaja textilis uncharacterized LOC113435838 (LOC113435838), transcript variant X3, mRNA			1.27855	2.42595	1.17045	4.05982
XM_026723642.1	PREDICTED: Pseudonaja textilis sarcolemma associated protein (SLMAP), transcript variant X15, mRNA			1.27816	2.42529	0.437284	1.6317
XM_026696279.1	PREDICTED: Pseudonaja textilis mitogen-activated protein kinase kinase 7 (MAP2K7), transcript variant X2, m	sp|P5613|CDK7_HUMAN Cyclin-dependent kinase 7 OS=Homo sapiens OX=966 GN=CDK7 PE=1 SV=1	sp|P19525|E2AK2_HUMAN Interferon-induced, double-stranded RNA-activated protein kinase OS=Homo sapiens OX=966 GN=EIF2AK2 PE=1 SV=2	1.27653	2.42256	0.417872	2.19587
XM_026696347.1	PREDICTED: Pseudonaja textilis lymphocyte cytosolic protein 2 (LCP2), mRNA			1.27653	2.42256	0.197057	1.03551
XM_026703500.1	PREDICTED: Pseudonaja textilis tyrosine 3-monooxygenase/tryptophan 5-monooxygenase activation protein zeta			1.27571	2.42118	16.295	48.4656
XM_026716897.1	PREDICTED: Pseudonaja textilis inositol 1,4,5-trisphosphate receptor type 3-like (LOC113446972), mRNA			1.27517	2.42027	0.239171	0.904787
XM_026710292.1	PREDICTED: Pseudonaja textilis phospholipase C beta 2 (PLCB2), mRNA			1.27413	2.41853	0.498635	1.91366
XR_003373940.1	PREDICTED: Pseudonaja textilis mindbomb E3 ubiquitin protein ligase 1 (MIB1), transcript variant X3, misc_R	sp|Q63369|NFKB1_RAT Nuclear factor NF-kappa-B p15 subunit (Fragment) OS=Rattus norvegicus OX=1116 GN=Nfkb1 PE=1 SV=1		1.27385	2.41806	0.499782	1.95126
XM_026707519.1	PREDICTED: Pseudonaja textilis P2Y purinoceptor 8-like (LOC113440868), transcript variant X1, mRNA			1.27298	2.4166	0.139254	1.04508
XR_003373612.1	PREDICTED: Pseudonaja textilis zinc finger protein 318-like (LOC113433144), transcript variant X2, misc_RNA			1.27276	2.41623	0.766822	2.49066
XM_026701507.1	PREDICTED: Pseudonaja textilis 2-phosphoxylose phosphatase 1 (PXYLP1), mRNA			1.27273	2.41618	5.7843	17.5665
XM_026707844.1	PREDICTED: Pseudonaja textilis INO80 complex subunit D (INO80D), transcript variant X2, mRNA			1.26984	2.41135	0.269719	1.06264
XM_026713130.1	PREDICTED: Pseudonaja textilis pre-mRNA processing factor 18 (PRPF18), mRNA			1.26871	2.40946	7.05676	22.1613
XM_026701359.1	PREDICTED: Pseudonaja textilis VPS8, CORVET complex subunit (VPS8), transcript variant X1, mRNA			1.26779	2.40792	0.481634	1.8182
XM_026697476.1	PREDICTED: Pseudonaja textilis breast carcinoma amplified sequence 1 (BCAS1), transcript variant X3, mRNA			1.26621	2.40529	3.52517	11.2003
XM_026706021.1	PREDICTED: Pseudonaja textilis chromosome unknown C8orf59 homolog (CUNH8orf59), transcript variant X1, mRNA			1.26559	2.40426	17.6105	54.8798
XM_026706136.1	PREDICTED: Pseudonaja textilis metallophosphoesterase domain containing 2 (MPPED2), transcript variant X3,			1.26512	2.40347	0.209729	1.0641
XM_026697222.1	PREDICTED: Pseudonaja textilis formin like 2 (FMNL2), transcript variant X3, mRNA			1.26397	2.40156	0.0270938	0.297842
XM_026724888.1	PREDICTED: Pseudonaja textilis distal membrane-arm assembly complex protein 1-like (LOC113453394), mRNA			1.26318	2.40024	4.17074	16.0507
XM_026717411.1	PREDICTED: Pseudonaja textilis bromodomain adjacent to zinc finger domain 2A (BAZ2A), transcript variant X3	sp|Q92785|REQU_HUMAN Zinc finger protein ubi-d4 OS=Homo sapiens OX=966 GN=DPF2 PE=1 SV=2		1.26299	2.39993	0.499497	1.69669
XM_026695626.1	PREDICTED: Pseudonaja textilis TOG array regulator of axonemal microtubules 2 (TOGARAM2), mRNA			1.26253	2.39916	0.545529	2.13879
XM_026701541.1	PREDICTED: Pseudonaja textilis phosphotyrosine interaction domain containing 1 (PID1), transcript variant X			1.26234	2.39885	0.311617	1.4493
XM_026701521.1	PREDICTED: Pseudonaja textilis dedicator of cytokinesis 10 (DOCK10), transcript variant X1, mRNA			1.26199	2.39826	0.999589	3.25213
XM_026708752.1	PREDICTED: Pseudonaja textilis neurobeachin (NBEA), transcript variant X3, mRNA			1.26039	2.3956	0.342841	1.18574
XM_026699875.1	PREDICTED: Pseudonaja textilis KIT proto-oncogene receptor tyrosine kinase (KIT), mRNA	sp|P519|ABL1_HUMAN Tyrosine-protein kinase ABL1 OS=Homo sapiens OX=966 GN=ABL1 PE=1 SV=4		1.26018	2.39526	2.18594	6.71976
XM_026718509.1	PREDICTED: Pseudonaja textilis adenylate kinase 4, mitochondrial-like (LOC113447990), transcript variant X1			1.2583	2.39214	2.27578	7.85017
XM_026699685.1	PREDICTED: Pseudonaja textilis centrosomal protein 44 (CEP44), transcript variant X1, mRNA			1.25823	2.39202	2.78459	9.09251
XM_026697981.1	PREDICTED: Pseudonaja textilis KIAA1109 ortholog (KIAA1109), transcript variant X5, mRNA			1.25541	2.38735	0.200085	0.707731
XM_026695525.1	PREDICTED: Pseudonaja textilis latent transforming growth factor beta binding protein 1 (LTBP1), transcript			1.25478	2.38631	0.354129	1.36004
XM_026704835.1	PREDICTED: Pseudonaja textilis shootin 1 (SHTN1), mRNA			1.25382	2.38472	1.86413	6.30533
XM_026696952.1	PREDICTED: Pseudonaja textilis phosphodiesterase 1A (PDE1A), mRNA			1.25349	2.38417	5.02478	14.7099
XM_026718740.1	PREDICTED: Pseudonaja textilis protocadherin 1 (PCDH1), transcript variant X2, mRNA			1.25339	2.38401	0.146994	0.613484
XM_026713295.1	PREDICTED: Pseudonaja textilis periostin (POSTN), transcript variant X1, mRNA			1.25338	2.38399	2.26257	7.38142
XR_003374797.1	PREDICTED: Pseudonaja textilis keratin, type I cytoskeletal 18-like (LOC113441062), transcript variant X3,			1.25296	2.3833	1.66264	6.08516
XM_026714832.1	PREDICTED: Pseudonaja textilis Sp1 transcription factor (SP1), transcript variant X1, mRNA	sp|P847|SP1_HUMAN Transcription factor Sp1 OS=Homo sapiens OX=966 GN=SP1 PE=1 SV=3		1.25257	2.38265	0.507062	1.71891
XM_026696026.1	PREDICTED: Pseudonaja textilis endoplasmic reticulum lectin 1 (ERLEC1), mRNA			1.25134	2.38062	25.2658	72.5175
XM_026700183.1	PREDICTED: Pseudonaja textilis neutrophil cytosolic factor 4 (NCF4), mRNA			1.25106	2.38016	0.202822	1.50071
XM_026724025.1	PREDICTED: Pseudonaja textilis C1GALT1-specific chaperone 1-like (LOC113452563), mRNA			1.25005	2.3785	0.546742	2.59421
XM_026697036.1	PREDICTED: Pseudonaja textilis TEF, PAR bZIP transcription factor (TEF), transcript variant X4, mRNA	sp|Q92172|TEF_CHICK Transcription factor VBP OS=Gallus gallus OX=931 GN=TEF PE=1 SV=2		1.24991	2.37827	0.616194	2.12147
XM_026713542.1	PREDICTED: Pseudonaja textilis secretion associated Ras related GTPase 1A (SAR1A), transcript variant X2, m			1.24895	2.37668	7.36858	22.519
XM_026724623.1	PREDICTED: Pseudonaja textilis DNA topoisomerase 2-alpha-like (LOC113453113), partial mRNA			1.24855	2.37602	0.365256	1.68332
XM_026695958.1	PREDICTED: Pseudonaja textilis DExH-box helicase 57 (DHX57), transcript variant X1, mRNA	sp|Q8211|DHX9_HUMAN ATP-dependent RNA helicase A OS=Homo sapiens OX=966 GN=DHX9 PE=1 SV=4		1.24846	2.37588	0.641985	2.18685
XM_026703318.1	PREDICTED: Pseudonaja textilis RAS protein activator like 2 (RASAL2), transcript variant X3, mRNA			1.24813	2.37533	0.122421	0.614226
XR_003375108.1	PREDICTED: Pseudonaja textilis uncharacterized LOC113443541 (LOC113443541), ncRNA			1.24808	2.37525	3.37042	15.3361
XM_026698073.1	PREDICTED: Pseudonaja textilis calmegin (CLGN), transcript variant X1, mRNA			1.24495	2.3701	4.74184	14.4913
XM_026712248.1	PREDICTED: Pseudonaja textilis PHD finger protein 19 (PHF19), mRNA	sp|Q5T6S3|PHF19_HUMAN PHD finger protein 19 OS=Homo sapiens OX=966 GN=PHF19 PE=1 SV=1		1.2432	2.36723	0.131214	1.07258
XM_026718479.1	PREDICTED: Pseudonaja textilis golgi reassembly stacking protein 1 (GORASP1), transcript variant X1, mRNA			1.2424	2.36592	20.3419	56.7805
XM_026701843.1	PREDICTED: Pseudonaja textilis TP53 induced glycolysis regulatory phosphatase (TIGAR), transcript variant X			1.24106	2.36372	0.295256	1.51587
XM_026712736.1	PREDICTED: Pseudonaja textilis beta-1,4-galactosyltransferase 1 (B4GALT1), mRNA			1.24056	2.3629	10.3531	29.4828
XM_026719874.1	PREDICTED: Pseudonaja textilis StAR related lipid transfer domain containing 4 (STARD4), transcript variant			1.23969	2.36148	1.44533	4.98177
XM_026707475.1	PREDICTED: Pseudonaja textilis phosphatidylinositol specific phospholipase C X domain containing 1 (PLCXD1)			1.23748	2.35786	0.8405	2.96296
XM_026707549.1	PREDICTED: Pseudonaja textilis eukaryotic translation initiation factor 5B (EIF5B), transcript variant X1,			1.23559	2.35478	16.2185	45.2862
XM_026696863.1	PREDICTED: Pseudonaja textilis ankyrin repeat domain 44 (ANKRD44), transcript variant X1, mRNA	sp|Q3ZBX7|ANKR1_BOVIN Ankyrin repeat domain-containing protein 1 OS=Bos taurus OX=9913 GN=ANKRD1 PE=2 SV=1		1.235	2.35381	0.206382	0.985522
XM_026699953.1	PREDICTED: Pseudonaja textilis membrane associated ring-CH-type finger 1 (MARCH1), transcript variant X1, m			1.235	2.35381	0.192487	0.904276
XM_026704002.1	PREDICTED: Pseudonaja textilis zinc finger protein 598 (ZNF598), transcript variant X2, mRNA			1.23384	2.35192	2.37952	7.23615
XM_026718968.1	PREDICTED: Pseudonaja textilis transcriptional repressor CTCF (LOC113448318), transcript variant X2, mRNA	sp|Q9R1D1|CTCF_RAT Transcriptional repressor CTCF OS=Rattus norvegicus OX=1116 GN=Ctcf PE=2 SV=1	sp|Q8NDQ6|ZN54_HUMAN Zinc finger protein 54 OS=Homo sapiens OX=966 GN=ZNF54 PE=1 SV=1	1.23362	2.35156	0.68232	2.37829
XM_026705214.1	PREDICTED: Pseudonaja textilis lysosomal trafficking regulator (LYST), transcript variant X1, mRNA			1.23291	2.35041	0.803463	2.48405
XM_026707439.1	PREDICTED: Pseudonaja textilis lysozyme g-like (LOC113440808), mRNA			1.23176	2.34853	3.62989	12.4448
XM_026720972.1	PREDICTED: Pseudonaja textilis stabilin 1 (STAB1), mRNA	sp|Q175|NOTC1_MOUSE Neurogenic locus notch homolog protein 1 OS=Mus musculus OX=19 GN=Notch1 PE=1 SV=3		1.23176	2.34853	0.581917	1.92798
XM_026715526.1	PREDICTED: Pseudonaja textilis solute carrier family 45 member 3 (SLC45A3), transcript variant X2, mRNA			1.23161	2.34829	0.849421	2.81926
XM_026700961.1	PREDICTED: Pseudonaja textilis KIAA0232 ortholog (KIAA0232), transcript variant X1, mRNA			1.23062	2.34668	0.855769	2.75078
XM_026724317.1	PREDICTED: Pseudonaja textilis eppin-like (LOC113452841), mRNA			1.22969	2.34517	3.3706	11.7572
XM_026709759.1	PREDICTED: Pseudonaja textilis vacuolar protein sorting 13 homolog C (VPS13C), mRNA			1.22897	2.344	6.78572	18.803
XM_026706043.1	PREDICTED: Pseudonaja textilis reticulocalbin 1 (RCN1), mRNA			1.22779	2.34208	5.04251	14.6186
XM_026725978.1	PREDICTED: Pseudonaja textilis inositol hexakisphosphate kinase 1 (IP6K1), transcript variant X5, mRNA			1.22586	2.33895	0.603117	2.06244
XM_026695418.1	PREDICTED: Pseudonaja textilis denticleless E3 ubiquitin protein ligase homolog (DTL), mRNA	sp|P16649|TUP1_YEAST General transcriptional corepressor TUP1 OS=Saccharomyces cerevisiae (strain ATCC 2458 / S288c) OX=559292 GN=TUP1 PE=1 SV=2		1.22563	2.33858	0.214554	1.13045
XM_026718043.1	PREDICTED: Pseudonaja textilis caspase-3-like (LOC113447704), mRNA			1.22155	2.33197	3.93452	12.8118
XM_026702386.1	PREDICTED: Pseudonaja textilis TYRO protein tyrosine kinase binding protein (TYROBP), mRNA			1.21949	2.32864	2.86684	10.2112
XR_003375133.1	PREDICTED: Pseudonaja textilis serine/arginine repetitive matrix protein 2-like (LOC113443711), transcript			1.218	2.32624	1.28545	3.95647
XM_026707529.1	PREDICTED: Pseudonaja textilis ATPase phospholipid transporting 10A (putative) (ATP10A), transcript variant			1.21565	2.32245	5.3823	15.3915
XR_003374593.1	PREDICTED: Pseudonaja textilis BCL2 associated transcription factor 1 (BCLAF1), transcript variant X10, mis	sp|Q569Z6|TR15_MOUSE Thyroid hormone receptor-associated protein 3 OS=Mus musculus OX=19 GN=Thrap3 PE=1 SV=1		1.21432	2.32031	1.41717	4.75721
XM_026717249.1	PREDICTED: Pseudonaja textilis uncharacterized LOC113447208 (LOC113447208), partial mRNA			1.21372	2.31935	1.37928	4.67817
XM_026723525.1	PREDICTED: Pseudonaja textilis metallo-beta-lactamase domain-containing protein 1-like (LOC113452108), tran			1.2136	2.31916	0	0.901085
XM_026699024.1	PREDICTED: Pseudonaja textilis regulatory factor X associated ankyrin containing protein (RFXANK), transcri			1.2136	2.31916	0	0.657321
XM_026722842.1	PREDICTED: Pseudonaja textilis zinc finger protein 271-like (LOC113451454), transcript variant X3, mRNA			1.2136	2.31916	0	0.407547
XM_026706253.1	PREDICTED: Pseudonaja textilis BMI1 proto-oncogene, polycomb ring finger (BMI1), transcript variant X4, mRN			1.2136	2.31916	0	0.397433
XM_026717052.1	PREDICTED: Pseudonaja textilis ring finger protein 185 (RNF185), transcript variant X2, mRNA			1.2136	2.31916	0	0.314856
XM_026703754.1	PREDICTED: Pseudonaja textilis pumilio RNA binding family member 3 (PUM3), transcript variant X2, mRNA			1.2136	2.31916	0	0.292993
XM_026705050.1	PREDICTED: Pseudonaja textilis zinc finger DHHC-type containing 14 (ZDHHC14), transcript variant X8, mRNA			1.2136	2.31916	0	0.289859
XM_026702013.1	PREDICTED: Pseudonaja textilis galactokinase 1 (GALK1), transcript variant X2, mRNA			1.2136	2.31916	0	0.226721
XM_026695697.1	PREDICTED: Pseudonaja textilis toll like receptor 5 (TLR5), transcript variant X2, mRNA			1.2136	2.31916	0	0.215357
XM_026717877.1	PREDICTED: Pseudonaja textilis zinc finger protein CKR1-like (LOC113447602), transcript variant X1, mRNA			1.2136	2.31916	0	0.191065
XM_026705648.1	PREDICTED: Pseudonaja textilis large tumor suppressor kinase 1 (LATS1), transcript variant X1, mRNA			1.2136	2.31916	0	0.18861
XM_026705650.1	PREDICTED: Pseudonaja textilis large tumor suppressor kinase 1 (LATS1), transcript variant X3, mRNA			1.2136	2.31916	0	0.188409
XM_026709839.1	PREDICTED: Pseudonaja textilis C2 calcium dependent domain containing 5 (C2CD5), transcript variant X3, mRN			1.2136	2.31916	0	0.138984
XM_026707595.1	PREDICTED: Pseudonaja textilis IKAROS family zinc finger 2 (IKZF2), transcript variant X7, mRNA			1.2136	2.31916	0	0.132204
XM_026718906.1	PREDICTED: Pseudonaja textilis lin-54 DREAM MuvB core complex component (LIN54), transcript variant X7, mRN			1.2136	2.31916	0	0.12454
XM_026714577.1	PREDICTED: Pseudonaja textilis jumonji domain containing 1C (JMJD1C), transcript variant X2, mRNA			1.2136	2.31916	0	0.0844194
XM_026715213.1	PREDICTED: Pseudonaja textilis AP2 associated kinase 1 (AAK1), transcript variant X4, mRNA			1.2136	2.31916	0	0.0803842
XM_026709988.1	PREDICTED: Pseudonaja textilis phosphofructokinase, platelet (PFKP), transcript variant X1, mRNA			1.21219	2.31689	1.00643	3.50772
XM_026696875.1	PREDICTED: Pseudonaja textilis solute carrier family 39 member 10 (SLC39A10), transcript variant X1, mRNA			1.21103	2.31503	1.18975	3.72743
XM_026711040.1	PREDICTED: Pseudonaja textilis synaptopodin 2 like (SYNPO2L), mRNA	sp|Q5E9E1|PDLI1_BOVIN PDZ and LIM domain protein 1 OS=Bos taurus OX=9913 GN=PDLIM1 PE=2 SV=3		1.20643	2.30766	0.954058	3.1938
XM_026715862.1	PREDICTED: Pseudonaja textilis LIF receptor alpha (LIFR), transcript variant X1, mRNA			1.20507	2.30548	1.37595	4.2643
XM_026702218.1	PREDICTED: Pseudonaja textilis FK506 binding protein 9 (FKBP9), transcript variant X2, mRNA			1.20506	2.30547	2.06923	6.62679
XM_026703087.1	PREDICTED: Pseudonaja textilis V-set and immunoglobulin domain containing 4 (VSIG4), mRNA			1.20273	2.30175	0.920261	3.46647
XM_026716142.1	PREDICTED: Pseudonaja textilis MINDY lysine 48 deubiquitinase 3 (MINDY3), transcript variant X2, mRNA			1.20251	2.3014	1.00801	3.6118
XM_026702811.1	PREDICTED: Pseudonaja textilis ADP ribosylation factor GTPase activating protein 3 (ARFGAP3), transcript va			1.20184	2.30033	35.5589	96.1222
XM_026710269.1	PREDICTED: Pseudonaja textilis acetyl-CoA carboxylase alpha (ACACA), transcript variant X1, mRNA			1.19962	2.29679	0.450044	1.50985
XM_026697742.1	PREDICTED: Pseudonaja textilis translocase of inner mitochondrial membrane 17A (TIMM17A), mRNA			1.19821	2.29455	1.77396	5.63826
XM_026699812.1	PREDICTED: Pseudonaja textilis RNA binding motif protein 47 (RBM47), transcript variant X2, mRNA		sp|Q9BZC1|CELF4_HUMAN CUGBP Elav-like family member 4 OS=Homo sapiens OX=966 GN=CELF4 PE=1 SV=1	1.19802	2.29425	1.01276	3.65918
XM_026713541.1	PREDICTED: Pseudonaja textilis secretion associated Ras related GTPase 1A (SAR1A), transcript variant X1, m			1.19787	2.29401	16.6784	47.0368
XM_026706984.1	PREDICTED: Pseudonaja textilis ELOVL fatty acid elongase 1 (ELOVL1), transcript variant X1, mRNA			1.19768	2.29371	2.28316	7.82173
XM_026701460.1	PREDICTED: Pseudonaja textilis high density lipoprotein binding protein (HDLBP), transcript variant X1, mRN			1.19756	2.29351	22.4801	60.1668
XM_026722256.1	PREDICTED: Pseudonaja textilis discs large MAGUK scaffold protein 1 (DLG1), transcript variant X9, mRNA	sp|Q9Y3R|GRIP1_HUMAN Glutamate receptor-interacting protein 1 OS=Homo sapiens OX=966 GN=GRIP1 PE=1 SV=3		1.19684	2.29237	0.0228657	0.290034
XM_026719108.1	PREDICTED: Pseudonaja textilis putative ATP-dependent RNA helicase TDRD12 (LOC113448424), mRNA			1.19684	2.29237	0.0178203	0.226037
XM_026723238.1	PREDICTED: Pseudonaja textilis zinc finger protein 239-like (LOC113451834), transcript variant X3, mRNA	sp|P51523|ZNF84_HUMAN Zinc finger protein 84 OS=Homo sapiens OX=966 GN=ZNF84 PE=1 SV=2	sp|Q8NDQ6|ZN54_HUMAN Zinc finger protein 54 OS=Homo sapiens OX=966 GN=ZNF54 PE=1 SV=1	1.19683	2.29235	0.11086	0.760374
XM_026708406.1	PREDICTED: Pseudonaja textilis ATPase phospholipid transporting 11A (ATP11A), transcript variant X3, mRNA			1.19607	2.29115	0.0652893	0.489
XR_003374190.1	PREDICTED: Pseudonaja textilis serine and arginine rich splicing factor 2 (SRSF2), transcript variant X8, m	sp|Q113|SRSF2_HUMAN Serine/arginine-rich splicing factor 2 OS=Homo sapiens OX=966 GN=SRSF2 PE=1 SV=4	sp|O93235|CIRBA_XENLA Cold-inducible RNA-binding protein A OS=Xenopus laevis OX=8355 GN=cirbp-a PE=1 SV=2	1.19594	2.29094	0.247347	1.19919
XM_026714219.1	PREDICTED: Pseudonaja textilis SH3 domain containing kinase binding protein 1 (SH3KBP1), transcript variant			1.19581	2.29073	1.10404	3.47704
XM_026711786.1	PREDICTED: Pseudonaja textilis histone H1-like (LOC113443508), mRNA			1.19531	2.28994	1.33515	4.68978
XM_026707533.1	PREDICTED: Pseudonaja textilis alpha-1,3-mannosyl-glycoprotein 4-beta-N-acetylglucosaminyltransferase A (MG			1.19485	2.28921	3.51448	10.362
XM_026711252.1	PREDICTED: Pseudonaja textilis ORMDL sphingolipid biosynthesis regulator 2 (ORMDL2), mRNA			1.19439	2.28848	10.7692	31.3375
XM_026708831.1	PREDICTED: Pseudonaja textilis coiled-coil domain containing 191 (CCDC191), transcript variant X2, mRNA			1.19366	2.28732	0.277536	1.21815
XM_026702217.1	PREDICTED: Pseudonaja textilis FK506 binding protein 9 (FKBP9), transcript variant X1, mRNA			1.1927	2.2858	5.49318	15.8311
XM_026702771.1	PREDICTED: Pseudonaja textilis thyroid hormone receptor associated protein 3 (THRAP3), transcript variant X	sp|Q9Y2W1|TR15_HUMAN Thyroid hormone receptor-associated protein 3 OS=Homo sapiens OX=966 GN=THRAP3 PE=1 SV=2		1.19205	2.28477	3.82436	11.3136
XM_026712041.1	PREDICTED: Pseudonaja textilis TNF receptor superfamily member 12A (TNFRSF12A), transcript variant X1, mRNA			1.19058	2.28244	1.25007	4.56658
XM_026725569.1	PREDICTED: Pseudonaja textilis uncharacterized LOC113454163 (LOC113454163), partial mRNA			1.1905	2.28232	0.21631	0.97234
XM_026715935.1	PREDICTED: Pseudonaja textilis L-threonine 3-dehydrogenase, mitochondrial-like (LOC113446317), transcript v			1.18892	2.27982	0.733535	2.89468
XM_026706921.1	PREDICTED: Pseudonaja textilis serine protease 23 (PRSS23), transcript variant X2, mRNA			1.18892	2.27982	0.478722	1.88914
XM_026696317.1	PREDICTED: Pseudonaja textilis PWWP domain containing 2A (PWWP2A), transcript variant X4, mRNA			1.18687	2.27658	0.186425	0.862403
vFX	vFX			1.18683	2.27652	9679.6	24699.4
XM_026711557.1	PREDICTED: Pseudonaja textilis regulatory factor X1 (RFX1), transcript variant X3, mRNA	sp|P2267|RFX1_HUMAN MHC class II regulatory factor RFX1 OS=Homo sapiens OX=966 GN=RFX1 PE=1 SV=2		1.18683	2.27652	0.0614489	0.519621
XM_026710492.1	PREDICTED: Pseudonaja textilis putative lysosomal acid lipase/cholesteryl ester hydrolase (LOC113442740), t			1.18594	2.27512	8.09293	23.9523
XM_026712011.1	PREDICTED: Pseudonaja textilis tyrosine-protein phosphatase non-receptor type substrate 1-like (LOC11344364			1.18328	2.27092	0.223299	1.58141
XM_026706036.1	PREDICTED: Pseudonaja textilis zinc finger protein 704 (ZNF704), transcript variant X1, mRNA	sp|Q9H8N7|ZN395_HUMAN Zinc finger protein 395 OS=Homo sapiens OX=966 GN=ZNF395 PE=1 SV=2		1.18328	2.27092	0.143746	1.01801
XR_003374175.1	PREDICTED: Pseudonaja textilis LUC7 like 3 pre-mRNA splicing factor (LUC7L3), transcript variant X7, misc_R			1.18194	2.26882	0.381371	1.64179
XM_026722735.1	PREDICTED: Pseudonaja textilis ankyrin repeat and IBR domain containing 1 (ANKIB1), transcript variant X8,	sp|Q9WVS6|PRKN_MOUSE E3 ubiquitin-protein ligase parkin OS=Mus musculus OX=19 GN=Prkn PE=1 SV=1		1.18003	2.26581	0.364436	1.45869
XM_026696534.1	PREDICTED: Pseudonaja textilis family with sequence similarity 13 member B (FAM13B), transcript variant X1,			1.1787	2.26373	1.94591	5.91554
XM_026703257.1	PREDICTED: Pseudonaja textilis family with sequence similarity 129 member A (FAM129A), mRNA	sp|Q96TA1|NIBL1_HUMAN Niban-like protein 1 OS=Homo sapiens OX=966 GN=FAM129B PE=1 SV=3		1.17544	2.25862	0.607816	2.13301
XM_026699052.1	PREDICTED: Pseudonaja textilis CREB regulated transcription coactivator 1 (CRTC1), transcript variant X4, m			1.17544	2.25862	0.418377	1.46821
XM_026700934.1	PREDICTED: Pseudonaja textilis ankyrin repeat and KH domain-containing protein 1-like (LOC113436499), trans	sp|Q3ZBX7|ANKR1_BOVIN Ankyrin repeat domain-containing protein 1 OS=Bos taurus OX=9913 GN=ANKRD1 PE=2 SV=1		1.17392	2.25624	5.06255	13.812
XM_026716169.1	PREDICTED: Pseudonaja textilis ankyrin repeat and LEM domain containing 2 (ANKLE2), transcript variant X2,			1.17345	2.2555	2.02195	6.198
XM_026710740.1	PREDICTED: Pseudonaja textilis zinc finger protein 652 (ZNF652), transcript variant X1, mRNA	sp|Q9Y2D9|ZN652_HUMAN Zinc finger protein 652 OS=Homo sapiens OX=966 GN=ZNF652 PE=1 SV=3	sp|Q8NDQ6|ZN54_HUMAN Zinc finger protein 54 OS=Homo sapiens OX=966 GN=ZNF54 PE=1 SV=1	1.17264	2.25424	3.60614	10.0183
XM_026722416.1	PREDICTED: Pseudonaja textilis coagulation factor V (F5), mRNA			1.17236	2.2538	23.3244	61.6451
XM_026718581.1	PREDICTED: Pseudonaja textilis zinc finger protein 462 (ZNF462), transcript variant X6, mRNA	sp|Q96JM2|ZN462_HUMAN Zinc finger protein 462 OS=Homo sapiens OX=966 GN=ZNF462 PE=1 SV=3		1.17019	2.25041	0.188913	0.685585
XM_026706736.1	PREDICTED: Pseudonaja textilis fatty acid desaturase 1-like (LOC113440356), mRNA			1.1694	2.24918	0.338591	1.3457
XM_026710210.1	PREDICTED: Pseudonaja textilis DExD-box helicase 52 (DDX52), mRNA	sp|Q8K4L|DDX54_MOUSE ATP-dependent RNA helicase DDX54 OS=Mus musculus OX=19 GN=Ddx54 PE=1 SV=1		1.16917	2.24882	1.26257	4.46125
XM_026709992.1	PREDICTED: Pseudonaja textilis cullin 2 (CUL2), transcript variant X2, mRNA			1.16868	2.24806	1.69922	5.46016
XM_026722769.1	PREDICTED: Pseudonaja textilis transmembrane 9 superfamily member 4 (TM9SF4), mRNA			1.16808	2.24712	3.25534	9.91606
XM_026723414.1	PREDICTED: Pseudonaja textilis complement factor H-related protein 1-like (LOC113452011), mRNA			1.16758	2.24635	6.44209	20.7309
XM_026697324.1	PREDICTED: Pseudonaja textilis arf-GAP with SH3 domain, ANK repeat and PH domain-containing protein 2-like			1.16741	2.24608	0.147751	0.722872
XR_003375788.1	PREDICTED: Pseudonaja textilis nudix hydrolase 3 (NUDT3), transcript variant X2, misc_RNA			1.16722	2.24579	1.21342	4.06538
XM_026700592.1	PREDICTED: Pseudonaja textilis synaptojanin 1 (SYNJ1), transcript variant X3, mRNA			1.16667	2.24493	0.631387	2.04234
XM_026698738.1	PREDICTED: Pseudonaja textilis glucosamine-phosphate N-acetyltransferase 1 (GNPNAT1), transcript variant X1			1.16323	2.23958	13.0421	36.2726
XM_026719966.1	PREDICTED: Pseudonaja textilis APC, WNT signaling pathway regulator (APC), transcript variant X5, mRNA			1.16267	2.23871	1.13896	3.28311
XM_026711994.1	PREDICTED: Pseudonaja textilis integrin subunit alpha L (ITGAL), mRNA			1.1626	2.23861	0.428528	1.51658
XM_026706369.1	PREDICTED: Pseudonaja textilis tetraspanin 13 (TSPAN13), mRNA			1.16181	2.23738	38.0828	101.916
XM_026697834.1	PREDICTED: Pseudonaja textilis uncharacterized protein K02A2.6-like (LOC113434607), partial mRNA			1.1616	2.23705	5.47782	18.1896
XM_026718847.1	PREDICTED: Pseudonaja textilis interferon-inducible GTPase 5-like (LOC113448238), transcript variant X1, mR			1.15925	2.23341	0.0955889	0.868938
XM_026710132.1	PREDICTED: Pseudonaja textilis La ribonucleoprotein domain family member 4B (LARP4B), transcript variant X8			1.15905	2.2331	2.3156	6.66815
XM_026713375.1	PREDICTED: Pseudonaja textilis ribosomal modification protein rimK like family member B (RIMKLB), transcrip			1.15791	2.23134	1.36299	4.06091
XM_026702570.1	PREDICTED: Pseudonaja textilis solute carrier family 30 member 2 (SLC30A2), transcript variant X1, mRNA			1.15717	2.2302	8.11489	23.2344
XM_026703372.1	PREDICTED: Pseudonaja textilis activating transcription factor 6 (ATF6), transcript variant X1, mRNA	sp|P1885|ATF6A_HUMAN Cyclic AMP-dependent transcription factor ATF-6 alpha OS=Homo sapiens OX=966 GN=ATF6 PE=1 SV=3		1.15699	2.22992	10.6747	28.7377
XM_026707392.1	PREDICTED: Pseudonaja textilis interleukin-1 receptor type 1-like (LOC113440769), transcript variant X4, mR			1.15579	2.22806	0.84621	3.0645
XM_026713850.1	PREDICTED: Pseudonaja textilis OS9, endoplasmic reticulum lectin (OS9), transcript variant X3, mRNA			1.15577	2.22803	2.74064	8.09155
XM_026713576.1	PREDICTED: Pseudonaja textilis cystathionine beta-synthase-like (LOC113444718), transcript variant X2, mRNA			1.15543	2.22751	5.21408	14.6469
XM_026718770.1	PREDICTED: Pseudonaja textilis FXYD domain-containing ion transport regulator 5-like (LOC113448175), transc			1.15386	2.22508	0.727583	3.29343
XM_026696268.1	PREDICTED: Pseudonaja textilis adhesion G protein-coupled receptor L1 (ADGRL1), mRNA			1.15259	2.22313	0.785394	2.31054
XM_026719992.1	PREDICTED: Pseudonaja textilis triggering receptor expressed on myeloid cells 2-like (LOC113449050), transc			1.15198	2.22219	0.625861	2.56151
XM_026703835.1	PREDICTED: Pseudonaja textilis phosphoserine aminotransferase 1 (PSAT1), mRNA			1.14967	2.21863	7.80177	21.4412
XM_026708002.1	PREDICTED: Pseudonaja textilis nuclear receptor subfamily 1 group H member 3 (NR1H3), transcript variant X5	sp|Q13133|NR1H3_HUMAN Oxysterols receptor LXR-alpha OS=Homo sapiens OX=966 GN=NR1H3 PE=1 SV=2	sp|P1276|RARA_HUMAN Retinoic acid receptor alpha OS=Homo sapiens OX=966 GN=RARA PE=1 SV=2	1.14865	2.21706	1.16687	3.88197
XM_026714948.1	PREDICTED: Pseudonaja textilis ectonucleoside triphosphate diphosphohydrolase 4 (LOC113445656), transcript			1.14697	2.21448	13.8173	37.1017
XM_026706768.1	PREDICTED: Pseudonaja textilis SH3 and multiple ankyrin repeat domains 2 (SHANK2), transcript variant X1, m	sp|Q175|NOTC1_MOUSE Neurogenic locus notch homolog protein 1 OS=Mus musculus OX=19 GN=Notch1 PE=1 SV=3		1.14568	2.2125	0.20495	0.719396
XM_026696646.1	PREDICTED: Pseudonaja textilis family with sequence similarity 114 member A2 (FAM114A2), transcript variant			1.14488	2.21128	2.75167	7.98533
XM_026702439.1	PREDICTED: Pseudonaja textilis human immunodeficiency virus type I enhancer binding protein 3 (HIVEP3), tra	sp|Q5T1R4|ZEP3_HUMAN Transcription factor HIVEP3 OS=Homo sapiens OX=966 GN=HIVEP3 PE=2 SV=1		1.14422	2.21027	0.313922	1.04729
XM_026698801.1	PREDICTED: Pseudonaja textilis TOG array regulator of axonemal microtubules 1 (TOGARAM1), transcript varian			1.14362	2.20935	1.06984	3.2994
XM_026724340.1	PREDICTED: Pseudonaja textilis RNA-binding protein EWS-like (LOC113452863), transcript variant X2, mRNA	sp|P35637|FUS_HUMAN RNA-binding protein FUS OS=Homo sapiens OX=966 GN=FUS PE=1 SV=1		1.14346	2.2091	0.222053	0.895525
XM_026707109.1	PREDICTED: Pseudonaja textilis ETS homologous factor (EHF), transcript variant X3, mRNA	sp|O7273|EHF_MOUSE ETS homologous factor OS=Mus musculus OX=19 GN=Ehf PE=2 SV=1		1.14322	2.20873	6.03963	17.1456
XM_026720041.1	PREDICTED: Pseudonaja textilis MCC, WNT signaling pathway regulator (MCC), transcript variant X2, mRNA			1.14278	2.20806	0.73589	2.33953
XM_026713626.1	PREDICTED: Pseudonaja textilis interferon-induced GTP-binding protein Mx2-like (LOC113444751), mRNA			1.14194	2.20678	0.380748	1.3374
XM_026714850.1	PREDICTED: Pseudonaja textilis cap binding complex dependent translation initiation factor (CTIF), mRNA		sp|O4331|CTIF_HUMAN CBP8/2-dependent translation initiation factor OS=Homo sapiens OX=966 GN=CTIF PE=1 SV=1	1.1418	2.20656	0.18257	0.854256
XM_026708598.1	PREDICTED: Pseudonaja textilis vesicle transport through interaction with t-SNAREs 1B (VTI1B), transcript v			1.14126	2.20574	0	0.825299
XM_026695498.1	PREDICTED: Pseudonaja textilis N-acetylneuraminic acid phosphatase (NANP), transcript variant X2, mRNA			1.14126	2.20574	0	0.507637
XM_026696784.1	PREDICTED: Pseudonaja textilis STE20-related kinase adaptor beta (STRADB), transcript variant X3, mRNA			1.14126	2.20574	0	0.496032
XM_026700526.1	PREDICTED: Pseudonaja textilis phosphatidylinositol glycan anchor biosynthesis class P (PIGP), transcript v			1.14126	2.20574	0	0.455704
XM_026699991.1	PREDICTED: Pseudonaja textilis solute carrier family 2 member 9 (SLC2A9), transcript variant X2, mRNA			1.14126	2.20574	0	0.337999
XM_026702244.1	PREDICTED: Pseudonaja textilis endonuclease/exonuclease/phosphatase family domain containing 1 (EEPD1), tra			1.14126	2.20574	0	0.301623
XM_026712395.1	PREDICTED: Pseudonaja textilis coiled-coil domain containing 183 (CCDC183), transcript variant X1, mRNA			1.14126	2.20574	0	0.273868
XM_026701726.1	PREDICTED: Pseudonaja textilis chromosome unknown C17orf80 homolog (CUNH17orf80), transcript variant X2, mR			1.14126	2.20574	0	0.258899
XM_026713113.1	PREDICTED: Pseudonaja textilis tetraspanin 12 (TSPAN12), transcript variant X1, mRNA			1.14126	2.20574	0	0.249118
XM_026724553.1	PREDICTED: Pseudonaja textilis osteomodulin (OMD), transcript variant X1, mRNA			1.14126	2.20574	0	0.246742
XM_026717786.1	PREDICTED: Pseudonaja textilis tripartite motif containing 71 (TRIM71), mRNA	sp|O15164|TIF1A_HUMAN Transcription intermediary factor 1-alpha OS=Homo sapiens OX=966 GN=TRIM24 PE=1 SV=3	sp|Q2Q1W2|LIN41_HUMAN E3 ubiquitin-protein ligase TRIM71 OS=Homo sapiens OX=966 GN=TRIM71 PE=1 SV=1	1.14126	2.20574	0.0133229	0.236588
XM_026721240.1	PREDICTED: Pseudonaja textilis uncharacterized LOC113450093 (LOC113450093), transcript variant X2, mRNA			1.14126	2.20574	0	0.227621
XM_026710031.1	PREDICTED: Pseudonaja textilis membrane palmitoylated protein 7 (MPP7), transcript variant X3, mRNA			1.14126	2.20574	0	0.223982
XM_026715702.1	PREDICTED: Pseudonaja textilis dishevelled segment polarity protein 1 (DVL1), transcript variant X1, mRNA			1.14126	2.20574	0	0.216974
XM_026696905.1	PREDICTED: Pseudonaja textilis PMS1 homolog 1, mismatch repair system component (PMS1), transcript variant			1.14126	2.20574	0	0.202413
XM_026706711.1	PREDICTED: Pseudonaja textilis sirtuin 3 (SIRT3), transcript variant X3, mRNA			1.14126	2.20574	0	0.202231
XM_026723936.1	PREDICTED: Pseudonaja textilis ubiquitin carboxyl-terminal hydrolase 42-like (LOC113452481), transcript var			1.14126	2.20574	0	0.169853
XM_026705768.1	PREDICTED: Pseudonaja textilis SKI like proto-oncogene (SKIL), transcript variant X2, mRNA			1.14126	2.20574	0	0.16682
XM_026700372.1	PREDICTED: Pseudonaja textilis coiled-coil domain containing 18 (CCDC18), transcript variant X3, mRNA			1.14126	2.20574	0	0.149637
XM_026720018.1	PREDICTED: Pseudonaja textilis euchromatic histone lysine methyltransferase 2 (EHMT2), transcript variant X			1.14126	2.20574	0	0.129052
XM_026704847.1	PREDICTED: Pseudonaja textilis eukaryotic translation initiation factor 3 subunit A (EIF3A), transcript var			1.14126	2.20574	0	0.128756
XM_026701786.1	PREDICTED: Pseudonaja textilis regulatory associated protein of MTOR complex 1 (RPTOR), transcript variant			1.14126	2.20574	0	0.125418
XM_026709457.1	PREDICTED: Pseudonaja textilis transducin-like enhancer protein 3 (LOC113442110), transcript variant X5, mR			1.14126	2.20574	0	0.120649
XM_026709604.1	PREDICTED: Pseudonaja textilis zinc finger protein 106 (ZNF106), transcript variant X5, mRNA			1.14126	2.20574	0	0.0859357
XM_026697004.1	PREDICTED: Pseudonaja textilis oxysterol binding protein like 6 (OSBPL6), transcript variant X3, mRNA			1.14126	2.20574	0	0.0689441
XM_026701622.1	PREDICTED: Pseudonaja textilis purinergic receptor P2Y12 (P2RY12), transcript variant X1, mRNA			1.13931	2.20276	0.549426	2.09775
XM_026703876.1	PREDICTED: Pseudonaja textilis terminal uridylyl transferase 7 (TUT7), transcript variant X1, mRNA			1.13917	2.20254	3.40551	9.41743
XM_026706234.1	PREDICTED: Pseudonaja textilis uncharacterized protein K02A2.6-like (LOC113440079), partial mRNA			1.13909	2.20242	14.0843	38.6214
XM_026699729.1	PREDICTED: Pseudonaja textilis cleavage and polyadenylation specific factor 6 (CPSF6), transcript variant X			1.13908	2.20241	0.423317	1.43185
XM_026708865.1	PREDICTED: Pseudonaja textilis spindle and kinetochore associated complex subunit 3 (SKA3), mRNA			1.1381	2.20091	0.729506	2.56429
XR_003374449.1	PREDICTED: Pseudonaja textilis LUC7 like (LUC7L), transcript variant X2, misc_RNA			1.13783	2.2005	1.63779	5.56174
XM_026707312.1	PREDICTED: Pseudonaja textilis E3 ubiquitin-protein ligase RNF170-like (LOC113440724), transcript variant X			1.13749	2.19998	0.314855	1.89035
XM_026724546.1	PREDICTED: Pseudonaja textilis sterol regulatory element-binding protein 1-like (LOC113453038), mRNA	sp|P36956|SRBP1_HUMAN Sterol regulatory element-binding protein 1 OS=Homo sapiens OX=966 GN=SREBF1 PE=1 SV=2		1.13688	2.19905	1.4212	4.78894
XM_026724547.1	PREDICTED: Pseudonaja textilis sterol regulatory element-binding protein 1-like (LOC113453039), mRNA	sp|P36956|SRBP1_HUMAN Sterol regulatory element-binding protein 1 OS=Homo sapiens OX=966 GN=SREBF1 PE=1 SV=2		1.13688	2.19905	1.4212	4.78894
XR_003375438.1	PREDICTED: Pseudonaja textilis CLK4 associating serine/arginine rich protein (CLASRP), transcript variant X			1.13406	2.19476	1.67497	5.40799
XM_026719009.1	PREDICTED: Pseudonaja textilis centrin 3 (CETN3), transcript variant X1, mRNA			1.13328	2.19357	8.75551	25.4948
XM_026702312.1	PREDICTED: Pseudonaja textilis protein disulfide isomerase family A member 4 (PDIA4), transcript variant X2			1.13185	2.1914	6.59111	18.2552
XM_026722995.1	PREDICTED: Pseudonaja textilis RecQ like helicase 4 (RECQL4), mRNA			1.13159	2.191	0.124289	0.564917
XM_026710337.1	PREDICTED: Pseudonaja textilis F-box and WD repeat domain containing 11 (FBXW11), transcript variant X4, mR	sp|Q8C92|TAF5_MOUSE Transcription initiation factor TFIID subunit 5 OS=Mus musculus OX=19 GN=Taf5 PE=1 SV=1		1.12863	2.18651	0.398893	1.4242
XM_026700463.1	PREDICTED: Pseudonaja textilis abnormal spindle microtubule assembly (ASPM), mRNA			1.12863	2.18651	0.30399	1.08536
XM_026715514.1	PREDICTED: Pseudonaja textilis CLK4 associating serine/arginine rich protein (CLASRP), transcript variant X			1.1278	2.18525	0.220314	1.08915
XM_026695467.1	PREDICTED: Pseudonaja textilis protein kinase D3 (PRKD3), transcript variant X2, mRNA			1.1278	2.18525	0.133334	0.65915
XM_026708098.1	PREDICTED: Pseudonaja textilis mitogen-activated protein kinase kinase kinase 2 (MAP3K2), transcript varian	sp|Q9SZ67|WRK19_ARATH Probable WRKY transcription factor 19 OS=Arabidopsis thaliana OX=372 GN=WRKY19 PE=3 SV=1	sp|P19525|E2AK2_HUMAN Interferon-induced, double-stranded RNA-activated protein kinase OS=Homo sapiens OX=966 GN=EIF2AK2 PE=1 SV=2	1.12762	2.18498	0.380233	1.3933
XM_026710217.1	PREDICTED: Pseudonaja textilis galectin-9-like (LOC113442554), transcript variant X2, mRNA			1.12607	2.18263	0.940656	3.63248
XM_026711929.1	PREDICTED: Pseudonaja textilis golgi transport 1B (GOLT1B), transcript variant X2, mRNA			1.12548	2.18174	7.41789	19.9141
XM_026701327.1	PREDICTED: Pseudonaja textilis EF-hand domain family member D1 (EFHD1), mRNA			1.12545	2.1817	34.8969	89.9914
XM_026697105.1	PREDICTED: Pseudonaja textilis SPC25, NDC80 kinetochore complex component (SPC25), mRNA			1.12409	2.17964	8.64854	24.8952
XM_026716779.1	PREDICTED: Pseudonaja textilis nuclear factor I X (NFIX), transcript variant X6, mRNA	sp|P7257|NFIX_MOUSE Nuclear factor 1 X-type OS=Mus musculus OX=19 GN=Nfix PE=1 SV=2		1.12382	2.17923	0.688004	2.35832
XM_026719171.1	PREDICTED: Pseudonaja textilis SEC16 homolog A, endoplasmic reticulum export factor (SEC16A), mRNA			1.12234	2.177	4.09838	10.9761
XM_026698141.1	PREDICTED: Pseudonaja textilis SH3 domain containing 19 (SH3D19), transcript variant X3, mRNA			1.12219	2.17677	1.72457	4.91648
XM_026717215.1	PREDICTED: Pseudonaja textilis deoxycytidine kinase (DCK), mRNA			1.12187	2.17629	1.62183	5.04941
XM_026699543.1	PREDICTED: Pseudonaja textilis kinesin family member 13A (KIF13A), transcript variant X4, mRNA			1.1214	2.17558	0.163872	0.635524
XM_026720175.1	PREDICTED: Pseudonaja textilis DENN domain containing 4B (DENND4B), transcript variant X1, mRNA			1.12072	2.17455	0.369172	1.31115
XR_003374051.1	PREDICTED: Pseudonaja textilis SON DNA binding protein (SON), transcript variant X2, misc_RNA			1.11976	2.17311	0.234283	0.803258
XM_026703624.1	PREDICTED: Pseudonaja textilis ATPase family, AAA domain containing 2 (ATAD2), mRNA			1.11947	2.17267	2.95189	8.2263
XM_026706265.1	PREDICTED: Pseudonaja textilis KIAA1217 ortholog (KIAA1217), transcript variant X6, mRNA			1.1193	2.17242	1.39251	3.87873
XM_026695287.1	PREDICTED: Pseudonaja textilis ornithine decarboxylase 1 (ODC1), mRNA			1.11924	2.17233	25.3206	66.0388
XM_026711817.1	PREDICTED: Pseudonaja textilis kinesin family member 22 (KIF22), transcript variant X1, mRNA			1.11819	2.17074	0.319234	1.34975
XM_026709230.1	PREDICTED: Pseudonaja textilis abhydrolase domain containing 2 (ABHD2), transcript variant X2, mRNA			1.11765	2.16993	0.56533	2.30712
XM_026701354.1	PREDICTED: Pseudonaja textilis propionyl-CoA carboxylase subunit beta (PCCB), transcript variant X1, mRNA			1.11728	2.16938	3.34266	9.86889
XM_026698835.1	PREDICTED: Pseudonaja textilis lumican (LUM), mRNA			1.11702	2.16898	4.62607	13.2525
XM_026696757.1	PREDICTED: Pseudonaja textilis neurobeachin like 1 (NBEAL1), mRNA			1.11575	2.16708	4.83178	12.6468
XM_026707002.1	PREDICTED: Pseudonaja textilis solute carrier family 6 member 9 (SLC6A9), transcript variant X1, mRNA			1.11509	2.16609	0.773754	2.41156
XM_026716883.1	PREDICTED: Pseudonaja textilis GC-rich promoter binding protein 1 (GPBP1), transcript variant X1, mRNA	sp|QP5K1|GPBP1_BOVIN Vasculin OS=Bos taurus OX=9913 GN=GPBP1 PE=2 SV=1		1.11504	2.16601	0.342676	1.31363
XM_026720387.1	PREDICTED: Pseudonaja textilis ubiquitin like modifier activating enzyme 5 (UBA5), transcript variant X1, m			1.11489	2.16578	31.2121	80.6259
XM_026716147.1	PREDICTED: Pseudonaja textilis N-myristoyltransferase 2 (NMT2), transcript variant X1, mRNA			1.11429	2.16488	1.23044	4.14458
XM_026710285.1	PREDICTED: Pseudonaja textilis kinase suppressor of ras 1 (KSR1), transcript variant X5, mRNA		sp|P19525|E2AK2_HUMAN Interferon-induced, double-stranded RNA-activated protein kinase OS=Homo sapiens OX=966 GN=EIF2AK2 PE=1 SV=2	1.114	2.16445	0.37445	1.29092
XM_026700545.1	PREDICTED: Pseudonaja textilis runt related transcription factor 1 (RUNX1), transcript variant X2, mRNA	sp|Q3347|RUNX1_MOUSE Runt-related transcription factor 1 OS=Mus musculus OX=19 GN=Runx1 PE=1 SV=1		1.11338	2.16352	0.709501	2.27698
XM_026707095.1	PREDICTED: Pseudonaja textilis terminal uridylyl transferase 4 (TUT4), transcript variant X1, mRNA			1.11161	2.16087	1.95532	5.41293
XM_026696180.1	PREDICTED: Pseudonaja textilis uncharacterized protein K02A2.6-like (LOC113433563), partial mRNA			1.11092	2.15983	3.34825	11.6793
XM_026703262.1	PREDICTED: Pseudonaja textilis collagen beta(1-O)galactosyltransferase 2 (COLGALT2), mRNA			1.11085	2.15973	0.201474	1.09966
XM_026710439.1	PREDICTED: Pseudonaja textilis cytoskeleton associated protein 2 (CKAP2), mRNA			1.11085	2.15973	0.16753	0.914392
XM_026703391.1	PREDICTED: Pseudonaja textilis proline rich coiled-coil 2C (PRRC2C), transcript variant X1, mRNA			1.1099	2.15831	0.873728	2.50877
XM_026705762.1	PREDICTED: Pseudonaja textilis eukaryotic translation initiation factor 5A2 (EIF5A2), transcript variant X1			1.10864	2.15642	24.7293	62.9863
XR_003373629.1	PREDICTED: Pseudonaja textilis poly(ADP-ribose) polymerase 1 (PARP1), transcript variant X2, misc_RNA	sp|P9874|PARP1_HUMAN Poly [ADP-ribose] polymerase 1 OS=Homo sapiens OX=966 GN=PARP1 PE=1 SV=4		1.10859	2.15635	0.190603	0.823794
XM_026707378.1	PREDICTED: Pseudonaja textilis alkB homolog 3, alpha-ketoglutaratedependent dioxygenase (ALKBH3), transcrip			1.10837	2.15602	2.45149	7.01089
XM_026720432.1	PREDICTED: Pseudonaja textilis discoidin domain receptor tyrosine kinase 1 (DDR1), transcript variant X1, m	sp|P519|ABL1_HUMAN Tyrosine-protein kinase ABL1 OS=Homo sapiens OX=966 GN=ABL1 PE=1 SV=4		1.10825	2.15584	0.509678	1.72397
XM_026698957.1	PREDICTED: Pseudonaja textilis transcription factor 3 (TCF3), transcript variant X1, mRNA	sp|Q1978|TFE2_XENLA Transcription factor E2-alpha OS=Xenopus laevis OX=8355 GN=tcf3 PE=1 SV=1		1.10811	2.15563	0.272008	0.961877
XM_026710790.1	PREDICTED: Pseudonaja textilis glucose-6-phosphatase catalytic subunit 3 (G6PC3), transcript variant X6, mR			1.105	2.15099	4.0937	11.4574
XM_026710859.1	PREDICTED: Pseudonaja textilis HEAT repeat containing 5A (HEATR5A), transcript variant X2, mRNA			1.10484	2.15075	0.156679	0.605669
XM_026698404.1	PREDICTED: Pseudonaja textilis heat shock protein 30C-like (LOC113434918), mRNA			1.10395	2.14942	2.53058	8.42154
XM_026706407.1	PREDICTED: Pseudonaja textilis coiled-coil domain containing 126 (CCDC126), transcript variant X1, mRNA			1.10395	2.14942	1.70791	5.68377
XM_026726520.1	PREDICTED: Pseudonaja textilis ribonucleotide reductase regulatory subunit M2 (RRM2), mRNA			1.10378	2.14917	1.57821	5.13435
XM_026700519.1	PREDICTED: Pseudonaja textilis tetratricopeptide repeat domain 3 (TTC3), transcript variant X2, mRNA			1.10297	2.14796	2.26515	6.19453
XM_026723066.1	PREDICTED: Pseudonaja textilis CD68 molecule (CD68), mRNA			1.1029	2.14786	0.518447	2.2694
XM_026702232.1	PREDICTED: Pseudonaja textilis septin 7 (SEPT7), transcript variant X3, mRNA			1.1029	2.14786	0.259223	1.1347
XM_026701291.1	PREDICTED: Pseudonaja textilis WD repeat domain 33 (WDR33), transcript variant X3, mRNA	sp|O48847|LUH_ARATH Transcriptional corepressor LEUNIG_HOMOLOG OS=Arabidopsis thaliana OX=372 GN=LUH PE=1 SV=1		1.10274	2.14762	0.8732	2.69583
XM_026715327.1	PREDICTED: Pseudonaja textilis asparaginyl-tRNA synthetase (NARS), transcript variant X1, mRNA			1.10262	2.14744	1.9645	5.84836
XM_026700975.1	PREDICTED: Pseudonaja textilis Sec23 homolog B, coat complex II component (SEC23B), mRNA			1.10037	2.1441	30.2471	76.6283
XM_026705867.1	PREDICTED: Pseudonaja textilis PPFIA binding protein 2 (PPFIBP2), transcript variant X5, mRNA			1.09978	2.14322	0.969468	3.00866
XM_026702450.1	PREDICTED: Pseudonaja textilis pumilio RNA binding family member 1 (PUM1), transcript variant X3, mRNA		sp|P25822|PUM_DROME Maternal protein pumilio OS=Drosophila melanogaster OX=7227 GN=pum PE=1 SV=2	1.09836	2.14111	0.296798	1.05171
XM_026699967.1	PREDICTED: Pseudonaja textilis guanylate cyclase 1 soluble subunit beta 1 (GUCY1B1), transcript variant X1,			1.09808	2.1407	5.91354	16.4167
XM_026706305.1	PREDICTED: Pseudonaja textilis asparagine synthetase (glutamine-hydrolyzing) (ASNS), transcript variant X2,			1.09803	2.14062	8.93347	24.2042
XM_026713333.1	PREDICTED: Pseudonaja textilis SID1 transmembrane family member 1 (SIDT1), mRNA			1.09559	2.137	2.61318	7.29765
XR_003373928.1	PREDICTED: Pseudonaja textilis RB1 inducible coiled-coil 1 (RB1CC1), transcript variant X6, misc_RNA			1.09551	2.13689	0.0226357	0.223313
XM_026703595.1	PREDICTED: Pseudonaja textilis ectonucleotide pyrophosphatase/phosphodiesterase 2 (ENPP2), transcript varia			1.09405	2.13472	0.118768	0.602593
XM_026708554.1	PREDICTED: Pseudonaja textilis C-C motif chemokine 4-like (LOC113441513), mRNA			1.09322	2.1335	1.3346	5.48155
XM_026703790.1	PREDICTED: Pseudonaja textilis structural maintenance of chromosomes 5 (SMC5), transcript variant X1, mRNA			1.0931	2.13332	1.48773	4.20778
XM_026711398.1	PREDICTED: Pseudonaja textilis dynamin-1-like protein (LOC113443284), transcript variant X2, mRNA			1.09301	2.13319	0.332672	1.27595
XM_026716807.1	PREDICTED: Pseudonaja textilis low density lipoprotein receptor (LDLR), transcript variant X1, mRNA			1.0908	2.12992	4.53489	11.8956
XM_026714987.1	PREDICTED: Pseudonaja textilis homeobox protein Nkx-3.1-like (LOC113445687), transcript variant X2, mRNA	sp|Q9981|NKX31_HUMAN Homeobox protein Nkx-3.1 OS=Homo sapiens OX=966 GN=NKX3-1 PE=1 SV=2	sp|P981|BCD_DROME Homeotic protein bicoid OS=Drosophila melanogaster OX=7227 GN=bcd PE=1 SV=3	1.08932	2.12774	5.26477	15.2109
XM_026716943.1	PREDICTED: Pseudonaja textilis transcription factor ETV7-like (LOC113446993), transcript variant X1, mRNA	sp|Q9Y63|ETV7_HUMAN Transcription factor ETV7 OS=Homo sapiens OX=966 GN=ETV7 PE=1 SV=1		1.0893	2.12771	0.0493191	0.583871
XM_026722252.1	PREDICTED: Pseudonaja textilis discs large MAGUK scaffold protein 1 (DLG1), transcript variant X5, mRNA	sp|Q9Y3R|GRIP1_HUMAN Glutamate receptor-interacting protein 1 OS=Homo sapiens OX=966 GN=GRIP1 PE=1 SV=3		1.0893	2.12771	0.022439	0.265647
XM_026724494.1	PREDICTED: Pseudonaja textilis zinc finger protein 84-like (LOC113452996), transcript variant X1, mRNA	sp|Q14587|ZN268_HUMAN Zinc finger protein 268 OS=Homo sapiens OX=966 GN=ZNF268 PE=1 SV=2	sp|Q8NDQ6|ZN54_HUMAN Zinc finger protein 54 OS=Homo sapiens OX=966 GN=ZNF54 PE=1 SV=1	1.08896	2.12721	0.663181	2.41943
XM_026710405.1	PREDICTED: Pseudonaja textilis phospholipase C beta 4 (PLCB4), transcript variant X3, mRNA			1.08852	2.12656	0.949219	2.80106
XM_026716429.1	PREDICTED: Pseudonaja textilis Bardet-Biedl syndrome 1 (BBS1), mRNA			1.08795	2.12572	0.480748	1.77394
XM_026699454.1	PREDICTED: Pseudonaja textilis cytochrome b5 (LOC113435549), mRNA			1.08787	2.1256	28.2007	72.6484
XM_026698922.1	PREDICTED: Pseudonaja textilis AT-rich interaction domain 3A (ARID3A), transcript variant X1, mRNA	sp|Q99856|ARI3A_HUMAN AT-rich interactive domain-containing protein 3A OS=Homo sapiens OX=966 GN=ARID3A PE=1 SV=2		1.08768	2.12532	0.760142	2.42737
XM_026711037.1	PREDICTED: Pseudonaja textilis annexin A7 (ANXA7), transcript variant X3, mRNA			1.08571	2.12242	17.6977	45.3816
XM_026721095.1	PREDICTED: Pseudonaja textilis SET domain containing 1A (SETD1A), mRNA	sp|P2659|TRX_DROME Histone-lysine N-methyltransferase trithorax OS=Drosophila melanogaster OX=7227 GN=trx PE=1 SV=4		1.08557	2.12221	1.10897	3.18439
XM_026695175.1	PREDICTED: Pseudonaja textilis DNA primase subunit 2 (PRIM2), mRNA			1.0845	2.12064	0.727382	2.56536
XM_026718589.1	PREDICTED: Pseudonaja textilis zinc finger protein 462 (ZNF462), transcript variant X14, mRNA	sp|Q96JM2|ZN462_HUMAN Zinc finger protein 462 OS=Homo sapiens OX=966 GN=ZNF462 PE=1 SV=3		1.08368	2.11944	1.25496	3.4524
XM_026718120.1	PREDICTED: Pseudonaja textilis serine--tRNA ligase, cytoplasmic (LOC113447752), mRNA			1.08365	2.11939	12.0101	31.0139
XM_026713825.1	PREDICTED: Pseudonaja textilis coiled-coil-helix-coiled-coil-helix domain containing 5 (CHCHD5), transcript			1.08342	2.11905	7.62086	20.6952
3FTX_1	3FTX_1			1.08206	2.11706	99918.7	236773
XM_026700529.1	PREDICTED: Pseudonaja textilis chromatin assembly factor 1 subunit B (CHAF1B), mRNA	sp|Q86HX1|HIRA_DICDI Protein HIRA OS=Dictyostelium discoideum OX=44689 GN=hira PE=3 SV=1		1.08067	2.11502	0.608533	2.18351
XM_026706728.1	PREDICTED: Pseudonaja textilis RAB3A interacting protein like 1 (RAB3IL1), transcript variant X1, mRNA			1.07995	2.11396	0.790296	2.47991
XM_026701387.1	PREDICTED: Pseudonaja textilis DnaJ heat shock protein family (Hsp40) member B11 (DNAJB11), mRNA	sp|P8622|DNAJ_ECOLI Chaperone protein DnaJ OS=Escherichia coli (strain K12) OX=83333 GN=dnaJ PE=1 SV=3		1.07993	2.11393	30.5717	76.2798
XM_026706079.1	PREDICTED: Pseudonaja textilis HAUS augmin like complex subunit 3 (HAUS3), transcript variant X1, mRNA			1.07896	2.11251	0.524406	1.90048
XM_026725857.1	PREDICTED: Pseudonaja textilis GDP-mannose pyrophosphorylase B (GMPPB), transcript variant X2, mRNA			1.07697	2.1096	40.5466	101.492
XM_026700168.1	PREDICTED: Pseudonaja textilis E3 SUMO-protein ligase KIAA1586-like (LOC113436039), transcript variant X2,			1.07692	2.10953	2.05889	6.12125
XM_026697922.1	PREDICTED: Pseudonaja textilis pericentriolar material 1 (PCM1), transcript variant X3, mRNA			1.07636	2.10871	1.71624	4.69016
XM_026697956.1	PREDICTED: Pseudonaja textilis SEC24 homolog D, COPII coat complex component (SEC24D), transcript variant X			1.07486	2.10652	32.7152	80.3583
XM_026720015.1	PREDICTED: Pseudonaja textilis uncharacterized LOC113449071 (LOC113449071), mRNA			1.07398	2.10523	6.78974	17.4785
XM_026723409.1	PREDICTED: Pseudonaja textilis SET domain containing 2 (SETD2), mRNA	sp|Q9BZ95|NSD3_HUMAN Histone-lysine N-methyltransferase NSD3 OS=Homo sapiens OX=966 GN=NSD3 PE=1 SV=1		1.07373	2.10487	1.42715	4.02084
XR_003373758.1	PREDICTED: Pseudonaja textilis uncharacterized LOC113434102 (LOC113434102), transcript variant X1, ncRNA			1.07342	2.10442	0.326527	2.39301
XM_026712452.1	PREDICTED: Pseudonaja textilis proline rich coiled-coil 2B (PRRC2B), transcript variant X1, mRNA			1.07316	2.10404	0.363832	1.17471
XM_026699386.1	PREDICTED: Pseudonaja textilis ankyrin repeat domain 12 (ANKRD12), transcript variant X1, mRNA	sp|Q96HA7|TONSL_HUMAN Tonsoku-like protein OS=Homo sapiens OX=966 GN=TONSL PE=1 SV=2		1.07299	2.10379	2.4931	6.64492
XM_026718471.1	PREDICTED: Pseudonaja textilis mitogen-activated protein kinase kinase kinase 3-like (LOC113447966), transc	sp|Q9SZ67|WRK19_ARATH Probable WRKY transcription factor 19 OS=Arabidopsis thaliana OX=372 GN=WRKY19 PE=3 SV=1	sp|P15442|GCN2_YEAST eIF-2-alpha kinase GCN2 OS=Saccharomyces cerevisiae (strain ATCC 2458 / S288c) OX=559292 GN=GCN2 PE=1 SV=3	1.07241	2.10294	0.130199	0.651416
XM_026713321.1	PREDICTED: Pseudonaja textilis cystatin A (CSTA), mRNA			1.07217	2.10259	97.4166	244.909
XM_026711959.1	PREDICTED: Pseudonaja textilis progestin and adipoQ receptor family member 4 (PAQR4), transcript variant X2			1.072	2.10235	0.150157	0.615829
XM_026701664.1	PREDICTED: Pseudonaja textilis espin like (ESPNL), mRNA			1.07042	2.10004	6.65104	17.953
XM_026695551.1	PREDICTED: Pseudonaja textilis minichromosome maintenance complex component 5 (MCM5), mRNA			1.06989	2.09927	0.667242	2.18169
XM_026710599.1	PREDICTED: Pseudonaja textilis ankyrin repeat domain 1 (ANKRD1), mRNA	sp|Q15327|ANKR1_HUMAN Ankyrin repeat domain-containing protein 1 OS=Homo sapiens OX=966 GN=ANKRD1 PE=1 SV=2		1.06896	2.09792	5.09101	13.7392
XM_026697536.1	PREDICTED: Pseudonaja textilis phospholipase B domain containing 1 (PLBD1), mRNA			1.06739	2.09564	63.2408	155.373
XM_026720032.1	PREDICTED: Pseudonaja textilis MCC, WNT signaling pathway regulator (MCC), transcript variant X1, mRNA			1.06653	2.09439	0.071295	0.378171
XM_026695705.1	PREDICTED: Pseudonaja textilis family with sequence similarity 177 member B (FAM177B), mRNA			1.06632	2.09408	0.618233	2.75335
XM_026712382.1	PREDICTED: Pseudonaja textilis AT-hook transcription factor (AKNA), transcript variant X2, mRNA	sp|Q7Z591|AKNA_HUMAN AT-hook-containing transcription factor OS=Homo sapiens OX=966 GN=AKNA PE=1 SV=2		1.0658	2.09333	0.365581	1.22444
XM_026702306.1	PREDICTED: Pseudonaja textilis enhancer of zeste 2 polycomb repressive complex 2 subunit (EZH2), transcript	sp|Q1591|EZH2_HUMAN Histone-lysine N-methyltransferase EZH2 OS=Homo sapiens OX=966 GN=EZH2 PE=1 SV=2		1.06577	2.09329	0.178536	0.847771
LAAO	LAAO			1.06544	2.09281	2.66253	7.58124
XM_026714682.1	PREDICTED: Pseudonaja textilis chromobox 5 (CBX5), transcript variant X3, mRNA			1.06514	2.09237	0	0.982499
XR_003374950.1	PREDICTED: Pseudonaja textilis zinc finger AN1-type containing 6 (ZFAND6), transcript variant X5, misc_RNA			1.06514	2.09237	0	0.589319
XM_026704498.1	PREDICTED: Pseudonaja textilis deoxyribonuclease-1-like (LOC113438893), transcript variant X1, mRNA			1.06514	2.09237	0	0.571445
XM_026726625.1	PREDICTED: Pseudonaja textilis zinc finger and BTB domain containing 24 (ZBTB24), transcript variant X2, mR			1.06514	2.09237	0	0.480562
XM_026718809.1	PREDICTED: Pseudonaja textilis uncharacterized LOC113448205 (LOC113448205), transcript variant X5, mRNA			1.06514	2.09237	0	0.466222
XM_026706128.1	PREDICTED: Pseudonaja textilis tripartite motif containing 55 (TRIM55), transcript variant X1, mRNA			1.06514	2.09237	0	0.38153
XM_026722363.1	PREDICTED: Pseudonaja textilis forkhead box P1 (FOXP1), transcript variant X13, mRNA			1.06514	2.09237	0	0.319655
XM_026697884.1	PREDICTED: Pseudonaja textilis chromosome unknown C4orf47 homolog (CUNH4orf47), transcript variant X1, mRNA			1.06514	2.09237	0	0.302165
XM_026706164.1	PREDICTED: Pseudonaja textilis aspartyl/asparaginyl beta-hydroxylase-like (LOC113440013), transcript varian			1.06514	2.09237	0	0.283071
XM_026717754.1	PREDICTED: Pseudonaja textilis CCR4-NOT transcription complex subunit 10 (CNOT10), transcript variant X3, m			1.06514	2.09237	0	0.254606
XM_026700190.1	PREDICTED: Pseudonaja textilis acyl-CoA dehydrogenase medium chain (ACADM), transcript variant X2, mRNA			1.06514	2.09237	0	0.245155
XM_026706002.1	PREDICTED: Pseudonaja textilis Y+L amino acid transporter 2-like (LOC113439926), transcript variant X3, mRN			1.06514	2.09237	0	0.24357
XM_026707710.1	PREDICTED: Pseudonaja textilis methylmalonyl-CoA mutase (MUT), transcript variant X3, mRNA			1.06514	2.09237	0	0.236992
XM_026699468.1	PREDICTED: Pseudonaja textilis myelin basic protein (MBP), transcript variant X2, mRNA			1.06514	2.09237	0	0.225242
XM_026718788.1	PREDICTED: Pseudonaja textilis lipolysis stimulated lipoprotein receptor (LSR), transcript variant X3, mRNA			1.06514	2.09237	0	0.216708
XM_026696402.1	PREDICTED: Pseudonaja textilis transcription elongation regulator 1 (TCERG1), transcript variant X4, mRNA			1.06514	2.09237	0	0.210305
XM_026706334.1	PREDICTED: Pseudonaja textilis PHD finger protein 14 (PHF14), transcript variant X2, mRNA			1.06514	2.09237	0	0.20839
XM_026698617.1	PREDICTED: Pseudonaja textilis protein phosphatase 1 regulatory subunit 36 (PPP1R36), transcript variant X3			1.06514	2.09237	0	0.205054
XM_026711291.1	PREDICTED: Pseudonaja textilis podocan like 1 (PODNL1), transcript variant X1, mRNA			1.06514	2.09237	0	0.194413
XM_026703264.1	PREDICTED: Pseudonaja textilis ral guanine nucleotide dissociation stimulator like 1 (RGL1), transcript var			1.06514	2.09237	0	0.19105
XM_026723582.1	PREDICTED: Pseudonaja textilis ubiquitin carboxyl-terminal hydrolase 31-like (LOC113452154), partial mRNA			1.06514	2.09237	0	0.181934
XM_026712883.1	PREDICTED: Pseudonaja textilis VPS54, GARP complex subunit (VPS54), transcript variant X3, mRNA			1.06514	2.09237	0	0.176617
XM_026698251.1	PREDICTED: Pseudonaja textilis nephronectin (NPNT), transcript variant X1, mRNA			1.06514	2.09237	0	0.170279
XM_026699362.1	PREDICTED: Pseudonaja textilis erythrocyte membrane protein band 4.1 like 3 (EPB41L3), transcript variant X			1.06514	2.09237	0	0.153361
XM_026697854.1	PREDICTED: Pseudonaja textilis centromere protein E (CENPE), mRNA			1.06514	2.09237	0.00708645	0.119848
XM_026703480.1	PREDICTED: Pseudonaja textilis thyroglobulin (TG), mRNA			1.06514	2.09237	0.00536123	0.0906708
XM_026701007.1	PREDICTED: Pseudonaja textilis interactor of little elongation complex ELL subunit 1 (ICE1), transcript var			1.06514	2.09237	0	0.0893056
XM_026699667.1	PREDICTED: Pseudonaja textilis teneurin transmembrane protein 3 (TENM3), transcript variant X1, mRNA			1.06514	2.09237	0	0.0710345
XM_026698214.1	PREDICTED: Pseudonaja textilis ELOVL fatty acid elongase 6 (ELOVL6), mRNA			1.06394	2.09063	1.46587	4.19091
XM_026711573.1	PREDICTED: Pseudonaja textilis interleukin 27 receptor subunit alpha (IL27RA), mRNA			1.06375	2.09036	0.874993	2.91694
XM_026701411.1	PREDICTED: Pseudonaja textilis negative regulator of reactive oxygen species (NRROS), mRNA			1.06375	2.09036	0.144876	0.912016
XM_026698628.1	PREDICTED: Pseudonaja textilis plexin C1 (PLXNC1), mRNA			1.06293	2.08917	0.841953	2.42343
XM_026699880.1	PREDICTED: Pseudonaja textilis ligand of numb-protein X 1 (LNX1), mRNA			1.06286	2.08907	3.11111	8.58753
XM_026716656.1	PREDICTED: Pseudonaja textilis DExH-box helicase 29 (DHX29), transcript variant X1, mRNA	sp|Q8211|DHX9_HUMAN ATP-dependent RNA helicase A OS=Homo sapiens OX=966 GN=DHX9 PE=1 SV=4		1.06284	2.08904	1.93381	5.345
XM_026724378.1	PREDICTED: Pseudonaja textilis zinc finger protein 557-like (LOC113452883), mRNA	sp|Q9267|ZN75C_HUMAN Putative zinc finger protein 75C OS=Homo sapiens OX=966 GN=ZNF75CP PE=5 SV=2		1.06256	2.08863	2.58493	8.69881
XM_026713521.1	PREDICTED: Pseudonaja textilis heterogeneous nuclear ribonucleoprotein H3 (HNRNPH3), transcript variant X6,			1.0621	2.08797	0.292144	1.14928
XM_026697904.1	PREDICTED: Pseudonaja textilis sorbin and SH3 domain containing 2 (SORBS2), transcript variant X15, mRNA			1.0621	2.08797	0.179846	0.707505
XM_026705721.1	PREDICTED: Pseudonaja textilis tetratricopeptide repeat domain 14 (TTC14), transcript variant X2, mRNA			1.06122	2.0867	22.3581	55.8206
XM_026707359.1	PREDICTED: Pseudonaja textilis GRIP and coiled-coil domain containing 2 (GCC2), transcript variant X1, mRNA			1.06113	2.08657	4.00306	10.3794
XM_026703778.1	PREDICTED: Pseudonaja textilis tight junction protein 2 (TJP2), transcript variant X2, mRNA			1.06091	2.08625	3.25368	8.70268
XM_026707377.1	PREDICTED: Pseudonaja textilis protein Z, vitamin K dependent plasma glycoprotein (PROZ), mRNA			1.06051	2.08567	0.884075	3.22397
XM_026723275.1	PREDICTED: Pseudonaja textilis Rho guanine nucleotide exchange factor 16 (ARHGEF16), transcript variant X3,			1.06035	2.08544	1.10035	3.3382
XM_026720730.1	PREDICTED: Pseudonaja textilis histone H1B-like (LOC113449629), mRNA			1.05972	2.08453	2.55146	7.88536
XM_026706192.1	PREDICTED: Pseudonaja textilis LYN proto-oncogene, Src family tyrosine kinase (LYN), transcript variant X1,	sp|P519|ABL1_HUMAN Tyrosine-protein kinase ABL1 OS=Homo sapiens OX=966 GN=ABL1 PE=1 SV=4		1.05884	2.08326	0.799889	2.54644
XM_026696151.1	PREDICTED: Pseudonaja textilis CD209 antigen-like protein E (LOC113433532), mRNA			1.05819	2.08232	0.737866	3.08509
XM_026712010.1	PREDICTED: Pseudonaja textilis tubulin tyrosine ligase like 5 (TTLL5), transcript variant X5, mRNA			1.05819	2.08232	0.143655	0.600637
XM_026713643.1	PREDICTED: Pseudonaja textilis uncharacterized protein K02A2.6-like (LOC113444769), partial mRNA			1.05789	2.08188	3.56604	10.6222
XM_026722773.1	PREDICTED: Pseudonaja textilis solute carrier family 35 member B4 (SLC35B4), mRNA			1.05695	2.08053	1.57166	5.09459
XM_026721339.1	PREDICTED: Pseudonaja textilis syntaxin 3 (STX3), transcript variant X2, mRNA			1.05691	2.08047	0.60259	2.25662
XM_026704236.1	PREDICTED: Pseudonaja textilis sorting nexin 29 (SNX29), mRNA			1.05691	2.08047	0.371604	1.39161
XM_026715286.1	PREDICTED: Pseudonaja textilis WD repeat domain 7 (WDR7), transcript variant X2, mRNA	sp|Q8C92|TAF5_MOUSE Transcription initiation factor TFIID subunit 5 OS=Mus musculus OX=19 GN=Taf5 PE=1 SV=1		1.05627	2.07955	0.1523	0.61818
XM_026701863.1	PREDICTED: Pseudonaja textilis pyrroline-5-carboxylate reductase 1 (PYCR1), transcript variant X3, mRNA			1.0553	2.07815	3.09776	9.02937
XM_026707351.1	PREDICTED: Pseudonaja textilis glycogenin 2 (GYG2), transcript variant X3, mRNA			1.05529	2.07814	0.870435	2.77693
XM_026709688.1	PREDICTED: Pseudonaja textilis peptidylprolyl isomerase B (PPIB), mRNA			1.05368	2.07582	353.952	843.087
XM_026711509.1	PREDICTED: Pseudonaja textilis GRIP1 associated protein 1 (GRIPAP1), transcript variant X1, mRNA			1.0535	2.07556	0.455635	1.54117
XM_026701567.1	PREDICTED: Pseudonaja textilis plastin 1 (PLS1), transcript variant X1, mRNA			1.05306	2.07493	10.4219	26.2716
XM_026706840.1	PREDICTED: Pseudonaja textilis centrosomal protein 295 (CEP295), transcript variant X4, mRNA			1.05253	2.07416	1.34316	3.74813
XM_026700562.1	PREDICTED: Pseudonaja textilis intersectin 1 (ITSN1), transcript variant X2, mRNA			1.05219	2.07368	2.58544	6.97014
XM_026716082.1	PREDICTED: Pseudonaja textilis ADP ribosylation factor like GTPase 5B (ARL5B), transcript variant X1, mRNA			1.05175	2.07304	0.748362	2.33724
XM_026701780.1	PREDICTED: Pseudonaja textilis BAI1 associated protein 2 (BAIAP2), transcript variant X2, mRNA			1.05166	2.07291	3.10858	8.87382
XM_026711884.1	PREDICTED: Pseudonaja textilis pre-mRNA processing factor 31 (PRPF31), transcript variant X1, mRNA			1.05149	2.07267	2.02111	5.86152
XM_026712163.1	PREDICTED: Pseudonaja textilis sialophorin (SPN), mRNA			1.05045	2.07118	0.33421	1.64858
XM_026718814.1	PREDICTED: Pseudonaja textilis free fatty acid receptor 2-like (LOC113448207), mRNA			1.05015	2.07075	0.0941436	0.902239
XM_026699775.1	PREDICTED: Pseudonaja textilis huntingtin (HTT), mRNA			1.04909	2.06922	7.1564	17.5463
XM_026707728.1	PREDICTED: Pseudonaja textilis bis(5'-adenosyl)-triphosphatase ENPP4-like (LOC113440986), transcript varian			1.04843	2.06828	1.00302	3.50427
XM_026713400.1	PREDICTED: Pseudonaja textilis polypyrimidine tract binding protein 3 (PTBP3), transcript variant X3, mRNA			1.04795	2.06759	0.106013	0.42262
XM_026713950.1	PREDICTED: Pseudonaja textilis bromodomain containing 7 (BRD7), transcript variant X3, mRNA	sp|Q9NPI1|BRD7_HUMAN Bromodomain-containing protein 7 OS=Homo sapiens OX=966 GN=BRD7 PE=1 SV=1		1.04733	2.0667	0.945144	3.10644
XM_026706343.1	PREDICTED: Pseudonaja textilis uncharacterized protein K02A2.6-like (LOC113440131), partial mRNA			1.04711	2.06639	1.43208	4.76982
XM_026699702.1	PREDICTED: Pseudonaja textilis chloride voltage-gated channel 3 (CLCN3), transcript variant X6, mRNA			1.04704	2.06629	10.0427	25.5952
XM_026699293.1	PREDICTED: Pseudonaja textilis ankyrin repeat domain 29 (ANKRD29), mRNA	sp|Q96HA7|TONSL_HUMAN Tonsoku-like protein OS=Homo sapiens OX=966 GN=TONSL PE=1 SV=2		1.04699	2.06621	0.602819	2.20893
XM_026714903.1	PREDICTED: Pseudonaja textilis uncharacterized protein K02A2.6-like (LOC113445621), partial mRNA			1.04632	2.06526	0.257667	2.17888
XM_026711272.1	PREDICTED: Pseudonaja textilis biglycan (BGN), mRNA			1.04585	2.06458	4.11454	10.4873
XM_026708351.1	PREDICTED: Pseudonaja textilis UDP-glucose glycoprotein glucosyltransferase 2 (UGGT2), mRNA			1.04543	2.06398	10.9327	26.9824
XM_026703823.1	PREDICTED: Pseudonaja textilis riboflavin kinase (RFK), mRNA			1.045	2.06337	7.19023	18.6507
XM_026722718.1	PREDICTED: Pseudonaja textilis A-kinase anchoring protein 9 (AKAP9), transcript variant X4, mRNA			1.04373	2.06155	3.2603	8.16411
XM_026716764.1	PREDICTED: Pseudonaja textilis interleukin 31 receptor A (IL31RA), transcript variant X2, mRNA	sp|Q8NI17|IL31R_HUMAN Interleukin-31 receptor subunit alpha OS=Homo sapiens OX=966 GN=IL31RA PE=1 SV=1		1.04338	2.06105	1.19559	3.73513
XM_026714525.1	PREDICTED: Pseudonaja textilis caldesmon 1 (CALD1), transcript variant X2, mRNA			1.0431	2.06065	0.0437127	0.314196
XM_026714876.1	PREDICTED: Pseudonaja textilis zinc metalloproteinase-disintegrin-like NaMP (LOC113445598), mRNA			1.04294	2.06042	1.55074	4.50189
XM_026699727.1	PREDICTED: Pseudonaja textilis ligand dependent nuclear receptor corepressor like (LCORL), transcript varia	sp|Q8N3X6|LCORL_HUMAN Ligand-dependent nuclear receptor corepressor-like protein OS=Homo sapiens OX=966 GN=LCORL PE=1 SV=4		1.0429	2.06037	0.535125	1.57967
XM_026711597.1	PREDICTED: Pseudonaja textilis ectonucleoside triphosphate diphosphohydrolase 5 (ENTPD5), transcript varian			1.04236	2.05959	4.97823	13.408
XM_026711255.1	PREDICTED: Pseudonaja textilis ras homolog family member T1 (RHOT1), transcript variant X3, mRNA			1.04122	2.05797	0.272497	1.04653
XM_026700169.1	PREDICTED: Pseudonaja textilis cystathionine gamma-lyase (CTH), mRNA			1.04047	2.0569	13.1021	33.0233
XM_026719579.1	PREDICTED: Pseudonaja textilis formin homology 2 domain containing 3 (FHOD3), transcript variant X2, mRNA			1.04038	2.05677	0.156019	0.611684
XR_003376434.1	PREDICTED: Pseudonaja textilis uncharacterized LOC113454730 (LOC113454730), ncRNA			1.03741	2.05254	1.22184	7.87822
[truncated: 32,669 more rows]
