# Supplementary material for: Distinct regulatory networks control toxin gene expression in elapid and viperid snakes
Source: BMC Genomics. 2024 Feb 16;25:186. doi: 10.1186/s12864-024-10090-y (PMC10874052; doi:10.1186/s12864-024-10090-y)
Supplement: Supplementary file 3 — Supplementary Material 3 [file 12864_2024_10090_MOESM3_ESM.xlsx]

## Sheet: C.viridis_24HPM
Supplemental Table 7. Gene expression data for viperids from milked and unmilked venom glands.
Gene	Annotation	GFOLD(0.01)	Fold-change	Unmilked_TPM	Milked_TPM
crovir-transcript-SVMP_1	J3S829.1 RecName: Full=Zinc metalloproteinase-disintegrin-like 2a; AltName: Full=Snake venom metalloproteinase; Short=SVMP; Flags: Precursor	5.43134	43.1515	50.3716	2574.38
crovir-transcript-11941	XP_015666456.1 kit ligand isoform X1 [Protobothrops mucrosquamatus]	4.25596	19.1061	0.480304	52.7682
crovir-transcript-953	XP_007425938.3 putative nucleotidyltransferase FAM46B, partial [Python bivittatus]	4.03649	16.4098	10.2002	304.134
crovir-transcript-12236	XP_026550860.1 cyclic AMP-responsive element-binding protein 3-like protein 2 [Notechis scutatus]	3.78196	13.7557	5.36696	102.407
crovir-transcript-7971	XP_015677096.1 sterol 26-hydroxylase, mitochondrial [Protobothrops mucrosquamatus]	3.65101	12.5621	9.95539	154.585
crovir-transcript-9447	AFE84765.1 glutaminyl-peptide cyclotransferases [Sistrurus tergeminus]	3.40985	10.6284	111.249	1190.13
crovir-transcript-7744	XP_015675105.1 protein SPT2 homolog [Protobothrops mucrosquamatus]	3.28839	9.77021	7.90776	97.2921
crovir-transcript-693	XP_015675764.1 apolipoprotein C-I [Protobothrops mucrosquamatus]	3.15494	8.907	13.7606	240.651
crovir-transcript-3320	XP_015665621.1 solute carrier family 15 member 1 [Protobothrops mucrosquamatus]	3.13974	8.81365	29.6837	294.248
crovir-transcript-2319	XP_015677538.1 nuclear receptor subfamily 4 group A member 3 isoform X4 [Protobothrops mucrosquamatus]	3.06837	8.38825	0	14.5001
crovir-transcript-5542	XP_007431448.1 histone deacetylase 3 isoform X2 [Python bivittatus]	2.99048	7.94738	13.3844	131.56
crovir-transcript-15263	XP_015673564.1 calsequestrin-2 [Protobothrops mucrosquamatus]	2.99011	7.94535	0	32.0093
crovir-transcript-9545	XP_015681072.1 CAP-Gly domain-containing linker protein 4 [Protobothrops mucrosquamatus]	2.95366	7.74712	2.03971	35.4898
crovir-transcript-15356	XP_015677343.1 protein AF-9 [Protobothrops mucrosquamatus]	2.85828	7.2515	0.601924	25.1559
crovir-transcript-4839	XP_015680673.1 squalene monooxygenase [Protobothrops mucrosquamatus]	2.852	7.22001	7.75769	76.3382
crovir-transcript-14451	XP_015675438.1 nuclear receptor subfamily 4 group A member 1 [Protobothrops mucrosquamatus]	2.77225	6.83173	21.6923	159.984
crovir-transcript-9439	P67860.1 RecName: Full=Vascular endothelial growth factor A; Short=VEGF-A; AltName: Full=Vascular permeability factor; Short=VPF; Flags: Precursor	2.75453	6.74833	41.0048	296.201
crovir-transcript-1873	XP_013042429.1 PREDICTED: leucine-rich repeat and death domain-containing protein 1 [Anser cygnoides domesticus]	2.6124	6.1152	45.7899	294.648
crovir-transcript-4448	XP_026524545.1 lipopolysaccharide-responsive and beige-like anchor protein isoform X3 [Notechis scutatus]	2.60531	6.08522	0.160051	5.61709
crovir-transcript-14700	XP_015677399.1 aquaporin-5 [Protobothrops mucrosquamatus]	2.56859	5.93229	85.3593	508.967
crovir-transcript-4578	XP_028600734.1 sorbin and SH3 domain-containing protein 2 isoform X2 [Podarcis muralis]	2.47397	5.55571	0.237109	5.2361
crovir-transcript-9410	ETE63915.1 Formin-2, partial [Ophiophagus hannah]	2.47282	5.55128	0.497723	9.11366
crovir-transcript-7759	XP_007431527.1 nucleobindin-2 [Python bivittatus]	2.44501	5.44529	218.117	1182.56
crovir-transcript-260	XP_026530596.1 neuronal PAS domain-containing protein 2-like isoform X2 [Notechis scutatus]	2.4267	5.37662	0	17.0594
crovir-transcript-SVMP_10	F8S108.1 RecName: Full=Zinc metalloproteinase-disintegrin-like 4a; AltName: Full=Snake venom metalloproteinase 7; Short=SVMP; Flags: Precursor	2.42513	5.37077	1058.97	5222.54
crovir-transcript-13409	XP_015682694.2 interleukin-1 receptor-associated kinase-like 2 [Protobothrops mucrosquamatus]	2.41717	5.34122	3.30607	30.3384
crovir-transcript-5568	XP_029140603.1 SUN domain-containing ossification factor [Protobothrops mucrosquamatus]	2.32762	5.01977	11.0711	71.1896
crovir-transcript-11710	XP_007427441.1 serine/threonine-protein kinase pim-3 [Python bivittatus]	2.29629	4.91193	4.89847	54.1385
crovir-transcript-586	XP_026529526.1 microtubule-actin cross-linking factor 1 isoform X1 [Notechis scutatus]	2.29232	4.89843	0.295417	3.86664
crovir-transcript-14814	XP_015670437.1 cyclin-dependent kinase 20 [Protobothrops mucrosquamatus]	2.26328	4.80082	0	13.0106
crovir-transcript-PLA2_B1	Q71QE8.1 RecName: Full=Basic phospholipase A2 Cvv-N6; Short=svPLA2; AltName: Full=Cvv myotoxin; AltName: Full=Phosphatidylcholine 2-acylhydrolase; Flags: Precursor	2.25656	4.77851	1945.04	8738.25
crovir-transcript-13798	XP_029141921.1 LON peptidase N-terminal domain and RING finger protein 1 [Protobothrops mucrosquamatus]	2.24615	4.74415	3.7262	29.085
crovir-transcript-3226	XP_015666553.1 olfactomedin-4 [Protobothrops mucrosquamatus]	2.24134	4.72836	24.5069	155.505
crovir-transcript-16939	XP_029141485.1 serine/threonine-protein kinase mTOR [Protobothrops mucrosquamatus]	2.22735	4.68273	0.283083	7.6552
crovir-transcript-8690	XP_015677892.1 ESF1 homolog [Protobothrops mucrosquamatus]	2.22048	4.66048	16.0049	90.9031
crovir-transcript-5379	ETE68059.1 Leukocyte elastase inhibitor, partial [Ophiophagus hannah]	2.15185	4.44397	36.3155	166.706
crovir-transcript-6058	XP_015668037.1 cytochrome P450 4B1 [Protobothrops mucrosquamatus]	2.14197	4.41364	4.33203	51.119
crovir-transcript-15363	XP_026536064.1 focadhesin isoform X1 [Notechis scutatus]	2.13724	4.3992	11.5374	59.0037
crovir-transcript-2571	XP_015687773.1 keratin, type I cytoskeletal 14 [Protobothrops mucrosquamatus]	2.12853	4.37272	0.658957	16.6466
crovir-transcript-2510	XP_029143180.1 band 3 anion transport protein [Protobothrops mucrosquamatus]	2.09901	4.28415	0.264667	6.55141
crovir-transcript-8197	XP_026530252.1 nuclear receptor subfamily 4 group A member 2-like isoform X1 [Notechis scutatus]	2.08629	4.24655	7.21725	50.4516
crovir-transcript-7751	XP_015675100.1 L-lactate dehydrogenase A chain [Protobothrops mucrosquamatus]	2.08531	4.24366	137.369	592.02
crovir-transcript-2472	XP_015670114.1 1-phosphatidylinositol 4,5-bisphosphate phosphodiesterase delta-3 isoform X1 [Protobothrops mucrosquamatus]	2.07744	4.22058	4.44466	27.3068
crovir-transcript-8096	XP_015673127.1 transcription factor CP2-like protein 1 [Protobothrops mucrosquamatus]	2.05206	4.14698	9.25772	49.4896
crovir-transcript-4639	XP_015670032.1 serine/threonine-protein kinase Nek1 [Protobothrops mucrosquamatus]	2.05027	4.14183	8.67829	45.1278
crovir-transcript-4417	BAN82019.1 aminopeptidase A [Protobothrops flavoviridis]	2.02588	4.0724	13.825	62.9007
crovir-transcript-15138	XP_015670835.1 transient receptor potential cation channel subfamily V member 6 [Protobothrops mucrosquamatus]	2.01338	4.03727	13.0615	61.3162
crovir-transcript-16363	XP_029139501.1 membrane-associated phosphatidylinositol transfer protein 2 [Protobothrops mucrosquamatus]	2.00675	4.01876	8.27848	40.1332
crovir-transcript-317	XP_015676253.1 serine/threonine-protein kinase LMTK2 [Protobothrops mucrosquamatus]	2.00262	4.00727	0.994243	11.6522
crovir-transcript-15225	XP_015677749.1 bifunctional UDP-N-acetylglucosamine 2-epimerase/N-acetylmannosamine kinase [Protobothrops mucrosquamatus]	1.9964	3.99003	17.4401	75.3446
crovir-transcript-7425	XP_010150696.1 PREDICTED: sodium/bile acid cotransporter-like [Eurypyga helias]	1.99521	3.98674	26.4675	141.685
crovir-transcript-15089	XP_015669520.1 mannosyl-oligosaccharide 1,2-alpha-mannosidase IB [Protobothrops mucrosquamatus]	1.98584	3.96093	129.179	491.489
crovir-transcript-15632	XP_013909280.1 PREDICTED: arrestin domain-containing protein 3 isoform X1 [Thamnophis sirtalis]	1.9857	3.96055	10.7793	52.8878
crovir-transcript-6554	XP_015674714.2 protein kinase C-binding protein 1, partial [Protobothrops mucrosquamatus]	1.98528	3.95939	0	10.2119
crovir-transcript-7571	XP_015671499.1 golgin subfamily B member 1 [Protobothrops mucrosquamatus]	1.98482	3.95813	16.0573	63.9766
crovir-transcript-8758	XP_015675740.1 grainyhead-like protein 1 homolog isoform X1 [Protobothrops mucrosquamatus]	1.97767	3.93856	21.9848	105.977
crovir-transcript-8468	XP_015681815.1 trafficking kinesin-binding protein 2 [Protobothrops mucrosquamatus]	1.97118	3.92089	9.37113	43.3891
crovir-transcript-7608	ETE73341.1 Reticulocalbin-1, partial [Ophiophagus hannah]	1.94727	3.85644	80.102	300.994
crovir-transcript-15449	XP_013916573.1 PREDICTED: riboflavin kinase [Thamnophis sirtalis]	1.93601	3.82646	29.7217	126.698
crovir-transcript-11202	XP_015679202.1 protein FAM214A [Protobothrops mucrosquamatus]	1.92815	3.80567	14.0429	63.2918
crovir-transcript-15670	XP_015674028.1 microtubule-associated protein 1B [Protobothrops mucrosquamatus]	1.91078	3.76012	4.36459	21.7148
crovir-transcript-14192	XP_029141040.1 caskin-2 [Protobothrops mucrosquamatus]	1.90582	3.74722	4.56264	24.0333
crovir-transcript-11395	XP_029140453.1 microtubule-associated protein 1A [Protobothrops mucrosquamatus]	1.88785	3.70083	1.05244	8.43603
crovir-transcript-3272	XP_015670125.1 unconventional myosin-Id [Protobothrops mucrosquamatus]	1.8844	3.69199	1.56427	19.0953
crovir-transcript-14136	XP_015665700.1 UDP-GlcNAc:betaGal beta-1,3-N-acetylglucosaminyltransferase-like protein 1 [Protobothrops mucrosquamatus]	1.86933	3.65363	15.4992	79.6104
crovir-transcript-16151	XP_007426082.2 UDP-N-acetylglucosamine--peptide N-acetylglucosaminyltransferase 110 kDa subunit [Python bivittatus]	1.85772	3.62434	47.7818	176.328
crovir-transcript-12092	XP_015672206.1 synaptogyrin-1 isoform X3 [Protobothrops mucrosquamatus]	1.83754	3.574	4.04039	24.8606
crovir-transcript-6549	XP_015674712.2 nuclear receptor coactivator 3 [Protobothrops mucrosquamatus]	1.83515	3.56809	4.22373	20.409
crovir-transcript-12065	XP_015668999.1 sterol regulatory element-binding protein 2 [Protobothrops mucrosquamatus]	1.82624	3.54612	20.4083	79.7517
crovir-transcript-543	XP_015743321.1 putative RNA-binding protein Luc7-like 1 isoform X1 [Python bivittatus]	1.81402	3.51621	33.4858	145.312
crovir-transcript-11799	XP_015672392.1 sodium-coupled neutral amino acid transporter 2 [Protobothrops mucrosquamatus]	1.78322	3.44194	5.05545	27.085
crovir-transcript-6247	XP_026532670.1 uncharacterized protein LOC113418149 isoform X2 [Notechis scutatus]	1.77749	3.42829	20.285	81.5031
crovir-transcript-14123	XP_015670693.1 ubiquitin carboxyl-terminal hydrolase 43 [Protobothrops mucrosquamatus]	1.77359	3.41904	10.8961	43.8913
crovir-transcript-14421	EMP40180.1 Putative ATP-dependent RNA helicase DDX5 [Chelonia mydas]	1.77264	3.41679	100.473	362.9
crovir-transcript-9782	XP_015667617.1 ectonucleoside triphosphate diphosphohydrolase 6 isoform X2 [Protobothrops mucrosquamatus]	1.76673	3.40282	84.2357	290.361
crovir-transcript-14017	ETE63773.1 Protein KIBRA, partial [Ophiophagus hannah]	1.75681	3.3795	8.7714	40.1527
crovir-transcript-11944	XP_029138977.1 plasma membrane calcium-transporting ATPase 1 isoform X1 [Protobothrops mucrosquamatus]	1.75375	3.37234	39.2579	129.956
crovir-transcript-10915	XP_015670418.1 fibronectin type III domain-containing protein 3B [Protobothrops mucrosquamatus]	1.75224	3.36881	13.9889	53.1924
crovir-transcript-9109	XP_015677061.1 dermatan-sulfate epimerase [Protobothrops mucrosquamatus]	1.74898	3.36121	2.83239	18.7764
crovir-transcript-311	XP_029140866.1 SUN domain-containing protein 1 [Protobothrops mucrosquamatus]	1.72675	3.30981	0.772741	14.8045
crovir-transcript-10731	EMP33301.1 Calcium-binding protein 39 [Chelonia mydas]	1.71895	3.29197	58.7337	200.911
crovir-transcript-4641	XP_015670004.1 H(+)/Cl(-) exchange transporter 3 isoform X1 [Protobothrops mucrosquamatus]	1.71859	3.29115	24.8385	86.6168
crovir-transcript-SVSP_5	AUS82548.1 serine endopeptidase [Crotalus scutulatus]	1.71621	3.28572	16656	48342.8
crovir-transcript-14825	XP_029140353.1 E3 ubiquitin-protein ligase HUWE1 [Protobothrops mucrosquamatus]	1.70279	3.2553	1.43231	10.5179
crovir-transcript-8251	BAP39944.1 venom dipeptidylpeptidase IV [Protobothrops elegans]	1.70185	3.25318	81.6897	266.937
crovir-transcript-7566	XP_015673882.1 ETS-related transcription factor Elf-5 isoform X1 [Protobothrops mucrosquamatus]	1.69882	3.24635	37.5751	128.505
crovir-transcript-4051	XP_015683701.1 TATA box-binding protein-associated factor RNA polymerase I subunit D [Protobothrops mucrosquamatus]	1.68703	3.21993	1.18377	15.2031
crovir-transcript-2220	XP_015667234.1 peptidyl-prolyl cis-trans isomerase FKBP9 isoform X1 [Protobothrops mucrosquamatus]	1.68461	3.21453	29.2193	101.86
crovir-transcript-7055	XP_015668723.1 kinesin light chain 1 [Protobothrops mucrosquamatus]	1.67968	3.20357	2.52039	13.3126
crovir-transcript-10744	XP_015676379.1 2-phosphoxylose phosphatase 1 [Protobothrops mucrosquamatus]	1.66871	3.1793	11.9358	48.6866
crovir-transcript-8674	XP_013037601.1 PREDICTED: 1-phosphatidylinositol 4,5-bisphosphate phosphodiesterase beta-1 isoform X8 [Anser cygnoides domesticus]	1.6677	3.17708	0.607789	7.70275
crovir-transcript-2292	XP_015677064.1 protein disulfide-isomerase A4 [Protobothrops mucrosquamatus]	1.66233	3.16527	511.434	1487.63
crovir-transcript-8477	XP_026579809.1 constitutive coactivator of PPAR-gamma-like protein 1 [Pseudonaja textilis]	1.6588	3.15754	113.966	343.443
crovir-transcript-3715	XP_015679189.1 E3 ubiquitin-protein ligase listerin [Protobothrops mucrosquamatus]	1.65523	3.14973	12.6043	45.7809
crovir-transcript-8423	XP_015676462.1 zinc transporter ZIP10 isoform X1 [Protobothrops mucrosquamatus]	1.65388	3.14679	13.3716	52.1705
crovir-transcript-2212	XP_015667225.1 golgin subfamily A member 4 isoform X1 [Protobothrops mucrosquamatus]	1.65008	3.13851	21.9457	74.2489
crovir-transcript-7747	EMP24428.1 hypothetical protein UY3_18506, partial [Chelonia mydas]	1.64201	3.121	45.642	154.332
crovir-transcript-9588	XP_015675661.1 presenilin-2 isoform X2 [Protobothrops mucrosquamatus]	1.63581	3.10762	42.0478	132.582
crovir-transcript-5695	XP_015674119.1 glutaredoxin 2 [Protobothrops mucrosquamatus]	1.63319	3.10198	8.57512	34.7519
crovir-transcript-10709	XP_015674145.1 vigilin isoform X1 [Protobothrops mucrosquamatus]	1.62851	3.09194	92.6893	278.714
crovir-transcript-10467	XP_029139841.1 PDZ domain-containing protein 8 [Protobothrops mucrosquamatus]	1.62686	3.0884	0	4.19954
crovir-transcript-5148	XP_015674728.1 aquaporin-4 [Protobothrops mucrosquamatus]	1.62686	3.0884	0.274624	4.91216
crovir-transcript-9194	XP_015669325.1 jouberin [Protobothrops mucrosquamatus]	1.61523	3.0636	3.57981	15.9879
crovir-transcript-5360	XP_015670603.1 enoyl-CoA delta isomerase 2, mitochondrial [Protobothrops mucrosquamatus]	1.61349	3.05991	54.2314	181.593
crovir-transcript-13852	XP_015681444.1 alpha-1,3-mannosyl-glycoprotein 4-beta-N-acetylglucosaminyltransferase B [Protobothrops mucrosquamatus]	1.61317	3.05923	23.0783	82.3639
crovir-transcript-952	XP_015674212.1 metal transporter CNNM4-like [Protobothrops mucrosquamatus]	1.60601	3.04409	0	5.0456
crovir-transcript-2818	XP_015665786.1 apolipoprotein B receptor [Protobothrops mucrosquamatus]	1.60069	3.03288	7.66983	33.4845
crovir-transcript-4490	XP_015677783.1 nocturnin isoform X1 [Protobothrops mucrosquamatus]	1.59335	3.01749	16.9291	65.1951
crovir-transcript-3350	XP_026564189.1 probable phospholipid-transporting ATPase IH isoform X1 [Pseudonaja textilis]	1.58947	3.00939	9.00254	31.6076
crovir-transcript-8677	XP_015669032.1 1-phosphatidylinositol 4,5-bisphosphate phosphodiesterase beta-4 [Protobothrops mucrosquamatus]	1.58368	2.99733	9.57232	36.4257
crovir-transcript-14159	XP_015676272.1 SEC14-like protein 1 [Protobothrops mucrosquamatus]	1.57005	2.96915	47.9067	144.947
crovir-transcript-15591	XP_026529086.1 colorectal mutant cancer protein isoform X2 [Notechis scutatus]	1.56799	2.96491	4.07986	17.2105
crovir-transcript-6561	XP_015678282.1 brefeldin A-inhibited guanine nucleotide-exchange protein 2 [Protobothrops mucrosquamatus]	1.56249	2.95363	5.98673	20.844
crovir-transcript-3515	XP_026530736.1 sex comb on midleg-like protein 2 [Notechis scutatus]	1.5498	2.92777	0.66203	5.6823
crovir-transcript-7140	XP_015681289.1 protein sel-1 homolog 1 [Protobothrops mucrosquamatus]	1.53817	2.90426	29.2331	89.2825
crovir-transcript-7381	XP_029139963.1 tyrosine-protein kinase receptor TYRO3 [Protobothrops mucrosquamatus]	1.5343	2.89648	0.457056	7.67161
crovir-transcript-2447	XP_015686971.1 eukaryotic translation initiation factor 2-alpha kinase 3 [Protobothrops mucrosquamatus]	1.53343	2.89473	52.4609	151.998
crovir-transcript-16354	XP_026575533.1 piezo-type mechanosensitive ion channel component 1 [Pseudonaja textilis]	1.53311	2.89409	8.49545	30.9107
crovir-transcript-PLA2_K	Q8UVZ7.1 RecName: Full=Basic phospholipase A2 homolog Cax-K49; Short=svPLA2 homolog; Flags: Precursor	1.53208	2.89202	15.4947	106.019
crovir-transcript-5213	XP_015669752.1 ankyrin repeat domain-containing protein 12 [Protobothrops mucrosquamatus]	1.52569	2.87924	6.45408	22.4435
crovir-transcript-3910	XP_026537674.1 neurobeachin isoform X2 [Notechis scutatus]	1.52343	2.87474	10.0231	36.0566
crovir-transcript-5989	XP_026521715.1 delta(24)-sterol reductase isoform X2 [Notechis scutatus]	1.52095	2.8698	39.4561	137.717
crovir-transcript-2417	XP_029143063.1 angiotensin-converting enzyme [Protobothrops mucrosquamatus]	1.51713	2.86221	7.3338	25.8222
crovir-transcript-9662	XP_015670261.1 E3 ubiquitin-protein ligase UBR2 isoform X1 [Protobothrops mucrosquamatus]	1.51553	2.85904	5.01591	17.946
crovir-transcript-2146	XP_015678156.1 prostatic acid phosphatase [Protobothrops mucrosquamatus]	1.51207	2.85219	0.482329	7.97315
crovir-transcript-1874	XP_015666117.1 ankyrin repeat and IBR domain-containing protein 1 isoform X1 [Protobothrops mucrosquamatus]	1.51102	2.85011	21.1621	64.0302
crovir-transcript-1928	XP_015667043.1 dnaJ homolog subfamily C member 1 [Protobothrops mucrosquamatus]	1.50994	2.84798	20.7937	90.4498
crovir-transcript-3632	XP_015683626.1 cystathionine beta-synthase [Protobothrops mucrosquamatus]	1.50228	2.8329	42.9754	128.124
crovir-transcript-11940	XP_015666451.1 centrosomal protein of 290 kDa [Protobothrops mucrosquamatus]	1.50168	2.83172	0.582178	4.42197
crovir-transcript-17103	XP_029142075.1 golgin subfamily B member 1 [Protobothrops mucrosquamatus]	1.49924	2.82694	23.7625	69.4906
crovir-transcript-11689	XP_025029231.1 protein kinase C and casein kinase substrate in neurons protein 2 isoform X1 [Python bivittatus]	1.49641	2.8214	41.5168	120.749
crovir-transcript-17071	XP_015681066.1 protein transport protein Sec16A [Protobothrops mucrosquamatus]	1.48841	2.8058	6.59802	26.0595
crovir-transcript-8814	XP_015668143.1 testis development-related protein [Protobothrops mucrosquamatus]	1.48835	2.80568	42.6638	122.24
crovir-transcript-9676	XP_015668571.1 neutral and basic amino acid transport protein rBAT [Protobothrops mucrosquamatus]	1.4883	2.80558	27.9356	89.3228
crovir-transcript-17091	XP_026538527.1 mediator of RNA polymerase II transcription subunit 13 isoform X1 [Notechis scutatus]	1.4819	2.79316	0.323371	5.23584
crovir-transcript-10516	XP_015668274.1 STE20-like serine/threonine-protein kinase [Protobothrops mucrosquamatus]	1.47824	2.78609	8.28649	26.8778
crovir-transcript-3665	XP_015669293.1 bromodomain and WD repeat-containing protein 1 [Protobothrops mucrosquamatus]	1.4706	2.77137	3.64566	13.0456
crovir-transcript-4740	XP_023957249.1 ubiquitin carboxyl-terminal hydrolase 46 isoform X2 [Chrysemys picta bellii]	1.46849	2.76732	2.14771	17.4328
crovir-transcript-5180	XP_015668961.1 rho-associated protein kinase 1 [Protobothrops mucrosquamatus]	1.45943	2.75	2.18322	10.9868
crovir-transcript-5483	XP_026528311.1 adenylate cyclase type 2 [Notechis scutatus]	1.4593	2.74975	5.81347	23.3181
crovir-transcript-7045	XP_015668724.1 LBH domain-containing protein 2 [Protobothrops mucrosquamatus]	1.45884	2.74887	0.279167	4.44912
crovir-transcript-9561	XP_015675665.1 inositol-trisphosphate 3-kinase B [Protobothrops mucrosquamatus]	1.45865	2.74851	2.80079	30.747
crovir-transcript-15188	XP_015669310.1 beta-1,4-galactosyltransferase 1 [Protobothrops mucrosquamatus]	1.45682	2.74503	22.5437	66.8013
crovir-transcript-2034	#N/A	1.45036	2.73276	12.8284	52.6472
crovir-transcript-1812	ETE72642.1 Cullin-2, partial [Ophiophagus hannah]	1.4486	2.72943	14.0546	57.6092
crovir-transcript-7085	XP_015679541.1 heat shock protein HSP 90-alpha [Protobothrops mucrosquamatus]	1.4427	2.71829	125.932	335.968
crovir-transcript-4979	XP_015669469.1 calbindin isoform X1 [Protobothrops mucrosquamatus]	1.43699	2.70755	483.7	1219.79
crovir-transcript-2263	XP_015668553.1 transcriptional activator GLI3 [Protobothrops mucrosquamatus]	1.43541	2.70459	0.124657	1.95497
crovir-transcript-4642	XP_015672045.1 E3 ubiquitin-protein ligase SH3RF1 [Protobothrops mucrosquamatus]	1.42742	2.68965	1.99776	11.6666
crovir-transcript-12732	XP_015676943.1 CMP-N-acetylneuraminate-beta-galactosamide-alpha-2,3-sialyltransferase 4 isoform X3 [Protobothrops mucrosquamatus]	1.42564	2.68634	35.4798	104.853
crovir-transcript-5615	XP_015672125.1 ER degradation-enhancing alpha-mannosidase-like protein 3 [Protobothrops mucrosquamatus]	1.42097	2.67765	6.85508	26.4409
crovir-transcript-4859	XP_015680867.1 fer-1-like protein 6 [Protobothrops mucrosquamatus]	1.41391	2.66458	20.6606	59.799
crovir-transcript-10753	XP_015673345.1 long-chain-fatty-acid--CoA ligase 3 [Protobothrops mucrosquamatus]	1.41281	2.66255	113.698	287.745
crovir-transcript-13406	ETE71343.1 Cullin-associated NEDD8-dissociated protein 1, partial [Ophiophagus hannah]	1.40713	2.65209	0.570402	6.04426
crovir-transcript-5141	XP_015677418.1 trafficking protein particle complex subunit 8 [Protobothrops mucrosquamatus]	1.40615	2.65029	7.35491	24.6363
crovir-transcript-15593	XP_015677874.1 adenomatous polyposis coli protein [Protobothrops mucrosquamatus]	1.40073	2.64035	3.49876	12.0029
crovir-transcript-10787	XP_007433184.1 short transient receptor potential channel 1 [Python bivittatus]	1.40066	2.64022	1.50261	9.93559
crovir-transcript-9444	XP_015671983.1 zinc transporter 6 [Protobothrops mucrosquamatus]	1.39822	2.63576	10.7824	34.1122
crovir-transcript-6418	XP_015671064.1 lysine-specific demethylase 5B [Protobothrops mucrosquamatus]	1.39786	2.6351	11.3393	35.1448
crovir-transcript-3528	XP_015680834.1 MAP7 domain-containing protein 2 isoform X1 [Protobothrops mucrosquamatus]	1.38355	2.6091	7.824	27.4637
crovir-transcript-11705	XP_026558756.1 ceramide kinase [Pseudonaja textilis]	1.38263	2.60743	1.39533	12.0651
crovir-transcript-10614	XP_019484953.1 PREDICTED: myelin-associated neurite-outgrowth inhibitor isoform X1 [Hipposideros armiger]	1.37504	2.59375	8.24447	29.0043
crovir-transcript-2139	XP_015678799.1 1-acylglycerol-3-phosphate O-acyltransferase ABHD5 [Protobothrops mucrosquamatus]	1.37307	2.59021	1.08195	9.29414
crovir-transcript-6220	XP_013907230.1 PREDICTED: SAM pointed domain-containing Ets transcription factor isoform X1 [Thamnophis sirtalis]	1.36527	2.57625	9.5748	31.6791
crovir-transcript-1946	XP_015667054.1 sickle tail protein homolog [Protobothrops mucrosquamatus]	1.36482	2.57544	5.76193	19.168
crovir-transcript-7047	XP_026554336.1 eukaryotic translation initiation factor 5 [Pseudonaja textilis]	1.36417	2.57428	245.921	598.591
crovir-transcript-2866	ETE66692.1 Branched-chain-amino-acid aminotransferase, mitochondrial, partial [Ophiophagus hannah]	1.36092	2.56849	63.7282	175.418
crovir-transcript-8439	XP_028607619.1 splicing factor 3B subunit 1 isoform X1 [Podarcis muralis]	1.35911	2.56527	66.0779	168.477
crovir-transcript-15612	XP_015687427.1 RNA polymerase II elongation factor ELL2 [Protobothrops mucrosquamatus]	1.3535	2.55531	76.0162	198.496
crovir-transcript-6969	XP_015686636.1 prostaglandin E2 receptor EP2 subtype-like, partial [Protobothrops mucrosquamatus]	1.34211	2.53522	26.6516	75.9584
crovir-transcript-11841	ETE65998.1 TBC1 domain family member 30, partial [Ophiophagus hannah]	1.34087	2.53304	11.2123	44.2928
crovir-transcript-10458	XP_013925383.1 PREDICTED: eukaryotic translation initiation factor 3 subunit A [Thamnophis sirtalis]	1.33986	2.53127	45.7155	116.815
crovir-transcript-2890	XP_026567934.1 leukocyte receptor cluster member 8 isoform X2 [Pseudonaja textilis]	1.33406	2.52111	6.3341	27.5636
crovir-transcript-1930	XP_015667043.1 dnaJ homolog subfamily C member 1 [Protobothrops mucrosquamatus]	1.33278	2.51888	35.8751	106.884
crovir-transcript-8354	XP_029141021.1 dnaJ homolog subfamily C member 10 [Protobothrops mucrosquamatus]	1.33051	2.51492	2.32258	14.6355
crovir-transcript-10005	XP_015671024.1 vitamin K epoxide reductase complex subunit 1-like protein 1 [Protobothrops mucrosquamatus]	1.32888	2.51208	12.6747	43.9632
crovir-transcript-11416	XP_015677505.1 uncharacterized protein KIAA0513 homolog [Protobothrops mucrosquamatus]	1.32636	2.50769	9.6353	30.1196
crovir-transcript-11882	XP_015667273.1 ras-related protein Rab-21 [Protobothrops mucrosquamatus]	1.3263	2.50759	55.5204	145.445
crovir-transcript-12042	F8S101.1 RecName: Full=Phospholipase B; Short=PLB; Flags: Precursor	1.31973	2.49619	772.71	1781.35
crovir-transcript-194	XP_015682264.1 THO complex subunit 2 [Protobothrops mucrosquamatus]	1.31275	2.48415	2.17346	12.7921
crovir-transcript-3297	XP_026564156.1 AN1-type zinc finger protein 4 isoform X1 [Pseudonaja textilis]	1.31199	2.48284	7.20263	25.4699
crovir-transcript-5605	XP_029139398.1 laminin subunit gamma-1 [Protobothrops mucrosquamatus]	1.31072	2.48065	0.422793	4.1934
crovir-transcript-13885	XP_013925414.1 PREDICTED: pituitary homeobox 1 [Thamnophis sirtalis]	1.30358	2.46841	0	9.50134
crovir-transcript-3289	XP_029141602.1 cilia- and flagella-associated protein 99 [Protobothrops mucrosquamatus]	1.30358	2.46841	0	7.34366
crovir-transcript-5324	XP_015666306.1 zinc finger protein 40 [Protobothrops mucrosquamatus]	1.30191	2.46555	2.86679	9.6723
crovir-transcript-9127	XP_015669643.1 tumor protein D53 isoform X2 [Protobothrops mucrosquamatus]	1.3005	2.46314	8.01724	32.6226
crovir-transcript-4723	ETE64799.1 Exocyst complex component 1, partial [Ophiophagus hannah]	1.29931	2.46111	1.38906	11.3435
crovir-transcript-8596	ETE70121.1 Lanosterol synthase, partial [Ophiophagus hannah]	1.29686	2.45694	3.02086	13.5957
crovir-transcript-11707	XP_015673550.1 zinc finger BED domain-containing protein 4 [Protobothrops mucrosquamatus]	1.29161	2.44801	2.47086	14.333
crovir-transcript-2624	XP_015665934.1 importin subunit beta-1 [Protobothrops mucrosquamatus]	1.29035	2.44587	14.6518	45.5423
crovir-transcript-9600	XP_007426350.1 sphingolipid delta(4)-desaturase DES1 [Python bivittatus]	1.28931	2.44411	57.12	152.36
crovir-transcript-14036	XP_026551940.1 probable phospholipid-transporting ATPase VB [Pseudonaja textilis]	1.28819	2.44221	2.29131	8.94886
crovir-transcript-4501	XP_015674944.1 la-related protein 1B [Protobothrops mucrosquamatus]	1.28515	2.43707	11.6616	32.1157
crovir-transcript-2594	XP_015670642.1 YTH domain-containing protein 1 [Protobothrops mucrosquamatus]	1.28431	2.43566	12.5773	37.7137
crovir-transcript-1798	XP_026538508.1 isopentenyl-diphosphate Delta-isomerase 1-like isoform X1 [Notechis scutatus]	1.28031	2.42891	185.424	442.369
crovir-transcript-2473	XP_015670115.1 1-phosphatidylinositol 4,5-bisphosphate phosphodiesterase delta-3 isoform X2 [Protobothrops mucrosquamatus]	1.27923	2.42709	0.778292	7.55439
crovir-transcript-11381	XP_013929651.1 PREDICTED: uveal autoantigen with coiled-coil domains and ankyrin repeats isoform X2 [Thamnophis sirtalis]	1.27884	2.42644	12.621	34.7285
crovir-transcript-7243	XP_015668561.1 rho GTPase-activating protein 5 [Protobothrops mucrosquamatus]	1.2776	2.42435	19.0456	48.0448
crovir-transcript-3623	XP_029139777.1 ICOS ligand [Protobothrops mucrosquamatus]	1.27658	2.42264	3.32984	17.5325
crovir-transcript-3692	BAN82075.1 hypothetical protein [Protobothrops flavoviridis]	1.27502	2.42002	26.2188	63.4985
crovir-transcript-10214	BAN82064.1 hypothetical protein, partial [Protobothrops flavoviridis]	1.27462	2.41935	3.47102	13.8748
crovir-transcript-13866	XP_015673178.1 protein FAM13B [Protobothrops mucrosquamatus]	1.27274	2.4162	5.51949	17.6833
crovir-transcript-3345	XP_015671074.1 low-density lipoprotein receptor [Protobothrops mucrosquamatus]	1.27064	2.41269	56.7032	134.577
crovir-transcript-5544	XP_015684384.1 ribosome-binding protein 1 isoform X1 [Protobothrops mucrosquamatus]	1.26576	2.40454	46.2897	113.131
crovir-transcript-4869	XP_026545211.1 beta-1-syntrophin [Notechis scutatus]	1.26437	2.40222	52.2533	149.353
crovir-transcript-6421	XP_015671057.1 growth/differentiation factor 5 [Protobothrops mucrosquamatus]	1.25997	2.39491	50.2186	127.649
crovir-transcript-11687	XP_015679006.1 ADP-ribosylation factor GTPase-activating protein 3 isoform X1 [Protobothrops mucrosquamatus]	1.25904	2.39336	165.575	390.358
crovir-transcript-14987	XP_015668768.1 calreticulin [Protobothrops mucrosquamatus]	1.25572	2.38786	3570.97	7616.69
crovir-transcript-8937	F8S0Z7.2 RecName: Full=Snake venom 5'-nucleotidase; Short=5'-NT; AltName: Full=Ecto-5'-nucleotidase; Flags: Precursor	1.25553	2.38755	1129.74	2438.6
crovir-transcript-11715	XP_015670156.1 traB domain-containing protein isoform X1 [Protobothrops mucrosquamatus]	1.25486	2.38644	46.7508	119.386
crovir-transcript-1875	XP_029139848.1 A-kinase anchor protein 9 [Protobothrops mucrosquamatus]	1.25351	2.38421	6.6819	18.1338
crovir-transcript-12663	XP_015669223.1 rho guanine nucleotide exchange factor 12 [Protobothrops mucrosquamatus]	1.25106	2.38016	4.85514	16.4632
crovir-transcript-15848	XP_015682821.1 LMBR1 domain-containing protein 2 [Protobothrops mucrosquamatus]	1.23746	2.35783	11.3177	30.3204
crovir-transcript-8944	XP_015676555.1 sentrin-specific protease 6 [Protobothrops mucrosquamatus]	1.23582	2.35515	7.67972	22.8738
crovir-transcript-2194	XP_015678295.1 rab effector MyRIP [Protobothrops mucrosquamatus]	1.23558	2.35476	13.1466	36.3354
crovir-transcript-200	XP_013911411.1 PREDICTED: THO complex subunit 2-like [Thamnophis sirtalis]	1.23158	2.34824	6.79649	34.6971
crovir-transcript-4475	XP_015672665.1 ubiquitin carboxyl-terminal hydrolase 38 [Protobothrops mucrosquamatus]	1.23134	2.34785	11.471	34.0609
crovir-transcript-16237	XP_015666924.1 ankyrin repeat domain-containing protein 11 [Protobothrops mucrosquamatus]	1.22985	2.34543	20.9787	50.8747
crovir-transcript-8811	XP_026530121.1 arf-GAP with SH3 domain, ANK repeat and PH domain-containing protein 2 isoform X1 [Notechis scutatus]	1.22464	2.33697	0.682667	4.68754
crovir-transcript-4711	XP_029142088.1 LOW QUALITY PROTEIN: LON peptidase N-terminal domain and RING finger protein 1 [Protobothrops mucrosquamatus]	1.224	2.33593	4.83689	17.6314
crovir-transcript-8285	XP_007421899.1 peptidyl-prolyl cis-trans isomerase G [Python bivittatus]	1.22339	2.33495	13.5618	35.7291
crovir-transcript-3676	XP_015678660.1 carbonyl reductase [NADPH] 1 [Protobothrops mucrosquamatus]	1.21987	2.32926	3.1083	17.1649
crovir-transcript-7930	XP_015681493.1 lysine-specific demethylase 2A [Protobothrops mucrosquamatus]	1.2185	2.32705	3.57393	14.3657
crovir-transcript-7609	XP_013916612.1 PREDICTED: protein lin-7 homolog C [Thamnophis sirtalis]	1.21821	2.32658	4.343	19.9913
crovir-transcript-3593	XP_015670392.1 probable ubiquitin carboxyl-terminal hydrolase FAF-X [Protobothrops mucrosquamatus]	1.21746	2.32537	15.7117	38.6648
crovir-transcript-10788	XP_015677364.1 U2 snRNP-associated SURP motif-containing protein isoform X1 [Protobothrops mucrosquamatus]	1.21655	2.3239	4.94681	18.3915
crovir-transcript-4665	XP_015670441.2 biorientation of chromosomes in cell division protein 1-like 1 [Protobothrops mucrosquamatus]	1.21397	2.31975	13.8952	34.9931
crovir-transcript-917	XP_015669809.1 protein 4.1 [Protobothrops mucrosquamatus]	1.21268	2.31768	7.50576	27.1478
crovir-transcript-1570	XP_015683646.1 multiple epidermal growth factor-like domains protein 9 [Protobothrops mucrosquamatus]	1.20565	2.30641	10.9596	43.6662
crovir-transcript-14644	XP_015672627.1 retinol dehydrogenase 16 [Protobothrops mucrosquamatus]	1.20357	2.30309	63.0287	155.764
crovir-transcript-15484	XP_013924642.1 PREDICTED: ras and EF-hand domain-containing protein [Thamnophis sirtalis]	1.19407	2.28797	2.72402	14.7789
crovir-transcript-11939	XP_015666455.1 protein O-mannosyl-transferase TMTC3 [Protobothrops mucrosquamatus]	1.19284	2.28602	5.87367	19.1344
crovir-transcript-15586	ETE63068.1 StAR-related lipid transfer protein 4, partial [Ophiophagus hannah]	1.19208	2.28482	16.0444	42.9243
crovir-transcript-7420	XP_015669585.1 arginase-2, mitochondrial [Protobothrops mucrosquamatus]	1.19154	2.28396	21.5411	59.9034
crovir-transcript-12069	XP_015669086.1 zinc finger CCCH domain-containing protein 7B [Protobothrops mucrosquamatus]	1.19051	2.28233	9.74872	25.5819
crovir-transcript-5214	XP_015669749.1 ralA-binding protein 1 [Protobothrops mucrosquamatus]	1.18905	2.28003	7.14785	26.9409
crovir-transcript-12043	XP_015687632.1 heat-stable enterotoxin receptor [Protobothrops mucrosquamatus]	1.18566	2.27467	13.3734	35.7112
crovir-transcript-3960	XP_015672515.1 myotubularin-related protein 6 [Protobothrops mucrosquamatus]	1.18254	2.26976	7.11146	23.5747
crovir-transcript-7673	XP_015675536.1 fatty acyl-CoA reductase 1 isoform X3 [Protobothrops mucrosquamatus]	1.18115	2.26757	133.904	289.297
crovir-transcript-12000	XP_015676399.1 small subunit processome component 20 homolog [Protobothrops mucrosquamatus]	1.17271	2.25435	13.8078	35.7179
crovir-transcript-4213	XP_026538684.1 protein PRR14L isoform X2 [Notechis scutatus]	1.16985	2.24988	5.12349	15.2913
crovir-transcript-5679	XP_015680218.1 influenza virus NS1A-binding protein [Protobothrops mucrosquamatus]	1.1681	2.24716	35.3618	85.05
crovir-transcript-2040	XP_015666061.1 coiled-coil domain-containing protein 126 [Protobothrops mucrosquamatus]	1.16799	2.24698	0	16.6303
crovir-transcript-13232	XP_015677473.1 histone deacetylase 11 [Protobothrops mucrosquamatus]	1.16799	2.24698	0.376753	4.91847
crovir-transcript-8712	XP_015678772.1 ornithine decarboxylase [Protobothrops mucrosquamatus]	1.16732	2.24594	686.96	1429.09
crovir-transcript-8350	XP_026552738.1 sperm-specific antigen 2 isoform X1 [Pseudonaja textilis]	1.16325	2.23961	27.3174	66.2219
crovir-transcript-11427	XP_026539818.1 genetic suppressor element 1 isoform X3 [Notechis scutatus]	1.16192	2.23755	8.7228	25.2309
crovir-transcript-2071	XP_015666089.1 peptidyl-prolyl cis-trans isomerase FKBP14 [Protobothrops mucrosquamatus]	1.16138	2.23671	70.6503	171.048
crovir-transcript-9640	XP_029139760.1 SERTA domain-containing protein 4 [Protobothrops mucrosquamatus]	1.1598	2.23426	49.034	117.785
crovir-transcript-13850	ETE68748.1 Dual specificity protein kinase CLK4, partial [Ophiophagus hannah]	1.15848	2.23222	0.546913	7.09352
crovir-transcript-1368	XP_013921767.1 PREDICTED: regulator of G-protein signaling 3 [Thamnophis sirtalis]	1.1559	2.22823	2.81544	9.43448
crovir-transcript-1766	XP_029138786.1 histone-lysine N-methyltransferase 2C [Protobothrops mucrosquamatus]	1.15495	2.22677	3.32127	9.07359
crovir-transcript-10528	XP_026520431.1 protein RRP5 homolog isoform X1 [Notechis scutatus]	1.15224	2.22259	4.97791	14.1426
crovir-transcript-4469	XP_015669998.1 ATP-binding cassette sub-family E member 1 [Protobothrops mucrosquamatus]	1.15217	2.22248	29.0168	69.8768
crovir-transcript-6218	ETE65953.1 Protein kinase C and casein kinase substrate in neurons protein 1, partial [Ophiophagus hannah]	1.15075	2.22029	1.86381	12.1659
crovir-transcript-5455	XP_015677177.1 zinc transporter ZIP6 [Protobothrops mucrosquamatus]	1.14806	2.21616	148.486	319.117
crovir-transcript-8551	XP_015668199.1 transcriptional regulator ATRX [Protobothrops mucrosquamatus]	1.14475	2.21108	13.8214	36.5974
crovir-transcript-14628	XP_015672622.1 nuclear receptor subfamily 1 group D member 2-like [Protobothrops mucrosquamatus]	1.13889	2.20212	4.27092	17.2469
crovir-transcript-2553	XP_029143193.1 rap guanine nucleotide exchange factor-like 1 [Protobothrops mucrosquamatus]	1.13424	2.19503	2.59641	13.5206
crovir-transcript-13616	XP_015671339.1 5'-nucleotidase domain-containing protein 2 [Protobothrops mucrosquamatus]	1.13379	2.19434	17.8337	43.8794
crovir-transcript-2354	XP_029140349.1 succinate dehydrogenase [ubiquinone] flavoprotein subunit, mitochondrial [Protobothrops mucrosquamatus]	1.13158	2.19099	110.623	239.583
crovir-transcript-11800	XP_015672389.1 protein SCAF11 [Protobothrops mucrosquamatus]	1.1295	2.18783	8.65569	22.9807
crovir-transcript-9627	XP_015684353.1 protein enabled homolog isoform X1 [Protobothrops mucrosquamatus]	1.12921	2.18739	5.47131	15.5667
crovir-transcript-8231	XP_029139755.1 bromodomain adjacent to zinc finger domain protein 2B [Protobothrops mucrosquamatus]	1.12438	2.18008	3.3261	10.0213
crovir-transcript-8923	XP_015672296.1 2-oxoisovalerate dehydrogenase subunit beta, mitochondrial [Protobothrops mucrosquamatus]	1.11744	2.16962	42.721	104.976
crovir-transcript-9435	ETE62918.1 Protein YIPF4, partial [Ophiophagus hannah]	1.11699	2.16894	15.3244	39.4535
crovir-transcript-8657	XP_015666556.1 kinesin-like protein KIF16B isoform X2 [Protobothrops mucrosquamatus]	1.11602	2.16748	8.99771	22.0496
crovir-transcript-13118	XP_015679604.1 choline transporter-like protein 4 [Protobothrops mucrosquamatus]	1.11241	2.16207	8.3147	24.8461
crovir-transcript-11765	XP_015669036.1 cystic fibrosis transmembrane conductance regulator [Protobothrops mucrosquamatus]	1.11235	2.16198	0.989893	5.75657
crovir-transcript-2741	XP_015665639.1 cytosolic phospholipase A2 gamma [Protobothrops mucrosquamatus]	1.11167	2.16096	17.208	44.1407
crovir-transcript-2635	XP_015665931.1 39S ribosomal protein L10, mitochondrial [Protobothrops mucrosquamatus]	1.11088	2.15977	40.9689	97.0652
crovir-transcript-10728	XP_026557266.1 transcription cofactor HES-6-like isoform X1 [Pseudonaja textilis]	1.10997	2.15841	0	10.2327
crovir-transcript-4873	XP_026559382.1 ectonucleotide pyrophosphatase/phosphodiesterase family member 2 isoform X3 [Pseudonaja textilis]	1.10992	2.15834	929.566	1807.9
crovir-transcript-15306	XP_026569183.1 polypyrimidine tract-binding protein 3 isoform X1 [Pseudonaja textilis]	1.10485	2.15077	20.9896	49.0756
crovir-transcript-10626	XP_029140015.1 UDP-glucose:glycoprotein glucosyltransferase 1 [Protobothrops mucrosquamatus]	1.10336	2.14855	40.3857	87.9026
crovir-transcript-108	XP_010570714.1 PREDICTED: ribosomal protein S6 kinase alpha-6 isoform X1 [Haliaeetus leucocephalus]	1.10225	2.14689	4.72941	18.6246
crovir-transcript-2632	XP_015665924.1 coatomer subunit zeta-2 [Protobothrops mucrosquamatus]	1.10147	2.14573	31.0339	98.655
crovir-transcript-10091	OPJ78454.1 serine/arginine-rich splicing factor 1 [Patagioenas fasciata monilis]	1.1002	2.14384	21.2921	56.7025
crovir-transcript-15684	XP_015674047.2 transcription factor TFIIIB component B'' homolog [Protobothrops mucrosquamatus]	1.09846	2.14126	1.95034	7.21957
crovir-transcript-4503	XP_029140604.1 protein ABHD18 [Protobothrops mucrosquamatus]	1.09809	2.14071	6.92792	23.7434
crovir-transcript-85	XP_029140255.1 fibronectin type-III domain-containing protein 3A [Protobothrops mucrosquamatus]	1.09666	2.13859	27.6488	68.149
crovir-transcript-3284	XP_015674716.1 dnaJ homolog subfamily C member 3 [Protobothrops mucrosquamatus]	1.09662	2.13853	268.569	559.046
crovir-transcript-3988	XP_026564694.1 radixin [Pseudonaja textilis]	1.09552	2.1369	9.94484	29.9663
crovir-transcript-6833	ETE68975.1 hypothetical protein L345_05225 [Ophiophagus hannah]	1.09547	2.13683	9.93008	28.8152
crovir-transcript-12191	XP_015679347.1 endoplasmin [Protobothrops mucrosquamatus]	1.09498	2.1361	864.365	1665.78
crovir-transcript-7447	XP_029141742.1 LOW QUALITY PROTEIN: cytosolic phospholipase A2 zeta-like [Protobothrops mucrosquamatus]	1.09359	2.13404	0.779372	5.52776
crovir-transcript-14460	XP_015687337.1 la-related protein 4 [Protobothrops mucrosquamatus]	1.09357	2.13401	37.9448	81.2015
crovir-transcript-6429	XP_015671048.1 copine-1 isoform X1 [Protobothrops mucrosquamatus]	1.09178	2.13137	4.60739	12.9411
crovir-transcript-2045	ETE63791.1 Sorting nexin-10, partial [Ophiophagus hannah]	1.09096	2.13016	17.5038	44.6603
crovir-transcript-SVMP_8	C9E1R7.1 RecName: Full=Zinc metalloproteinase-disintegrin VMP-II; Short=CaVMP-II; AltName: Full=Snake venom metalloproteinase; Short=SVMP; Flags: Precursor	1.09049	2.12946	1696.05	3283.56
crovir-transcript-11842	XP_015676305.1 ras association domain-containing protein 3 [Protobothrops mucrosquamatus]	1.08953	2.12805	12.5296	32.3618
crovir-transcript-17262	XP_015684711.1 tsukushin [Protobothrops mucrosquamatus]	1.08859	2.12666	51.6595	130.8
crovir-transcript-16401	XP_013909315.1 PREDICTED: RNA-binding protein 5 [Thamnophis sirtalis]	1.0871	2.12447	18.5175	41.8041
crovir-transcript-5918	XP_015678822.1 cystathionine gamma-lyase [Protobothrops mucrosquamatus]	1.08394	2.11982	75.2941	164.125
crovir-transcript-7795	XP_015679253.1 transmembrane protein 41B [Protobothrops mucrosquamatus]	1.08024	2.11439	323.35	655.719
crovir-transcript-4992	XP_015679153.1 carbonic anhydrase 2 [Protobothrops mucrosquamatus]	1.07602	2.10821	1.30621	9.15364
crovir-transcript-14189	ETE73229.1 Exocyst complex component 7 [Ophiophagus hannah]	1.07488	2.10655	17.9433	44.7475
crovir-transcript-3	XP_026534337.1 protein YIPF6 [Notechis scutatus]	1.07249	2.10306	86.1267	183.375
crovir-transcript-SVMP_6	ABG26978.1 metalloproteinase isoform 1 [Sistrurus catenatus edwardsi]	1.07214	2.10255	2165.65	4094.1
crovir-transcript-11722	XP_015670169.1 phospholipase A2 inhibitor and Ly6/PLAUR domain-containing protein-like [Protobothrops mucrosquamatus]	1.07181	2.10207	33.0792	79.6551
crovir-transcript-5257	XP_015681023.1 cytochrome b5 [Protobothrops mucrosquamatus]	1.07118	2.10115	15.6412	43.0286
crovir-transcript-7419	XP_015681636.1 alpha-(1,6)-fucosyltransferase [Protobothrops mucrosquamatus]	1.06988	2.09926	48.5301	125.525
crovir-transcript-2243	XP_029140630.1 ski oncogene [Protobothrops mucrosquamatus]	1.06979	2.09913	3.0303	15.9696
crovir-transcript-264	XP_015681295.1 E3 ubiquitin-protein ligase RNF128 [Protobothrops mucrosquamatus]	1.06866	2.09748	21.0537	59.492
crovir-transcript-6291	XP_026571310.1 solute carrier family 45 member 3 [Pseudonaja textilis]	1.06804	2.09658	7.13398	20.4893
crovir-transcript-2532	ETE72869.1 Receptor tyrosine-protein kinase erbB-2, partial [Ophiophagus hannah]	1.06635	2.09413	14.6326	34.6506
crovir-transcript-5693	ETE63338.1 60 kDa SS-A/Ro ribonucleoprotein, partial [Ophiophagus hannah]	1.06587	2.09343	2.53728	13.3356
crovir-transcript-7366	XP_015671418.1 EH domain-containing protein 4 [Protobothrops mucrosquamatus]	1.06575	2.09326	18.94	46.5618
crovir-transcript-1998	ETE60596.1 Sorting nexin-13, partial [Ophiophagus hannah]	1.0637	2.09029	7.2216	19.41
crovir-transcript-10481	XP_015671303.1 protein FAM160B1 [Protobothrops mucrosquamatus]	1.06199	2.08781	7.92455	20.306
crovir-transcript-6972	XP_015676740.1 kinectin [Protobothrops mucrosquamatus]	1.06103	2.08642	27.2168	62.1551
crovir-transcript-14985	XP_015668766.1 glutaryl-CoA dehydrogenase, mitochondrial [Protobothrops mucrosquamatus]	1.06096	2.08632	27.1792	63.2117
crovir-transcript-1248	XP_029140810.1 protein fosB isoform X2 [Protobothrops mucrosquamatus]	1.05978	2.08461	0.9692	11.749
crovir-transcript-1852	XP_015687004.1 reticulophagy regulator 3 [Protobothrops mucrosquamatus]	1.0591	2.08363	27.9051	63.8703
crovir-transcript-3377	XP_015681696.1 GRIP and coiled-coil domain-containing protein 2 [Protobothrops mucrosquamatus]	1.05871	2.08307	7.98885	20.4246
crovir-transcript-3323	XP_013919069.1 PREDICTED: FERM, RhoGEF and pleckstrin domain-containing protein 1 isoform X3 [Thamnophis sirtalis]	1.05824	2.08239	3.17682	21.9933
crovir-transcript-7285	XP_015680782.1 pinin [Protobothrops mucrosquamatus]	1.05351	2.07557	33.5436	75.4594
crovir-transcript-10347	XP_015678178.1 nucleolar complex protein 3 homolog [Protobothrops mucrosquamatus]	1.05281	2.07457	8.72588	25.0268
crovir-transcript-3520	XP_026570079.1 phosphorylase b kinase regulatory subunit alpha, liver isoform isoform X3 [Pseudonaja textilis]	1.05251	2.07414	6.54266	18.5913
crovir-transcript-7307	XP_015680257.1 inositol-trisphosphate 3-kinase A, partial [Protobothrops mucrosquamatus]	1.0521	2.07355	0.94953	7.88836
crovir-transcript-2592	ETE63419.1 Sulfotransferase family cytosolic 1B member 1, partial [Ophiophagus hannah]	1.05103	2.07201	6.37332	21.148
crovir-transcript-4429	XP_030719863.1 calcium/calmodulin-dependent protein kinase type II subunit delta isoform X12 [Globicephala melas]	1.051	2.07197	71.4621	152.554
crovir-transcript-5553	XP_015676949.1 vesicle-trafficking protein SEC22b [Protobothrops mucrosquamatus]	1.04538	2.06391	40.5358	91.2639
crovir-transcript-14293	XP_015680645.1 protein disulfide-isomerase [Protobothrops mucrosquamatus]	1.0452	2.06365	13449.2	24325.7
crovir-transcript-10657	XP_015669636.1 sentrin-specific protease 2 [Protobothrops mucrosquamatus]	1.04435	2.06244	7.12586	21.7802
crovir-transcript-8917	XP_029141695.1 E3 SUMO-protein ligase ZNF451 [Protobothrops mucrosquamatus]	1.04172	2.05868	2.27384	8.09581
crovir-transcript-8495	XP_026528963.1 isocitrate dehydrogenase [NADP] cytoplasmic [Notechis scutatus]	1.04135	2.05815	98.6026	207.689
crovir-transcript-2118	XP_007435953.1 dolichyl-diphosphooligosaccharide--protein glycosyltransferase subunit STT3B [Python bivittatus]	1.03944	2.05543	212.711	409.368
crovir-transcript-2459	XP_015686962.1 general vesicular transport factor p115 isoform X3 [Protobothrops mucrosquamatus]	1.038	2.05338	56.2502	118.462
crovir-transcript-2186	XP_007435672.1 trafficking kinesin-binding protein 1 isoform X1 [Python bivittatus]	1.03761	2.05282	2.73102	8.30876
crovir-transcript-5692	ETE61573.1 Regulator of G-protein signaling 2, partial [Ophiophagus hannah]	1.03723	2.05228	110.658	233.126
crovir-transcript-10343	XP_015678172.1 poly [ADP-ribose] polymerase tankyrase-2 [Protobothrops mucrosquamatus]	1.03579	2.05024	13.0193	30.6431
crovir-transcript-3376	XP_015675310.1 E3 SUMO-protein ligase RanBP2 [Protobothrops mucrosquamatus]	1.03417	2.04794	9.85177	22.3357
crovir-transcript-2481	XP_026574006.1 vesicle-fusing ATPase isoform X1 [Pseudonaja textilis]	1.03299	2.04626	10.3663	29.3291
crovir-transcript-7104	XP_015674552.1 endoribonuclease Dicer [Protobothrops mucrosquamatus]	1.03106	2.04353	6.3554	14.9405
crovir-transcript-5847	XP_026556061.1 heparan sulfate 2-O-sulfotransferase 1 [Pseudonaja textilis]	1.03037	2.04255	17.3102	48.0297
crovir-transcript-5720	XP_008683310.1 PREDICTED: serine/threonine-protein kinase Nek7 isoform X2 [Ursus maritimus]	1.0288	2.04033	0	15.3656
crovir-transcript-2363	XP_015670648.1 ubiquitin-like modifier-activating enzyme 6 [Protobothrops mucrosquamatus]	1.0267	2.03736	7.56699	19.076
crovir-transcript-8298	XP_026533489.1 pyruvate dehydrogenase (acetyl-transferring) kinase isozyme 1, mitochondrial [Notechis scutatus]	1.02627	2.03675	6.02488	16.8136
crovir-transcript-6834	XP_015665487.1 polypyrimidine tract-binding protein 1 [Protobothrops mucrosquamatus]	1.02483	2.03472	7.29993	22.742
crovir-transcript-4483	ETE68647.1 Calmegin, partial [Ophiophagus hannah]	1.02352	2.03287	7.14785	19.7396
crovir-transcript-1524	XP_015680709.1 spectrin alpha chain, non-erythrocytic 1, partial [Protobothrops mucrosquamatus]	1.02201	2.03075	1.44563	9.76307
crovir-transcript-120	XP_015677790.1 sterol-4-alpha-carboxylate 3-dehydrogenase, decarboxylating [Protobothrops mucrosquamatus]	1.02197	2.03069	2.82384	22.9807
crovir-transcript-14846	XP_015670594.1 plexin-B3 [Protobothrops mucrosquamatus]	1.02062	2.02879	13.7093	30.8766
crovir-transcript-3887	XP_029140766.1 cytochrome P450 2J2 [Protobothrops mucrosquamatus]	1.01833	2.02557	0	12.6338
crovir-transcript-12256	XP_026575506.1 transmembrane and TPR repeat-containing protein 1 isoform X1 [Pseudonaja textilis]	1.01833	2.02557	0.645323	7.60403
crovir-transcript-15746	XP_026573255.1 zinc transporter 5 [Pseudonaja textilis]	1.01719	2.02397	137.592	270.485
crovir-transcript-8528	XP_015687664.1 leucine-rich repeat flightless-interacting protein 1 isoform X3 [Protobothrops mucrosquamatus]	1.0168	2.02343	11.0651	27.1823
crovir-transcript-11176	XP_015666755.1 centrosome-associated protein 350 [Protobothrops mucrosquamatus]	1.01615	2.02251	6.53542	14.7369
crovir-transcript-5193	XP_015678680.1 structural maintenance of chromosomes flexible hinge domain-containing protein 1 [Protobothrops mucrosquamatus]	1.01048	2.01458	3.55295	10.3308
crovir-transcript-8227	XP_015679930.1 cordon-bleu protein-like 1 [Protobothrops mucrosquamatus]	1.00856	2.0119	42.3722	85.863
crovir-transcript-4656	XP_015674302.2 transmembrane anterior posterior transformation protein 1 homolog [Protobothrops mucrosquamatus]	1.0074	2.01028	6.33587	17.9685
crovir-transcript-336	XP_015676632.1 cerebellar degeneration-related protein 2 isoform X1 [Protobothrops mucrosquamatus]	1.00684	2.0095	27.3984	62.4908
crovir-transcript-6195	XP_026572707.1 SRSF protein kinase 1-like isoform X2 [Pseudonaja textilis]	1.0066	2.00917	4.38262	20.9114
crovir-transcript-5630	XP_015687509.1 protein PRRC2C [Protobothrops mucrosquamatus]	1.00604	2.00839	8.96538	20.1357
crovir-transcript-4817	XP_015683240.1 PHD finger protein 20-like protein 1 [Protobothrops mucrosquamatus]	1.00555	2.00771	5.89752	17.8215
crovir-transcript-7160	XP_015682216.1 thyroid receptor-interacting protein 11 [Protobothrops mucrosquamatus]	1.00517	2.00718	5.52025	14.1726
crovir-transcript-2155	XP_015669846.1 phosphoinositide 3-kinase regulatory subunit 4 [Protobothrops mucrosquamatus]	1.00504	2.007	8.71726	21.8368
crovir-transcript-5527	XP_015667088.1 histidine--tRNA ligase, cytoplasmic [Protobothrops mucrosquamatus]	1.00406	2.00564	60.2052	135.033
crovir-transcript-15756	XP_015667689.1 splicing regulatory glutamine/lysine-rich protein 1 isoform X1 [Protobothrops mucrosquamatus]	1.00359	2.00498	6.39435	16.6853
crovir-transcript-13969	XP_015679414.1 dual specificity protein phosphatase 1 [Protobothrops mucrosquamatus]	1.00328	2.00455	157.536	323.625
crovir-transcript-4583	XP_015687261.1 sorting nexin-25 [Protobothrops mucrosquamatus]	1.00262	2.00364	4.07986	11.6603
crovir-transcript-9014	XP_015675649.1 ubiquitin carboxyl-terminal hydrolase 45 [Protobothrops mucrosquamatus]	1.00128	2.00178	14.7403	34.1678
crovir-transcript-13973	XP_015674202.1 endoplasmic reticulum-Golgi intermediate compartment protein 1 [Protobothrops mucrosquamatus]	0.999536	1.99936	196.15	369.028
crovir-transcript-2452	XP_015686972.1 ribose-5-phosphate isomerase [Protobothrops mucrosquamatus]	0.999292	1.99902	14.7947	39.5514
crovir-transcript-9698	XP_015671890.1 tetratricopeptide repeat protein 7A [Protobothrops mucrosquamatus]	0.99917	1.99885	2.4366	11.5671
crovir-transcript-15402	XP_015676105.1 RAB6A-GEF complex partner protein 1 [Protobothrops mucrosquamatus]	0.995532	1.99382	9.60851	22.5639
crovir-transcript-8883	XP_015671393.1 PHD finger protein 3 [Protobothrops mucrosquamatus]	0.994385	1.99223	3.59892	10.2277
crovir-transcript-2521	XP_015687739.1 mediator of RNA polymerase II transcription subunit 1 [Protobothrops mucrosquamatus]	0.994191	1.99196	3.7573	11.0949
crovir-transcript-1901	XP_015666695.1 ubiquitin carboxyl-terminal hydrolase MINDY-3 [Protobothrops mucrosquamatus]	0.994137	1.99189	10.7301	28.8042
crovir-transcript-9145	XP_026561283.1 mediator of RNA polymerase II transcription subunit 23 isoform X2 [Pseudonaja textilis]	0.994054	1.99177	5.67945	15.3696
crovir-transcript-5149	XP_015674722.1 carbohydrate sulfotransferase 9 [Protobothrops mucrosquamatus]	0.993071	1.99042	18.1898	48.0673
crovir-transcript-6487	XP_026538243.1 serine/arginine-rich splicing factor 6 [Notechis scutatus]	0.992629	1.98981	40.3468	88.889
crovir-transcript-2440	XP_015686989.1 DNA-directed RNA polymerase I subunit RPA1 [Protobothrops mucrosquamatus]	0.992302	1.98936	4.98724	13.4801
crovir-transcript-5569	XP_026537599.1 SUN domain-containing ossification factor isoform X1 [Notechis scutatus]	0.992176	1.98918	9.22855	28.6851
crovir-transcript-7078	BAN82167.1 hypothetical protein [Ovophis okinavensis]	0.989761	1.98586	52.1871	110.158
crovir-transcript-10693	XP_026557208.1 UBX domain-containing protein 7 isoform X1 [Pseudonaja textilis]	0.988678	1.98437	2.48571	8.53409
crovir-transcript-10672	XP_015669619.1 dnaJ homolog subfamily B member 11 [Protobothrops mucrosquamatus]	0.986353	1.98117	225.753	420.323
crovir-transcript-7756	XP_026524107.1 phosphatidylinositol 4-phosphate 3-kinase C2 domain-containing subunit alpha isoform X1 [Notechis scutatus]	0.981202	1.97411	5.77839	13.8511
crovir-transcript-13315	XP_015681408.1 actin-associated protein FAM107A isoform X1 [Protobothrops mucrosquamatus]	0.979796	1.97219	14.85	38.1199
crovir-transcript-10138	KQK77485.1 zinc finger SWIM domain-containing protein 8 [Amazona aestiva]	0.979646	1.97198	2.14995	7.33579
crovir-transcript-7223	XP_015674863.1 acetyl-coenzyme A synthetase 2-like, mitochondrial [Protobothrops mucrosquamatus]	0.977931	1.96964	12.2623	31.248
crovir-transcript-3018	ETE66458.1 Helicase SRCAP, partial [Ophiophagus hannah]	0.976205	1.96728	1.29764	5.06017
crovir-transcript-585	XP_013908365.1 PREDICTED: microtubule-actin cross-linking factor 1-like isoform X1 [Thamnophis sirtalis]	0.975898	1.96687	11.9999	25.108
crovir-transcript-7613	XP_015670875.1 gamma-butyrobetaine dioxygenase [Protobothrops mucrosquamatus]	0.975565	1.96641	0.966016	7.61586
crovir-transcript-10895	XP_015674605.1 translocation protein SEC62 [Protobothrops mucrosquamatus]	0.973698	1.96387	61.7375	124.65
crovir-transcript-8736	XP_015671458.1 glycerophosphocholine phosphodiesterase GPCPD1 [Protobothrops mucrosquamatus]	0.972774	1.96261	28.9276	62.232
crovir-transcript-3901	XP_015671676.2 regulatory factor X-associated protein [Protobothrops mucrosquamatus]	0.97225	1.9619	2.39184	15.6126
crovir-transcript-3674	XP_015681690.1 E3 ubiquitin-protein ligase TTC3 [Protobothrops mucrosquamatus]	0.971108	1.96035	9.35719	21.3403
crovir-transcript-3743	XP_015669286.1 heat shock 70 kDa protein 13 [Protobothrops mucrosquamatus]	0.970703	1.9598	198.324	369.871
crovir-transcript-10213	XP_026530055.1 nucleolar and coiled-body phosphoprotein 1 isoform X2 [Notechis scutatus]	0.96937	1.95799	12.7359	35.1866
crovir-transcript-7396	XP_026526817.1 vam6/Vps39-like protein [Notechis scutatus]	0.969176	1.95772	1.28943	7.43292
crovir-transcript-3899	XP_015671665.1 mothers against decapentaplegic homolog 9 [Protobothrops mucrosquamatus]	0.964773	1.95176	0.209845	2.38372
crovir-transcript-15361	XP_015680752.1 DENN domain-containing protein 4C [Protobothrops mucrosquamatus]	0.964237	1.95103	3.05881	8.25442
crovir-transcript-3848	XP_015676300.1 type 2 lactosamine alpha-2,3-sialyltransferase [Protobothrops mucrosquamatus]	0.963754	1.95038	11.1132	26.827
crovir-transcript-15603	XP_015678323.2 alpha-mannosidase 2 [Protobothrops mucrosquamatus]	0.96354	1.95009	20.0847	42.7846
crovir-transcript-13403	XP_026578495.1 SLIT-ROBO Rho GTPase-activating protein 3 isoform X1 [Pseudonaja textilis]	0.962747	1.94902	1.77809	7.8569
crovir-transcript-8319	XP_015670460.1 alkyldihydroxyacetonephosphate synthase, peroxisomal [Protobothrops mucrosquamatus]	0.962432	1.94859	17.768	39.5225
crovir-transcript-5004	XP_015687555.1 AN1-type zinc finger protein 1 [Protobothrops mucrosquamatus]	0.961502	1.94734	13.0481	28.6454
crovir-transcript-5113	XP_015678188.1 protein-L-isoaspartate O-methyltransferase domain-containing protein 1 [Protobothrops mucrosquamatus]	0.960645	1.94618	11.0304	27.4642
crovir-transcript-9026	XP_026522419.1 translocation protein SEC63 homolog [Notechis scutatus]	0.959239	1.94428	102.362	194.965
crovir-transcript-7127	BAN82203.1 hypothetical protein [Ovophis okinavensis]	0.956918	1.94116	1.56877	6.63462
crovir-transcript-15194	XP_015669308.1 dnaJ homolog subfamily A member 1 [Protobothrops mucrosquamatus]	0.95607	1.94002	54.8166	112.295
crovir-transcript-10452	XP_026560650.1 nucleolysin TIAR isoform X1 [Pseudonaja textilis]	0.956062	1.94001	16.9506	38.0013
crovir-transcript-1866	XP_015666125.2 LOW QUALITY PROTEIN: rho GTPase-activating protein 21 [Protobothrops mucrosquamatus]	0.954341	1.93769	2.30266	7.38761
crovir-transcript-1868	XP_015666120.1 peroxisome biogenesis factor 1 [Protobothrops mucrosquamatus]	0.953802	1.93697	5.96014	16.1241
crovir-transcript-9609	ETE66668.1 Bifunctional aminoacyl-tRNA synthetase [Ophiophagus hannah]	0.953688	1.93682	43.4272	85.9179
crovir-transcript-12097	XP_015672739.1 probable ATP-dependent RNA helicase DDX17 [Protobothrops mucrosquamatus]	0.951926	1.93445	39.7099	79.9028
crovir-transcript-15660	XP_015678641.1 ELL-associated factor 1 [Protobothrops mucrosquamatus]	0.9517	1.93415	9.44303	23.4971
crovir-transcript-1792	XP_029139081.1 extended synaptotagmin-2 isoform X1 [Protobothrops mucrosquamatus]	0.949198	1.9308	3.53101	10.9256
crovir-transcript-15548	XP_015677599.1 synphilin-1 [Protobothrops mucrosquamatus]	0.949186	1.93078	4.52369	13.652
crovir-transcript-7260	XP_013928290.1 PREDICTED: bromodomain adjacent to zinc finger domain protein 1A [Thamnophis sirtalis]	0.949004	1.93054	5.07816	13.0185
crovir-transcript-5164	XP_015676789.1 serine/threonine-protein kinase RIO3 [Protobothrops mucrosquamatus]	0.948949	1.93047	31.049	66.1133
crovir-transcript-10439	XP_015672727.1 transforming acidic coiled-coil-containing protein 2 [Protobothrops mucrosquamatus]	0.945606	1.926	1.29666	6.72713
crovir-transcript-1654	XP_029139183.1 LOW QUALITY PROTEIN: adenylate cyclase type 9 [Protobothrops mucrosquamatus]	0.944092	1.92398	18.0078	40.8154
crovir-transcript-1917	XP_015666707.1 signal transducing adapter molecule 1 isoform X1 [Protobothrops mucrosquamatus]	0.943484	1.92317	8.33434	25.6869
crovir-transcript-5446	XP_007440523.2 E3 ubiquitin-protein ligase MARCH6 isoform X1 [Python bivittatus]	0.942204	1.92146	31.6965	63.8424
crovir-transcript-973	XP_015680488.1 zinc transporter 2 [Protobothrops mucrosquamatus]	0.941973	1.92115	39.2932	93.8356
crovir-transcript-8924	XP_015676557.1 unconventional myosin-VI isoform X2 [Protobothrops mucrosquamatus]	0.941867	1.92101	4.15109	11.1383
crovir-transcript-15721	XP_015668179.1 WD repeat-containing protein 41 [Protobothrops mucrosquamatus]	0.939812	1.91828	7.03121	20.0007
crovir-transcript-12127	EPY88370.1 2-amino-3-ketobutyrate coenzyme A ligase, mitochondrial [Camelus ferus]	0.938339	1.91632	32.253	68.2645
crovir-transcript-10162	XP_015678926.1 LOW QUALITY PROTEIN: wings apart-like protein homolog [Protobothrops mucrosquamatus]	0.937511	1.91522	10.4471	28.5508
crovir-transcript-8725	XP_015674172.1 matrin-3 [Protobothrops mucrosquamatus]	0.936867	1.91437	29.2096	60.819
crovir-transcript-14621	XP_029140212.1 protein OS-9 [Protobothrops mucrosquamatus]	0.93578	1.91292	70.0749	137.047
crovir-transcript-5558	XP_010163937.2 calcium load-activated calcium channel [Antrostomus carolinensis]	0.932393	1.90844	13.9867	37.6721
crovir-transcript-8808	XP_026530126.1 lysophospholipid acyltransferase 2 [Notechis scutatus]	0.931203	1.90687	2.35968	12.1221
crovir-transcript-6572	XP_013926750.1 PREDICTED: transmembrane protein 189-like [Thamnophis sirtalis]	0.930659	1.90615	6.63468	16.7954
crovir-transcript-10823	ETE62151.1 Stress-associated endoplasmic reticulum protein 1, partial [Ophiophagus hannah]	0.930293	1.90566	149.715	287.412
crovir-transcript-15704	XP_015675629.1 3-hydroxy-3-methylglutaryl-Coenzyme A reductase [Protobothrops mucrosquamatus]	0.930084	1.90539	25.6314	52.9525
crovir-transcript-3435	XP_015743635.1 ubiquitin-protein ligase E3A isoform X1 [Python bivittatus]	0.929608	1.90476	19.2391	39.9898
crovir-transcript-10506	XP_013917636.1 PREDICTED: survival of motor neuron-related-splicing factor 30 [Thamnophis sirtalis]	0.929597	1.90474	9.13364	23.6452
crovir-transcript-7508	XP_026563249.1 tumor protein p53-inducible protein 11 [Pseudonaja textilis]	0.929529	1.90465	46.8995	92.6186
crovir-transcript-7589	XP_015671492.1 liprin-alpha-1 isoform X1 [Protobothrops mucrosquamatus]	0.927422	1.90187	2.97748	9.37786
crovir-transcript-8760	XP_003215431.1 PREDICTED: 14-3-3 protein theta [Anolis carolinensis]	0.926271	1.90036	638.735	1121.17
crovir-transcript-4593	XP_015687294.1 RWD domain-containing protein 4 isoform X2 [Protobothrops mucrosquamatus]	0.925752	1.89967	13.7154	32.1223
crovir-transcript-11898	XP_015675156.1 calcyphosin-2 [Protobothrops mucrosquamatus]	0.925526	1.89938	2.28477	12.7832
crovir-transcript-12206	XP_015673719.1 cholinephosphotransferase 1 [Protobothrops mucrosquamatus]	0.924672	1.89825	20.363	41.9989
crovir-transcript-8369	XP_015681884.1 zinc finger CCCH domain-containing protein 15, partial [Protobothrops mucrosquamatus]	0.921749	1.89441	17.5198	45.9171
crovir-transcript-3265	XP_015687825.1 RNA-binding protein 26 [Protobothrops mucrosquamatus]	0.921536	1.89413	8.85956	22.4508
crovir-transcript-9197	XP_007433376.3 brefeldin A-inhibited guanine nucleotide-exchange protein 3 isoform X1 [Python bivittatus]	0.920733	1.89308	9.25133	20.5799
crovir-transcript-8737	ETE71227.1 Beta-soluble NSF attachment protein, partial [Ophiophagus hannah]	0.920713	1.89305	0.950699	5.99071
crovir-transcript-8979	XP_015668337.1 probable arginine--tRNA ligase, mitochondrial [Protobothrops mucrosquamatus]	0.920459	1.89272	0	4.77807
crovir-transcript-6328	XP_015674983.1 laminin subunit beta-3 [Protobothrops mucrosquamatus]	0.920459	1.89272	0.200798	2.21286
crovir-transcript-9617	XP_015671432.1 ribosomal protein S6 kinase delta-1 [Protobothrops mucrosquamatus]	0.920459	1.89272	0.311906	3.43731
crovir-transcript-8627	XP_015667819.1 pericentrin isoform X4 [Protobothrops mucrosquamatus]	0.919857	1.89193	2.35487	6.28823
crovir-transcript-5158	XP_029141036.1 NPC intracellular cholesterol transporter 1 isoform X1 [Protobothrops mucrosquamatus]	0.919793	1.89184	27.3759	54.976
crovir-transcript-3300	XP_007424123.1 tripeptidyl-peptidase 2 isoform X2 [Python bivittatus]	0.917756	1.88917	4.56724	12.1784
crovir-transcript-11195	XP_015672832.1 AP-4 complex subunit epsilon-1 [Protobothrops mucrosquamatus]	0.917615	1.88899	13.9904	33.8176
crovir-transcript-9160	BAN82175.1 hypothetical protein, partial [Ovophis okinavensis]	0.915322	1.88599	14.6888	34.4403
crovir-transcript-6465	XP_015678706.1 peroxisomal membrane protein 4 [Protobothrops mucrosquamatus]	0.912674	1.88253	20.0837	46.4328
crovir-transcript-3321	XP_015665632.1 dedicator of cytokinesis protein 9 [Protobothrops mucrosquamatus]	0.911076	1.88045	4.57462	11.5093
crovir-transcript-2798	XP_029139644.1 RING finger protein 112 [Protobothrops mucrosquamatus]	0.910961	1.8803	34.8404	68.6342
crovir-transcript-13895	GCF50063.1 hypothetical protein parPi_0010954 [Paroedura picta]	0.910473	1.87966	29.4994	62.9573
crovir-transcript-15090	XP_015669520.1 mannosyl-oligosaccharide 1,2-alpha-mannosidase IB [Protobothrops mucrosquamatus]	0.909785	1.87877	77.1574	152.262
crovir-transcript-4114	XP_015683181.1 cationic amino acid transporter 4 [Protobothrops mucrosquamatus]	0.909311	1.87815	7.84566	20.0295
crovir-transcript-7521	XP_025024550.1 MAP kinase-activating death domain protein isoform X16 [Python bivittatus]	0.907357	1.87561	5.59308	13.4989
crovir-transcript-12181	XP_015670557.1 uncharacterized protein C12orf45 homolog [Protobothrops mucrosquamatus]	0.906968	1.8751	14.8357	36.9489
crovir-transcript-10366	XP_026526527.1 cytoplasmic polyadenylation element-binding protein 3 isoform X6 [Notechis scutatus]	0.905269	1.87289	2.41617	7.83451
crovir-transcript-4409	BAN82209.1 hypothetical protein, partial [Ovophis okinavensis]	0.903692	1.87085	4.64405	15.9621
crovir-transcript-11027	XP_029138985.1 cingulin-like protein 1 [Protobothrops mucrosquamatus]	0.902817	1.86971	6.62349	16.9793
crovir-transcript-7325	XP_026566644.1 HEAT repeat-containing protein 5A isoform X2 [Pseudonaja textilis]	0.902058	1.86873	2.09347	6.11671
crovir-transcript-13392	XP_015683762.1 ER degradation-enhancing alpha-mannosidase-like protein 1 [Protobothrops mucrosquamatus]	0.901517	1.86803	10.4285	25.6961
crovir-transcript-12121	XP_015672750.1 MICAL-like protein 1 [Protobothrops mucrosquamatus]	0.90048	1.86669	3.90116	10.6523
crovir-transcript-14853	XP_015670602.1 filamin-A [Protobothrops mucrosquamatus]	0.899257	1.86511	41.9618	76.937
crovir-transcript-3722	XP_015679185.1 ubiquitin carboxyl-terminal hydrolase 16 [Protobothrops mucrosquamatus]	0.898183	1.86372	10.9228	26.8524
crovir-transcript-12882	XP_015673453.1 phytanoyl-CoA hydroxylase-interacting protein [Protobothrops mucrosquamatus]	0.897777	1.86319	0	8.25471
crovir-transcript-8234	XP_029139754.1 lymphocyte antigen 75 [Protobothrops mucrosquamatus]	0.89702	1.86222	0.954284	4.78907
crovir-transcript-6084	XP_015666791.1 transmembrane protein 69 [Protobothrops mucrosquamatus]	0.895782	1.86062	6.82151	18.826
crovir-transcript-15461	XP_015667989.1 transducin-like enhancer protein 1 isoform X2 [Protobothrops mucrosquamatus]	0.894864	1.85943	15.7507	36.113
crovir-transcript-5738	XP_026527543.1 pre-mRNA-splicing factor 38B [Notechis scutatus]	0.894653	1.85916	18.6766	41.2526
crovir-transcript-6436	XP_015671040.1 PHD finger protein 20 [Protobothrops mucrosquamatus]	0.894301	1.85871	12.3555	26.7255
crovir-transcript-16651	XP_015675465.1 protein FAM163B [Protobothrops mucrosquamatus]	0.893816	1.85808	6.13797	18.8919
crovir-transcript-14153	XP_026557868.1 hexosaminidase D isoform X1 [Pseudonaja textilis]	0.893671	1.8579	18.1522	37.3032
crovir-transcript-9697	XP_015671891.1 multiple coagulation factor deficiency protein 2 isoform X1 [Protobothrops mucrosquamatus]	0.893372	1.85751	188.817	338.337
crovir-transcript-12178	XP_015670558.1 solute carrier family 41 member 2 isoform X1 [Protobothrops mucrosquamatus]	0.89126	1.8548	73.5929	132.239
crovir-transcript-14133	XP_015665690.1 zinc finger protein 750 [Protobothrops mucrosquamatus]	0.889415	1.85242	25.3618	52.1065
crovir-transcript-1870	XP_026579234.1 GATA zinc finger domain-containing protein 1 [Pseudonaja textilis]	0.888269	1.85095	13.5548	32.8781
crovir-transcript-15576	XP_015679064.1 dmX-like protein 1 [Protobothrops mucrosquamatus]	0.887222	1.84961	7.06393	14.617
crovir-transcript-2197	XP_015678220.1 programmed cell death 6-interacting protein isoform X2 [Protobothrops mucrosquamatus]	0.886992	1.84932	20.1718	42.2099
crovir-transcript-3128	XP_015675796.1 claudin-15 [Protobothrops mucrosquamatus]	0.885816	1.84781	163.406	309.391
crovir-transcript-15556	XP_013911467.1 PREDICTED: protein-lysine 6-oxidase isoform X1 [Thamnophis sirtalis]	0.885446	1.84734	4.8673	13.5433
crovir-transcript-8695	XP_015682213.1 tRNA (adenine(58)-N(1))-methyltransferase non-catalytic subunit TRM6 [Protobothrops mucrosquamatus]	0.885165	1.84698	13.3427	30.5123
crovir-transcript-15617	XP_026575239.1 inositol hexakisphosphate and diphosphoinositol-pentakisphosphate kinase 2 isoform X1 [Pseudonaja textilis]	0.884517	1.84615	1.96892	6.02156
crovir-transcript-10784	XP_026520399.1 serine/threonine-protein kinase ATR [Notechis scutatus]	0.884387	1.84598	2.43475	5.72182
crovir-transcript-7793	XP_015679252.1 importin-7 [Protobothrops mucrosquamatus]	0.883022	1.84423	12.0981	28.1224
crovir-transcript-2081	XP_029138932.1 serine/threonine-protein phosphatase 6 regulatory ankyrin repeat subunit A [Protobothrops mucrosquamatus]	0.882197	1.84318	2.37383	6.84194
crovir-transcript-9233	J3SEZ3.2 RecName: Full=Venom phosphodiesterase 1; Short=PDE; Flags: Precursor	0.882087	1.84304	879.715	1475.75
crovir-transcript-521	XP_015681467.1 ubiquitin carboxyl-terminal hydrolase 7 [Protobothrops mucrosquamatus]	0.881692	1.84253	32.8258	68.8052
crovir-transcript-14082	XP_015677048.1 dnaJ homolog subfamily B member 1 [Protobothrops mucrosquamatus]	0.881579	1.84239	16.5339	34.7835
crovir-transcript-5027	VCX30430.1 unnamed protein product [Gulo gulo]	0.877975	1.83779	6.7884	17.2639
crovir-transcript-14111	ETE74144.1 Phosphoinositide 3-kinase regulatory subunit 5, partial [Ophiophagus hannah]	0.876755	1.83624	5.27318	12.6895
crovir-transcript-3633	XP_015670249.1 serine/threonine-protein kinase SIK1 [Protobothrops mucrosquamatus]	0.876755	1.83624	8.14603	19.6028
crovir-transcript-10482	XP_026526129.1 coiled-coil domain-containing protein 186 [Notechis scutatus]	0.876587	1.83603	16.8767	34.3683
crovir-transcript-6471	XP_015672491.1 E3 ubiquitin-protein ligase Itchy homolog [Protobothrops mucrosquamatus]	0.876118	1.83543	3.17071	13.2041
crovir-transcript-1823	XP_015667511.1 kinesin-1 heavy chain isoform X1 [Protobothrops mucrosquamatus]	0.875093	1.83413	44.8675	83.0162
crovir-transcript-2402	XP_015669684.1 next to BRCA1 gene 1 protein isoform X1 [Protobothrops mucrosquamatus]	0.87501	1.83402	32.5377	62.8965
crovir-transcript-5915	XP_015681777.1 ankyrin repeat domain-containing protein 13C [Protobothrops mucrosquamatus]	0.871179	1.82916	10.4762	22.4095
crovir-transcript-1843	XP_015666134.1 acyl-CoA-binding domain-containing protein 5 [Protobothrops mucrosquamatus]	0.868303	1.82551	11.315	24.1558
crovir-transcript-2792	XP_015665803.1 serine/arginine repetitive matrix protein 2 [Protobothrops mucrosquamatus]	0.867754	1.82482	47.1957	84.4565
crovir-transcript-10420	ETE60437.1 Ornithine aminotransferase, mitochondrial [Ophiophagus hannah]	0.866468	1.82319	90.1496	181.816
crovir-transcript-713	XP_015681195.1 DNA-binding death effector domain-containing protein 2 [Protobothrops mucrosquamatus]	0.865519	1.82199	22.275	49.135
crovir-transcript-1002	XP_014432659.1 UDP-glucose 4-epimerase isoform X1 [Pelodiscus sinensis]	0.864602	1.82084	56.7043	107.73
crovir-transcript-5843	XP_029142306.1 volume-regulated anion channel subunit LRRC8B [Protobothrops mucrosquamatus]	0.864041	1.82013	3.80012	11.0909
crovir-transcript-12068	XP_026550595.1 histone acetyltransferase p300 isoform X2 [Notechis scutatus]	0.863823	1.81985	3.11793	7.78136
crovir-transcript-2475	XP_015686947.1 G patch domain-containing protein 8 [Protobothrops mucrosquamatus]	0.86331	1.81921	3.18026	8.35749
crovir-transcript-12091	XP_015672203.1 mitochondrial dynamics protein MID51 [Protobothrops mucrosquamatus]	0.862743	1.81849	12.6542	27.6761
crovir-transcript-1827	XP_015666149.1 rho GTPase-activating protein 12 [Protobothrops mucrosquamatus]	0.862131	1.81772	27.2349	55.065
crovir-transcript-3921	XP_029139846.1 uncharacterized protein LOC107286820 [Protobothrops mucrosquamatus]	0.862059	1.81763	3.40674	9.68429
crovir-transcript-3926	XP_015670715.1 heat shock protein 105 kDa isoform X2 [Protobothrops mucrosquamatus]	0.861414	1.81682	12.1217	26.8511
crovir-transcript-5268	XP_026525715.1 nuclear factor of activated T-cells, cytoplasmic 1 isoform X1 [Notechis scutatus]	0.861101	1.81642	0.675387	4.92383
crovir-transcript-6448	XP_015669264.1 ral GTPase-activating protein subunit beta [Protobothrops mucrosquamatus]	0.860457	1.81561	4.28068	9.70708
crovir-transcript-10749	XP_015673344.1 phenylalanine--tRNA ligase beta subunit [Protobothrops mucrosquamatus]	0.860082	1.81514	9.32087	20.4148
crovir-transcript-14745	XP_015685045.1 sodium-coupled neutral amino acid transporter 5 [Protobothrops mucrosquamatus]	0.857475	1.81186	1.50867	8.05725
crovir-transcript-2228	XP_015667251.1 endonuclease/exonuclease/phosphatase family domain-containing protein 1 isoform X2 [Protobothrops mucrosquamatus]	0.8574	1.81177	2.6224	10.7818
crovir-transcript-2491	XP_015687704.1 serine/threonine-protein kinase tousled-like 2 [Protobothrops mucrosquamatus]	0.856253	1.81033	5.5368	14.4799
crovir-transcript-7982	XP_015684937.1 formin-binding protein 4 [Protobothrops mucrosquamatus]	0.855063	1.80884	7.0895	17.2952
crovir-transcript-8904	XP_015680807.1 protein FAM135A [Protobothrops mucrosquamatus]	0.854851	1.80857	4.09794	9.84672
crovir-transcript-3594	XP_008105615.1 PREDICTED: ATP-dependent RNA helicase DDX3X isoform X6 [Anolis carolinensis]	0.853246	1.80656	65.6994	117.312
crovir-transcript-11786	XP_015675496.1 zinc finger protein 277 isoform X1 [Protobothrops mucrosquamatus]	0.851856	1.80482	3.29057	16.0116
crovir-transcript-9490	XP_026551275.1 HEAT repeat-containing protein 5B isoform X3 [Pseudonaja textilis]	0.851764	1.80471	6.55017	14.5791
crovir-transcript-13529	XP_007192365.1 ADP-ribosylation factor 4 isoform X2 [Balaenoptera acutorostrata scammoni]	0.85053	1.80316	186.762	333.136
crovir-transcript-9138	XP_015679992.1 transmembrane protein 200A [Protobothrops mucrosquamatus]	0.850138	1.80267	4.87156	20.8845
crovir-transcript-8546	XP_015667801.1 intersectin-2 [Protobothrops mucrosquamatus]	0.849597	1.802	6.85674	15.1788
crovir-transcript-8773	XP_015667947.1 E3 ubiquitin-protein ligase Mdm2 isoform X2 [Protobothrops mucrosquamatus]	0.848815	1.80102	12.9509	28.8846
crovir-transcript-2183	XP_015678431.1 probable leucine--tRNA ligase, mitochondrial [Protobothrops mucrosquamatus]	0.847886	1.79986	14.7305	31.3297
crovir-transcript-10543	XP_015675251.1 transmembrane protein 180 [Protobothrops mucrosquamatus]	0.845794	1.79725	42.9401	81.7543
crovir-transcript-3707	XP_029140605.1 nucleolar pre-ribosomal-associated protein 1 [Protobothrops mucrosquamatus]	0.844571	1.79573	6.00797	12.8576
crovir-transcript-15415	XP_015681579.1 probable global transcription activator SNF2L2 [Protobothrops mucrosquamatus]	0.843985	1.795	0.9692	6.98368
crovir-transcript-9293	XP_026560866.1 acetyl-CoA acetyltransferase, cytosolic [Pseudonaja textilis]	0.843821	1.7948	39.4532	86.6603
crovir-transcript-6996	XP_015676738.1 AT-rich interactive domain-containing protein 4A [Protobothrops mucrosquamatus]	0.843698	1.79464	5.50619	13.0384
crovir-transcript-6739	XP_026543410.1 regulator of nonsense transcripts 1 isoform X1 [Notechis scutatus]	0.843543	1.79445	16.7723	35.4707
crovir-transcript-15272	XP_015675916.1 FSD1-like protein [Protobothrops mucrosquamatus]	0.842705	1.79341	3.41309	9.81669
crovir-transcript-14620	XP_029140212.1 protein OS-9 [Protobothrops mucrosquamatus]	0.840375	1.79052	290.936	490.978
crovir-transcript-5940	XP_026574319.1 putative tyrosine-protein phosphatase auxilin [Pseudonaja textilis]	0.840219	1.79032	3.62001	11.2265
crovir-transcript-6357	XP_013909530.1 PREDICTED: round spermatid basic protein 1 [Thamnophis sirtalis]	0.839805	1.78981	2.65967	9.44698
crovir-transcript-14276	XP_015678574.1 ankyrin repeat domain-containing protein 40 [Protobothrops mucrosquamatus]	0.839476	1.7894	0.279243	2.91165
crovir-transcript-9817	XP_015686865.1 serine/threonine-protein phosphatase 4 regulatory subunit 3B [Protobothrops mucrosquamatus]	0.83892	1.78871	17.1096	34.297
crovir-transcript-15788	XP_015679744.1 exosome RNA helicase MTR4 [Protobothrops mucrosquamatus]	0.838911	1.7887	12.0724	25.9738
crovir-transcript-7350	XP_015671422.2 MAX gene-associated protein [Protobothrops mucrosquamatus]	0.838696	1.78843	1.30191	3.64206
crovir-transcript-8741	XP_026582349.1 phosphatidate phosphatase LPIN1 [Pseudonaja textilis]	0.83734	1.78675	5.40348	12.2315
crovir-transcript-2000	XP_015666287.1 tetraspanin-13 [Protobothrops mucrosquamatus]	0.8359	1.78497	57.678	111.436
crovir-transcript-5175	XP_015676142.1 N-acetyltransferase ESCO1 [Protobothrops mucrosquamatus]	0.835263	1.78418	6.51734	15.4506
crovir-transcript-8918	XP_026550967.1 dystonin isoform X1 [Pseudonaja textilis]	0.834777	1.78358	0.437376	1.70143
crovir-transcript-15865	XP_015672499.1 zinc finger RNA-binding protein [Protobothrops mucrosquamatus]	0.834486	1.78322	11.3177	23.9157
crovir-transcript-12006	XP_015673642.1 sodium-coupled monocarboxylate transporter 1 [Protobothrops mucrosquamatus]	0.833347	1.78181	34.8853	67.93
crovir-transcript-10877	XP_015687325.1 60S ribosomal export protein NMD3 [Protobothrops mucrosquamatus]	0.831862	1.77998	10.8145	24.7797
crovir-transcript-5156	XP_026555075.1 tetratricopeptide repeat protein 39C [Pseudonaja textilis]	0.831537	1.77958	22.5656	45.5276
crovir-transcript-459	XP_026539374.1 ribosome biogenesis protein TSR3 homolog [Notechis scutatus]	0.828959	1.7764	25.9019	56.9849
crovir-transcript-2163	XP_015678546.1 protein CDV3 homolog isoform X1 [Protobothrops mucrosquamatus]	0.827116	1.77414	22.9843	42.2693
crovir-transcript-15883	XP_015669285.1 phospholipid-transporting ATPase IC [Protobothrops mucrosquamatus]	0.826931	1.77391	3.38026	13.6112
crovir-transcript-13893	XP_015667882.1 zinc finger and BTB domain-containing protein 47 [Protobothrops mucrosquamatus]	0.826244	1.77306	5.03075	11.7705
crovir-transcript-4771	XP_019408126.1 PREDICTED: sister chromatid cohesion protein PDS5 homolog A [Crocodylus porosus]	0.826131	1.77292	2.59137	12.3897
crovir-transcript-14046	EPY83534.1 transportin 2 isoform 4-like protein [Camelus ferus]	0.823489	1.76968	1.86607	5.7212
crovir-transcript-13932	XP_015686040.1 protein YIPF5 [Protobothrops mucrosquamatus]	0.822088	1.76796	62.1088	115
crovir-transcript-9500	XP_026551299.1 baculoviral IAP repeat-containing protein 6 isoform X3 [Pseudonaja textilis]	0.821823	1.76764	3.69371	7.71623
crovir-transcript-10305	XP_029139432.1 bifunctional 3'-phosphoadenosine 5'-phosphosulfate synthase 2 [Protobothrops mucrosquamatus]	0.821509	1.76725	17.664	34.828
crovir-transcript-15734	XP_015671912.1 poly(A) RNA polymerase GLD2 [Protobothrops mucrosquamatus]	0.819136	1.76435	11.0855	24.4332
crovir-transcript-4520	XP_015672445.1 26S proteasome non-ATPase regulatory subunit 12 [Protobothrops mucrosquamatus]	0.816675	1.76134	37.8359	70.0177
crovir-transcript-2193	XP_015678272.1 beta-galactosidase [Protobothrops mucrosquamatus]	0.816349	1.76094	12.0481	26.0674
crovir-transcript-2249	XP_015668546.1 cyclin-dependent kinase 13 [Protobothrops mucrosquamatus]	0.815406	1.75979	5.90676	13.0446
crovir-transcript-11548	XP_015673024.1 rho family-interacting cell polarization regulator 1 [Protobothrops mucrosquamatus]	0.814924	1.75921	16.7317	34.6036
crovir-transcript-15470	XP_015674013.1 terminal uridylyltransferase 7 [Protobothrops mucrosquamatus]	0.813949	1.75802	4.59334	11.1786
crovir-transcript-5935	XP_007424950.1 cAMP-specific 3',5'-cyclic phosphodiesterase 4B isoform X1 [Python bivittatus]	0.813807	1.75784	16.2702	33.3735
crovir-transcript-11053	XP_029138979.1 vacuolar protein sorting-associated protein 13C [Protobothrops mucrosquamatus]	0.813381	1.75732	9.98225	18.8793
crovir-transcript-15190	XP_015669304.1 aprataxin isoform X1 [Protobothrops mucrosquamatus]	0.813286	1.75721	12.0151	28.4814
crovir-transcript-2318	XP_015667557.1 endoplasmic reticulum resident protein 44 [Protobothrops mucrosquamatus]	0.813128	1.75702	96.054	167.678
crovir-transcript-8216	XP_015673891.1 TRAF family member-associated NF-kappa-B activator [Protobothrops mucrosquamatus]	0.811763	1.75536	10.5999	24.7263
crovir-transcript-4554	XP_015686419.1 cationic amino acid transporter 2 isoform X1 [Protobothrops mucrosquamatus]	0.810719	1.75409	4.248	10.7673
crovir-transcript-7507	ETE73627.1 Autophagy-related protein 13 [Ophiophagus hannah]	0.810257	1.75352	1.51422	7.83015
crovir-transcript-PLA2_A1	AUS82466.1 secretory phospholipase A2 [Crotalus mitchellii]	0.809657	1.75279	21044.9	32742.8
crovir-transcript-10245	ETE65917.1 GTP-binding protein SAR1a, partial [Ophiophagus hannah]	0.807108	1.7497	136.529	249.89
crovir-transcript-15646	XP_015679964.1 lysM and putative peptidoglycan-binding domain-containing protein 3 [Protobothrops mucrosquamatus]	0.806161	1.74855	30.5946	58.6728
crovir-transcript-5953	XP_029139889.1 KN motif and ankyrin repeat domain-containing protein 4 [Protobothrops mucrosquamatus]	0.804482	1.74652	2.96284	10.2727
crovir-transcript-4506	XP_015674949.1 heat shock 70 kDa protein 4L [Protobothrops mucrosquamatus]	0.803954	1.74588	2.1559	8.95524
crovir-transcript-6024	XP_015666391.1 nardilysin [Protobothrops mucrosquamatus]	0.803756	1.74564	12.8661	27.199
crovir-transcript-10818	XP_026520799.1 thioredoxin reductase-like selenoprotein T [Notechis scutatus]	0.802927	1.74464	90.7213	157.038
crovir-transcript-10564	XP_015669279.1 peroxisome proliferator-activated receptor gamma coactivator-related protein 1 [Protobothrops mucrosquamatus]	0.802557	1.74419	16.6572	32.5634
crovir-transcript-15155	XP_013917917.1 PREDICTED: DNA-directed RNA polymerase II subunit RPB2 [Thamnophis sirtalis]	0.802499	1.74412	11.2543	25.1325
crovir-transcript-1834	XP_026527953.1 WW domain-containing adapter protein with coiled-coil isoform X1 [Notechis scutatus]	0.80239	1.74399	27.4224	52.2701
crovir-transcript-7390	XP_026526869.1 RNA-binding protein 25 isoform X1 [Notechis scutatus]	0.802339	1.74393	12.5432	25.1862
crovir-transcript-17226	XP_015684286.1 FGFR1 oncogene partner 2 [Protobothrops mucrosquamatus]	0.802314	1.7439	58.6948	105.629
crovir-transcript-10934	XP_015669414.1 zinc finger matrin-type protein 3 [Protobothrops mucrosquamatus]	0.802202	1.74376	7.24252	19.0328
crovir-transcript-13459	XP_013919504.1 PREDICTED: protein transport protein Sec61 subunit alpha isoform 1 [Thamnophis sirtalis]	0.802089	1.74362	455.222	727.206
crovir-transcript-11740	XP_026569888.1 neural Wiskott-Aldrich syndrome protein isoform X1 [Pseudonaja textilis]	0.801691	1.74314	37.6652	68.1352
crovir-transcript-SVMP_7	AEJ31986.1 metalloproteinase 3 [Crotalus adamanteus]	0.800531	1.74174	3383.69	5267.74
crovir-transcript-3837	ETE58541.1 Protein TFG [Ophiophagus hannah]	0.800428	1.74162	67.5255	127.699
crovir-transcript-7549	XP_015673885.1 ETS homologous factor isoform X1 [Protobothrops mucrosquamatus]	0.799647	1.74068	102.368	187.348
crovir-transcript-12067	XP_015669085.1 ran GTPase-activating protein 1 [Protobothrops mucrosquamatus]	0.79797	1.73865	11.3841	24.6206
crovir-transcript-14363	XP_029139808.1 serine/threonine-protein kinase LMTK1 [Protobothrops mucrosquamatus]	0.797534	1.73813	0.578037	3.34842
crovir-transcript-8841	XP_015678783.1 trafficking protein particle complex subunit 12 [Protobothrops mucrosquamatus]	0.797374	1.73793	18.6094	38.0244
crovir-transcript-10276	XP_015678452.1 vacuolar protein sorting-associated protein 26A [Protobothrops mucrosquamatus]	0.796211	1.73653	46.0736	84.0665
crovir-transcript-5150	XP_015677766.1 protein SSXT isoform X1 [Protobothrops mucrosquamatus]	0.794829	1.73487	17.582	35.771
crovir-transcript-14351	BAN82082.1 hypothetical protein [Protobothrops flavoviridis]	0.793901	1.73376	42.1031	75.3311
crovir-transcript-15528	XP_013926405.1 PREDICTED: serine palmitoyltransferase 1 [Thamnophis sirtalis]	0.793575	1.73336	11.4748	28.7445
crovir-transcript-4588	XP_015687283.1 long-chain-fatty-acid--CoA ligase 1 [Protobothrops mucrosquamatus]	0.792806	1.73244	31.5444	58.2612
crovir-transcript-5298	XP_013916079.1 PREDICTED: protein DEK [Thamnophis sirtalis]	0.7917	1.73111	21.7061	49.2664
crovir-transcript-13595	XP_015677821.1 inositol-pentakisphosphate 2-kinase [Protobothrops mucrosquamatus]	0.791357	1.7307	2.36619	7.53109
crovir-transcript-10286	XP_026542826.1 inositol polyphosphate multikinase [Notechis scutatus]	0.791074	1.73036	0.294251	2.96836
crovir-transcript-1689	XP_026543478.1 neurobeachin-like protein 2 [Notechis scutatus]	0.789336	1.72828	0.907664	4.23194
crovir-transcript-10853	XP_015670882.1 cyclin-L1 [Protobothrops mucrosquamatus]	0.788824	1.72767	34.2146	67.3949
crovir-transcript-15022	XP_007432165.1 UV excision repair protein RAD23 homolog A isoform X1 [Python bivittatus]	0.7887	1.72752	21.4056	44.9401
crovir-transcript-9393	XP_013914844.1 PREDICTED: probable methyltransferase TARBP1 [Thamnophis sirtalis]	0.788019	1.7267	4.52988	10.5531
crovir-transcript-6590	XP_015671032.1 zinc finger protein 217 [Protobothrops mucrosquamatus]	0.787813	1.72646	3.74411	11.8879
crovir-transcript-15273	XP_015675920.1 fukutin isoform X1 [Protobothrops mucrosquamatus]	0.787755	1.72639	5.38144	14.5374
crovir-transcript-11714	XP_026524816.1 selenoprotein O [Notechis scutatus]	0.78636	1.72472	5.94475	16.4503
crovir-transcript-1000	XP_015675137.1 tissue alpha-L-fucosidase [Protobothrops mucrosquamatus]	0.786056	1.72435	24.3139	56.5668
crovir-transcript-5741	XP_015676871.1 RNA-binding region-containing protein 3 [Protobothrops mucrosquamatus]	0.786053	1.72435	1.64358	8.35975
crovir-transcript-8425	XP_029139387.1 serine/threonine-protein kinase 17B [Protobothrops mucrosquamatus]	0.78552	1.72371	8.01188	20.8149
crovir-transcript-5775	XP_015680410.1 deoxynucleotidyltransferase terminal-interacting protein 2 isoform X1 [Protobothrops mucrosquamatus]	0.785412	1.72358	14.5772	31.255
crovir-transcript-7118	ETE68802.1 Poly(A) polymerase alpha [Ophiophagus hannah]	0.783303	1.72107	22.3759	42.1904
crovir-transcript-5942	XP_015679055.1 tyrosine-protein kinase JAK1 [Protobothrops mucrosquamatus]	0.782484	1.72009	39.3029	68.7887
crovir-transcript-11694	XP_015681345.1 copine-8 [Protobothrops mucrosquamatus]	0.781074	1.71841	5.29782	13.0027
crovir-transcript-4115	XP_015683980.1 protein DGCR6 [Protobothrops mucrosquamatus]	0.781074	1.71841	19.2992	47.3669
crovir-transcript-12033	XP_015673153.1 protein FAM234B [Protobothrops mucrosquamatus]	0.779594	1.71665	28.8561	53.6815
crovir-transcript-7729	XP_015677556.1 cysteine--tRNA ligase, cytoplasmic isoform X1 [Protobothrops mucrosquamatus]	0.778835	1.71574	26.7671	50.4347
crovir-transcript-606	XP_015667154.1 glutamate receptor ionotropic, kainate 3 [Protobothrops mucrosquamatus]	0.778714	1.7156	0.375379	3.75495
crovir-transcript-16373	GCF52660.1 hypothetical protein parPi_0014278 [Paroedura picta]	0.778688	1.71557	51.0247	97.3973
crovir-transcript-3488	XP_013921649.1 PREDICTED: protein Shroom2 isoform X1 [Thamnophis sirtalis]	0.778651	1.71553	0.665777	3.08158
crovir-transcript-1775	XP_015688012.1 insulin-induced gene 1 protein [Protobothrops mucrosquamatus]	0.777788	1.7145	116.659	195.614
crovir-transcript-10640	XP_015669200.1 GRB10-interacting GYF protein 2 [Protobothrops mucrosquamatus]	0.777045	1.71362	5.19844	13.6611
crovir-transcript-9019	XP_015675802.1 pre-mRNA-processing factor 40 homolog A [Protobothrops mucrosquamatus]	0.775846	1.71219	14.0132	31.4608
crovir-transcript-11408	XP_029139153.1 spatacsin [Protobothrops mucrosquamatus]	0.775547	1.71184	1.5397	6.63494
crovir-transcript-2486	XP_013925928.1 PREDICTED: 26S proteasome non-ATPase regulatory subunit 11 [Thamnophis sirtalis]	0.774856	1.71102	32.6091	59.6338
crovir-transcript-6503	XP_020644887.1 DNA topoisomerase 1 isoform X2 [Pogona vitticeps]	0.773999	1.71	13.734	26.778
crovir-transcript-8179	XP_015667932.1 alpha-1,6-mannosylglycoprotein 6-beta-N-acetylglucosaminyltransferase A [Protobothrops mucrosquamatus]	0.772226	1.7079	9.52039	20.8222
crovir-transcript-5344	XP_015666328.1 translocon-associated protein subunit alpha isoform X1 [Protobothrops mucrosquamatus]	0.769817	1.70505	391.843	627.472
crovir-transcript-5837	XP_015679483.1 zinc finger protein 644 [Protobothrops mucrosquamatus]	0.769051	1.70415	4.33082	10.5419
crovir-transcript-8015	XP_015679922.1 protein Churchill [Protobothrops mucrosquamatus]	0.768	1.70291	5.71001	13.5954
crovir-transcript-9446	XP_015671979.1 CCAAT/enhancer-binding protein zeta isoform X2 [Protobothrops mucrosquamatus]	0.767634	1.70248	19.5513	37.4909
crovir-transcript-15701	XP_015675630.1 collagen type IV alpha-3-binding protein isoform X1 [Protobothrops mucrosquamatus]	0.767528	1.70235	23.7684	43.4738
crovir-transcript-15319	XP_015674700.1 proteasome adapter and scaffold protein ECM29 [Protobothrops mucrosquamatus]	0.766224	1.70081	19.9606	36.9069
crovir-transcript-6470	XP_026553411.1 tumor protein p53-inducible nuclear protein 2 isoform X1 [Pseudonaja textilis]	0.765743	1.70025	4.1143	9.78092
crovir-transcript-419	XP_015678470.1 DNA repair endonuclease XPF [Protobothrops mucrosquamatus]	0.764335	1.69859	1.04127	7.10573
crovir-transcript-15892	XP_026529896.1 DBIRD complex subunit ZNF326 isoform X3 [Notechis scutatus]	0.763578	1.6977	20.947	47.2707
crovir-transcript-3286	XP_015674717.2 UDP-glucose:glycoprotein glucosyltransferase 2 [Protobothrops mucrosquamatus]	0.763048	1.69707	19.7481	37.0875
crovir-transcript-13357	XP_029143098.1 TATA element modulatory factor [Protobothrops mucrosquamatus]	0.762821	1.69681	9.24738	18.942
crovir-transcript-5163	XP_029140787.1 LOW QUALITY PROTEIN: laminin subunit alpha-3 [Protobothrops mucrosquamatus]	0.761369	1.6951	0.419491	2.37073
crovir-transcript-10541	XP_026560464.1 SMC5-SMC6 complex localization factor protein 2 isoform X2 [Pseudonaja textilis]	0.761222	1.69493	3.73697	8.85634
crovir-transcript-11706	AEJ31965.1 cysteine-rich with EGF-like domain [Crotalus adamanteus]	0.760249	1.69378	86.6016	153.187
crovir-transcript-899	XP_007425419.1 nucleolar protein of 40 kDa isoform X2 [Python bivittatus]	0.759925	1.6934	26.7144	54.2623
crovir-transcript-9610	XP_015676866.1 rab3 GTPase-activating protein non-catalytic subunit [Protobothrops mucrosquamatus]	0.759356	1.69273	8.30425	17.7289
crovir-transcript-9766	XP_026551742.1 son of sevenless homolog 1 [Pseudonaja textilis]	0.757337	1.69037	2.22859	6.0455
crovir-transcript-9283	XP_029141342.1 T-lymphoma invasion and metastasis-inducing protein 2 [Protobothrops mucrosquamatus]	0.757281	1.6903	3.16705	8.07009
crovir-transcript-5467	XP_007424448.2 cleft lip and palate transmembrane protein 1-like protein [Python bivittatus]	0.756898	1.68985	75.549	126.918
crovir-transcript-8486	XP_026563556.1 cyclin-Y-like protein 1 [Pseudonaja textilis]	0.756131	1.68896	78.3652	134.144
crovir-transcript-3678	ETE65854.1 Protein dopey-2, partial [Ophiophagus hannah]	0.755515	1.68823	1.63379	5.07413
crovir-transcript-10715	ETE61948.1 FERM, RhoGEF and pleckstrin domain-containing protein 1 [Ophiophagus hannah]	0.755515	1.68823	3.06088	9.50628
crovir-transcript-6424	XP_015671059.1 ubiquinol-cytochrome-c reductase complex assembly factor 1 isoform X2 [Protobothrops mucrosquamatus]	0.754579	1.68714	16.8963	33.2724
crovir-transcript-8792	XP_015674730.1 lysosomal-associated transmembrane protein 4A [Protobothrops mucrosquamatus]	0.75436	1.68688	86.4716	152.519
crovir-transcript-8570	XP_015667781.1 CD2-associated protein [Protobothrops mucrosquamatus]	0.752876	1.68515	19.5036	35.8875
crovir-transcript-4484	RLW00895.1 hypothetical protein DV515_00008548 [Erythrura gouldiae]	0.752775	1.68503	14.0888	30.4044
crovir-transcript-14834	XP_015670611.1 deoxyribonuclease-1-like 1 [Protobothrops mucrosquamatus]	0.750808	1.68274	6.06113	14.4101
crovir-transcript-2035	XP_015274075.1 PREDICTED: heterogeneous nuclear ribonucleoproteins A2/B1 isoform X3 [Gekko japonicus]	0.749117	1.68076	100.204	165.618
crovir-transcript-13422	XP_029141496.1 rabenosyn-5 [Protobothrops mucrosquamatus]	0.746947	1.67824	4.52518	10.5173
crovir-transcript-3703	ETE73476.1 GC-rich sequence DNA-binding factor 1, partial [Ophiophagus hannah]	0.74512	1.67611	6.34316	12.5692
crovir-transcript-3426	XP_015686977.1 eukaryotic translation initiation factor 5B [Protobothrops mucrosquamatus]	0.745081	1.67607	48.1493	81.2327
crovir-transcript-2702	XP_015665681.1 transmembrane gamma-carboxyglutamic acid protein 2 [Protobothrops mucrosquamatus]	0.744994	1.67597	35.9547	65.7997
crovir-transcript-11897	XP_015675162.1 KRR1 small subunit processome component homolog [Protobothrops mucrosquamatus]	0.74496	1.67593	4.99783	12.2643
crovir-transcript-10219	XP_026528564.1 hypoxia-inducible factor 1-alpha inhibitor [Notechis scutatus]	0.74496	1.67593	9.98801	24.5098
crovir-transcript-8605	XP_015667764.1 aftiphilin isoform X1 [Protobothrops mucrosquamatus]	0.744756	1.67569	80.829	136.636
crovir-transcript-15608	XP_015679905.1 chromodomain-helicase-DNA-binding protein 1 [Protobothrops mucrosquamatus]	0.744612	1.67552	4.72675	10.5286
crovir-transcript-10217	XP_015677596.1 acyl-CoA desaturase [Protobothrops mucrosquamatus]	0.744424	1.67531	382.813	595.167
crovir-transcript-7612	XP_015670867.1 leucine-rich repeat-containing G-protein coupled receptor 4 [Protobothrops mucrosquamatus]	0.744085	1.67491	8.68021	18.3379
crovir-transcript-6583	XP_015669853.1 probable phospholipid-transporting ATPase IIA [Protobothrops mucrosquamatus]	0.743713	1.67448	4.73435	11.201
crovir-transcript-6380	XP_015671828.1 ladinin-1 [Protobothrops mucrosquamatus]	0.742963	1.67361	2.95167	11.7603
crovir-transcript-3667	XP_015669292.1 protein C-ets-2 [Protobothrops mucrosquamatus]	0.741541	1.67196	20.4667	40.5675
crovir-transcript-11963	XP_015668214.1 vezatin isoform X3 [Protobothrops mucrosquamatus]	0.740162	1.67036	20.5454	40.0584
crovir-transcript-12073	ETE69726.1 Peroxisomal membrane protein PMP34, partial [Ophiophagus hannah]	0.73976	1.6699	71.4979	124.92
crovir-transcript-5009	XP_015687552.1 fatty acid-binding protein 5 [Protobothrops mucrosquamatus]	0.739123	1.66916	86.028	155.019
crovir-transcript-8010	XP_015679920.1 ras-related protein Rab-15 [Protobothrops mucrosquamatus]	0.736976	1.66668	12.0752	24.2193
crovir-transcript-7820	XP_015667450.1 EF-hand calcium-binding domain-containing protein 4A [Protobothrops mucrosquamatus]	0.736976	1.66668	18.1341	36.3716
crovir-transcript-1012	XP_015686288.1 LOW QUALITY PROTEIN: sodium-dependent lysophosphatidylcholine symporter 1 [Protobothrops mucrosquamatus]	0.735577	1.66506	6.55077	24.7812
crovir-transcript-15602	XP_015678322.1 E3 ubiquitin-protein ligase Praja-2 [Protobothrops mucrosquamatus]	0.735187	1.66461	17.4063	35.4791
crovir-transcript-14236	XP_015670532.1 monocarboxylate transporter 6 [Protobothrops mucrosquamatus]	0.734895	1.66428	4.01439	13.272
crovir-transcript-7326	XP_029140005.1 striatin-3 isoform X3 [Protobothrops mucrosquamatus]	0.734414	1.66372	13.9934	27.679
crovir-transcript-8921	XP_013923030.1 PREDICTED: inhibitor of Bruton tyrosine kinase isoform X1 [Thamnophis sirtalis]	0.734101	1.66336	10.9345	21.6869
crovir-transcript-5406	ETE70797.1 Conserved oligomeric Golgi complex subunit 6, partial [Ophiophagus hannah]	0.733826	1.66304	6.54637	18.0571
crovir-transcript-8367	XP_026552723.1 protein FAM171B [Pseudonaja textilis]	0.733411	1.66257	16.8804	31.4641
crovir-transcript-13532	XP_015671821.1 protein DENND6A [Protobothrops mucrosquamatus]	0.733217	1.66234	2.94926	8.50048
crovir-transcript-5782	XP_015684777.1 tissue factor [Protobothrops mucrosquamatus]	0.732923	1.662	9.9985	24.6743
crovir-transcript-14423	XP_015668454.1 centrosomal protein of 95 kDa [Protobothrops mucrosquamatus]	0.731484	1.66035	6.48239	15.0522
crovir-transcript-10367	ETE73752.1 E3 ubiquitin-protein ligase MARCH5, partial [Ophiophagus hannah]	0.730369	1.65906	4.32615	11.9048
crovir-transcript-10777	XP_015671777.1 E3 ubiquitin-protein ligase TRIP12 [Protobothrops mucrosquamatus]	0.729775	1.65838	7.3945	14.3147
crovir-transcript-8555	XP_015667822.1 integral membrane protein 2B [Protobothrops mucrosquamatus]	0.728688	1.65713	152.858	257.587
crovir-transcript-7129	XP_015682259.1 cleavage and polyadenylation specificity factor subunit 2 [Protobothrops mucrosquamatus]	0.72826	1.65664	17.5266	31.8164
crovir-transcript-13935	XP_015670750.1 E3 ubiquitin-protein ligase RNF14 [Protobothrops mucrosquamatus]	0.728056	1.65641	7.60747	18.2184
crovir-transcript-7719	XP_015674750.1 pleckstrin homology domain-containing family A member 7 [Protobothrops mucrosquamatus]	0.727966	1.6563	3.84968	8.60583
crovir-transcript-3868	XP_015676807.1 brother of CDO [Protobothrops mucrosquamatus]	0.727768	1.65607	12.1093	24.2945
crovir-transcript-7871	XP_015680510.1 E3 ubiquitin-protein ligase DTX4 [Protobothrops mucrosquamatus]	0.723997	1.65175	1.78634	7.9653
crovir-transcript-9733	XP_015674460.1 DNA mismatch repair protein Msh6 [Protobothrops mucrosquamatus]	0.723611	1.65131	4.68532	11.3302
crovir-transcript-15394	XP_015683977.1 E3 ubiquitin-protein ligase UHRF2 [Protobothrops mucrosquamatus]	0.723426	1.6511	3.53148	9.67196
crovir-transcript-9783	XP_015669174.1 endoplasmic reticulum lectin 1 [Protobothrops mucrosquamatus]	0.721733	1.64916	119.989	201.458
crovir-transcript-10785	XP_015676580.1 putative glycerol kinase 5 [Protobothrops mucrosquamatus]	0.720984	1.64831	14.4734	27.3661
crovir-transcript-1929	XP_015667044.1 protein AF-10 [Protobothrops mucrosquamatus]	0.718212	1.64514	14.3692	26.7663
crovir-transcript-7253	XP_015671625.1 sec1 family domain-containing protein 1 isoform X1 [Protobothrops mucrosquamatus]	0.718199	1.64513	43.1739	75.1082
crovir-transcript-7351	XP_015671415.1 mitogen-activated protein kinase-binding protein 1 [Protobothrops mucrosquamatus]	0.718105	1.64502	0.463227	3.06295
crovir-transcript-7115	XP_015679256.1 autophagy-related protein 2 homolog B [Protobothrops mucrosquamatus]	0.717746	1.64461	5.03062	10.4369
crovir-transcript-11542	XP_026574836.1 rhophilin-2 [Pseudonaja textilis]	0.717709	1.64457	16.1669	35.8867
crovir-transcript-10369	XP_015666309.1 TATA-binding protein-associated factor 172 [Protobothrops mucrosquamatus]	0.71739	1.6442	3.15645	7.33408
crovir-transcript-3602	XP_015668448.1 nucleolar protein 11 [Protobothrops mucrosquamatus]	0.715839	1.64244	9.72252	25.0006
crovir-transcript-1644	XP_026539107.1 structure-specific endonuclease subunit SLX4 isoform X1 [Notechis scutatus]	0.715733	1.64232	19.2685	34.7186
crovir-transcript-8561	XP_015676187.1 LOW QUALITY PROTEIN: methylmalonyl-CoA mutase, mitochondrial [Protobothrops mucrosquamatus]	0.71519	1.6417	6.06357	17.2625
crovir-transcript-11868	XP_015667287.1 T-complex protein 1 subunit beta [Protobothrops mucrosquamatus]	0.714709	1.64115	32.4305	57.8102
crovir-transcript-16024	XP_029139958.1 E3 ubiquitin-protein ligase RFWD3 [Protobothrops mucrosquamatus]	0.71148	1.63748	12.4524	25.7237
crovir-transcript-10410	XP_015673038.1 erythroid differentiation-related factor 1 [Protobothrops mucrosquamatus]	0.711003	1.63694	3.43588	9.02924
crovir-transcript-13588	XP_029141169.1 nucleolar protein 8, partial [Protobothrops mucrosquamatus]	0.710763	1.63667	1.92481	7.15906
crovir-transcript-8449	XP_015676285.1 dual specificity protein kinase CLK1 isoform X2 [Protobothrops mucrosquamatus]	0.710346	1.6362	28.607	56.157
crovir-transcript-11997	XP_015673636.1 UHRF1-binding protein 1-like [Protobothrops mucrosquamatus]	0.709519	1.63526	7.05108	14.2887
crovir-transcript-12155	XP_025024311.1 HMG domain-containing protein 4 isoform X1 [Python bivittatus]	0.709451	1.63518	5.53382	15.0116
crovir-transcript-4597	XP_015687297.1 CDKN2A-interacting protein [Protobothrops mucrosquamatus]	0.708964	1.63463	23.2042	42.5953
crovir-transcript-7264	ETE73017.1 Signal recognition particle 54 kDa protein [Ophiophagus hannah]	0.708151	1.63371	85.0354	141.439
crovir-transcript-7523	XP_015674139.1 oxysterols receptor LXR-alpha [Protobothrops mucrosquamatus]	0.708022	1.63356	11.4475	23.9556
crovir-transcript-2498	XP_015687713.1 ATP-citrate synthase [Protobothrops mucrosquamatus]	0.707465	1.63293	24.9991	44.4833
crovir-transcript-8562	XP_015676186.1 cell division cycle 5-like protein [Protobothrops mucrosquamatus]	0.705268	1.63045	29.9572	53.9926
crovir-transcript-6125	XP_029139042.1 receptor-type tyrosine-protein phosphatase F [Protobothrops mucrosquamatus]	0.705205	1.63038	8.47375	16.7968
crovir-transcript-6955	XP_015678304.1 galectin-3 [Protobothrops mucrosquamatus]	0.705015	1.63016	113.264	187.563
crovir-transcript-14093	XP_015678265.2 forkhead box protein K2 [Protobothrops mucrosquamatus]	0.7048	1.62992	6.51965	13.8516
crovir-transcript-SVSP_1	AUS82488.1 serine endopeptidase [Crotalus atrox]	0.704506	1.62959	1617.64	2439.93
crovir-transcript-15161	XP_026543071.1 anionic trypsin-like [Notechis scutatus]	0.702408	1.62722	13.5296	36.5253
crovir-transcript-5889	TRZ22519.1 hypothetical protein HGM15179_004600 [Zosterops borbonicus]	0.702055	1.62682	3.58417	8.7934
crovir-transcript-7748	XP_015675099.1 general transcription factor IIH subunit 1 [Protobothrops mucrosquamatus]	0.702045	1.62681	10.5352	24.7832
crovir-transcript-9192	XP_015674394.1 motile sperm domain-containing protein 2 [Protobothrops mucrosquamatus]	0.70201	1.62677	10.2375	23.0703
crovir-transcript-5008	XP_015687556.1 charged multivesicular body protein 4c [Protobothrops mucrosquamatus]	0.7018	1.62653	56.255	97.5004
crovir-transcript-2355	XP_015673654.1 fumarate hydratase, mitochondrial [Protobothrops mucrosquamatus]	0.701076	1.62572	65.3012	110.444
crovir-transcript-3906	XP_026564626.1 spartin isoform X1 [Pseudonaja textilis]	0.700409	1.62497	19.4206	36.9324
crovir-transcript-8301	XP_015676015.1 neurabin-1 isoform X1 [Protobothrops mucrosquamatus]	0.699843	1.62433	13.7022	25.2029
crovir-transcript-13521	XP_015682340.1 protein TASOR [Protobothrops mucrosquamatus]	0.698777	1.62313	6.55905	13.2496
crovir-transcript-SVSP_7	AUS82541.1 serine endopeptidase [Crotalus scutulatus]	0.698657	1.62299	20792.5	29752.9
crovir-transcript-15032	XP_015682649.1 vesicle transport protein GOT1B [Protobothrops mucrosquamatus]	0.697377	1.62155	21.7735	39.9119
crovir-transcript-2464	XP_015686955.1 heparan-alpha-glucosaminide N-acetyltransferase [Protobothrops mucrosquamatus]	0.696311	1.62036	8.69823	20.933
crovir-transcript-4204	XP_015678093.1 2-methoxy-6-polyprenyl-1,4-benzoquinol methylase, mitochondrial [Protobothrops mucrosquamatus]	0.69553	1.61948	12.2143	26.9212
crovir-transcript-15751	XP_015667688.1 microtubule-associated serine/threonine-protein kinase 4 [Protobothrops mucrosquamatus]	0.695332	1.61926	1.69463	4.55281
crovir-transcript-16464	XP_007443237.1 X-box-binding protein 1, partial [Python bivittatus]	0.695257	1.61917	261.281	423.438
crovir-transcript-15549	XP_025021783.1 casein kinase I isoform X2 [Python bivittatus]	0.695199	1.61911	9.06465	18.3462
crovir-transcript-17460	XP_029142443.1 gamma-secretase-activating protein [Protobothrops mucrosquamatus]	0.694582	1.61842	75.9624	138.288
crovir-transcript-15071	XP_015667606.1 V-type proton ATPase catalytic subunit A [Protobothrops mucrosquamatus]	0.693937	1.61769	34.8057	59.5454
crovir-transcript-6170	XP_015673222.1 UPF0577 protein KIAA1324 homolog isoform X1 [Protobothrops mucrosquamatus]	0.693431	1.61712	51.635	84.9837
crovir-transcript-10703	XP_015679733.1 serine/threonine-protein kinase PAK 2 [Protobothrops mucrosquamatus]	0.693293	1.61697	19.0948	34.0444
crovir-transcript-11912	XP_007422328.1 protein phosphatase 1 regulatory subunit 12A isoform X4 [Python bivittatus]	0.693035	1.61668	4.34466	9.9275
crovir-transcript-4935	XP_015668914.1 vacuolar protein sorting-associated protein 13B [Protobothrops mucrosquamatus]	0.692778	1.61639	4.89596	9.76791
crovir-transcript-15878	XP_028604408.1 signal peptidase complex catalytic subunit SEC11C isoform X3 [Podarcis muralis]	0.692515	1.6161	415.783	615.894
crovir-transcript-4840	XP_015667201.1 protein MTSS 1 isoform X3 [Protobothrops mucrosquamatus]	0.690694	1.61406	6.45099	14.0564
crovir-transcript-13005	XP_015666616.1 hexokinase-2-like [Protobothrops mucrosquamatus]	0.690526	1.61387	58.9156	114.087
crovir-transcript-12365	XP_007435398.2 LOW QUALITY PROTEIN: uncharacterized protein LOC103064536, partial [Python bivittatus]	0.690432	1.61377	9.53582	19.9398
crovir-transcript-8174	XP_026521200.1 extended synaptotagmin-3 [Notechis scutatus]	0.690131	1.61343	8.26167	17.7263
crovir-transcript-878	XP_026535255.1 heterogeneous nuclear ribonucleoprotein R isoform X1 [Notechis scutatus]	0.689959	1.61324	4.78147	12.079
crovir-transcript-9922	XP_015670291.1 intraflagellar transport protein 172 homolog [Protobothrops mucrosquamatus]	0.689643	1.61288	0.397409	2.57722
crovir-transcript-2710	XP_015665674.1 protein fuzzy homolog [Protobothrops mucrosquamatus]	0.689095	1.61227	0.424975	3.99888
crovir-transcript-14295	XP_015673004.1 fatty acid synthase [Protobothrops mucrosquamatus]	0.688496	1.6116	24.2079	39.7071
crovir-transcript-10650	XP_015674369.1 serine/threonine-protein phosphatase 2A regulatory subunit B'' subunit alpha isoform X1 [Protobothrops mucrosquamatus]	0.687897	1.61093	7.39771	14.6518
crovir-transcript-9585	XP_015687407.1 transport and Golgi organization protein 1 homolog [Protobothrops mucrosquamatus]	0.68775	1.61077	29.7865	48.7594
crovir-transcript-9990	XP_015679790.2 LOW QUALITY PROTEIN: zinc finger ZZ-type and EF-hand domain-containing protein 1 [Protobothrops mucrosquamatus]	0.685779	1.60857	7.62823	13.6386
crovir-transcript-11867	XP_007423459.1 cleavage and polyadenylation specificity factor subunit 6 isoform X4 [Python bivittatus]	0.685653	1.60843	10.0554	18.5554
crovir-transcript-4223	XP_026572821.1 sodium/glucose cotransporter 1 isoform X2 [Pseudonaja textilis]	0.685512	1.60827	4.1735	15.2574
crovir-transcript-3819	XP_015671376.1 CD166 antigen isoform X1 [Protobothrops mucrosquamatus]	0.685166	1.60789	43.9969	72.8199
crovir-transcript-3990	XP_015680715.1 adrenodoxin [Protobothrops mucrosquamatus]	0.684409	1.60704	43.5448	78.7186
crovir-transcript-7909	XP_015676027.1 large neutral amino acids transporter small subunit 3 [Protobothrops mucrosquamatus]	0.684189	1.6068	52.6222	87.4588
crovir-transcript-10308	XP_026542546.1 phosphatidylinositol 3,4,5-trisphosphate 3-phosphatase and dual-specificity protein phosphatase PTEN [Notechis scutatus]	0.683844	1.60641	19.7398	50.9186
crovir-transcript-15529	XP_026559738.1 isochorismatase domain-containing protein 1 [Pseudonaja textilis]	0.683831	1.6064	15.1789	30.9165
crovir-transcript-4927	XP_013916321.1 PREDICTED: E3 ubiquitin-protein ligase RNF19A [Thamnophis sirtalis]	0.682355	1.60476	18.6548	34.0215
crovir-transcript-4666	XP_015670441.2 biorientation of chromosomes in cell division protein 1-like 1 [Protobothrops mucrosquamatus]	0.681492	1.6038	27.9335	54.6694
crovir-transcript-5045	XP_015674598.1 endoribonuclease LACTB2 [Protobothrops mucrosquamatus]	0.681343	1.60363	6.00169	24.2516
crovir-transcript-11833	XP_026523595.1 ubiquitin carboxyl-terminal hydrolase 15 isoform X1 [Notechis scutatus]	0.681259	1.60354	2.13324	7.77608
crovir-transcript-2706	XP_026566663.1 U1 small nuclear ribonucleoprotein 70 kDa [Pseudonaja textilis]	0.681196	1.60347	55.8785	96.2112
crovir-transcript-7181	ETE71726.1 Stonin-2, partial [Ophiophagus hannah]	0.680384	1.60257	8.74201	16.6605
crovir-transcript-6152	XP_015670089.1 striatin-interacting protein 1 [Protobothrops mucrosquamatus]	0.675479	1.59713	5.46768	11.3848
crovir-transcript-10102	XP_015671946.1 adenosine kinase [Protobothrops mucrosquamatus]	0.673446	1.59488	39.9294	78.0029
crovir-transcript-6352	XP_015672465.1 homeodomain-interacting protein kinase 1 [Protobothrops mucrosquamatus]	0.673282	1.5947	8.30724	15.1114
crovir-transcript-2442	XP_015686969.1 prostate androgen-regulated mucin-like protein 1 [Protobothrops mucrosquamatus]	0.6728	1.59416	32.8047	57.7413
crovir-transcript-2538	XP_015687756.1 protein CASC3 [Protobothrops mucrosquamatus]	0.6723	1.59361	15.4283	29.0772
crovir-transcript-4542	ETE70264.1 Protein transport protein Sec24D, partial [Ophiophagus hannah]	0.671729	1.59298	85.8101	133.179
crovir-transcript-7860	XP_026523964.1 low-density lipoprotein receptor-related protein 5 [Notechis scutatus]	0.671653	1.5929	10.0882	18.4747
crovir-transcript-15006	XP_026544587.1 dynamin-2 isoform X2 [Notechis scutatus]	0.670968	1.59214	24.558	41.7356
crovir-transcript-7161	XP_015682174.1 serine/threonine-protein phosphatase 4 regulatory subunit 3A [Protobothrops mucrosquamatus]	0.67037	1.59148	10.2072	19.5553
crovir-transcript-5054	XP_026561893.1 brefeldin A-inhibited guanine nucleotide-exchange protein 1 isoform X1 [Pseudonaja textilis]	0.6701	1.59118	9.90945	18.0914
crovir-transcript-7444	XP_015674773.1 cyclic AMP-responsive element-binding protein 3-like protein 1 [Protobothrops mucrosquamatus]	0.669645	1.59068	15.2487	31.2521
crovir-transcript-13858	XP_029141972.1 calnexin isoform X2 [Protobothrops mucrosquamatus]	0.667001	1.58777	254.036	384.54
crovir-transcript-9271	XP_015671401.1 serine/threonine-protein kinase LATS1 [Protobothrops mucrosquamatus]	0.666097	1.58677	4.60775	9.42054
crovir-transcript-7678	XP_015682828.1 synaptotagmin-2 [Protobothrops mucrosquamatus]	0.665437	1.58605	92.8654	148.521
crovir-transcript-8380	XP_015679019.1 SEC14 domain and spectrin repeat-containing protein 1 [Protobothrops mucrosquamatus]	0.664706	1.58525	49.6463	82.2153
crovir-transcript-9821	EMP26073.1 Translation initiation factor IF-2 [Chelonia mydas]	0.664514	1.58503	16.1141	28.3916
crovir-transcript-15035	XP_015668778.1 transmembrane protein 56-B-like [Protobothrops mucrosquamatus]	0.664392	1.5849	30.695	51.4906
crovir-transcript-3260	XP_029143199.1 LOW QUALITY PROTEIN: E3 ubiquitin-protein ligase MYCBP2 [Protobothrops mucrosquamatus]	0.663917	1.58438	5.12996	10.0746
crovir-transcript-10512	XP_015668273.1 collagen alpha-1(XVII) chain [Protobothrops mucrosquamatus]	0.662294	1.5826	7.52712	14.7057
crovir-transcript-2162	XP_015678516.1 FYVE and coiled-coil domain-containing protein 1 [Protobothrops mucrosquamatus]	0.661838	1.5821	12.9128	22.6469
crovir-transcript-11901	XP_015675168.1 oxysterol-binding protein-related protein 8 [Protobothrops mucrosquamatus]	0.66181	1.58207	1.85458	5.40251
crovir-transcript-8618	ETE60642.1 Importin subunit alpha-3, partial [Ophiophagus hannah]	0.661771	1.58202	13.5768	24.9068
crovir-transcript-6264	XP_029143173.1 zinc finger CCCH domain-containing protein 11A [Protobothrops mucrosquamatus]	0.661748	1.582	25.3987	44.0407
crovir-transcript-4515	ETE74124.1 putative helicase with zinc finger domain protein, partial [Ophiophagus hannah]	0.661517	1.58174	4.63272	9.8181
crovir-transcript-4485	XP_015677043.1 ELMO domain-containing protein 2 [Protobothrops mucrosquamatus]	0.659717	1.57977	3.70359	10.1514
crovir-transcript-6815	XP_029138801.1 unconventional myosin-IXb [Protobothrops mucrosquamatus]	0.65965	1.5797	2.43454	6.17668
crovir-transcript-10285	XP_015673592.1 protein FAM149B1 isoform X2 [Protobothrops mucrosquamatus]	0.658139	1.57805	7.30615	15.8307
crovir-transcript-6948	KFO07134.1 Glia maturation factor beta, partial [Balearica regulorum gibbericeps]	0.657231	1.57705	15.8158	28.2984
crovir-transcript-9488	XP_015671475.1 G patch domain-containing protein 11 [Protobothrops mucrosquamatus]	0.656795	1.57658	15.4855	29.6901
crovir-transcript-8799	XP_029140009.1 kinase D-interacting substrate of 220 kDa isoform X2 [Protobothrops mucrosquamatus]	0.656614	1.57638	5.78625	11.6882
crovir-transcript-8767	XP_026551092.1 neuroblastoma-amplified sequence [Pseudonaja textilis]	0.654587	1.57417	6.11056	12.9885
crovir-transcript-9808	XP_026532523.1 peroxisome biogenesis factor 13 isoform X2 [Notechis scutatus]	0.654237	1.57378	11.3449	23.1397
crovir-transcript-5306	XP_007431808.1 ran-binding protein 9 [Python bivittatus]	0.653427	1.5729	13.3294	26.0993
crovir-transcript-11886	XP_026523506.1 zinc finger C3H1 domain-containing protein [Notechis scutatus]	0.653129	1.57258	3.31239	7.28854
crovir-transcript-9887	XP_015675478.2 ethanolaminephosphotransferase 1 [Protobothrops mucrosquamatus]	0.65238	1.57176	17.8342	30.7614
crovir-transcript-8044	XP_015677603.1 protein MON2 homolog isoform X1 [Protobothrops mucrosquamatus]	0.651977	1.57132	6.32897	14.5707
crovir-transcript-15689	XP_015674042.1 zinc finger FYVE domain-containing protein 16 [Protobothrops mucrosquamatus]	0.65121	1.57048	4.93369	10.1031
crovir-transcript-7408	XP_015679180.1 E3 ubiquitin-protein ligase UBR1 [Protobothrops mucrosquamatus]	0.650566	1.56978	4.75124	9.66651
crovir-transcript-10502	XP_015673600.1 programmed cell death protein 4 isoform X1 [Protobothrops mucrosquamatus]	0.650547	1.56976	15.9408	28.5469
crovir-transcript-11701	XP_026558744.1 GRAM domain-containing protein 4 [Pseudonaja textilis]	0.650251	1.56944	4.83538	11.8872
crovir-transcript-1932	XP_015667051.1 sperm-associated antigen 6 [Protobothrops mucrosquamatus]	0.650124	1.5693	127.537	198.039
crovir-transcript-6272	XP_029143174.1 protein phosphatase 1 regulatory subunit 15B [Protobothrops mucrosquamatus]	0.649503	1.56863	32.3086	53.2412
crovir-transcript-4900	ETE65776.1 Tetratricopeptide repeat protein 35 [Ophiophagus hannah]	0.649002	1.56808	37.0852	60.681
crovir-transcript-7703	ETE62065.1 Toll-interacting protein, partial [Ophiophagus hannah]	0.648929	1.568	27.5759	45.9385
crovir-transcript-10632	XP_029139522.1 autophagy-related protein 16-1 [Protobothrops mucrosquamatus]	0.647259	1.56619	23.0502	40.5517
crovir-transcript-13692	XP_007425865.1 ubiquitin carboxyl-terminal hydrolase 4 [Python bivittatus]	0.646419	1.56528	17.5895	32.3928
crovir-transcript-12244	XP_015671161.1 plakophilin-2 [Protobothrops mucrosquamatus]	0.64525	1.56401	17.0968	31.8047
crovir-transcript-15692	XP_029140446.1 coiled-coil domain-containing protein 125 [Protobothrops mucrosquamatus]	0.644964	1.5637	7.31723	15.1145
crovir-transcript-2599	XP_026525639.1 V-type proton ATPase 116 kDa subunit a isoform X2 [Notechis scutatus]	0.643794	1.56243	26.6356	44.3188
crovir-transcript-4551	XP_013929025.1 PREDICTED: tumor suppressor candidate 3 [Thamnophis sirtalis]	0.64113	1.55955	15.8728	41.0916
crovir-transcript-3358	ETE73397.1 [Protein ADP-ribosylarginine] hydrolase-like protein 1, partial [Ophiophagus hannah]	0.640739	1.55913	2.17494	5.8846
crovir-transcript-10960	XP_015677966.1 eukaryotic initiation factor 4A-II isoform X1 [Protobothrops mucrosquamatus]	0.640676	1.55906	18.1415	35.6952
crovir-transcript-8167	ETE65246.1 Methylmalonic aciduria and homocystinuria type D-like, mitochondrial, partial [Ophiophagus hannah]	0.640207	1.55855	27.5161	50.3287
crovir-transcript-13900	XP_015679781.1 probable ATP-dependent RNA helicase DDX46 [Protobothrops mucrosquamatus]	0.640137	1.55848	34.1564	58.0214
crovir-transcript-11504	XP_007439805.1 dnaJ homolog subfamily A member 2 [Python bivittatus]	0.63803	1.5562	64.8836	116.59
crovir-transcript-2157	XP_026576172.1 ubiquitin-like modifier-activating enzyme 5 isoform X1 [Pseudonaja textilis]	0.63776	1.55591	44.9629	71.1854
crovir-transcript-9999	ETE64508.1 Derlin-2, partial [Ophiophagus hannah]	0.636803	1.55488	19.328	34.6281
crovir-transcript-6928	XP_015674495.1 pre-mRNA-processing factor 39 [Protobothrops mucrosquamatus]	0.636691	1.55476	14.8011	27.8912
crovir-transcript-462	XP_029143091.1 tuberin [Protobothrops mucrosquamatus]	0.636538	1.55459	8.59605	16.0898
crovir-transcript-15694	KYO48607.1 hypothetical protein Y1Q_0004016 [Alligator mississippiensis]	0.635791	1.55379	4.57894	9.22187
crovir-transcript-2700	XP_015665682.1 splicing factor, arginine/serine-rich 19 [Protobothrops mucrosquamatus]	0.635017	1.55296	19.6751	32.2738
crovir-transcript-15434	XP_026722241.1 alpha/beta hydrolase domain-containing protein 17B isoform X2 [Athene cunicularia]	0.634974	1.55291	7.66411	15.7228
crovir-transcript-4556	XP_015686441.1 vacuolar protein sorting-associated protein 37A [Protobothrops mucrosquamatus]	0.633516	1.55134	11.039	22.7818
crovir-transcript-6025	XP_015666390.1 thioredoxin domain-containing protein 12 [Protobothrops mucrosquamatus]	0.633408	1.55123	218.861	334.068
crovir-transcript-14290	XP_015679126.1 pyrroline-5-carboxylate reductase 1, mitochondrial [Protobothrops mucrosquamatus]	0.633373	1.55119	19.3476	47.017
crovir-transcript-3693	XP_026519981.1 intersectin-1 isoform X1 [Notechis scutatus]	0.632161	1.54988	2.47228	5.69357
crovir-transcript-14759	XP_015680547.1 RNA-binding protein 10 [Protobothrops mucrosquamatus]	0.631989	1.5497	6.78873	13.5579
crovir-transcript-8584	ATU85529.1 Ectonucleotide pyrophosphatase/phosphodiesterase family member 4, partial [Bothrops moojeni]	0.631423	1.54909	19.8774	34.7594
crovir-transcript-8059	XP_015686615.1 SWI/SNF-related matrix-associated actin-dependent regulator of chromatin subfamily A-like protein 1 [Protobothrops mucrosquamatus]	0.63098	1.54862	0.722816	4.50368
crovir-transcript-3455	XP_015667771.1 cytoplasmic FMR1-interacting protein 1 isoform X1 [Protobothrops mucrosquamatus]	0.630697	1.54831	18.9331	32.2504
crovir-transcript-13734	XP_015679983.1 transmembrane emp24 domain-containing protein 9 [Protobothrops mucrosquamatus]	0.628473	1.54593	349.363	499.149
crovir-transcript-4966	XP_015677351.1 epithelial splicing regulatory protein 1 [Protobothrops mucrosquamatus]	0.628259	1.5457	23.2128	40.2438
crovir-transcript-13211	XP_026576531.1 ATP-binding cassette sub-family F member 1 isoform X1 [Pseudonaja textilis]	0.626572	1.54389	30.0962	72.7974
crovir-transcript-5346	XP_015666325.1 desmoplakin [Protobothrops mucrosquamatus]	0.626075	1.54336	16.0232	26.1403
crovir-transcript-SVMP_9	Q98UF9.3 RecName: Full=Zinc metalloproteinase-disintegrin-like HF3; AltName: Full=Snake venom metalloproteinase; Short=SVMP; Flags: Precursor	0.625393	1.54263	1529.44	2140.15
crovir-transcript-3625	XP_029141237.1 trafficking protein particle complex subunit 10 [Protobothrops mucrosquamatus]	0.624914	1.54212	4.26683	8.95921
crovir-transcript-14283	XP_015671189.1 C-Jun-amino-terminal kinase-interacting protein 4 isoform X1 [Protobothrops mucrosquamatus]	0.624829	1.54203	0.785718	3.58011
crovir-transcript-10540	XP_015675255.1 alpha-centractin isoform X2 [Protobothrops mucrosquamatus]	0.624613	1.5418	7.40174	14.7928
crovir-transcript-15699	XP_029140728.1 DNA polymerase kappa [Protobothrops mucrosquamatus]	0.623853	1.54099	1.41224	5.4871
crovir-transcript-5053	ETE70510.1 Deubiquitinating protein, partial [Ophiophagus hannah]	0.622602	1.53965	1.73596	4.43746
crovir-transcript-7343	XP_015670015.1 abscission/NoCut checkpoint regulator isoform X1 [Protobothrops mucrosquamatus]	0.622382	1.53941	23.6818	45.3902
crovir-transcript-6566	XP_007432552.1 E3 ubiquitin-protein ligase RNF114 [Python bivittatus]	0.621801	1.53879	9.8051	18.8682
crovir-transcript-4561	XP_015686366.1 pericentriolar material 1 protein [Protobothrops mucrosquamatus]	0.621255	1.53821	4.88944	9.44818
crovir-transcript-14433	GCF51487.1 hypothetical protein parPi_0012808 [Paroedura picta]	0.621	1.53794	52.4373	81.8241
crovir-transcript-3742	XP_015669610.1 ubiquitin carboxyl-terminal hydrolase 25 isoform X2 [Protobothrops mucrosquamatus]	0.620794	1.53772	3.10495	7.67076
crovir-transcript-8068	ETE70735.1 Autophagy-related protein 9A, partial [Ophiophagus hannah]	0.620075	1.53696	0.999699	4.15257
crovir-transcript-13741	XP_029141733.1 histone-lysine N-methyltransferase, H3 lysine-36 and H4 lysine-20 specific [Protobothrops mucrosquamatus]	0.619754	1.53661	1.4248	3.30376
crovir-transcript-17186	XP_015681882.1 kelch domain-containing protein 7A [Protobothrops mucrosquamatus]	0.619242	1.53607	16.4719	31.503
crovir-transcript-7998	XP_015675959.1 ubiquitin carboxyl-terminal hydrolase 37 [Protobothrops mucrosquamatus]	0.618846	1.53565	4.6079	9.22841
crovir-transcript-10307	XP_015668749.1 ATPase family AAA domain-containing protein 1 [Protobothrops mucrosquamatus]	0.61856	1.53534	6.96695	14.9705
crovir-transcript-6359	XP_015675421.1 putative homeodomain transcription factor 1 [Protobothrops mucrosquamatus]	0.617991	1.53474	1.21343	5.50326
crovir-transcript-10122	XP_028584990.1 DNA-directed RNA polymerase III subunit RPC1 isoform X2 [Podarcis muralis]	0.617991	1.53474	1.50316	6.81729
crovir-transcript-1009	XP_015675133.1 PITH domain-containing protein 1 [Protobothrops mucrosquamatus]	0.61582	1.53243	165.472	262.082
crovir-transcript-8574	XP_026529050.1 mesencephalic astrocyte-derived neurotrophic factor [Notechis scutatus]	0.615339	1.53192	488.165	761.284
crovir-transcript-2454	XP_015686952.1 protein O-mannose kinase [Protobothrops mucrosquamatus]	0.614835	1.53138	13.0717	26.273
crovir-transcript-3456	XP_026563251.1 gamma-tubulin complex component 5 isoform X1 [Pseudonaja textilis]	0.613146	1.52959	1.52903	5.89764
crovir-transcript-197	XP_007423693.1 cohesin subunit SA-2 [Python bivittatus]	0.612476	1.52888	13.4862	22.957
crovir-transcript-3772	XP_015675608.1 cell surface A33 antigen [Protobothrops mucrosquamatus]	0.611391	1.52773	79.9032	134.815
crovir-transcript-4247	XP_026538709.1 calcineurin-binding protein cabin-1-like isoform X1 [Notechis scutatus]	0.61128	1.52761	6.4971	13.5151
crovir-transcript-3004	XP_015681208.2 TBC1 domain family member 10B-like [Protobothrops mucrosquamatus]	0.610884	1.52719	0.894646	5.49846
crovir-transcript-2083	ETE62720.1 Vitelline membrane outer layer protein 1-like protein, partial [Ophiophagus hannah]	0.610884	1.52719	1.96993	12.1071
crovir-transcript-1844	XP_015666137.1 ATP-dependent zinc metalloprotease YME1L1 isoform X1 [Protobothrops mucrosquamatus]	0.610733	1.52703	90.3392	141.84
crovir-transcript-4173	XP_015680250.1 golgin subfamily A member 3 [Protobothrops mucrosquamatus]	0.610565	1.52686	2.1866	6.15064
crovir-transcript-2712	XP_007424197.1 nitric oxide synthase-interacting protein [Python bivittatus]	0.610134	1.5264	81.3283	132.647
crovir-transcript-15874	XP_015675280.1 protein ERGIC-53 [Protobothrops mucrosquamatus]	0.610123	1.52639	322.044	458.035
crovir-transcript-12171	XP_025025061.1 transmembrane protein 263 isoform X1 [Python bivittatus]	0.609323	1.52554	31.685	52.8689
crovir-transcript-5428	XP_015668483.1 progressive ankylosis protein homolog [Protobothrops mucrosquamatus]	0.608009	1.52415	193.91	281.911
crovir-transcript-15711	XP_015678198.1 proteinase-activated receptor 2 [Protobothrops mucrosquamatus]	0.607865	1.524	30.0523	54.1817
crovir-transcript-12476	XP_015676966.1 ribosomal protein S6 kinase alpha-4 [Protobothrops mucrosquamatus]	0.607606	1.52373	0.346913	3.08789
crovir-transcript-13954	XP_026543803.1 transcription elongation regulator 1 isoform X2 [Notechis scutatus]	0.60706	1.52315	10.0058	18.6053
crovir-transcript-12359	XP_015667381.1 E3 SUMO-protein ligase PIAS1 [Protobothrops mucrosquamatus]	0.606401	1.52246	3.02796	7.40722
crovir-transcript-15064	XP_015675695.2 transcription factor Sp1 [Protobothrops mucrosquamatus]	0.605942	1.52197	3.05579	8.07356
crovir-transcript-5506	XP_015668012.1 grpE protein homolog 1, mitochondrial [Protobothrops mucrosquamatus]	0.605696	1.52171	25.485	44.6915
crovir-transcript-2310	XP_029140012.1 growth factor receptor-bound protein 10 [Protobothrops mucrosquamatus]	0.605693	1.52171	8.80865	16.764
crovir-transcript-4372	XP_015683755.1 dnaJ homolog subfamily B member 14 [Protobothrops mucrosquamatus]	0.605669	1.52168	26.1794	43.5725
crovir-transcript-4948	XP_007435155.1 protein LYRIC [Python bivittatus]	0.604905	1.52088	144.762	221.036
crovir-transcript-8091	XP_015686701.1 myc box-dependent-interacting protein 1 isoform X3 [Protobothrops mucrosquamatus]	0.604535	1.52049	23.3576	43.5174
crovir-transcript-12982	XP_015666618.1 nucleolysin TIA-1 isoform X1 [Protobothrops mucrosquamatus]	0.604158	1.52009	60.7052	93.4988
crovir-transcript-3698	XP_015675028.1 interferon alpha/beta receptor 1 [Protobothrops mucrosquamatus]	0.603985	1.51991	8.21114	18.8349
crovir-transcript-15845	XP_015672432.1 nipped-B-like protein [Protobothrops mucrosquamatus]	0.603925	1.51985	4.48184	8.59851
crovir-transcript-2531	XP_029143183.1 protein phosphatase 1 regulatory subunit 1B isoform X2 [Protobothrops mucrosquamatus]	0.601682	1.51748	38.6896	70.0514
crovir-transcript-13178	XP_007435889.1 epithelial discoidin domain-containing receptor 1 isoform X1 [Python bivittatus]	0.600841	1.5166	2.87066	9.51773
crovir-transcript-7436	XP_015675507.1 zinc transporter ZIP9 [Protobothrops mucrosquamatus]	0.6005	1.51624	35.4928	68.6171
crovir-transcript-3363	XP_026522520.1 transmembrane and coiled-coil domain-containing protein 3 [Notechis scutatus]	0.599149	1.51482	4.48353	10.9136
crovir-transcript-7062	OXB62484.1 hypothetical protein ASZ78_003872 [Callipepla squamata]	0.598904	1.51457	11.4202	22.7038
crovir-transcript-6576	XP_015673613.1 partitioning defective 6 homolog beta [Protobothrops mucrosquamatus]	0.59801	1.51363	4.02656	13.8669
crovir-transcript-14804	XP_026567318.1 serine/threonine-protein kinase WNK3 isoform X3 [Pseudonaja textilis]	0.597967	1.51358	0.867972	3.13239
crovir-transcript-8430	XP_029139386.1 general transcription factor 3C polypeptide 3 [Protobothrops mucrosquamatus]	0.597275	1.51286	1.40326	6.27498
crovir-transcript-12088	XP_015672202.1 cyclic AMP-dependent transcription factor ATF-4 [Protobothrops mucrosquamatus]	0.596602	1.51215	436.014	626.404
crovir-transcript-6396	XP_015673791.1 ligand-dependent nuclear receptor-interacting factor 1 [Protobothrops mucrosquamatus]	0.595558	1.51106	8.32711	16.8661
crovir-transcript-9227	XP_015670792.1 peroxisomal biogenesis factor 3 [Protobothrops mucrosquamatus]	0.595526	1.51102	69.5622	108.38
crovir-transcript-9563	XP_029142035.1 CSC1-like protein 1 [Protobothrops mucrosquamatus]	0.59524	1.51072	18.9895	33.2771
crovir-transcript-6895	XP_015665462.1 solute carrier family 35 member E1 [Protobothrops mucrosquamatus]	0.594157	1.50959	4.16717	10.9216
crovir-transcript-4914	XP_026559308.1 regulating synaptic membrane exocytosis protein 2 isoform X1 [Pseudonaja textilis]	0.593559	1.50896	0	3.85493
crovir-transcript-15044	XP_015673565.1 solute carrier family 22 member 15 [Protobothrops mucrosquamatus]	0.593346	1.50874	8.90658	18.81
crovir-transcript-8687	XP_015679657.1 stress-70 protein, mitochondrial [Protobothrops mucrosquamatus]	0.593306	1.5087	153.546	230.391
crovir-transcript-8686	XP_006204645.1 PREDICTED: eukaryotic peptide chain release factor subunit 1 [Vicugna pacos]	0.592978	1.50836	114.419	174.063
crovir-transcript-7431	ETE72935.1 Serine/arginine-rich splicing factor 5, partial [Ophiophagus hannah]	0.59285	1.50822	114.294	178.177
crovir-transcript-9506	ETE70468.1 Tight junction-associated protein 1, partial [Ophiophagus hannah]	0.592418	1.50777	7.98544	14.5965
crovir-transcript-8287	XP_015674663.2 E3 ubiquitin-protein ligase UBR3 [Protobothrops mucrosquamatus]	0.592237	1.50758	9.4517	18.8291
crovir-transcript-3450	XP_015667775.1 E3 ubiquitin-protein ligase HERC2 [Protobothrops mucrosquamatus]	0.591913	1.50724	2.963	5.5379
crovir-transcript-8560	XP_013915250.1 PREDICTED: succinyl-CoA ligase [ADP-forming] subunit beta, mitochondrial [Thamnophis sirtalis]	0.591591	1.50691	24.6748	42.0519
crovir-transcript-14431	XP_015678386.1 inositol polyphosphate 1-phosphatase [Protobothrops mucrosquamatus]	0.590308	1.50557	2.04936	9.12072
crovir-transcript-1973	XP_013909970.1 PREDICTED: islet cell autoantigen 1 isoform X1 [Thamnophis sirtalis]	0.589892	1.50513	64.8848	101.809
crovir-transcript-2367	XP_029143056.1 histone-lysine N-methyltransferase EZH1 [Protobothrops mucrosquamatus]	0.588641	1.50383	4.69217	9.98025
crovir-transcript-7730	XP_015682487.1 oxysterol-binding protein-related protein 5 [Protobothrops mucrosquamatus]	0.58845	1.50363	6.58912	14.5229
crovir-transcript-12005	XP_025931918.1 ADP-ribosylation factor-like protein 1 isoform X1 [Apteryx rowi]	0.588449	1.50363	123.1	207.325
crovir-transcript-13527	XP_026579496.1 DCC-interacting protein 13-alpha [Pseudonaja textilis]	0.586839	1.50195	8.22583	16.2183
crovir-transcript-17451	XP_026535028.1 uncharacterized protein LOC113419701 [Notechis scutatus]	0.585736	1.5008	8.4433	16.5294
crovir-transcript-1805	XP_026528032.1 presequence protease, mitochondrial [Notechis scutatus]	0.585699	1.50077	8.67575	17.8864
crovir-transcript-5842	XP_007423701.1 serine/threonine-protein kinase N2 isoform X1 [Python bivittatus]	0.585094	1.50014	6.78568	13.0496
crovir-transcript-7030	ETE63115.1 hypothetical protein L345_11124, partial [Ophiophagus hannah]	0.584538	1.49956	1.54184	3.71575
crovir-transcript-7054	XP_015668722.1 apoptogenic protein 1, mitochondrial [Protobothrops mucrosquamatus]	0.584226	1.49923	13.8364	25.8332
crovir-transcript-1809	XP_008110539.1 PREDICTED: cullin-2 isoform X1 [Anolis carolinensis]	0.58335	1.49832	22.827	48.3772
crovir-transcript-15718	XP_015668175.1 angiogenic factor with G patch and FHA domains 1 [Protobothrops mucrosquamatus]	0.583298	1.49827	7.41564	15.2633
crovir-transcript-8315	KFP17593.1 Cyclic AMP-dependent transcription factor ATF-2, partial [Egretta garzetta]	0.583121	1.49809	17.7782	30.1223
crovir-transcript-10447	XP_015668361.1 uncharacterized protein LOC107284730 [Protobothrops mucrosquamatus]	0.583	1.49796	201.221	291.356
crovir-transcript-2314	ETE61643.1 Programmed cell death protein 6 [Ophiophagus hannah]	0.582709	1.49766	22.8048	37.9256
crovir-transcript-13666	XP_015668074.1 DDB1- and CUL4-associated factor 1 [Protobothrops mucrosquamatus]	0.582307	1.49724	9.48169	17.3974
crovir-transcript-6783	XP_015665514.1 AP-3 complex subunit delta-1 [Protobothrops mucrosquamatus]	0.581835	1.49675	18.8587	31.0988
crovir-transcript-8812	XP_015671639.1 cleavage and polyadenylation specificity factor subunit 3 [Protobothrops mucrosquamatus]	0.581135	1.49603	23.8561	43.2693
crovir-transcript-2352	XP_015673634.1 coiled-coil domain-containing protein 127 [Protobothrops mucrosquamatus]	0.580984	1.49587	8.68318	21.5731
crovir-transcript-4899	XP_015675138.1 eukaryotic translation initiation factor 3 subunit E [Protobothrops mucrosquamatus]	0.58055	1.49542	244.373	357.858
crovir-transcript-11436	XP_015666002.1 calcium-transporting ATPase type 2C member 2 [Protobothrops mucrosquamatus]	0.579948	1.4948	75.8231	114.032
crovir-transcript-5304	XP_026555325.1 kinesin-like protein KIF13A isoform X1 [Pseudonaja textilis]	0.579854	1.4947	1.37079	4.6627
crovir-transcript-14754	XP_015684891.1 3-beta-hydroxysteroid-Delta(8),Delta(7)-isomerase-like [Protobothrops mucrosquamatus]	0.57955	1.49438	27.3801	55.2758
crovir-transcript-5000	XP_015679154.1 carbonic anhydrase 13 [Protobothrops mucrosquamatus]	0.579378	1.4942	0.832759	7.27124
crovir-transcript-10739	XP_013908826.1 PREDICTED: coatomer subunit beta' [Thamnophis sirtalis]	0.579327	1.49415	163.366	233.134
crovir-transcript-6878	XP_026554594.1 erlin-1-like [Pseudonaja textilis]	0.578276	1.49306	51.1853	82.7975
crovir-transcript-11982	XP_015674923.1 apoptotic protease-activating factor 1 [Protobothrops mucrosquamatus]	0.57804	1.49282	6.5337	13.0754
crovir-transcript-6754	XP_015665559.1 secretory carrier-associated membrane protein 4 [Protobothrops mucrosquamatus]	0.577531	1.49229	59.823	97.0183
crovir-transcript-2449	XP_015686974.1 ankyrin repeat domain-containing protein 17 [Protobothrops mucrosquamatus]	0.57703	1.49178	6.88489	12.1523
crovir-transcript-6643	XP_020663781.1 proteasome subunit alpha type-7 [Pogona vitticeps]	0.576195	1.49091	120.49	184.724
crovir-transcript-5254	XP_029140820.1 cytosolic non-specific dipeptidase isoform X1 [Protobothrops mucrosquamatus]	0.575855	1.49056	114.468	171.614
crovir-transcript-15011	XP_029139897.1 acetolactate synthase-like protein [Protobothrops mucrosquamatus]	0.575641	1.49034	6.28894	20.4957
crovir-transcript-11033	XP_015666509.1 zinc finger protein 280D [Protobothrops mucrosquamatus]	0.574833	1.48951	9.52449	16.6545
crovir-transcript-13799	XP_015681352.1 microfibril-associated glycoprotein 3 [Protobothrops mucrosquamatus]	0.571396	1.48596	6.67407	21.688
crovir-transcript-6337	XP_015676832.1 interferon regulatory factor 6 isoform X1 [Protobothrops mucrosquamatus]	0.570943	1.48549	6.13403	14.2825
crovir-transcript-6127	ETE72652.1 Elongation of very long chain fatty acids protein 1 [Ophiophagus hannah]	0.569588	1.4841	26.8963	42.8802
crovir-transcript-9431	XP_029140153.1 lysosomal-trafficking regulator [Protobothrops mucrosquamatus]	0.569323	1.48383	5.92962	10.1848
crovir-transcript-9724	XP_015666762.1 inactive tyrosine-protein kinase 7 [Protobothrops mucrosquamatus]	0.568425	1.4829	12.7581	22.0492
crovir-transcript-3196	XP_013928340.1 PREDICTED: LETM1 and EF-hand domain-containing protein 1, mitochondrial isoform X1 [Thamnophis sirtalis]	0.568233	1.48271	12.2837	21.4367
crovir-transcript-8941	XP_015668351.1 sorting nexin-14 [Protobothrops mucrosquamatus]	0.568057	1.48253	10.2458	19.2726
crovir-transcript-15389	XP_015676111.2 uncharacterized protein KIAA2026 homolog [Protobothrops mucrosquamatus]	0.567637	1.48209	2.70342	5.87408
crovir-transcript-9934	XP_015670299.1 general transcription factor 3C polypeptide 2 [Protobothrops mucrosquamatus]	0.566957	1.4814	8.25569	15.7672
crovir-transcript-12063	XP_013907538.1 PREDICTED: X-ray repair cross-complementing protein 6 isoform X1 [Thamnophis sirtalis]	0.565891	1.4803	7.84609	15.6921
crovir-transcript-11785	XP_015678668.1 transmembrane protein 168 [Protobothrops mucrosquamatus]	0.565422	1.47982	5.59576	12.5009
crovir-transcript-10772	XP_015671781.1 thiamine transporter 2 [Protobothrops mucrosquamatus]	0.565061	1.47945	0.232924	2.01403
crovir-transcript-1668	XP_026539104.1 CREB-binding protein isoform X1 [Notechis scutatus]	0.56279	1.47712	5.22041	9.83431
crovir-transcript-5218	XP_015669750.1 twisted gastrulation protein homolog 1 [Protobothrops mucrosquamatus]	0.562532	1.47686	50.5616	100.113
crovir-transcript-2274	XP_015669739.1 serine/threonine-protein kinase 17A [Protobothrops mucrosquamatus]	0.562084	1.4764	1.81853	7.93927
crovir-transcript-12022	XP_015673151.1 retinoic acid-induced protein 3 [Protobothrops mucrosquamatus]	0.56192	1.47623	33.415	57.6282
crovir-transcript-15426	XP_015679140.1 tight junction protein ZO-2 [Protobothrops mucrosquamatus]	0.561012	1.4753	19.7513	32.7964
crovir-transcript-6054	XP_015668038.1 EF-hand calcium-binding domain-containing protein 14 [Protobothrops mucrosquamatus]	0.559086	1.47334	17.718	28.6927
crovir-transcript-15565	XP_025960494.1 uncharacterized protein LOC112985806 [Dromaius novaehollandiae]	0.55863	1.47287	464.666	630.303
crovir-transcript-16696	XP_015672600.1 protein FAM83H [Protobothrops mucrosquamatus]	0.558558	1.4728	3.14768	7.12115
crovir-transcript-15015	XP_015676124.1 cysteine protease ATG4D [Protobothrops mucrosquamatus]	0.557783	1.47201	38.6974	60.7788
crovir-transcript-2159	XP_015678596.1 acyl-CoA dehydrogenase family member 11 [Protobothrops mucrosquamatus]	0.557692	1.47191	8.96234	16.5782
crovir-transcript-12995	XP_015666644.1 beta-adducin [Protobothrops mucrosquamatus]	0.557133	1.47134	1.97056	9.6888
crovir-transcript-5253	XP_029140823.1 beta-Ala-His dipeptidase [Protobothrops mucrosquamatus]	0.55608	1.47027	6.23273	13.1084
crovir-transcript-8045	XP_015677604.1 protein MON2 homolog isoform X2 [Protobothrops mucrosquamatus]	0.555977	1.47016	30.9528	52.0351
crovir-transcript-13792	XP_026552448.1 gem-associated protein 5 isoform X1 [Pseudonaja textilis]	0.553857	1.46801	2.83671	6.91824
crovir-transcript-10868	XP_015687323.1 importin subunit alpha-3 [Protobothrops mucrosquamatus]	0.553851	1.468	53.0162	81.0067
crovir-transcript-320	XP_015676260.1 class A basic helix-loop-helix protein 15 [Protobothrops mucrosquamatus]	0.5537	1.46785	122.391	209.888
crovir-transcript-13465	XP_015671814.1 sarcolemmal membrane-associated protein [Protobothrops mucrosquamatus]	0.553047	1.46718	7.06669	14.1239
crovir-transcript-7205	XP_015668098.1 SNW domain-containing protein 1 [Protobothrops mucrosquamatus]	0.552603	1.46673	17.267	28.6477
crovir-transcript-16697	XP_029140206.1 plectin [Protobothrops mucrosquamatus]	0.552235	1.46636	14.1053	21.0517
crovir-transcript-15043	XP_015668787.1 ras-related protein Rab-3D [Protobothrops mucrosquamatus]	0.55061	1.4647	14.7042	25.4864
crovir-transcript-11417	XP_015677496.1 meckelin [Protobothrops mucrosquamatus]	0.550605	1.4647	0.314095	2.68927
crovir-transcript-7495	XP_026526949.1 gephyrin isoform X3 [Notechis scutatus]	0.550605	1.4647	0.350337	2.99957
crovir-transcript-7185	XP_015677704.1 serine/threonine-protein kinase Nek9 isoform X1 [Protobothrops mucrosquamatus]	0.550547	1.46464	4.99858	10.1521
crovir-transcript-8356	XP_021558954.1 nck-associated protein 1 isoform X2 [Neomonachus schauinslandi]	0.549997	1.46408	14.2298	26.5719
crovir-transcript-12435	XP_015678311.1 HRAS-like suppressor 3 isoform X1 [Protobothrops mucrosquamatus]	0.549838	1.46392	21.1913	39.778
crovir-transcript-12783	XP_015670045.1 synaptobrevin homolog YKT6 [Protobothrops mucrosquamatus]	0.548932	1.463	74.5403	132.697
crovir-transcript-16017	XP_015667573.1 SUMO-activating enzyme subunit 2 [Protobothrops mucrosquamatus]	0.548786	1.46285	44.438	69.9649
crovir-transcript-2701	XP_015665684.1 LIM and SH3 domain protein 1 [Protobothrops mucrosquamatus]	0.548238	1.4623	61.4764	90.5094
crovir-transcript-11190	XP_015679196.1 mitogen-activated protein kinase 6 [Protobothrops mucrosquamatus]	0.54795	1.46201	173.134	252.84
crovir-transcript-7259	XP_026520294.1 sorting nexin-6 [Notechis scutatus]	0.547809	1.46186	23.9544	45.6898
crovir-transcript-2076	XP_015666228.1 TBC1 domain family member 5 [Protobothrops mucrosquamatus]	0.547458	1.46151	9.98899	17.7645
crovir-transcript-7527	XP_013920417.1 PREDICTED: tetratricopeptide repeat protein 17 isoform X2 [Thamnophis sirtalis]	0.546099	1.46013	9.81421	17.3185
crovir-transcript-5684	XP_007436992.1 nucleoprotein TPR [Python bivittatus]	0.544585	1.4586	7.40303	12.8138
crovir-transcript-15287	XP_015676858.1 UV excision repair protein RAD23 homolog B [Protobothrops mucrosquamatus]	0.543798	1.45781	110.913	162.217
crovir-transcript-13756	XP_015677017.1 nucleolar protein 16 [Protobothrops mucrosquamatus]	0.542214	1.45621	34.5601	61.4606
crovir-transcript-2684	XP_015665686.1 ATP-dependent RNA helicase DDX42 [Protobothrops mucrosquamatus]	0.541698	1.45568	10.6257	19.5322
crovir-transcript-14099	ETE74141.1 Nuclear distribution protein nudE-like 1, partial [Ophiophagus hannah]	0.541201	1.45518	18.3576	31.4461
crovir-transcript-9427	XP_015678297.1 galectin-8 [Protobothrops mucrosquamatus]	0.540526	1.4545	43.0046	67.0249
crovir-transcript-2512	XP_015687722.1 ataxin-7-like protein 3 [Protobothrops mucrosquamatus]	0.540511	1.45449	9.91468	19.4868
crovir-transcript-2225	XP_015667238.1 retinitis pigmentosa 9 protein [Protobothrops mucrosquamatus]	0.540157	1.45413	2.56042	12.4443
crovir-transcript-14320	XP_015676762.1 ubiquitin carboxyl-terminal hydrolase 36 [Protobothrops mucrosquamatus]	0.539657	1.45363	5.87942	11.2973
crovir-transcript-1435	XP_015681610.1 endoplasmic reticulum chaperone BiP [Protobothrops mucrosquamatus]	0.539506	1.45347	3493.12	4525.68
crovir-transcript-10590	XP_015671752.1 ectonucleoside triphosphate diphosphohydrolase 7 [Protobothrops mucrosquamatus]	0.539415	1.45338	78.8792	114.142
crovir-transcript-15066	ELV13648.1 Poly [ADP-ribose] polymerase 9, partial [Tupaia chinensis]	0.538814	1.45278	30.8129	49.7174
crovir-transcript-13587	XP_015676821.1 isoleucine--tRNA ligase, cytoplasmic [Protobothrops mucrosquamatus]	0.538665	1.45263	36.2149	55.3227
crovir-transcript-9967	XP_015672674.1 E3 ubiquitin-protein ligase RNF43 [Protobothrops mucrosquamatus]	0.538244	1.4522	0.327226	1.91403
crovir-transcript-8136	ETE72888.1 Actin-related protein 3 [Ophiophagus hannah]	0.53803	1.45199	60.7819	87.2226
crovir-transcript-2267	XP_015672930.1 serine/threonine-protein kinase TAO3 [Protobothrops mucrosquamatus]	0.536999	1.45095	4.65742	14.7838
crovir-transcript-13795	XP_013920459.1 PREDICTED: la-related protein 1 isoform X1 [Thamnophis sirtalis]	0.536633	1.45058	6.13891	13.2415
crovir-transcript-2381	XP_015687949.1 integrator complex subunit 6-like isoform X2 [Protobothrops mucrosquamatus]	0.536472	1.45042	5.44598	14.5635
crovir-transcript-1904	GCF51611.1 hypothetical protein parPi_0012952 [Paroedura picta]	0.53599	1.44994	0	3.65695
crovir-transcript-9433	XP_026525201.1 ERO1-like protein beta [Notechis scutatus]	0.535104	1.44905	79.4003	124.8
crovir-transcript-6555	XP_007425161.1 protein kinase C-binding protein 1 isoform X1 [Python bivittatus]	0.534477	1.44842	9.90464	19.7146
crovir-transcript-3669	XP_015669289.1 dual specificity tyrosine-phosphorylation-regulated kinase 1A [Protobothrops mucrosquamatus]	0.534164	1.4481	3.38925	8.15528
crovir-transcript-7896	XP_029140789.1 polyribonucleotide 5'-hydroxyl-kinase Clp1 [Protobothrops mucrosquamatus]	0.533978	1.44792	9.61711	17.6713
crovir-transcript-14689	XP_015677404.1 keratin, type II cytoskeletal 5 [Protobothrops mucrosquamatus]	0.533552	1.44749	34.3097	62.4208
crovir-transcript-10362	XP_015666775.1 insulin-degrading enzyme [Protobothrops mucrosquamatus]	0.533352	1.44729	5.22226	9.92506
crovir-transcript-10454	XP_015672717.1 SEC23-interacting protein [Protobothrops mucrosquamatus]	0.533352	1.44729	8.68245	16.5013
crovir-transcript-5176	XP_015676254.1 E3 ubiquitin-protein ligase MIB1 [Protobothrops mucrosquamatus]	0.533312	1.44725	8.71305	15.0512
crovir-transcript-10237	ETE67481.1 Cell division cycle and apoptosis regulator protein 1, partial [Ophiophagus hannah]	0.532517	1.44645	13.6797	22.8592
crovir-transcript-8872	XP_015676706.1 glutamate--cysteine ligase catalytic subunit [Protobothrops mucrosquamatus]	0.532319	1.44625	6.06535	12.7
crovir-transcript-13801	XP_015675405.1 polypeptide N-acetylgalactosaminyltransferase 10 [Protobothrops mucrosquamatus]	0.531244	1.44517	10.3842	17.6665
crovir-transcript-5349	XP_015666330.1 ras-responsive element-binding protein 1 [Protobothrops mucrosquamatus]	0.5296	1.44353	1.82855	5.25482
crovir-transcript-8034	XP_026563688.1 tensin-1 isoform X5 [Pseudonaja textilis]	0.529363	1.44329	2.74222	5.73021
crovir-transcript-9211	XP_015679093.1 BET1-like protein isoform X1 [Protobothrops mucrosquamatus]	0.529311	1.44324	26.2319	46.963
crovir-transcript-9861	XP_026527436.1 nuclear envelope pore membrane protein POM 121 [Notechis scutatus]	0.529024	1.44295	13.1098	21.4372
crovir-transcript-7792	XP_029141245.1 switch-associated protein 70 [Protobothrops mucrosquamatus]	0.528439	1.44237	11.8229	21.9906
crovir-transcript-13729	XP_026529151.1 beta-1,4-galactosyltransferase 7 [Notechis scutatus]	0.52777	1.4417	3.34547	7.56272
crovir-transcript-4931	XP_015668882.1 sperm-associated antigen 1 [Protobothrops mucrosquamatus]	0.527163	1.44109	12.3003	21.3549
crovir-transcript-7631	XP_013907153.1 PREDICTED: RNA polymerase-associated protein CTR9 homolog [Thamnophis sirtalis]	0.526461	1.44039	30.0785	46.996
crovir-transcript-6162	XP_029143076.1 sortilin [Protobothrops mucrosquamatus]	0.526307	1.44024	85.8781	118.436
crovir-transcript-10586	XP_015671768.1 pyridine nucleotide-disulfide oxidoreductase domain-containing protein 2 [Protobothrops mucrosquamatus]	0.525089	1.43902	6.98198	14.7346
crovir-transcript-11537	XP_029141013.1 LOW QUALITY PROTEIN: G patch domain-containing protein 1 [Protobothrops mucrosquamatus]	0.524545	1.43848	5.47495	19.8799
crovir-transcript-2600	XP_026525624.1 inactive phospholipase C-like protein 2 isoform X1 [Notechis scutatus]	0.523959	1.4379	4.57208	10.1014
crovir-transcript-8557	XP_015667820.1 retinoblastoma-associated protein [Protobothrops mucrosquamatus]	0.523746	1.43768	3.98388	10.5615
crovir-transcript-5598	XP_026559059.1 ATP-dependent RNA helicase A isoform X2 [Pseudonaja textilis]	0.523304	1.43724	9.42731	16.6736
crovir-transcript-4375	ETE65093.1 Serine/threonine-protein phosphatase 2B catalytic subunit alpha isoform, partial [Ophiophagus hannah]	0.523061	1.437	51.4645	76.8155
crovir-transcript-4925	XP_024059067.1 zinc finger protein 706 [Terrapene carolina triunguis]	0.522887	1.43683	55.0047	87.2053
crovir-transcript-12912	XP_025023563.1 S-adenosylmethionine synthase, partial [Python bivittatus]	0.522751	1.43669	84.3068	126.517
crovir-transcript-14841	XP_003215764.1 PREDICTED: protein FAM50A [Anolis carolinensis]	0.522009	1.43595	16.1533	31.8784
crovir-transcript-10429	XP_026524978.1 L-seryl-tRNA(Sec) kinase isoform X1 [Notechis scutatus]	0.522003	1.43595	8.25867	17.392
crovir-transcript-9551	XP_015673972.1 zinc finger protein 318 [Protobothrops mucrosquamatus]	0.52123	1.43518	0.464272	3.89636
crovir-transcript-11970	XP_015668121.1 ETS domain-containing protein Elk-3 isoform X1 [Protobothrops mucrosquamatus]	0.520612	1.43456	5.94393	12.6809
crovir-transcript-3393	XP_026522565.1 interleukin-1 receptor-like 2 isoform X2 [Notechis scutatus]	0.520612	1.43456	7.25704	15.4824
crovir-transcript-6439	XP_007439558.1 RNA-binding protein 39 isoform X1 [Python bivittatus]	0.520518	1.43447	23.521	37.1368
crovir-transcript-8673	XP_007435710.1 F-box/WD repeat-containing protein 11 isoform X1 [Python bivittatus]	0.520191	1.43415	16.2562	27.3088
crovir-transcript-5046	XP_015674600.1 nuclear receptor coactivator 2 [Protobothrops mucrosquamatus]	0.519487	1.43345	2.09869	6.58266
crovir-transcript-3322	XP_029138836.1 FERM, ARHGEF and pleckstrin domain-containing protein 1 [Protobothrops mucrosquamatus]	0.519285	1.43324	27.3737	41.5171
crovir-transcript-11866	XP_015667943.1 YEATS domain-containing protein 4 [Protobothrops mucrosquamatus]	0.518954	1.43292	46.5399	82.3921
crovir-transcript-8762	XP_015680628.1 disintegrin and metalloproteinase domain-containing protein 17 [Protobothrops mucrosquamatus]	0.518893	1.43286	23.141	36.4958
crovir-transcript-9800	KFO72924.1 Exportin-1 [Cuculus canorus]	0.518429	1.43239	9.88119	16.846
crovir-transcript-862	XP_015672058.2 histone-lysine N-methyltransferase 2B [Protobothrops mucrosquamatus]	0.517815	1.43179	4.72986	8.51267
crovir-transcript-1788	XP_015688009.1 ubiquitin-protein ligase E3C [Protobothrops mucrosquamatus]	0.517391	1.43136	5.20282	11.0753
crovir-transcript-3595	XP_026529831.1 peripheral plasma membrane protein CASK isoform X2 [Notechis scutatus]	0.517368	1.43134	18.2481	28.2767
crovir-transcript-10695	XP_015679728.1 LOW QUALITY PROTEIN: E3 ubiquitin-protein ligase RNF168 [Protobothrops mucrosquamatus]	0.517216	1.43119	8.37105	16.6172
crovir-transcript-2438	XP_029143060.1 pentatricopeptide repeat domain-containing protein 3, mitochondrial [Protobothrops mucrosquamatus]	0.516948	1.43092	21.514	35.2771
crovir-transcript-13926	XP_015670749.1 NEDD4 family-interacting protein 1 [Protobothrops mucrosquamatus]	0.516569	1.43055	168.137	243.359
crovir-transcript-3943	XP_013923810.1 PREDICTED: PAB-dependent poly(A)-specific ribonuclease subunit PAN3 [Thamnophis sirtalis]	0.516288	1.43027	10.8582	17.8679
crovir-transcript-6234	XP_029143137.1 zinc finger protein 76 isoform X1 [Protobothrops mucrosquamatus]	0.515354	1.42934	10.5864	18.6217
crovir-transcript-7518	XP_015674138.1 lysosomal acid phosphatase [Protobothrops mucrosquamatus]	0.514991	1.42899	46.5934	74.0589
crovir-transcript-13986	XP_015674980.1 toll-like receptor 13 [Protobothrops mucrosquamatus]	0.513013	1.42703	9.44845	17.5962
crovir-transcript-7846	XP_015672418.1 carnitine O-palmitoyltransferase 1, liver isoform isoform X2 [Protobothrops mucrosquamatus]	0.513004	1.42702	3.74287	9.28075
crovir-transcript-9928	XP_015670305.1 CAD protein isoform X1 [Protobothrops mucrosquamatus]	0.512188	1.42621	8.41744	14.1711
crovir-transcript-10232	XP_013909706.1 PREDICTED: NAD-dependent protein deacetylase sirtuin-1 isoform X2 [Thamnophis sirtalis]	0.511516	1.42555	14.0597	24.3092
crovir-transcript-6934	XP_015681056.1 ATP synthase subunit s, mitochondrial [Protobothrops mucrosquamatus]	0.511516	1.42555	32.5253	56.236
crovir-transcript-2530	XP_015687743.1 stAR-related lipid transfer protein 3 [Protobothrops mucrosquamatus]	0.51006	1.42411	16.7712	28.6854
crovir-transcript-7277	XP_015674859.1 ectonucleoside triphosphate diphosphohydrolase 5 [Protobothrops mucrosquamatus]	0.509887	1.42394	4.81117	10.5277
crovir-transcript-5119	XP_026526194.1 DNA-dependent protein kinase catalytic subunit [Notechis scutatus]	0.509661	1.42372	0.678728	2.20079
crovir-transcript-5894	XP_029140369.1 ubiquitin carboxyl-terminal hydrolase 33 [Protobothrops mucrosquamatus]	0.509388	1.42345	4.74911	10.6016
crovir-transcript-7470	XP_015667176.1 serine/threonine-protein kinase 40 isoform X2 [Protobothrops mucrosquamatus]	0.509388	1.42345	4.85514	10.8383
crovir-transcript-13011	XP_026571022.1 germ cell-less protein-like 1 [Pseudonaja textilis]	0.508094	1.42217	28.2311	45.6649
crovir-transcript-13714	XP_015673381.1 C-terminal-binding protein 2-like [Protobothrops mucrosquamatus]	0.507307	1.42139	2.23516	8.02126
crovir-transcript-10807	XP_015668440.1 carboxypeptidase B [Protobothrops mucrosquamatus]	0.506322	1.42042	0.704029	5.84882
crovir-transcript-8787	XP_015681702.1 riboflavin transporter 2-like [Protobothrops mucrosquamatus]	0.504178	1.41832	12.4402	24.7138
crovir-transcript-11704	XP_015678985.1 TBC1 domain family member 22A [Protobothrops mucrosquamatus]	0.504158	1.4183	6.10418	11.5269
crovir-transcript-13316	XP_029141935.1 peroxisomal acyl-coenzyme A oxidase 2 [Protobothrops mucrosquamatus]	0.504158	1.4183	15.3784	29.04
crovir-transcript-13676	XP_015672852.1 interferon-related developmental regulator 2 isoform X2 [Protobothrops mucrosquamatus]	0.503201	1.41735	62.6876	92.9804
crovir-transcript-5081	prf||2209256A rab2 gene [Gallus gallus]	0.50238	1.41655	55.4545	79.0759
crovir-transcript-11488	XP_015674418.2 terminal nucleotidyltransferase 4A [Protobothrops mucrosquamatus]	0.502171	1.41634	9.43794	20.19
crovir-transcript-14334	XP_015679328.1 WD repeat-containing protein 1 [Protobothrops mucrosquamatus]	0.501914	1.41609	50.4421	73.5715
crovir-transcript-5437	XP_026529235.1 catenin delta-2 [Notechis scutatus]	0.501602	1.41578	1.63224	6.25423
crovir-transcript-8928	XP_013909064.1 PREDICTED: protein dopey-1 isoform X3 [Thamnophis sirtalis]	0.501569	1.41575	4.26521	7.9312
crovir-transcript-11953	XP_015668154.1 early endosome antigen 1 [Protobothrops mucrosquamatus]	0.499562	1.41378	4.55718	8.22005
crovir-transcript-9537	XP_015680793.1 equilibrative nucleoside transporter 1 [Protobothrops mucrosquamatus]	0.498993	1.41323	7.70043	15.5735
crovir-transcript-4658	BAN82107.1 hypothetical protein, partial [Protobothrops flavoviridis]	0.498049	1.4123	39.7752	59.4071
crovir-transcript-4402	XP_015665994.1 cytochrome P450 2U1 isoform X1 [Protobothrops mucrosquamatus]	0.496848	1.41113	8.61711	15.3595
crovir-transcript-9405	XP_029140533.1 dihydroxyacetone phosphate acyltransferase [Protobothrops mucrosquamatus]	0.496167	1.41046	15.3855	28.6937
crovir-transcript-15707	XP_015675626.1 soluble lamin-associated protein of 75 kDa [Protobothrops mucrosquamatus]	0.496047	1.41034	1.62789	5.48054
crovir-transcript-10288	BAN82193.1 hypothetical protein [Ovophis okinavensis]	0.495251	1.40957	60.914	96.9866
crovir-transcript-2497	XP_015687706.1 dnaJ homolog subfamily C member 7 isoform X2 [Protobothrops mucrosquamatus]	0.495029	1.40935	16.137	24.5054
crovir-transcript-9466	XP_015687072.1 protein ELYS [Protobothrops mucrosquamatus]	0.49444	1.40877	5.46526	9.55281
crovir-transcript-3845	XP_015671516.1 TIP41-like protein [Protobothrops mucrosquamatus]	0.494242	1.40858	10.2322	18.8117
crovir-transcript-7487	XP_026526953.1 alpha-(1,6)-fucosyltransferase [Notechis scutatus]	0.494117	1.40846	61.4869	104.351
crovir-transcript-11252	XP_015685399.1 BTB/POZ domain-containing protein 1 [Protobothrops mucrosquamatus]	0.493956	1.4083	15.8728	37.1584
crovir-transcript-8646	XP_015677943.1 dnaJ homolog subfamily B member 9 [Protobothrops mucrosquamatus]	0.493933	1.40828	206.437	282.209
crovir-transcript-9434	XP_015672403.1 UDP-GalNAc:beta-1,3-N-acetylgalactosaminyltransferase 2 [Protobothrops mucrosquamatus]	0.493159	1.40752	5.57665	11.2333
crovir-transcript-5078	XP_013930946.1 PREDICTED: aspartyl/asparaginyl beta-hydroxylase-like, partial [Thamnophis sirtalis]	0.492855	1.40723	17.4752	30.7762
crovir-transcript-11750	XP_015678348.1 alpha-aminoadipic semialdehyde synthase, mitochondrial [Protobothrops mucrosquamatus]	0.490754	1.40518	3.67052	7.56602
crovir-transcript-10448	KAB0403810.1 hypothetical protein E2I00_013310 [Balaenoptera physalus]	0.490647	1.40507	116.493	158.682
crovir-transcript-10595	XP_015671755.1 aspartate aminotransferase, cytoplasmic [Protobothrops mucrosquamatus]	0.48988	1.40433	62.0878	94.5945
crovir-transcript-7584	ETE67895.1 SH3 and multiple ankyrin repeat domains protein 2, partial [Ophiophagus hannah]	0.489874	1.40432	2.66762	6.22752
crovir-transcript-2132	XP_015667913.1 cytoplasmic dynein 1 light intermediate chain 1 isoform X1 [Protobothrops mucrosquamatus]	0.489874	1.40432	5.23095	12.2116
crovir-transcript-3823	XP_026556609.1 zinc finger and BTB domain-containing protein 11 [Pseudonaja textilis]	0.489861	1.40431	1.34051	4.75385
crovir-transcript-5077	XP_029141378.1 aspartyl/asparaginyl beta-hydroxylase [Protobothrops mucrosquamatus]	0.489004	1.40348	1.74087	7.23127
crovir-transcript-12820	ETE59752.1 Rab11 family-interacting protein 1, partial [Ophiophagus hannah]	0.488342	1.40283	11.7664	18.3623
crovir-transcript-13855	XP_015681477.1 mastermind-like protein 1 [Protobothrops mucrosquamatus]	0.487995	1.40249	0.731203	3.42986
crovir-transcript-2275	XP_026538620.1 cytochrome c oxidase assembly factor 1 homolog [Notechis scutatus]	0.487995	1.40249	1.58923	7.45461
crovir-transcript-7397	XP_015680570.1 transmembrane protein 87A [Protobothrops mucrosquamatus]	0.487701	1.40221	21.9331	38.1602
crovir-transcript-10836	XP_015668502.1 ATP-dependent DNA/RNA helicase DHX36 [Protobothrops mucrosquamatus]	0.487595	1.40211	4.45885	9.17111
crovir-transcript-901	XP_025025008.1 pumilio homolog 1 isoform X6 [Python bivittatus]	0.486914	1.40144	23.7545	36.1176
crovir-transcript-11485	XP_019494653.1 PREDICTED: transmembrane 9 superfamily member 3 isoform X2 [Hipposideros armiger]	0.486817	1.40135	102.982	147.919
crovir-transcript-8331	XP_015682407.1 pre-mRNA-splicing factor CWC22 homolog [Protobothrops mucrosquamatus]	0.486514	1.40106	8.14828	15.6937
crovir-transcript-15414	ELK07035.1 Putative global transcription activator SNF2L2 [Pteropus alecto]	0.486219	1.40077	21.4121	34.3088
crovir-transcript-7352	XP_015680918.1 calcineurin B homologous protein 1 [Protobothrops mucrosquamatus]	0.48617	1.40072	64.4201	95.7093
crovir-transcript-3644	XP_026529791.1 glucose-6-phosphate exchanger SLC37A1 [Notechis scutatus]	0.485552	1.40012	52.0356	75.8504
crovir-transcript-2542	XP_015687749.1 growth factor receptor-bound protein 7 [Protobothrops mucrosquamatus]	0.48544	1.40001	3.50781	11.7246
crovir-transcript-2752	ETE58348.1 Charged multivesicular body protein 2a, partial [Ophiophagus hannah]	0.4842	1.39881	51.3867	73.6144
crovir-transcript-14209	XP_026523271.1 WW domain-binding protein 2 [Notechis scutatus]	0.484028	1.39864	3.9895	22.4901
crovir-transcript-14679	XP_026533084.1 poly(rC)-binding protein 2 isoform X12 [Notechis scutatus]	0.483276	1.39791	623.176	819.985
crovir-transcript-6538	XP_015685231.1 fat storage-inducing transmembrane protein 2 [Protobothrops mucrosquamatus]	0.482387	1.39705	6.75261	12.6548
crovir-transcript-7657	ETE71590.1 Ubiquitin carboxyl-terminal hydrolase 47, partial [Ophiophagus hannah]	0.482302	1.39697	13.1399	20.7355
crovir-transcript-7837	XP_015677368.1 PHD and RING finger domain-containing protein 1 [Protobothrops mucrosquamatus]	0.481493	1.39619	6.666	11.4559
crovir-transcript-13672	XP_015672850.1 leucine-rich single-pass membrane protein 2 [Protobothrops mucrosquamatus]	0.481415	1.39611	7.71417	15.4144
crovir-transcript-9330	XP_026560868.1 cation-independent mannose-6-phosphate receptor [Pseudonaja textilis]	0.481395	1.39609	12.3614	18.8023
crovir-transcript-6030	XP_015666387.1 zinc finger FYVE domain-containing protein 9 [Protobothrops mucrosquamatus]	0.481248	1.39595	3.18822	6.52918
crovir-transcript-7048	XP_029139425.1 tumor necrosis factor alpha-induced protein 2 [Protobothrops mucrosquamatus]	0.480487	1.39521	4.21056	10.8379
crovir-transcript-15362	XP_025020374.1 very-long-chain (3R)-3-hydroxyacyl-CoA dehydratase 4 isoform X3 [Python bivittatus]	0.479119	1.39389	1.18445	5.52246
crovir-transcript-15347	ETE57013.1 putative uncharacterized protein CXorf69, partial [Ophiophagus hannah]	0.478472	1.39327	6.85699	12.1283
crovir-transcript-4422	XP_015670575.1 AP-1 complex-associated regulatory protein [Protobothrops mucrosquamatus]	0.478112	1.39292	33.0696	49.1247
crovir-transcript-6423	XP_007439387.1 eukaryotic translation initiation factor 6 [Python bivittatus]	0.476173	1.39105	16.1465	25.3309
crovir-transcript-7778	XP_013907165.1 PREDICTED: myotubularin-related protein 13 isoform X1 [Thamnophis sirtalis]	0.476091	1.39097	1.43029	3.67052
crovir-transcript-5887	XP_013924901.1 PREDICTED: far upstream element-binding protein 1 isoform X1 [Thamnophis sirtalis]	0.476022	1.3909	38.7558	57.8779
crovir-transcript-8467	XP_015681814.1 STE20-related kinase adapter protein beta [Protobothrops mucrosquamatus]	0.475374	1.39028	3.79532	14.2851
crovir-transcript-14362	ETE74013.1 5-azacytidine-induced protein 1 [Ophiophagus hannah]	0.475227	1.39014	8.91402	16.1758
crovir-transcript-10819	XP_015673187.1 TSC22 domain family protein 2 isoform X1 [Protobothrops mucrosquamatus]	0.4751	1.39001	4.76965	9.60289
crovir-transcript-13519	XP_026579525.1 rho guanine nucleotide exchange factor 3 isoform X1 [Pseudonaja textilis]	0.474936	1.38986	7.99214	14.4125
crovir-transcript-2434	XP_015686982.1 charged multivesicular body protein 3 isoform X3 [Protobothrops mucrosquamatus]	0.474792	1.38972	16.6762	34.4779
crovir-transcript-4295	XP_028599622.1 heterogeneous nuclear ribonucleoprotein D-like isoform X1 [Podarcis muralis]	0.474251	1.3892	61.8497	91.2068
crovir-transcript-6399	XP_026536677.1 choline/ethanolaminephosphotransferase 1 isoform X1 [Notechis scutatus]	0.474131	1.38908	19.5966	33.7786
crovir-transcript-5002	XP_015687557.1 sorting nexin-16 [Protobothrops mucrosquamatus]	0.473823	1.38878	10.0874	18.9395
crovir-transcript-4312	ETE62518.1 Phosphatidate cytidylyltransferase 1 [Ophiophagus hannah]	0.473629	1.3886	28.1843	47.1635
crovir-transcript-10233	XP_015672159.1 dnaJ homolog subfamily C member 12 [Protobothrops mucrosquamatus]	0.472948	1.38794	1.99282	11.1497
crovir-transcript-15030	XP_015668779.1 evolutionarily conserved signaling intermediate in Toll pathway, mitochondrial [Protobothrops mucrosquamatus]	0.471809	1.38685	24.9128	40.793
crovir-transcript-13949	XP_029140897.1 RNA-binding protein 27 [Protobothrops mucrosquamatus]	0.471681	1.38672	3.67484	9.40234
crovir-transcript-4411	XP_015666585.1 protein transport protein Sec24B [Protobothrops mucrosquamatus]	0.471383	1.38644	7.18011	11.9586
crovir-transcript-15791	XP_010578896.1 PREDICTED: lipid phosphate phosphohydrolase 1 [Haliaeetus leucocephalus]	0.470782	1.38586	11.7801	37.1988
crovir-transcript-7877	XP_015679149.1 NACHT, LRR and PYD domains-containing protein 3 [Protobothrops mucrosquamatus]	0.470658	1.38574	3.11277	7.49847
crovir-transcript-12733	XP_013921622.1 PREDICTED: signal recognition particle receptor subunit alpha [Thamnophis sirtalis]	0.470458	1.38555	140.304	196.199
crovir-transcript-12105	XP_015672740.1 ER lumen protein-retaining receptor 3 [Protobothrops mucrosquamatus]	0.470045	1.38515	60.6484	96.2888
crovir-transcript-7575	XP_015671501.1 CD59 glycoprotein [Protobothrops mucrosquamatus]	0.470005	1.38511	218.923	305.093
crovir-transcript-5044	XP_013915233.1 PREDICTED: translocating chain-associated membrane protein 1 [Thamnophis sirtalis]	0.469844	1.38496	677.518	861.553
crovir-transcript-11366	XP_015674846.1 zinc finger protein AEBP2 [Protobothrops mucrosquamatus]	0.468943	1.3841	7.13052	14.2957
crovir-transcript-10280	XP_026537009.1 calcium uniporter protein, mitochondrial isoform X2 [Notechis scutatus]	0.468129	1.38331	6.77165	13.9365
crovir-transcript-2257	XP_027794167.1 proteasome subunit alpha type-2 [Marmota flaviventris]	0.467586	1.38279	157.717	210.912
crovir-transcript-13366	XP_013911528.1 PREDICTED: glucoside xylosyltransferase 2 [Thamnophis sirtalis]	0.466605	1.38185	4.06834	8.04722
crovir-transcript-7560	XP_015673951.1 very-long-chain 3-oxoacyl-CoA reductase [Protobothrops mucrosquamatus]	0.466246	1.38151	73.0965	105.38
crovir-transcript-11054	XP_015666501.1 probable E3 ubiquitin-protein ligase HERC1 [Protobothrops mucrosquamatus]	0.46573	1.38102	4.89058	7.75692
crovir-transcript-16372	XP_015684492.1 sarcoplasmic/endoplasmic reticulum calcium ATPase 2, partial [Protobothrops mucrosquamatus]	0.46513	1.38044	71.8671	104.223
crovir-transcript-10241	XP_015672151.2 nucleolar RNA helicase 2 [Protobothrops mucrosquamatus]	0.464055	1.37941	200.621	267.099
crovir-transcript-8697	XP_026524311.1 fermitin family homolog 1 [Notechis scutatus]	0.463014	1.37842	6.81649	13.1649
crovir-transcript-5767	XP_026556165.1 metal-response element-binding transcription factor 2 isoform X4 [Pseudonaja textilis]	0.462757	1.37817	6.8528	13.6808
crovir-transcript-1820	XP_015667509.2 integrin beta-1 isoform X2 [Protobothrops mucrosquamatus]	0.462713	1.37813	31.1121	46.5701
crovir-transcript-3654	XP_013930496.1 PREDICTED: beta-secretase 2 [Thamnophis sirtalis]	0.46251	1.37794	40.394	58.0843
crovir-transcript-2030	ETE67626.1 hypothetical protein L345_06588, partial [Ophiophagus hannah]	0.461206	1.37669	93.7213	152.348
crovir-transcript-3271	XP_015670125.1 unconventional myosin-Id [Protobothrops mucrosquamatus]	0.461195	1.37668	5.02093	23.1261
crovir-transcript-10834	XP_007426263.1 muscleblind-like protein 1 isoform X6 [Python bivittatus]	0.460631	1.37614	0.832759	6.70648
crovir-transcript-7859	XP_015669569.1 serine/threonine-protein phosphatase 6 regulatory subunit 3 isoform X2 [Protobothrops mucrosquamatus]	0.459663	1.37522	27.6939	41.3667
crovir-transcript-881	ETE65647.1 CTP synthase 1 [Ophiophagus hannah]	0.459254	1.37483	19.1707	31.2912
crovir-transcript-5066	XP_015673104.1 mitochondrial fission regulator 1 [Protobothrops mucrosquamatus]	0.459101	1.37468	72.0688	111.927
crovir-transcript-7559	XP_015673952.1 alpha-ketoglutarate-dependent dioxygenase alkB homolog 3 [Protobothrops mucrosquamatus]	0.458141	1.37377	11.1839	20.3205
crovir-transcript-8620	XP_015667838.1 malate dehydrogenase, cytoplasmic [Protobothrops mucrosquamatus]	0.458098	1.37373	119.895	167.75
crovir-transcript-11193	XP_007422238.1 mitogen-activated protein kinase 6 isoform X1 [Python bivittatus]	0.45802	1.37366	73.0464	115.965
crovir-transcript-8667	XP_013909453.1 PREDICTED: translocating chain-associated membrane protein 2 [Thamnophis sirtalis]	0.457974	1.37361	38.2467	53.2185
crovir-transcript-1839	XP_015666139.1 ras-related protein Rab-18 [Protobothrops mucrosquamatus]	0.457888	1.37353	48.9168	69.8039
crovir-transcript-9225	XP_015677659.1 ralBP1-associated Eps domain-containing protein 1 [Protobothrops mucrosquamatus]	0.456665	1.37237	35.2716	51.465
crovir-transcript-10609	XP_015671741.1 YEATS domain-containing protein 2 [Protobothrops mucrosquamatus]	0.456652	1.37235	2.9005	6.24537
crovir-transcript-2622	XP_015665935.1 puromycin-sensitive aminopeptidase [Protobothrops mucrosquamatus]	0.45559	1.37134	8.06022	13.8364
crovir-transcript-4435	XP_015681138.1 tripartite motif-containing protein 2 [Protobothrops mucrosquamatus]	0.455384	1.37115	0.816768	3.03266
crovir-transcript-9412	XP_015688038.1 dimethyladenosine transferase 2, mitochondrial [Protobothrops mucrosquamatus]	0.455384	1.37115	1.63328	6.06437
crovir-transcript-10858	XP_015687310.1 elongation factor G, mitochondrial [Protobothrops mucrosquamatus]	0.455258	1.37103	13.2364	22.5217
crovir-transcript-6426	ETE61956.1 Endoplasmic reticulum-Golgi intermediate compartment protein 3 [Ophiophagus hannah]	0.454814	1.37061	21.372	34.682
crovir-transcript-2148	XP_029141405.1 dnaJ homolog subfamily C member 13 isoform X1 [Protobothrops mucrosquamatus]	0.453979	1.36981	4.66647	10.2852
crovir-transcript-4625	XP_027986510.1 N-acetylgalactosaminyltransferase 7 isoform X1 [Eptesicus fuscus]	0.453565	1.36942	24.0183	35.918
crovir-transcript-6312	XP_015672471.1 ubiquitin thioesterase OTU1 isoform X2 [Protobothrops mucrosquamatus]	0.453169	1.36904	2.60297	8.51113
crovir-transcript-6372	XP_015667539.1 cold shock domain-containing protein E1 isoform X2 [Protobothrops mucrosquamatus]	0.452995	1.36888	132.315	174.375
crovir-transcript-SVSP_8	AUS82540.1 serine endopeptidase [Crotalus scutulatus]	0.45293	1.36882	5530.62	6796.34
crovir-transcript-8972	XP_015668335.1 origin recognition complex subunit 3 [Protobothrops mucrosquamatus]	0.452439	1.36835	15.1836	26.251
crovir-transcript-3471	XP_015673966.1 probable bifunctional dTTP/UTP pyrophosphatase/methyltransferase protein [Protobothrops mucrosquamatus]	0.451639	1.36759	13.5712	24.2315
crovir-transcript-11484	XP_015684620.1 low-density lipoprotein receptor-related protein 10 [Protobothrops mucrosquamatus]	0.450945	1.36694	2.7913	8.69591
crovir-transcript-15560	XP_026575878.1 E3 ubiquitin-protein ligase TRIM36 isoform X2 [Pseudonaja textilis]	0.450498	1.36651	0.898944	4.95333
crovir-transcript-9660	ETE69711.1 Echinoderm microtubule-associated protein-like 4, partial [Ophiophagus hannah]	0.450498	1.36651	1.04127	5.73755
crovir-transcript-13997	XP_026544277.1 F-box only protein 38 isoform X1 [Notechis scutatus]	0.449954	1.366	2.0633	4.53515
crovir-transcript-7276	OXB83956.1 hypothetical protein H355_009440 [Colinus virginianus]	0.449793	1.36584	33.7159	50.1257
crovir-transcript-3626	XP_015670352.1 periodic tryptophan protein 2 homolog [Protobothrops mucrosquamatus]	0.449215	1.3653	11.6384	19.8044
crovir-transcript-6032	XP_026562850.1 epidermal growth factor receptor substrate 15 isoform X4 [Pseudonaja textilis]	0.44856	1.36468	14.0248	22.2178
crovir-transcript-11977	XP_015668126.1 protein NEDD1 [Protobothrops mucrosquamatus]	0.448349	1.36448	9.06225	14.9035
crovir-transcript-7230	XP_015669718.1 probable ergosterol biosynthetic protein 28 [Protobothrops mucrosquamatus]	0.447392	1.36357	33.5899	49.5512
crovir-transcript-13936	XP_013915137.1 PREDICTED: heat shock 70 kDa protein 4 [Thamnophis sirtalis]	0.446822	1.36303	29.6311	42.9098
crovir-transcript-3922	XP_015670735.1 breast cancer type 2 susceptibility protein [Protobothrops mucrosquamatus]	0.445066	1.36138	0.0942229	0.75082
crovir-transcript-15371	XP_026531881.1 nuclear factor 1 B-type isoform X6 [Notechis scutatus]	0.445066	1.36138	1.37239	10.9359
crovir-transcript-9725	XP_029140060.1 LOW QUALITY PROTEIN: cullin-9-like [Protobothrops mucrosquamatus]	0.444902	1.36122	7.86819	12.5507
crovir-transcript-2520	XP_015687740.1 cyclin-dependent kinase 12 [Protobothrops mucrosquamatus]	0.444634	1.36097	12.8416	19.9578
crovir-transcript-13111	XP_015668378.1 histone-lysine N-methyltransferase 2A [Protobothrops mucrosquamatus]	0.444266	1.36062	8.92235	12.898
crovir-transcript-11048	ATU85524.1 Disintegrin-metalloproteinase, partial [Bothrops moojeni]	0.444075	1.36044	77.0873	103.016
crovir-transcript-9442	XP_013927085.1 PREDICTED: spastin isoform X1 [Thamnophis sirtalis]	0.443876	1.36025	9.21541	15.7644
crovir-transcript-11845	XP_015676332.1 N-acetylglucosamine-6-sulfatase isoform X1 [Protobothrops mucrosquamatus]	0.443597	1.35999	27.0672	39.904
crovir-transcript-456	XP_015671731.1 E3 ubiquitin-protein ligase ZNF598 [Protobothrops mucrosquamatus]	0.443397	1.3598	7.10708	13.5427
crovir-transcript-6558	XP_015678285.1 double-stranded RNA-binding protein Staufen homolog 1 isoform X1 [Protobothrops mucrosquamatus]	0.44327	1.35968	196.215	252.55
crovir-transcript-2892	XP_015665741.1 epidermal growth factor receptor kinase substrate 8-like protein 1 [Protobothrops mucrosquamatus]	0.443136	1.35956	24.6255	37.2006
crovir-transcript-14094	XP_029142948.1 protein Wiz [Protobothrops mucrosquamatus]	0.442843	1.35928	9.75006	15.0786
crovir-transcript-13012	XP_015666588.1 deoxyguanosine kinase, mitochondrial [Protobothrops mucrosquamatus]	0.441937	1.35843	12.3908	22.4204
crovir-transcript-12955	XP_015666639.1 transmembrane emp24 domain-containing protein 4 [Protobothrops mucrosquamatus]	0.441705	1.35821	253.869	334.184
crovir-transcript-5287	XP_015673874.1 acyl-coenzyme A thioesterase 13 [Protobothrops mucrosquamatus]	0.441221	1.35775	8.09191	17.2406
crovir-transcript-15014	XP_026572575.1 interleukin enhancer-binding factor 3 isoform X4 [Pseudonaja textilis]	0.440859	1.35741	44.2667	60.4988
crovir-transcript-11846	XP_015676353.1 inner nuclear membrane protein Man1 [Protobothrops mucrosquamatus]	0.440613	1.35718	7.84008	13.6532
crovir-transcript-11383	XP_015667412.1 CTD small phosphatase-like protein 2 [Protobothrops mucrosquamatus]	0.440012	1.35662	31.2081	50.4128
crovir-transcript-6023	XP_013918805.1 PREDICTED: calreticulin-like isoform X1 [Thamnophis sirtalis]	0.439555	1.35619	7.93506	15.4073
crovir-transcript-10908	XP_027247871.1 eukaryotic translation initiation factor 5A-2 isoform X2 [Cricetulus griseus]	0.439494	1.35613	36.3021	53.0586
crovir-transcript-1646	XP_026539068.1 general transcription factor 3C polypeptide 1 isoform X2 [Notechis scutatus]	0.439237	1.35589	10.9014	17.0482
crovir-transcript-14070	XP_029140530.1 adhesion G protein-coupled receptor L1 [Protobothrops mucrosquamatus]	0.439152	1.35581	0.249767	1.36567
crovir-transcript-3828	XP_015668697.1 centrosomal protein of 97 kDa [Protobothrops mucrosquamatus]	0.439152	1.35581	0.67208	3.67479
crovir-transcript-7865	XP_013930492.1 PREDICTED: collagen alpha-1(XVIII) chain-like, partial [Thamnophis sirtalis]	0.439152	1.35581	2.10489	11.5091
crovir-transcript-8273	XP_015667352.1 cytochrome b reductase 1 [Protobothrops mucrosquamatus]	0.43893	1.3556	21.5263	33.8014
crovir-transcript-11384	XP_015667387.1 protein CASC4 [Protobothrops mucrosquamatus]	0.43856	1.35525	24.1978	40.8757
crovir-transcript-5944	XP_026521768.1 ribonucleoprotein PTB-binding 2 [Notechis scutatus]	0.437943	1.35467	25.7752	42.8263
crovir-transcript-15785	XP_026572441.1 ATP-dependent RNA helicase DHX29 isoform X1 [Pseudonaja textilis]	0.437816	1.35455	6.6837	11.6818
crovir-transcript-3832	ETE66228.1 Mitochondrial import receptor subunit TOM70, partial [Ophiophagus hannah]	0.437742	1.35448	8.8817	17.9027
crovir-transcript-2838	XP_015665793.1 uncharacterized protein LOC107282519 isoform X2 [Protobothrops mucrosquamatus]	0.437443	1.3542	19.9034	31.3614
crovir-transcript-1287	XP_015676475.1 rho GTPase-activating protein 35 [Protobothrops mucrosquamatus]	0.435856	1.35271	2.63526	6.19925
crovir-transcript-2238	XP_015666660.1 vacuolar protein sorting-associated protein 41 homolog [Protobothrops mucrosquamatus]	0.435557	1.35243	3.18419	12.7542
crovir-transcript-8592	XP_015667805.1 vacuolar protein sorting-associated protein 54 [Protobothrops mucrosquamatus]	0.43507	1.35198	10.699	17.8096
crovir-transcript-10608	XP_015671743.1 presenilins-associated rhomboid-like protein, mitochondrial isoform X2 [Protobothrops mucrosquamatus]	0.434637	1.35157	31.3172	51.9164
crovir-transcript-5635	XP_015687500.1 UDP-N-acetylhexosamine pyrophosphorylase [Protobothrops mucrosquamatus]	0.434493	1.35144	58.9423	84.5701
crovir-transcript-7324	XP_015671633.1 E3 ubiquitin-protein ligase HECTD1 [Protobothrops mucrosquamatus]	0.434408	1.35136	13.7223	20.0431
crovir-transcript-9369	XP_015680397.1 polypeptide N-acetylgalactosaminyltransferase 2 [Protobothrops mucrosquamatus]	0.434284	1.35124	12.8305	23.4452
crovir-transcript-4464	XP_013914805.1 PREDICTED: zinc finger protein 827 isoform X1 [Thamnophis sirtalis]	0.433884	1.35087	0.631984	2.8573
crovir-transcript-12609	XP_015677521.1 bcl-2/adenovirus E1B 19 kDa-interacting protein 2-like protein [Protobothrops mucrosquamatus]	0.433884	1.35087	1.41581	6.40109
crovir-transcript-11241	XP_015678234.1 ubiquitin carboxyl-terminal hydrolase 8 [Protobothrops mucrosquamatus]	0.433475	1.35048	11.621	22.4705
crovir-transcript-8335	XP_015674331.1 interferon-inducible double-stranded RNA-dependent protein kinase activator A [Protobothrops mucrosquamatus]	0.433443	1.35045	7.39787	15.6783
crovir-transcript-14360	XP_015670604.1 brain-specific angiogenesis inhibitor 1-associated protein 2 [Protobothrops mucrosquamatus]	0.433205	1.35023	10.7903	18.1604
crovir-transcript-4576	ETE63912.1 PDZ and LIM domain protein 3 [Ophiophagus hannah]	0.433205	1.35023	20.4066	34.345
crovir-transcript-8016	XP_015679916.1 protein farnesyltransferase subunit beta-like [Protobothrops mucrosquamatus]	0.432749	1.3498	13.8111	27.3596
crovir-transcript-4675	XP_015672030.1 guanylate cyclase soluble subunit alpha-1 [Protobothrops mucrosquamatus]	0.432029	1.34913	9.3657	15.8194
crovir-transcript-9375	XP_015675372.1 exocyst complex component 8 [Protobothrops mucrosquamatus]	0.43172	1.34884	3.25553	6.0945
crovir-transcript-14994	XP_015668767.2 phenylalanine--tRNA ligase alpha subunit [Protobothrops mucrosquamatus]	0.431534	1.34867	52.8331	74.1154
crovir-transcript-5403	XP_029140464.1 zinc finger CCCH domain-containing protein 13 [Protobothrops mucrosquamatus]	0.431151	1.34831	26.0076	37.9766
crovir-transcript-3835	XP_015676296.1 TBC1 domain family member 23 isoform X2 [Protobothrops mucrosquamatus]	0.430093	1.34732	19.2444	29.8447
crovir-transcript-8946	ETE68706.1 Cell cycle control protein 50A, partial [Ophiophagus hannah]	0.429547	1.34681	41.189	61.1593
crovir-transcript-5523	XP_029139212.1 ankyrin repeat and KH domain-containing protein 1 [Protobothrops mucrosquamatus]	0.42919	1.34648	15.4092	21.8868
crovir-transcript-4495	XP_015672151.2 nucleolar RNA helicase 2 [Protobothrops mucrosquamatus]	0.428489	1.34582	155.642	207.121
crovir-transcript-627	XP_015669183.1 protein tyrosine phosphatase type IVA 2 [Protobothrops mucrosquamatus]	0.427992	1.34536	228.068	289.424
crovir-transcript-918	XP_026531907.1 protein 4.1 isoform X1 [Notechis scutatus]	0.427752	1.34514	2.0857	8.30999
crovir-transcript-8940	XP_026522312.1 heterogeneous nuclear ribonucleoprotein Q isoform X1 [Notechis scutatus]	0.427452	1.34486	54.6229	75.8986
crovir-transcript-10075	XP_015678986.1 WD repeat and SOCS box-containing protein 1 [Protobothrops mucrosquamatus]	0.427289	1.3447	33.763	52.0504
crovir-transcript-10717	XP_026550726.1 transcription termination factor 4, mitochondrial isoform X1 [Notechis scutatus]	0.426509	1.34398	2.17013	5.81331
crovir-transcript-3920	XP_015670719.1 NEDD4-binding protein 2-like 1 [Protobothrops mucrosquamatus]	0.426156	1.34365	5.13429	10.1251
crovir-transcript-2066	XP_015666085.1 probable serine carboxypeptidase CPVL [Protobothrops mucrosquamatus]	0.425877	1.34339	243.442	318.814
crovir-transcript-8214	XP_015674509.1 26S proteasome non-ATPase regulatory subunit 14 [Protobothrops mucrosquamatus]	0.425733	1.34325	102.698	140
crovir-transcript-12079	XP_015669074.1 small G protein signaling modulator 3 [Protobothrops mucrosquamatus]	0.425695	1.34322	13.6345	21.4111
crovir-transcript-12340	XP_026566225.1 ethanolamine kinase 1 [Pseudonaja textilis]	0.425565	1.3431	2.95712	6.39236
crovir-transcript-2103	XP_015667198.1 5-azacytidine-induced protein 2 [Protobothrops mucrosquamatus]	0.425565	1.3431	3.91259	8.45778
crovir-transcript-5475	XP_026528299.1 little elongation complex subunit 1 isoform X2 [Notechis scutatus]	0.424027	1.34167	0.942286	3.19517
crovir-transcript-13902	XP_015679645.1 keratinocyte-associated transmembrane protein 2 [Protobothrops mucrosquamatus]	0.423333	1.34102	25.3132	38.6253
crovir-transcript-6029	XP_014119267.1 transcription factor BTF3 homolog 4 [Zonotrichia albicollis]	0.422723	1.34046	60.7308	81.8206
crovir-transcript-164	XP_029140791.1 ecto-NOX disulfide-thiol exchanger 2 [Protobothrops mucrosquamatus]	0.42186	1.33965	5.01115	13.3813
crovir-transcript-9190	XP_015665515.1 bcl-2-associated transcription factor 1 isoform X3 [Protobothrops mucrosquamatus]	0.421501	1.33932	8.69258	14.6433
crovir-transcript-2432	XP_015686979.1 E3 ubiquitin-protein ligase RNF103 isoform X1 [Protobothrops mucrosquamatus]	0.421486	1.33931	23.7621	35.9015
crovir-transcript-6609	XP_015687567.1 vesicle-associated membrane protein-associated protein B/C [Protobothrops mucrosquamatus]	0.42063	1.33851	46.3088	65.0878
crovir-transcript-8625	XP_013921389.1 PREDICTED: double-stranded RNA-specific editase 1 isoform X1 [Thamnophis sirtalis]	0.420155	1.33807	2.14372	6.8537
crovir-transcript-4919	XP_026559297.1 E3 ubiquitin-protein ligase UBR5 isoform X4 [Pseudonaja textilis]	0.420139	1.33806	3.57295	6.04176
crovir-transcript-8122	XP_015679578.1 nck-associated protein 5 [Protobothrops mucrosquamatus]	0.419917	1.33785	1.00247	3.97289
crovir-transcript-15800	XP_015670629.1 vasculin [Protobothrops mucrosquamatus]	0.419245	1.33723	29.7567	46.5222
crovir-transcript-14722	XP_015676097.1 vitamin D3 receptor [Protobothrops mucrosquamatus]	0.41917	1.33716	10.6642	19.2858
crovir-transcript-2059	XP_026564056.1 tax1-binding protein 1 isoform X1 [Pseudonaja textilis]	0.41839	1.33644	31.6195	46.0526
crovir-transcript-15585	XP_015681648.1 solute carrier family 25 member 46 [Protobothrops mucrosquamatus]	0.418144	1.33621	15.2865	24.5452
crovir-transcript-13562	XP_026532928.1 nuclear pore membrane glycoprotein 210 [Notechis scutatus]	0.418139	1.3362	1.9775	4.59604
crovir-transcript-7121	XP_026535012.1 ATP-dependent RNA helicase DDX24 [Notechis scutatus]	0.417927	1.33601	12.3655	20.1901
crovir-transcript-15311	XP_026532905.1 lysM and putative peptidoglycan-binding domain-containing protein 2 [Notechis scutatus]	0.417343	1.33547	30.9229	66.471
crovir-transcript-13706	XP_015672803.1 T-cell leukemia translocation-altered gene protein [Protobothrops mucrosquamatus]	0.417157	1.33529	33.1745	47.8832
crovir-transcript-13896	XP_015679803.1 thioredoxin domain-containing protein 15 [Protobothrops mucrosquamatus]	0.416377	1.33457	68.1687	97.6185
crovir-transcript-3670	XP_015681667.1 biotin--protein ligase [Protobothrops mucrosquamatus]	0.416173	1.33438	1.12307	6.04548
crovir-transcript-16150	XP_025021073.1 transcription initiation factor TFIID subunit 1 [Python bivittatus]	0.416091	1.33431	5.77234	9.88451
crovir-transcript-10001	XP_015672690.1 28S ribosomal protein S17, mitochondrial [Protobothrops mucrosquamatus]	0.415922	1.33415	79.6957	124.928
crovir-transcript-2095	XP_015666224.1 ras-related protein Rab-5A [Protobothrops mucrosquamatus]	0.415849	1.33408	17.1402	28.7621
crovir-transcript-11533	XP_029141013.1 LOW QUALITY PROTEIN: G patch domain-containing protein 1 [Protobothrops mucrosquamatus]	0.415385	1.33365	2.26716	10.1221
crovir-transcript-6578	XP_026520758.1 activity-dependent neuroprotector homeobox protein [Notechis scutatus]	0.415239	1.33352	9.77337	15.3928
crovir-transcript-1786	XP_015688010.1 limb region 1 protein homolog [Protobothrops mucrosquamatus]	0.415113	1.3334	7.21887	13.3611
crovir-transcript-4000	XP_007438010.1 cullin-5 isoform X2 [Python bivittatus]	0.414649	1.33297	7.41683	12.1277
crovir-transcript-5780	XP_015684766.1 ATP-binding cassette sub-family D member 3 [Protobothrops mucrosquamatus]	0.414548	1.33288	3.03626	10.9648
crovir-transcript-2037	XP_015666062.1 protein FAM221A [Protobothrops mucrosquamatus]	0.413443	1.33186	0	2.8127
crovir-transcript-6056	XP_015668034.1 UMP-CMP kinase [Protobothrops mucrosquamatus]	0.413287	1.33172	88.4596	124.535
crovir-transcript-3544	XP_015683318.1 eukaryotic translation initiation factor 2 subunit 3 [Protobothrops mucrosquamatus]	0.412935	1.33139	103.111	139.084
crovir-transcript-8803	XP_026521072.1 SH3 domain-containing YSC84-like protein 1 [Notechis scutatus]	0.412327	1.33083	14.3705	26.547
crovir-transcript-4991	XP_015668583.1 copine-3 [Protobothrops mucrosquamatus]	0.411918	1.33045	18.8312	28.0019
crovir-transcript-10759	XP_007425638.1 cullin-3 [Python bivittatus]	0.411869	1.33041	100.587	135.963
crovir-transcript-6251	XP_015678643.1 bystin [Protobothrops mucrosquamatus]	0.411576	1.33014	19.3938	32.1592
crovir-transcript-2226	XP_013803600.1 PREDICTED: septin-7 isoform X1 [Apteryx australis mantelli]	0.411383	1.32996	63.2779	89.0301
crovir-transcript-7058	XP_013931760.1 PREDICTED: serine/threonine-protein phosphatase 2A 56 kDa regulatory subunit gamma isoform isoform X5 [Thamnophis sirtalis]	0.411381	1.32996	18.7561	27.6834
crovir-transcript-2316	XP_015676618.1 exocyst complex component 3 [Protobothrops mucrosquamatus]	0.410947	1.32956	18.2123	31.8241
crovir-transcript-5305	XP_015670177.1 mitochondrial calcium uniporter regulator 1 [Protobothrops mucrosquamatus]	0.410863	1.32948	4.96395	9.97552
crovir-transcript-7630	XP_015676688.1 eukaryotic translation initiation factor 4 gamma 2, partial [Protobothrops mucrosquamatus]	0.410481	1.32913	249.136	309.578
crovir-transcript-9247	XP_015670789.1 transcription factor HIVEP2 [Protobothrops mucrosquamatus]	0.409858	1.32856	1.96429	4.09632
crovir-transcript-10003	XP_015672679.1 ribosome maturation protein SBDS [Protobothrops mucrosquamatus]	0.409812	1.32851	43.7488	63.0137
crovir-transcript-8633	XP_027636262.1 calcineurin subunit B type 1 isoform X2 [Falco peregrinus]	0.409657	1.32837	51.0317	73.3497
crovir-transcript-14296	XP_015673005.1 tRNA-dihydrouridine(16/17) synthase [NAD(P)(+)]-like [Protobothrops mucrosquamatus]	0.409607	1.32832	11.3888	18.558
crovir-transcript-11155	XP_015682539.1 ADP-dependent glucokinase [Protobothrops mucrosquamatus]	0.409547	1.32827	15.746	30.7008
crovir-transcript-15226	XP_015677748.1 sialic acid synthase [Protobothrops mucrosquamatus]	0.409222	1.32797	52.4235	74.5731
crovir-transcript-6361	XP_015684713.1 AP-4 complex subunit beta-1 [Protobothrops mucrosquamatus]	0.409192	1.32794	3.82044	8.82535
crovir-transcript-9065	XP_026561207.1 importin subunit alpha-6 [Pseudonaja textilis]	0.409133	1.32789	4.91257	9.14375
crovir-transcript-4747	XP_029142380.1 SLAIN motif-containing protein 2 [Protobothrops mucrosquamatus]	0.408986	1.32775	2.77972	8.81974
crovir-transcript-8178	XP_015667928.2 rab3 GTPase-activating protein catalytic subunit [Protobothrops mucrosquamatus]	0.407743	1.32661	13.9931	21.2842
crovir-transcript-2011	XP_026562166.1 integrin beta-8 isoform X1 [Pseudonaja textilis]	0.40763	1.3265	1.34794	4.84495
crovir-transcript-4355	ETE72170.1 PDZ and LIM domain protein 5, partial [Ophiophagus hannah]	0.40763	1.3265	1.639	5.89109
crovir-transcript-14673	XP_015678391.1 prostaglandin E synthase 3 isoform X1 [Protobothrops mucrosquamatus]	0.407471	1.32636	154.124	203.61
crovir-transcript-10426	XP_027316631.1 zinc finger protein Pegasus isoform X3 [Anas platyrhynchos]	0.40723	1.32614	5.74834	11.5231
crovir-transcript-8726	XP_015674177.1 catenin alpha-1 [Protobothrops mucrosquamatus]	0.406068	1.32507	30.5053	47.6179
crovir-transcript-1210	XP_026541793.1 acidic leucine-rich nuclear phosphoprotein 32 family member E [Notechis scutatus]	0.40583	1.32485	53.3953	76.545
crovir-transcript-14091	XP_015686080.1 neurogenic locus notch homolog protein 3 [Protobothrops mucrosquamatus]	0.404896	1.32399	14.1223	20.6165
crovir-transcript-6941	XP_015687615.1 exocyst complex component 5 [Protobothrops mucrosquamatus]	0.404717	1.32383	37.8389	54.6538
crovir-transcript-12743	XP_015683700.1 cell adhesion molecule-related/down-regulated by oncogenes [Protobothrops mucrosquamatus]	0.404102	1.32326	1.00566	3.94288
crovir-transcript-7588	XP_015686069.1 anoctamin-1 [Protobothrops mucrosquamatus]	0.403594	1.3228	3.60782	7.21427
crovir-transcript-12125	XP_015672760.1 ADP-ribosylation factor-binding protein GGA1 [Protobothrops mucrosquamatus]	0.403516	1.32273	4.70533	9.57311
crovir-transcript-3526	XP_026530699.1 ribosomal protein S6 kinase alpha-3 isoform X1 [Notechis scutatus]	0.403479	1.32269	10.0216	15.3572
crovir-transcript-8451	XP_026537099.1 nucleolar protein 58 [Notechis scutatus]	0.40312	1.32236	24.1617	35.7116
crovir-transcript-11827	XP_015687562.1 RNA polymerase II-associated protein 3 [Protobothrops mucrosquamatus]	0.40285	1.32212	12.7073	24.6627
crovir-transcript-2279	ETE59545.1 Protein transport protein Sec61 subunit gamma, partial [Ophiophagus hannah]	0.402481	1.32178	254.448	318.771
crovir-transcript-7738	BAN82113.1 hypothetical protein [Protobothrops flavoviridis]	0.402316	1.32163	139.588	179.723
crovir-transcript-12080	XP_015669071.1 protein FAM83F [Protobothrops mucrosquamatus]	0.402041	1.32138	15.3356	26.1535
crovir-transcript-11733	XP_015670164.1 zinc finger protein 800 [Protobothrops mucrosquamatus]	0.401913	1.32126	3.05851	6.34361
crovir-transcript-16193	XP_026540612.1 26S proteasome non-ATPase regulatory subunit 7 [Notechis scutatus]	0.401637	1.32101	120.181	185.191
crovir-transcript-5061	XP_029142107.1 centrosome and spindle pole-associated protein 1 [Protobothrops mucrosquamatus]	0.400162	1.31966	2.23651	6.46723
crovir-transcript-5111	XP_015673367.1 RB1-inducible coiled-coil protein 1 [Protobothrops mucrosquamatus]	0.398983	1.31858	6.43415	10.776
crovir-transcript-7152	XP_015671183.1 putative E3 ubiquitin-protein ligase UBR7 [Protobothrops mucrosquamatus]	0.39881	1.31842	10.76	17.6868
crovir-transcript-13763	XP_015677013.2 FAS-associated factor 2 [Protobothrops mucrosquamatus]	0.39881	1.31842	20.933	34.4085
crovir-transcript-14043	XP_029139858.1 telomerase RNA component interacting RNase [Protobothrops mucrosquamatus]	0.398355	1.318	32.5662	47.0992
crovir-transcript-7091	XP_013929007.1 PREDICTED: tectonin beta-propeller repeat-containing protein 2 [Thamnophis sirtalis]	0.397921	1.31761	2.51292	5.1978
crovir-transcript-13260	XP_015743795.1 SET domain-containing protein 5 [Python bivittatus]	0.397898	1.31759	9.73455	15.321
crovir-transcript-10891	XP_015674611.2 probable G-protein coupled receptor 160 [Protobothrops mucrosquamatus]	0.396644	1.31644	1.47533	6.50347
crovir-transcript-2827	ETE68555.1 TBC1 domain family member 17 [Ophiophagus hannah]	0.396638	1.31644	40.6252	57.8144
crovir-transcript-10106	XP_007437153.1 sphingomyelin synthase-related protein 1 isoform X3 [Python bivittatus]	0.396553	1.31636	8.20356	14.1042
crovir-transcript-444	XP_015673740.1 chromosome transmission fidelity protein 18 homolog [Protobothrops mucrosquamatus]	0.396213	1.31605	6.7667	13.2571
crovir-transcript-8492	XP_015669944.1 1-phosphatidylinositol 3-phosphate 5-kinase [Protobothrops mucrosquamatus]	0.395885	1.31575	2.09979	4.24982
crovir-transcript-14836	XP_015670588.1 V-type proton ATPase subunit S1 [Protobothrops mucrosquamatus]	0.395866	1.31573	34.1221	49.3828
crovir-transcript-13853	XP_020638394.1 heterogeneous nuclear ribonucleoprotein H isoform X1 [Pogona vitticeps]	0.395322	1.31524	112.784	146.972
crovir-transcript-8115	XP_026521239.1 very-long-chain (3R)-3-hydroxyacyl-CoA dehydratase 2 [Notechis scutatus]	0.394613	1.31459	6.90799	12.7305
crovir-transcript-10668	GCF39665.1 hypothetical protein parPi_0000214, partial [Paroedura picta]	0.394283	1.31429	91.857	130.639
crovir-transcript-6391	XP_015673790.2 leucine-rich repeat-containing G-protein coupled receptor 6 [Protobothrops mucrosquamatus]	0.393919	1.31396	4.4908	9.26353
crovir-transcript-12072	XP_029139492.1 myocardin-related transcription factor A [Protobothrops mucrosquamatus]	0.393311	1.3134	12.8437	20.3384
crovir-transcript-6255	XP_013910709.1 PREDICTED: mediator of RNA polymerase II transcription subunit 20 [Thamnophis sirtalis]	0.393082	1.3132	3.10339	10.304
crovir-transcript-7214	XP_015668100.1 SRA stem-loop-interacting RNA-binding protein, mitochondrial isoform X2 [Protobothrops mucrosquamatus]	0.392994	1.31312	41.7585	69.6508
crovir-transcript-11995	XP_015673637.1 actin-related protein 6 isoform X1 [Protobothrops mucrosquamatus]	0.392873	1.31301	15.939	25.0747
crovir-transcript-1571	XP_015683646.1 multiple epidermal growth factor-like domains protein 9 [Protobothrops mucrosquamatus]	0.392824	1.31296	3.51894	18.6442
crovir-transcript-9744	XP_015682048.1 protein canopy homolog 3 [Protobothrops mucrosquamatus]	0.39255	1.31271	70.475	99.4545
crovir-transcript-1623	XP_015667469.1 cytosolic Fe-S cluster assembly factor NUBP1 [Protobothrops mucrosquamatus]	0.392527	1.31269	14.5999	25.7256
crovir-transcript-5899	XP_015668704.1 geranylgeranyl transferase type-2 subunit beta [Protobothrops mucrosquamatus]	0.392436	1.31261	26.047	40.0762
crovir-transcript-5300	XP_015670182.1 lysine-specific histone demethylase 1B [Protobothrops mucrosquamatus]	0.392397	1.31257	3.92431	8.29302
crovir-transcript-7929	ETE69795.1 Beta-adrenergic receptor kinase 1, partial [Ophiophagus hannah]	0.391526	1.31178	24.4167	34.5272
crovir-transcript-11896	XP_015675159.1 coiled-coil domain-containing protein 107 [Protobothrops mucrosquamatus]	0.391051	1.31135	15.7188	27.8841
crovir-transcript-15554	XP_015677324.1 sorting nexin-2 [Protobothrops mucrosquamatus]	0.390053	1.31044	71.5621	101.996
crovir-transcript-7331	XP_015670030.1 isovaleryl-CoA dehydrogenase, mitochondrial isoform X1 [Protobothrops mucrosquamatus]	0.38973	1.31015	23.4702	34.8705
crovir-transcript-5311	XP_015670173.1 E3 ubiquitin-protein ligase MYLIP [Protobothrops mucrosquamatus]	0.388859	1.30936	28.2772	42.0613
crovir-transcript-12165	XP_015668316.1 metalloproteinase inhibitor 3 [Protobothrops mucrosquamatus]	0.387697	1.3083	13.1828	20.7291
crovir-transcript-14772	XP_029141587.1 methyl-CpG-binding domain protein 1 isoform X2 [Protobothrops mucrosquamatus]	0.387499	1.30812	21.5538	33.3056
crovir-transcript-12807	XP_015682306.1 2-oxoglutarate dehydrogenase, mitochondrial [Protobothrops mucrosquamatus]	0.387046	1.30771	31.1802	42.0735
crovir-transcript-3998	XP_015668453.1 protein NPAT [Protobothrops mucrosquamatus]	0.386976	1.30765	4.97567	8.26493
crovir-transcript-7092	XP_013929009.1 PREDICTED: zinc finger protein 839 isoform X1 [Thamnophis sirtalis]	0.386809	1.3075	1.87884	6.21163
crovir-transcript-15123	ETE65630.1 Chromodomain-helicase-DNA-binding protein 4 [Ophiophagus hannah]	0.386586	1.3073	22.9372	31.3188
crovir-transcript-5401	XP_015674166.1 dnaJ homolog subfamily C member 18 [Protobothrops mucrosquamatus]	0.385965	1.30673	5.61002	10.7629
crovir-transcript-11489	XP_015674388.1 HEAT repeat-containing protein 3 [Protobothrops mucrosquamatus]	0.385632	1.30643	16.732	28.7342
crovir-transcript-9501	XP_013914458.1 PREDICTED: tetratricopeptide repeat protein 27 [Thamnophis sirtalis]	0.383983	1.30494	5.46664	11.4861
crovir-transcript-8233	XP_015670215.1 E3 ubiquitin-protein ligase MARCH7 isoform X3 [Protobothrops mucrosquamatus]	0.383966	1.30492	25.8566	38.1336
crovir-transcript-202	RMC08105.1 hypothetical protein DUI87_15136 [Hirundo rustica rustica]	0.383849	1.30482	5.96026	12.9425
crovir-transcript-247	XP_013928855.1 PREDICTED: fragile X mental retardation protein 1 [Thamnophis sirtalis]	0.382362	1.30347	21.5153	33.8149
crovir-transcript-7918	XP_007441442.1 DNA damage-binding protein 1 isoform X1 [Python bivittatus]	0.381535	1.30273	39.7882	55.2121
crovir-transcript-11461	XP_015674224.1 retinoblastoma-like protein 2 [Protobothrops mucrosquamatus]	0.381119	1.30235	0.22183	1.69244
crovir-transcript-154	XP_015687577.1 E3 ubiquitin-protein ligase SMURF1 [Protobothrops mucrosquamatus]	0.381119	1.30235	0.783923	5.98091
crovir-transcript-6233	XP_015687466.1 peroxisome proliferator-activated receptor delta [Protobothrops mucrosquamatus]	0.379623	1.301	2.423	8.54473
crovir-transcript-14627	XP_015672618.1 sentrin-specific protease 1 [Protobothrops mucrosquamatus]	0.379155	1.30058	6.08858	11.6267
crovir-transcript-5556	XP_007428963.1 coiled-coil domain-containing protein 149 isoform X2 [Python bivittatus]	0.378948	1.30039	39.5881	68.1259
crovir-transcript-8976	XP_015668342.1 small integral membrane protein 8 [Protobothrops mucrosquamatus]	0.378937	1.30038	22.4134	39.7543
crovir-transcript-4989	XP_015668585.1 regulator of microtubule dynamics protein 1 [Protobothrops mucrosquamatus]	0.378046	1.29958	23.9092	38.9151
crovir-transcript-7373	XP_015682669.1 signal-induced proliferation-associated 1-like protein 1 [Protobothrops mucrosquamatus]	0.377415	1.29901	4.01059	6.99399
crovir-transcript-3566	XP_015667975.1 glycerol kinase isoform X2 [Protobothrops mucrosquamatus]	0.376613	1.29829	10.7882	17.2514
crovir-transcript-5326	XP_029138949.1 enhancer of filamentation 1 [Protobothrops mucrosquamatus]	0.376178	1.2979	10.2278	17.2355
crovir-transcript-14765	XP_015680764.1 ubiquitin-like modifier-activating enzyme 1 [Protobothrops mucrosquamatus]	0.376128	1.29785	74.5514	94.2804
crovir-transcript-5960	XP_029139887.1 TM2 domain-containing protein 1 [Protobothrops mucrosquamatus]	0.375376	1.29718	10.0606	16.2042
crovir-transcript-2478	XP_015687700.1 Golgi SNAP receptor complex member 2 isoform X1 [Protobothrops mucrosquamatus]	0.373775	1.29574	66.5962	90.1848
crovir-transcript-7274	XP_015674860.1 methylmalonate-semialdehyde dehydrogenase [acylating], mitochondrial [Protobothrops mucrosquamatus]	0.372453	1.29455	35.6531	46.0913
crovir-transcript-7302	XP_015675445.1 vacuolar protein sorting-associated protein 18 homolog [Protobothrops mucrosquamatus]	0.372341	1.29445	5.85062	10.1673
crovir-transcript-9528	XP_015672127.1 kanadaptin [Protobothrops mucrosquamatus]	0.372152	1.29428	6.52748	10.8456
crovir-transcript-5503	XP_015668008.1 protein transport protein Sec23B [Protobothrops mucrosquamatus]	0.371652	1.29383	46.241	61.5368
crovir-transcript-15303	XP_015674696.1 ceramide glucosyltransferase [Protobothrops mucrosquamatus]	0.371171	1.2934	3.58222	10.1561
crovir-transcript-1969	XP_015667076.1 glycoprotein-N-acetylgalactosamine 3-beta-galactosyltransferase 1 [Protobothrops mucrosquamatus]	0.371171	1.2934	7.1589	20.2965
crovir-transcript-7429	XP_015675509.1 sushi domain-containing protein 6 [Protobothrops mucrosquamatus]	0.371063	1.29331	2.20276	5.26245
crovir-transcript-14400	XP_015665852.1 guanine nucleotide-binding protein subunit alpha-13 [Protobothrops mucrosquamatus]	0.370597	1.29289	10.9336	16.6997
crovir-transcript-12147	XP_015687322.1 myosin-9 isoform X2 [Protobothrops mucrosquamatus]	0.370522	1.29282	39.9305	51.1965
crovir-transcript-9550	ETE68519.1 Zinc finger protein, partial [Ophiophagus hannah]	0.37044	1.29275	8.67308	12.9098
crovir-transcript-8765	XP_015668540.1 structural maintenance of chromosomes protein 6 isoform X1 [Protobothrops mucrosquamatus]	0.370422	1.29273	4.07877	7.97294
crovir-transcript-5265	XP_026555255.1 probable phospholipid-transporting ATPase IIB isoform X1 [Pseudonaja textilis]	0.370249	1.29258	5.65544	9.89031
crovir-transcript-2665	XP_015665906.1 solute carrier family 35 member B1 [Protobothrops mucrosquamatus]	0.369879	1.29224	93.5719	126.916
crovir-transcript-12182	XP_015670553.1 WASH complex subunit 4 [Protobothrops mucrosquamatus]	0.369472	1.29188	8.14648	12.866
crovir-transcript-3888	XP_026524982.1 protein transport protein Sec16B isoform X1 [Notechis scutatus]	0.369336	1.29176	7.0774	12.0993
crovir-transcript-1879	XP_026542208.1 claudin-12 isoform X1 [Notechis scutatus]	0.369092	1.29154	2.12663	11.0871
crovir-transcript-10225	XP_026528543.1 probable JmjC domain-containing histone demethylation protein 2C isoform X1 [Notechis scutatus]	0.368172	1.29072	3.25884	5.73766
crovir-transcript-9810	XP_015679675.1 ubiquitin carboxyl-terminal hydrolase 34 [Protobothrops mucrosquamatus]	0.368055	1.29061	5.52816	8.85938
crovir-transcript-8882	XP_013918833.1 PREDICTED: protein tyrosine phosphatase type IVA 1 [Thamnophis sirtalis]	0.367152	1.2898	146.171	184.973
crovir-transcript-15976	XP_026570148.1 CCR4-NOT transcription complex subunit 1 isoform X1 [Pseudonaja textilis]	0.36662	1.28933	19.5622	26.3454
crovir-transcript-7526	XP_015677973.1 TNF receptor-associated factor 6 [Protobothrops mucrosquamatus]	0.365128	1.288	3.42452	6.18471
crovir-transcript-6484	ETE72294.1 Band 4.1-like protein 1, partial [Ophiophagus hannah]	0.363791	1.2868	0.773612	2.95112
crovir-transcript-9052	XP_015671121.1 monocarboxylate transporter 10 [Protobothrops mucrosquamatus]	0.363791	1.2868	2.44197	9.31547
crovir-transcript-6971	XP_013928431.1 PREDICTED: E3 ubiquitin-protein ligase pellino homolog 2 [Thamnophis sirtalis]	0.363637	1.28667	1.38937	3.11134
crovir-transcript-9371	XP_015676099.1 potassium channel subfamily K member 1 [Protobothrops mucrosquamatus]	0.363455	1.2865	69.2084	91.6239
crovir-transcript-1341	XP_015679828.1 carboxyl-terminal PDZ ligand of neuronal nitric oxide synthase protein-like [Protobothrops mucrosquamatus]	0.362556	1.2857	18.8889	28.4025
crovir-transcript-6031	XP_026562855.1 oxysterol-binding protein-related protein 9 isoform X1 [Pseudonaja textilis]	0.361992	1.2852	7.68127	14.4968
crovir-transcript-13079	XP_015668400.1 probable ATP-dependent RNA helicase DDX6 [Protobothrops mucrosquamatus]	0.361576	1.28483	41.4807	54.4697
crovir-transcript-10694	XP_015679720.1 centrosomal protein of 19 kDa [Protobothrops mucrosquamatus]	0.361452	1.28472	2.01295	6.54127
crovir-transcript-14275	XP_026523160.1 luc7-like protein 3 isoform X1 [Notechis scutatus]	0.360161	1.28357	19.2391	32.2619
crovir-transcript-2321	XP_015676181.1 alpha-1,3/1,6-mannosyltransferase ALG2 [Protobothrops mucrosquamatus]	0.360126	1.28354	129.071	167.37
crovir-transcript-5786	XP_015684820.1 calponin-3 [Protobothrops mucrosquamatus]	0.359664	1.28313	100.587	147.177
crovir-transcript-402	XP_026538300.1 eukaryotic peptide chain release factor GTP-binding subunit ERF3A isoform X2 [Notechis scutatus]	0.359339	1.28284	52.7541	71.818
crovir-transcript-7640	XP_015687075.1 eukaryotic translation initiation factor 3 subunit M isoform X1 [Protobothrops mucrosquamatus]	0.358714	1.28228	152.601	200.318
crovir-transcript-12718	XP_015676810.1 rho GTPase-activating protein 32 [Protobothrops mucrosquamatus]	0.358424	1.28202	0.670985	2.88195
crovir-transcript-5996	XP_015666360.1 transmembrane protein 59 isoform X1 [Protobothrops mucrosquamatus]	0.358313	1.28193	110.179	136.563
crovir-transcript-14476	XP_015687370.1 TOM1-like protein 1 [Protobothrops mucrosquamatus]	0.357809	1.28148	45.3027	61.2584
crovir-transcript-5649	ETE65981.1 Kelch-like protein 20 [Ophiophagus hannah]	0.357199	1.28094	4.93756	10.5285
crovir-transcript-7644	XP_015678417.1 dnaJ homolog subfamily C member 24 [Protobothrops mucrosquamatus]	0.357101	1.28085	8.55514	16.8617
crovir-transcript-10092	XP_015678787.1 acetyl-CoA carboxylase, partial [Protobothrops mucrosquamatus]	0.357071	1.28082	0.980744	5.07151
crovir-transcript-5394	XP_015666996.2 RAB11-binding protein RELCH [Protobothrops mucrosquamatus]	0.356594	1.2804	6.19506	10.2407
crovir-transcript-3765	XP_015683429.1 von Willebrand factor, partial [Protobothrops mucrosquamatus]	0.355591	1.27951	16.1875	23.2613
crovir-transcript-14469	XP_015675396.1 bromodomain adjacent to zinc finger domain protein 2A [Protobothrops mucrosquamatus]	0.355432	1.27937	3.96509	7.67163
crovir-transcript-10932	XP_015669410.1 phosphatidylinositol 4,5-bisphosphate 3-kinase catalytic subunit alpha isoform [Protobothrops mucrosquamatus]	0.355425	1.27936	5.22151	9.27694
crovir-transcript-9581	XP_015687409.1 axin interactor, dorsalization-associated protein isoform X2 [Protobothrops mucrosquamatus]	0.355383	1.27933	253.798	321.95
crovir-transcript-298	XP_029140614.1 protein sidekick-1 [Protobothrops mucrosquamatus]	0.355156	1.27912	15.2149	21.9266
crovir-transcript-PLA2_gIIE	APD70895.1 Phospholipase A2, group IIE [Crotalus atrox]	0.354913	1.27891	157.344	229.901
crovir-transcript-12686	XP_026544499.1 heat shock cognate 71 kDa protein [Notechis scutatus]	0.35318	1.27737	465.499	554.815
crovir-transcript-1598	XP_015673333.1 lethal(2) giant larvae protein homolog 1 [Protobothrops mucrosquamatus]	0.353163	1.27736	5.50975	10.8302
crovir-transcript-5234	XP_015672239.1 AFG3-like protein 2 [Protobothrops mucrosquamatus]	0.352811	1.27705	30.9389	42.9353
crovir-transcript-3103	XP_015673162.2 spectrin beta chain, non-erythrocytic 2 [Protobothrops mucrosquamatus]	0.351999	1.27633	9.46785	17.3134
crovir-transcript-13342	XP_026577799.1 membrane-associated guanylate kinase, WW and PDZ domain-containing protein 1 isoform X10 [Pseudonaja textilis]	0.351986	1.27632	2.05783	4.85278
crovir-transcript-16737	XP_015682618.1 phosphatidylinositol 4-kinase type 2-beta [Protobothrops mucrosquamatus]	0.35196	1.27629	48.4968	71.4238
crovir-transcript-9424	XP_015678298.1 HEAT repeat-containing protein 1 [Protobothrops mucrosquamatus]	0.351593	1.27597	3.05762	5.72968
crovir-transcript-1325	XP_026541628.1 endoplasmic reticulum mannosyl-oligosaccharide 1,2-alpha-mannosidase isoform X1 [Notechis scutatus]	0.351245	1.27566	30.2288	48.3041
crovir-transcript-5945	XP_029141428.1 ribonucleoprotein PTB-binding 2, partial [Protobothrops mucrosquamatus]	0.351232	1.27565	41.1716	60.1198
crovir-transcript-3760	XP_015673202.1 Golgi pH regulator B [Protobothrops mucrosquamatus]	0.350746	1.27522	14.8008	24.2335
crovir-transcript-13074	XP_015668395.2 hypoxia up-regulated protein 1 [Protobothrops mucrosquamatus]	0.350734	1.27521	273.141	319.658
crovir-transcript-10628	XP_015680104.1 protein IWS1 homolog isoform X1 [Protobothrops mucrosquamatus]	0.349045	1.27372	22.982	34.2376
crovir-transcript-2570	XP_015687806.2 keratin, type I cytoskeletal 14-like isoform X1 [Protobothrops mucrosquamatus]	0.34861	1.27333	3.72481	11.9989
crovir-transcript-16849	XP_029141814.1 AP-4 complex subunit mu-1, partial [Protobothrops mucrosquamatus]	0.34861	1.27333	9.39991	30.2802
crovir-transcript-10778	XP_013912896.1 PREDICTED: RING-box protein 2 [Thamnophis sirtalis]	0.348608	1.27333	57.0805	77.8114
crovir-transcript-5658	ETE73617.1 Rab GTPase-activating protein 1, partial [Ophiophagus hannah]	0.348045	1.27283	0.647353	4.8292
crovir-transcript-2492	XP_015687704.1 serine/threonine-protein kinase tousled-like 2 [Protobothrops mucrosquamatus]	0.348045	1.27283	0.994484	7.41877
crovir-transcript-10002	XP_015670983.1 T-complex protein 1 subunit zeta isoform X1 [Protobothrops mucrosquamatus]	0.347637	1.27247	125.849	163.48
crovir-transcript-11900	XP_015675165.1 nucleosome assembly protein 1-like 1 isoform X1 [Protobothrops mucrosquamatus]	0.347625	1.27246	67.3738	86.559
crovir-transcript-15700	XP_015675636.1 ankyrin repeat and death domain-containing protein 1B [Protobothrops mucrosquamatus]	0.347433	1.27229	4.63123	13.4465
crovir-transcript-15645	XP_015679963.1 centrin-3 [Protobothrops mucrosquamatus]	0.347351	1.27222	3.12143	11.7751
crovir-transcript-8283	XP_015674654.1 lupus La protein [Protobothrops mucrosquamatus]	0.346659	1.27161	25.0318	34.5554
crovir-transcript-8030	XP_015682536.1 mannose-1-phosphate guanyltransferase alpha [Protobothrops mucrosquamatus]	0.346581	1.27154	14.5772	23.1173
crovir-transcript-9994	XP_026564203.1 nuclear pore complex protein Nup88 [Pseudonaja textilis]	0.346481	1.27146	11.215	19.2961
crovir-transcript-14972	XP_015679780.1 protein YIPF2 isoform X1 [Protobothrops mucrosquamatus]	0.346312	1.27131	26.9724	36.1843
crovir-transcript-14952	XP_026537762.1 DDB1- and CUL4-associated factor 15 [Notechis scutatus]	0.346306	1.2713	21.5064	32.3048
crovir-transcript-6292	#N/A	0.345963	1.271	59.3518	74.8854
crovir-transcript-13226	XP_015677471.1 pantothenate kinase 3 [Protobothrops mucrosquamatus]	0.345262	1.27038	4.07035	7.95775
crovir-transcript-14794	XP_026532084.1 PDZ domain-containing protein MAGIX [Notechis scutatus]	0.344952	1.27011	0.668805	3.4301
crovir-transcript-17445	XP_026535047.1 MANSC domain-containing protein 1 [Notechis scutatus]	0.344697	1.26988	11.3563	20.4353
crovir-transcript-15774	XP_029798138.1 cAMP-specific 3',5'-cyclic phosphodiesterase 4D isoform X3 [Suricata suricatta]	0.344118	1.26937	6.01547	10.2535
crovir-transcript-5737	XP_015679478.1 syntaxin-binding protein 3 [Protobothrops mucrosquamatus]	0.343816	1.26911	8.60931	14.7858
crovir-transcript-6219	ETE65951.1 Diphosphoinositol polyphosphate phosphohydrolase 1 [Ophiophagus hannah]	0.342819	1.26823	10.3836	14.6808
crovir-transcript-532	XP_015674672.1 peroxisomal 2,4-dienoyl-CoA reductase isoform X2 [Protobothrops mucrosquamatus]	0.34236	1.26783	39.2714	58.0983
crovir-transcript-8740	ETE71223.1 GDNF-inducible zinc finger protein 1, partial [Ophiophagus hannah]	0.34214	1.26764	1.05985	3.39915
crovir-transcript-12361	XP_013911619.1 PREDICTED: ceroid-lipofuscinosis neuronal protein 6 [Thamnophis sirtalis]	0.341166	1.26678	5.63995	11.5088
crovir-transcript-5215	XP_028593195.1 vesicle-associated membrane protein-associated protein A isoform X1 [Podarcis muralis]	0.340521	1.26621	25.5548	38.5526
crovir-transcript-6475	XP_007435170.1 adenosylhomocysteinase [Python bivittatus]	0.340401	1.26611	25.5983	36.1838
crovir-transcript-4875	XP_026559379.1 protein MAL2 [Pseudonaja textilis]	0.340313	1.26603	63.7429	86.5462
crovir-transcript-13827	XP_015678205.1 zinc-binding protein A33 [Protobothrops mucrosquamatus]	0.340178	1.26591	10.9323	17.9733
crovir-transcript-9053	XP_015671119.1 adapter protein CIKS [Protobothrops mucrosquamatus]	0.339037	1.26491	21.5707	32.6041
crovir-transcript-7061	XP_025024259.1 ena/VASP-like protein isoform X1 [Python bivittatus]	0.337638	1.26369	17.4912	25.6176
crovir-transcript-2662	XP_025018853.1 serine/threonine-protein phosphatase PP1-gamma catalytic subunit [Python bivittatus]	0.33689	1.26303	36.1244	52.2322
crovir-transcript-14462	XP_015687339.1 LIM domain and actin-binding protein 1 [Protobothrops mucrosquamatus]	0.336723	1.26288	23.7201	33.3024
crovir-transcript-1923	XP_015666704.1 very-long-chain (3R)-3-hydroxyacyl-CoA dehydratase 1 isoform X1 [Protobothrops mucrosquamatus]	0.33565	1.26195	1.47217	4.70074
crovir-transcript-12752	XP_029142835.1 tRNA pseudouridine(38/39) synthase-like [Protobothrops mucrosquamatus]	0.335593	1.2619	7.46313	16.3965
crovir-transcript-4694	XP_015675298.1 carboxypeptidase E [Protobothrops mucrosquamatus]	0.335455	1.26178	226.843	279.603
crovir-transcript-9684	XP_015668574.1 leucine-rich PPR motif-containing protein, mitochondrial [Protobothrops mucrosquamatus]	0.335027	1.2614	35.5502	46.0682
crovir-transcript-267	BAN82058.1 hypothetical protein [Protobothrops flavoviridis]	0.333583	1.26014	36.3564	56.2294
crovir-transcript-10612	XP_015673993.1 pleckstrin homology domain-containing family B member 2 isoform X2 [Protobothrops mucrosquamatus]	0.333391	1.25997	24.1942	39.1446
crovir-transcript-5348	XP_015666326.1 serine/threonine-protein kinase RIO1 [Protobothrops mucrosquamatus]	0.333345	1.25993	15.298	23.5687
crovir-transcript-3019	XP_026567702.1 helicase SRCAP isoform X2 [Pseudonaja textilis]	0.333283	1.25988	15.2154	21.9454
crovir-transcript-9238	ETE72860.1 Syntaxin-binding protein 5, partial [Ophiophagus hannah]	0.332138	1.25888	2.74344	4.89448
crovir-transcript-3389	XP_026522555.1 major facilitator superfamily domain-containing protein 9 [Notechis scutatus]	0.331583	1.25839	3.93861	10.8698
crovir-transcript-11462	XP_029140474.1 chromodomain-helicase-DNA-binding protein 9 isoform X3 [Protobothrops mucrosquamatus]	0.331578	1.25839	2.12957	3.99166
crovir-transcript-15747	XP_015681079.1 cilia- and flagella-associated protein 221 [Protobothrops mucrosquamatus]	0.331222	1.25808	0	1.79418
crovir-transcript-5103	XP_026554977.1 acyl-protein thioesterase 1 [Pseudonaja textilis]	0.330467	1.25742	24.9741	36.021
crovir-transcript-11962	XP_026549745.1 methionine aminopeptidase 2 [Notechis scutatus]	0.330258	1.25724	35.4294	47.276
crovir-transcript-449	XP_026559774.1 RNA pseudouridylate synthase domain-containing protein 1 isoform X1 [Pseudonaja textilis]	0.330053	1.25706	6.40535	13.4078
crovir-transcript-1951	XP_015667057.1 syndetin [Protobothrops mucrosquamatus]	0.328928	1.25608	6.9731	12.2851
crovir-transcript-2406	XP_015670247.1 proteasome subunit beta type-3 [Protobothrops mucrosquamatus]	0.328813	1.25598	174.123	234.148
crovir-transcript-14228	XP_015677319.1 transmembrane protein 94 [Protobothrops mucrosquamatus]	0.328246	1.25549	1.43584	4.31232
crovir-transcript-14426	ETE68958.1 Receptor tyrosine-protein kinase erbB-3, partial [Ophiophagus hannah]	0.32807	1.25533	2.62861	5.31615
crovir-transcript-13188	XP_015682875.1 E3 ubiquitin-protein ligase PPP1R11 [Protobothrops mucrosquamatus]	0.32755	1.25488	21.0963	29.0253
crovir-transcript-9372	XP_015675371.1 translin-associated protein X [Protobothrops mucrosquamatus]	0.327037	1.25443	7.74209	14.2661
crovir-transcript-3607	XP_013908309.1 PREDICTED: bromodomain-containing protein 9 isoform X1 [Thamnophis sirtalis]	0.326848	1.25427	21.8998	33.978
crovir-transcript-7799	XP_013916340.1 PREDICTED: choline kinase alpha isoform X1 [Thamnophis sirtalis]	0.326114	1.25363	23.8676	41.562
crovir-transcript-2283	XP_015672990.1 cullin-1 [Protobothrops mucrosquamatus]	0.326054	1.25358	23.1797	32.5393
crovir-transcript-6884	XP_015665452.1 protein FAM32A [Protobothrops mucrosquamatus]	0.325852	1.2534	74.8865	103.666
crovir-transcript-13577	XP_015680356.1 tRNA-splicing endonuclease subunit Sen2 isoform X1 [Protobothrops mucrosquamatus]	0.325491	1.25309	3.15927	7.90061
crovir-transcript-11368	XP_015674075.1 vacuolar protein sorting-associated protein 33B [Protobothrops mucrosquamatus]	0.324676	1.25238	46.081	62.9903
crovir-transcript-14911	XP_015669402.1 hsp90 co-chaperone Cdc37 [Protobothrops mucrosquamatus]	0.323962	1.25176	68.6194	94.1771
crovir-transcript-7069	XP_015675906.1 tryptophan--tRNA ligase, cytoplasmic [Protobothrops mucrosquamatus]	0.323868	1.25168	43.7996	58.7989
crovir-transcript-9923	XP_015670288.1 zinc finger protein 512 [Protobothrops mucrosquamatus]	0.323767	1.25159	50.3914	68.5461
crovir-transcript-9599	XP_015679465.1 nuclear valosin-containing protein-like [Protobothrops mucrosquamatus]	0.323648	1.25149	6.67677	11.5012
crovir-transcript-11478	XP_026542122.1 lysophosphatidylcholine acyltransferase 2 [Notechis scutatus]	0.322591	1.25057	606.179	703.898
crovir-transcript-3911	XP_026564538.1 neurobeachin isoform X4 [Pseudonaja textilis]	0.322568	1.25055	0.921065	2.915
crovir-transcript-16400	XP_025018833.1 CAP-Gly domain-containing linker protein 1 isoform X6 [Python bivittatus]	0.322303	1.25032	1.1621	3.47612
crovir-transcript-2728	XP_029138841.1 zinc finger BED domain-containing protein 1-like [Protobothrops mucrosquamatus]	0.321909	1.24998	1.19021	4.03584
crovir-transcript-9223	XP_015680419.1 coiled-coil domain-containing protein 28A [Protobothrops mucrosquamatus]	0.32149	1.24962	32.3598	55.1805
crovir-transcript-14811	XP_026532106.1 GRIP1-associated protein 1 isoform X1 [Notechis scutatus]	0.321121	1.2493	2.12637	4.01867
crovir-transcript-8071	XP_026560128.1 trinucleotide repeat-containing gene 18 protein isoform X1 [Pseudonaja textilis]	0.321003	1.2492	13.9805	19.7782
crovir-transcript-11838	XP_015676274.1 exportin-T [Protobothrops mucrosquamatus]	0.32052	1.24878	10.4496	19.4392
crovir-transcript-9045	XP_015674481.1 solute carrier family 22 member 16 [Protobothrops mucrosquamatus]	0.320504	1.24877	3.60648	8.98841
crovir-transcript-10395	XP_029139195.1 uncharacterized protein C10orf143 homolog [Protobothrops mucrosquamatus]	0.320504	1.24877	5.51898	13.7549
crovir-transcript-10088	XP_026536220.1 neurofibromin isoform X2 [Notechis scutatus]	0.320419	1.24869	0.608328	3.06836
crovir-transcript-1076	ETE63794.1 Protein kinase C zeta type [Ophiophagus hannah]	0.320419	1.24869	1.72845	8.71816
crovir-transcript-10601	ETE66833.1 Dynamin-binding protein [Ophiophagus hannah]	0.31961	1.24799	4.89275	8.26463
crovir-transcript-14016	XP_015674817.1 arginine--tRNA ligase, cytoplasmic [Protobothrops mucrosquamatus]	0.319511	1.24791	43.9504	60.6538
crovir-transcript-3361	XP_026522522.1 transcription factor Dp-1 [Notechis scutatus]	0.319107	1.24756	12.7127	21.1448
crovir-transcript-15829	ETE67551.1 Succinyl-CoA:3-ketoacid-coenzyme A transferase 1, mitochondrial, partial [Ophiophagus hannah]	0.318647	1.24716	28.2078	38.7578
crovir-transcript-10539	XP_013920312.1 PREDICTED: twinkle protein, mitochondrial [Thamnophis sirtalis]	0.31744	1.24612	21.6582	30.3164
crovir-transcript-15636	XP_026528230.1 tetratricopeptide repeat protein 37 [Notechis scutatus]	0.316544	1.24534	5.91546	9.82179
crovir-transcript-8458	XP_026528979.1 DBF4-type zinc finger-containing protein 2 isoform X1 [Notechis scutatus]	0.316336	1.24516	1.64875	4.91183
crovir-transcript-3408	XP_015672234.2 E3 ubiquitin-protein ligase RNF149 [Protobothrops mucrosquamatus]	0.316284	1.24512	5.09162	10.5582
crovir-transcript-5513	XP_015668014.1 uncharacterized protein KIAA0232 homolog [Protobothrops mucrosquamatus]	0.315984	1.24486	1.1897	3.74838
crovir-transcript-14098	XP_015686134.1 A-kinase anchor protein 8 [Protobothrops mucrosquamatus]	0.315817	1.24472	22.1353	33.6945
crovir-transcript-6122	XP_015666848.1 lysine-specific demethylase 4A [Protobothrops mucrosquamatus]	0.315312	1.24428	4.97402	8.1942
crovir-transcript-3893	O93364.1 RecName: Full=L-amino-acid oxidase; Short=LAAO; Short=LAO; Flags: Precursor	0.315114	1.24411	11400.7	12514.4
crovir-transcript-5638	XP_015687524.1 3-keto-steroid reductase [Protobothrops mucrosquamatus]	0.314207	1.24333	0	5.47332
crovir-transcript-12258	XP_015680490.1 protein O-mannosyl-transferase TMTC1 [Protobothrops mucrosquamatus]	0.314207	1.24333	0	4.49875
crovir-transcript-1205	XP_015674253.2 hemojuvelin [Protobothrops mucrosquamatus]	0.314207	1.24333	0.296369	2.16064
crovir-transcript-9552	XP_015676430.1 lysocardiolipin acyltransferase 1 [Protobothrops mucrosquamatus]	0.31392	1.24308	13.4398	20.8411
crovir-transcript-9344	XP_015673877.1 FGFR1 oncogene partner isoform X2 [Protobothrops mucrosquamatus]	0.313891	1.24306	2.07414	7.64854
crovir-transcript-3551	XP_013916941.1 PREDICTED: pyruvate dehydrogenase kinase, isozyme 3 [Thamnophis sirtalis]	0.313095	1.24237	18.9128	32.0654
crovir-transcript-9512	XP_015673526.1 exportin-5 [Protobothrops mucrosquamatus]	0.31188	1.24132	7.62643	11.2492
crovir-transcript-4397	XP_015665398.1 aminoacyl tRNA synthase complex-interacting multifunctional protein 1 isoform X1 [Protobothrops mucrosquamatus]	0.31188	1.24132	53.457	78.8507
crovir-transcript-7286	XP_015674853.1 melanoma inhibitory activity protein 2 [Protobothrops mucrosquamatus]	0.311465	1.24097	4.84752	9.45147
crovir-transcript-8735	XP_015674176.1 nucleotide exchange factor SIL1 [Protobothrops mucrosquamatus]	0.310635	1.24025	261.642	320.981
crovir-transcript-10130	XP_015683682.1 protein transport protein Sec24C, partial [Protobothrops mucrosquamatus]	0.310254	1.23993	34.103	54.9285
crovir-transcript-10428	XP_015669703.1 short/branched chain specific acyl-CoA dehydrogenase, mitochondrial [Protobothrops mucrosquamatus]	0.309472	1.23925	14.7342	26.1705
crovir-transcript-3325	ETE66896.1 hypothetical protein L345_07315, partial [Ophiophagus hannah]	0.309177	1.239	0.701949	2.91577
crovir-transcript-8766	ETE71463.1 ATP-dependent RNA helicase DDX1 [Ophiophagus hannah]	0.308931	1.23879	29.8698	40.669
crovir-transcript-7801	XP_013910698.1 PREDICTED: transmembrane protein 9B [Thamnophis sirtalis]	0.308405	1.23834	40.8425	53.5286
crovir-transcript-5919	XP_028588953.1 serine/arginine-rich splicing factor 11 isoform X3 [Podarcis muralis]	0.308225	1.23818	30.2455	43.5073
crovir-transcript-911	XP_026558265.1 serine/arginine-rich splicing factor 4 isoform X2 [Pseudonaja textilis]	0.307717	1.23775	43.9117	59.5969
crovir-transcript-9739	XP_015682047.1 glycine N-methyltransferase [Protobothrops mucrosquamatus]	0.307448	1.23752	33.431	49.5952
crovir-transcript-9186	XP_015673128.1 rho GTPase-activating protein 18 [Protobothrops mucrosquamatus]	0.307375	1.23745	6.69146	11.1221
crovir-transcript-5378	XP_015669141.1 ATPase WRNIP1 [Protobothrops mucrosquamatus]	0.307217	1.23732	5.75023	11.179
crovir-transcript-5146	XP_029141051.1 desmoglein-2 [Protobothrops mucrosquamatus]	0.306214	1.23646	15.6631	21.9344
crovir-transcript-6685	TFK06388.1 calponin-3 [Platysternon megacephalum]	0.306048	1.23632	156.5	197.472
crovir-transcript-6449	XP_015669267.1 deoxynucleoside triphosphate triphosphohydrolase SAMHD1 [Protobothrops mucrosquamatus]	0.305607	1.23594	4.94432	9.24571
crovir-transcript-11468	XP_015668393.1 UDP-N-acetylglucosamine--dolichyl-phosphate N-acetylglucosaminephosphotransferase [Protobothrops mucrosquamatus]	0.305063	1.23547	106.379	135.464
crovir-transcript-2237	XP_026562065.1 BET1 homolog [Pseudonaja textilis]	0.303937	1.23451	39.1933	54.1882
crovir-transcript-7288	XP_026520272.1 ral GTPase-activating protein subunit alpha-1 isoform X1 [Notechis scutatus]	0.303855	1.23444	1.04989	2.9593
crovir-transcript-9805	XP_015668476.1 dnaJ homolog subfamily C member 27 [Protobothrops mucrosquamatus]	0.301513	1.23244	4.42027	8.77902
crovir-transcript-3318	ETE65267.1 Transmembrane 9 superfamily member 2, partial [Ophiophagus hannah]	0.300903	1.23192	56.7843	77.1714
crovir-transcript-14338	XP_015675388.1 E3 SUMO-protein ligase CBX4 [Protobothrops mucrosquamatus]	0.300109	1.23124	26.7522	41.2746
crovir-transcript-7231	XP_015669722.1 transforming growth factor beta-3 proprotein [Protobothrops mucrosquamatus]	0.299973	1.23112	15.1132	23.5332
crovir-transcript-13907	ETE70022.1 S-phase kinase-associated protein 1, partial [Ophiophagus hannah]	0.299847	1.23101	36.9943	50.1773
crovir-transcript-4887	XP_015672286.1 zinc finger transcription factor Trps1, partial [Protobothrops mucrosquamatus]	0.299665	1.23086	1.81533	6.06321
crovir-transcript-10013	XP_015672678.1 S-adenosyl-L-methionine-dependent tRNA 4-demethylwyosine synthase [Protobothrops mucrosquamatus]	0.299464	1.23069	16.8061	25.0338
crovir-transcript-10422	XP_015678333.1 carbohydrate sulfotransferase 15 [Protobothrops mucrosquamatus]	0.299116	1.23039	1.35611	5.59474
crovir-transcript-3702	XP_015674963.1 cilia- and flagella-associated protein 298 [Protobothrops mucrosquamatus]	0.297786	1.22926	13.4911	25.0933
crovir-transcript-5220	XP_015669748.1 serine/threonine-protein phosphatase 4 regulatory subunit 1 [Protobothrops mucrosquamatus]	0.297772	1.22924	13.2515	19.716
crovir-transcript-15514	XP_015678500.1 selenocysteine insertion sequence-binding protein 2 [Protobothrops mucrosquamatus]	0.297742	1.22922	9.45267	15.7296
crovir-transcript-2508	XP_007422444.1 microtubule-associated protein tau isoform X4 [Python bivittatus]	0.296979	1.22857	0.228022	1.64304
crovir-transcript-13219	XP_029140411.1 butyrophilin subfamily 2 member A2-like [Protobothrops mucrosquamatus]	0.296979	1.22857	0.424275	3.05716
crovir-transcript-4491	XP_015677780.1 N-alpha-acetyltransferase 15, NatA auxiliary subunit [Protobothrops mucrosquamatus]	0.295803	1.22757	18.2931	24.4869
crovir-transcript-1035	XP_026532950.1 round spermatid basic protein 1-like protein [Notechis scutatus]	0.295452	1.22727	1.23639	6.13142
crovir-transcript-14260	XP_013927927.1 PREDICTED: 39S ribosomal protein L27, mitochondrial [Thamnophis sirtalis]	0.294929	1.22682	8.99798	15.4877
crovir-transcript-13359	XP_015687252.1 NEDD8-activating enzyme E1 catalytic subunit isoform X3 [Protobothrops mucrosquamatus]	0.293566	1.22567	18.3334	28.8629
crovir-transcript-10578	XP_015678944.1 RRP12-like protein [Protobothrops mucrosquamatus]	0.292897	1.2251	19.668	25.4146
crovir-transcript-13209	XP_026541698.1 ATP-binding cassette sub-family F member 1 [Notechis scutatus]	0.292479	1.22474	19.9862	42.6391
crovir-transcript-15152	XP_013924269.1 PREDICTED: RE1-silencing transcription factor [Thamnophis sirtalis]	0.29239	1.22467	5.51502	8.42673
crovir-transcript-5929	XP_013927475.1 PREDICTED: mesoderm induction early response protein 1 isoform X1 [Thamnophis sirtalis]	0.291689	1.22407	5.46797	9.21498
crovir-transcript-12120	XP_015672746.1 PRKCA-binding protein [Protobothrops mucrosquamatus]	0.289924	1.22258	10.1969	18.8645
crovir-transcript-525	XP_026559951.1 rab11 family-interacting protein 3 isoform X2 [Pseudonaja textilis]	0.28934	1.22208	2.1092	6.52624
crovir-transcript-7486	XP_026526980.1 kelch repeat and BTB domain-containing protein 4 [Notechis scutatus]	0.289071	1.22185	13.5535	21.2721
crovir-transcript-15088	XP_015669536.1 extracellular calcium-sensing receptor [Protobothrops mucrosquamatus]	0.288998	1.22179	1.3779	5.64567
crovir-transcript-946	XP_015679021.1 sodium/hydrogen exchanger 1 [Protobothrops mucrosquamatus]	0.288342	1.22124	4.56059	9.27864
crovir-transcript-10	XP_015668199.1 transcriptional regulator ATRX [Protobothrops mucrosquamatus]	0.287333	1.22038	15.4211	22.3663
crovir-transcript-8868	XP_015676710.1 F-box only protein 9 isoform X2 [Protobothrops mucrosquamatus]	0.28693	1.22004	19.2616	30.7178
crovir-transcript-16471	XP_029139937.1 tetratricopeptide repeat protein 28 [Protobothrops mucrosquamatus]	0.286622	1.21978	14.3473	18.5237
crovir-transcript-669	XP_029140778.1 splicing factor, proline- and glutamine-rich [Protobothrops mucrosquamatus]	0.285867	1.21914	52.4439	71.7215
crovir-transcript-7454	XP_013918239.1 PREDICTED: diacylglycerol kinase zeta [Thamnophis sirtalis]	0.285779	1.21907	2.41617	4.62901
crovir-transcript-7090	XP_026554299.1 cytoplasmic dynein 1 heavy chain 1 isoform X2 [Pseudonaja textilis]	0.285655	1.21896	9.77701	12.5968
crovir-transcript-11927	XP_015671976.2 thyroid transcription factor 1-associated protein 26, partial [Protobothrops mucrosquamatus]	0.285071	1.21847	7.96048	19.3675
crovir-transcript-13215	F8S122.1 RecName: Full=Vespryn; Flags: Precursor	0.284654	1.21812	2514.82	2764.98
crovir-transcript-7202	XP_015677699.2 YLP motif-containing protein 1 [Protobothrops mucrosquamatus]	0.28448	1.21797	6.01324	9.13826
crovir-transcript-2106	XP_026544234.1 DNA topoisomerase 2-beta isoform X1 [Notechis scutatus]	0.284055	1.21761	10.577	15.4889
crovir-transcript-9756	XP_015667639.1 epithelial cell adhesion molecule [Protobothrops mucrosquamatus]	0.283683	1.2173	188.181	219.95
crovir-transcript-5282	GCF47453.1 hypothetical protein parPi_0007444 [Paroedura picta]	0.282838	1.21659	87.3306	104.804
crovir-transcript-8257	XP_015667347.1 histone acetyltransferase type B catalytic subunit isoform X2 [Protobothrops mucrosquamatus]	0.282823	1.21657	16.5654	25.6185
crovir-transcript-14478	XP_015687371.1 cytochrome c oxidase assembly protein COX11, mitochondrial [Protobothrops mucrosquamatus]	0.282496	1.2163	22.0716	33.4964
crovir-transcript-14479	XP_015687335.1 cyclic AMP-dependent transcription factor ATF-1 [Protobothrops mucrosquamatus]	0.282407	1.21622	8.69333	14.0021
crovir-transcript-2718	ETE70935.1 Reticulocalbin-1, partial [Ophiophagus hannah]	0.281876	1.21577	3165.27	3433.91
crovir-transcript-3052	ETE68659.1 RNA-binding protein FUS [Ophiophagus hannah]	0.280748	1.21482	67.0164	86.6911
crovir-transcript-2557	XP_015687764.1 tensin-4 [Protobothrops mucrosquamatus]	0.279551	1.21382	0.340149	2.42214
crovir-transcript-13797	#N/A	0.279508	1.21378	96.5822	134.508
crovir-transcript-12187	XP_015679352.2 G/T mismatch-specific thymine DNA glycosylase, partial [Protobothrops mucrosquamatus]	0.279208	1.21353	7.4469	12.6806
crovir-transcript-13953	XP_015676496.1 leucine--tRNA ligase, cytoplasmic [Protobothrops mucrosquamatus]	0.278446	1.21289	22.6254	31.5496
crovir-transcript-5557	XP_015685906.1 4-trimethylaminobutyraldehyde dehydrogenase [Protobothrops mucrosquamatus]	0.278429	1.21287	71.7129	90.3303
crovir-transcript-14078	XP_015677046.1 very-long-chain enoyl-CoA reductase isoform X1 [Protobothrops mucrosquamatus]	0.278392	1.21284	47.1668	60.0288
crovir-transcript-14427	ETE68956.1 Proliferation-associated protein 2G4 [Ophiophagus hannah]	0.277339	1.21196	57.1828	71.5405
crovir-transcript-14182	XP_015675188.1 signal recognition particle subunit SRP68 [Protobothrops mucrosquamatus]	0.276641	1.21137	37.5978	50.3789
crovir-transcript-2640	ETE67885.1 Zinc finger protein [Ophiophagus hannah]	0.276622	1.21136	41.0549	50.7035
crovir-transcript-13217	XP_015673918.1 alpha-1,3-mannosyl-glycoprotein 2-beta-N-acetylglucosaminyltransferase isoform X1 [Protobothrops mucrosquamatus]	0.276262	1.21105	12.2809	22.9036
crovir-transcript-7094	XP_015682374.1 eukaryotic translation initiation factor 4 gamma 3 [Protobothrops mucrosquamatus]	0.276091	1.21091	30.4205	41.5872
crovir-transcript-1030	XP_026571486.1 nucleolar complex protein 2 homolog [Pseudonaja textilis]	0.275941	1.21078	4.60533	12.7369
crovir-transcript-10600	XP_025020237.1 delta-1-pyrroline-5-carboxylate synthase isoform X5 [Python bivittatus]	0.275638	1.21053	42.1569	52.7826
crovir-transcript-14442	XP_015675319.1 PAN2-PAN3 deadenylation complex catalytic subunit PAN2 [Protobothrops mucrosquamatus]	0.274068	1.20921	5.17079	9.46293
crovir-transcript-3781	XP_029142442.1 myelin protein zero-like protein 1 [Protobothrops mucrosquamatus]	0.273851	1.20903	10.4949	14.6795
crovir-transcript-4144	XP_015678667.1 splicing factor, suppressor of white-apricot homolog [Protobothrops mucrosquamatus]	0.272899	1.20823	6.50421	13.6924
crovir-transcript-8457	XP_015675091.1 ribosome biogenesis protein WDR12 [Protobothrops mucrosquamatus]	0.272869	1.20821	11.6047	19.6751
crovir-transcript-7342	XP_015670023.1 protein-L-isoaspartate(D-aspartate) O-methyltransferase isoform X1 [Protobothrops mucrosquamatus]	0.27274	1.2081	10.7968	17.6611
crovir-transcript-14238	XP_029139811.1 BTB/POZ domain-containing protein KCTD2 [Protobothrops mucrosquamatus]	0.272577	1.20796	44.3	55.8209
crovir-transcript-855	XP_015672059.1 synaptophysin-like protein 1 [Protobothrops mucrosquamatus]	0.272123	1.20758	57.7172	74.5181
crovir-transcript-2041	XP_003222198.2 PREDICTED: transformer-2 protein homolog alpha isoform X2 [Anolis carolinensis]	0.271966	1.20745	24.0488	35.654
crovir-transcript-12149	ETE73301.1 FAD-dependent oxidoreductase domain-containing protein 2 [Ophiophagus hannah]	0.271141	1.20676	63.5559	75.7955
crovir-transcript-12190	XP_029141489.1 host cell factor 2 [Protobothrops mucrosquamatus]	0.27094	1.20659	0.810784	2.90391
crovir-transcript-5471	XP_015671646.1 iroquois-class homeodomain protein IRX-1 [Protobothrops mucrosquamatus]	0.270569	1.20628	152.116	190.88
crovir-transcript-2060	XP_015666080.1 3-hydroxyisobutyrate dehydrogenase, mitochondrial [Protobothrops mucrosquamatus]	0.270342	1.20609	14.6123	20.0341
crovir-transcript-13898	XP_015679758.1 protein transport protein Sec24A [Protobothrops mucrosquamatus]	0.270211	1.20598	19.2335	26.9535
crovir-transcript-5541	XP_013910124.1 PREDICTED: mitochondrial genome maintenance exonuclease 1 [Thamnophis sirtalis]	0.270159	1.20594	14.1586	22.1865
crovir-transcript-2138	XP_015678770.1 SNF-related serine/threonine-protein kinase [Protobothrops mucrosquamatus]	0.27008	1.20587	1.9794	5.23902
crovir-transcript-5917	XP_015676681.1 leucine-rich repeat-containing protein 7 [Protobothrops mucrosquamatus]	0.269457	1.20535	0.996216	3.25981
crovir-transcript-5105	XP_015675643.1 39S ribosomal protein L15, mitochondrial [Protobothrops mucrosquamatus]	0.268663	1.20469	13.3733	18.9459
crovir-transcript-6419	XP_007436039.1 importin-9 [Python bivittatus]	0.267985	1.20412	19.9686	27.2383
crovir-transcript-9598	XP_013926634.1 PREDICTED: WD repeat-containing protein 26 isoform X1 [Thamnophis sirtalis]	0.267088	1.20338	13.314	18.0306
crovir-transcript-4535	XP_026522855.1 cGMP-specific 3',5'-cyclic phosphodiesterase isoform X1 [Notechis scutatus]	0.266981	1.20329	8.16897	12.5612
crovir-transcript-14152	ETE63097.1 Nuclear prelamin A recognition factor [Ophiophagus hannah]	0.266926	1.20324	10.0658	15.2499
crovir-transcript-16748	XP_015685059.1 peroxisomal acyl-coenzyme A oxidase 3 [Protobothrops mucrosquamatus]	0.266549	1.20293	83.5396	101.331
crovir-transcript-15288	XP_015676856.1 zinc finger protein 462 [Protobothrops mucrosquamatus]	0.266322	1.20274	6.41829	9.12544
crovir-transcript-9073	XP_015680539.1 dehydrodolichyl diphosphate synthase complex subunit NUS1 [Protobothrops mucrosquamatus]	0.265749	1.20226	48.9207	60.9268
crovir-transcript-12050	XP_015669010.1 transcription factor 20 [Protobothrops mucrosquamatus]	0.265596	1.20213	2.84128	5.02004
crovir-transcript-3827	XP_026556611.1 PEST proteolytic signal-containing nuclear protein [Pseudonaja textilis]	0.265507	1.20206	20.8589	29.803
crovir-transcript-15864	GCF56368.1 hypothetical protein parPi_0018870 [Paroedura picta]	0.265241	1.20184	57.2623	71.873
crovir-transcript-4920	XP_015671855.1 antizyme inhibitor 1 [Protobothrops mucrosquamatus]	0.265008	1.20164	31.6852	40.5141
crovir-transcript-8135	XP_015683192.1 solute carrier family 35 member F5 isoform X1 [Protobothrops mucrosquamatus]	0.264831	1.2015	10.0885	15.2625
crovir-transcript-7294	XP_015669063.1 RNA helicase aquarius [Protobothrops mucrosquamatus]	0.264378	1.20112	6.70839	10.6723
crovir-transcript-94	XP_008504718.1 PREDICTED: charged multivesicular body protein 1b-2 [Equus przewalskii]	0.264324	1.20107	40.2766	57.6641
crovir-transcript-3720	XP_015674884.1 transcription regulator protein BACH1 [Protobothrops mucrosquamatus]	0.263918	1.20074	3.55064	6.35432
crovir-transcript-7405	XP_013912802.1 PREDICTED: transmembrane protein 62 [Thamnophis sirtalis]	0.263918	1.20074	4.62141	8.2706
crovir-transcript-4426	XP_015679709.1 plakophilin-4 [Protobothrops mucrosquamatus]	0.263749	1.20059	7.90308	11.6078
crovir-transcript-15872	XP_026571268.1 PDZ domain-containing protein 2 [Pseudonaja textilis]	0.263007	1.19998	1.56249	3.26723
crovir-transcript-9778	XP_015667585.1 monoacylglycerol lipase ABHD12 [Protobothrops mucrosquamatus]	0.263007	1.19998	8.90518	18.6211
crovir-transcript-12298	XP_015676843.1 bcl-2-like protein 13 [Protobothrops mucrosquamatus]	0.262063	1.19919	7.28777	13.2281
crovir-transcript-7528	XP_015673948.1 apoptosis inhibitor 5 [Protobothrops mucrosquamatus]	0.261631	1.19883	32.4917	42.1765
crovir-transcript-15613	XP_015687428.1 glutaredoxin-1 [Protobothrops mucrosquamatus]	0.26153	1.19875	57.2137	74.9648
crovir-transcript-4474	XP_026524589.1 SWI/SNF-related matrix-associated actin-dependent regulator of chromatin subfamily A member 5 [Notechis scutatus]	0.261483	1.19871	2.01146	5.77315
crovir-transcript-6214	XP_015671007.1 LEM domain-containing protein 2 [Protobothrops mucrosquamatus]	0.261311	1.19857	23.4196	31.6411
crovir-transcript-6165	XP_026533681.1 proteasome subunit alpha type-5-like [Notechis scutatus]	0.261223	1.19849	97.9285	143.07
crovir-transcript-14821	XP_029140352.1 guanine nucleotide-binding protein-like 3-like protein [Protobothrops mucrosquamatus]	0.260319	1.19774	43.2582	56.6959
crovir-transcript-13800	ETE63369.1 Polypeptide N-acetylgalactosaminyltransferase 10 [Ophiophagus hannah]	0.259449	1.19702	4.35448	7.24432
crovir-transcript-14165	XP_009250346.1 serine/arginine-rich splicing factor 2 [Pongo abelii]	0.258745	1.19644	81.7929	99.6643
crovir-transcript-3543	ETE71188.1 Peroxiredoxin-4, partial [Ophiophagus hannah]	0.258537	1.19626	375.934	432.222
crovir-transcript-14445	XP_015678403.1 protein canopy homolog 2 [Protobothrops mucrosquamatus]	0.258523	1.19625	140.753	168.981
crovir-transcript-11730	XP_015670160.1 polyamine deacetylase HDAC10 [Protobothrops mucrosquamatus]	0.258185	1.19597	1.27178	5.10304
crovir-transcript-12249	XP_015671158.1 dynamin-1-like protein isoform X1 [Protobothrops mucrosquamatus]	0.257633	1.19552	16.0964	22.8743
crovir-transcript-3981	XP_026564670.1 zinc finger MYM-type protein 2 isoform X1 [Pseudonaja textilis]	0.257527	1.19543	5.7996	8.61545
crovir-transcript-15662	XP_015678652.1 methyltransferase-like protein 6 [Protobothrops mucrosquamatus]	0.257217	1.19517	15.3103	23.5102
crovir-transcript-71	XP_026530425.1 phosphatidylinositol-binding clathrin assembly protein-like isoform X1 [Notechis scutatus]	0.256898	1.19491	32.0501	41.4274
crovir-transcript-15769	XP_015668155.1 trafficking protein particle complex subunit 13 isoform X1 [Protobothrops mucrosquamatus]	0.256577	1.19464	10.7404	16.9957
crovir-transcript-10737	XP_015676824.1 28S ribosomal protein S22, mitochondrial [Protobothrops mucrosquamatus]	0.256577	1.19464	15.7705	24.9554
crovir-transcript-12044	XP_015669003.1 putative RNA-binding protein Luc7-like 2 isoform X1 [Protobothrops mucrosquamatus]	0.256567	1.19463	19.0667	26.6561
crovir-transcript-6571	XP_015673608.1 ubiquitin-conjugating enzyme E2 variant 1 isoform X1 [Protobothrops mucrosquamatus]	0.256452	1.19454	23.9206	36.9178
crovir-transcript-7577	ETE70017.1 N-acetyltransferase 10, partial [Ophiophagus hannah]	0.256416	1.19451	9.95111	14.5425
crovir-transcript-3433	XP_015686065.1 transmembrane protein 131 [Protobothrops mucrosquamatus]	0.256396	1.19449	12.7921	17.642
crovir-transcript-128	XP_015680200.1 H/ACA ribonucleoprotein complex subunit DKC1 [Protobothrops mucrosquamatus]	0.256396	1.19449	41.4189	57.1218
crovir-transcript-6132	XP_029139043.1 KICSTOR complex protein SZT2 [Protobothrops mucrosquamatus]	0.255999	1.19416	2.4535	4.03496
crovir-transcript-5938	XP_015679056.1 adenylate kinase 4, mitochondrial [Protobothrops mucrosquamatus]	0.255774	1.19398	11.9879	18.2922
crovir-transcript-7052	XP_015674192.1 zinc finger FYVE domain-containing protein 21 [Protobothrops mucrosquamatus]	0.255344	1.19362	17.4738	29.9079
crovir-transcript-13736	XP_026529138.1 bromodomain-containing protein 8 isoform X2 [Notechis scutatus]	0.255049	1.19338	5.47719	10.8935
crovir-transcript-9040	XP_015671125.1 S-adenosylmethionine decarboxylase proenzyme [Protobothrops mucrosquamatus]	0.254678	1.19307	52.4676	65.016
crovir-transcript-8203	XP_015667920.1 aspartate--tRNA ligase, cytoplasmic [Protobothrops mucrosquamatus]	0.25448	1.19291	21.0966	36.9916
crovir-transcript-7233	XP_015669730.1 feline leukemia virus subgroup C receptor-related protein 2 [Protobothrops mucrosquamatus]	0.254382	1.19282	4.85931	8.21993
crovir-transcript-7493	XP_020655438.1 eukaryotic translation initiation factor 2 subunit 1 isoform X1 [Pogona vitticeps]	0.254113	1.1926	66.4765	87.9361
crovir-transcript-7797	XP_015669566.1 uncharacterized protein C11orf24 [Protobothrops mucrosquamatus]	0.253999	1.19251	13.6917	24.7154
crovir-transcript-9079	XP_026561230.1 serine incorporator 1 [Pseudonaja textilis]	0.253951	1.19247	34.9641	44.4368
crovir-transcript-3854	XP_026537584.1 transcription initiation factor TFIID subunit 13 [Notechis scutatus]	0.25372	1.19228	26.6623	35.5064
crovir-transcript-7042	XP_015686778.1 REST corepressor 1 isoform X4 [Protobothrops mucrosquamatus]	0.253322	1.19195	5.83618	9.04033
crovir-transcript-11172	XP_015666752.1 torsin-1A-interacting protein 2 [Protobothrops mucrosquamatus]	0.253208	1.19185	7.82305	12.5293
crovir-transcript-10014	XP_015672693.1 phosphoserine phosphatase isoform X1 [Protobothrops mucrosquamatus]	0.252652	1.1914	12.9101	28.4548
crovir-transcript-869	XP_015672061.1 rRNA 2'-O-methyltransferase fibrillarin [Protobothrops mucrosquamatus]	0.25137	1.19034	46.1351	59.2376
crovir-transcript-8709	ETE67498.1 V-type proton ATPase subunit C 1-A, partial [Ophiophagus hannah]	0.250495	1.18962	165.755	192.55
crovir-transcript-16050	XP_015671370.1 anamorsin [Protobothrops mucrosquamatus]	0.250464	1.18959	13.2034	22.0449
crovir-transcript-5320	XP_015676002.1 tRNA selenocysteine 1-associated protein 1 isoform X5 [Protobothrops mucrosquamatus]	0.250392	1.18953	42.7356	61.9725
crovir-transcript-5981	XP_015670516.1 FYN-binding protein 2 isoform X3 [Protobothrops mucrosquamatus]	0.250356	1.1895	27.3684	36.062
crovir-transcript-826	XP_015671570.1 sodium channel subunit beta-1 [Protobothrops mucrosquamatus]	0.250231	1.1894	5.97356	11.8417
crovir-transcript-9780	XP_015667595.1 glycogen phosphorylase, brain form [Protobothrops mucrosquamatus]	0.249593	1.18887	9.80782	13.2804
crovir-transcript-14594	XP_015672254.1 eukaryotic translation initiation factor 4B [Protobothrops mucrosquamatus]	0.249502	1.1888	227.408	263.591
crovir-transcript-13461	XP_026579233.1 coatomer subunit gamma-1 [Pseudonaja textilis]	0.249461	1.18876	33.8658	41.6436
crovir-transcript-5810	XP_029140536.1 ecotropic viral integration site 5 protein homolog [Protobothrops mucrosquamatus]	0.249169	1.18852	12.3416	18.3873
crovir-transcript-14402	XP_015665861.1 arylsulfatase G [Protobothrops mucrosquamatus]	0.249169	1.18852	32.4954	48.4137
crovir-transcript-5436	XP_028593798.1 death-associated protein 1 [Podarcis muralis]	0.248276	1.18779	464.067	534.226
crovir-transcript-15681	XP_015674909.1 U3 small nucleolar RNA-associated protein 15 homolog [Protobothrops mucrosquamatus]	0.248266	1.18778	24.1975	34.2638
crovir-transcript-7902	ETE67768.1 FACT complex subunit SSRP1, partial [Ophiophagus hannah]	0.248155	1.18769	36.0558	44.752
crovir-transcript-6364	XP_025023493.1 E3 ubiquitin-protein ligase TRIM33, partial [Python bivittatus]	0.248038	1.18759	3.76799	7.79917
crovir-transcript-1011	XP_029140643.1 elongin-A [Protobothrops mucrosquamatus]	0.247765	1.18737	0.83864	3.34137
crovir-transcript-13002	XP_015666616.1 hexokinase-2-like [Protobothrops mucrosquamatus]	0.247672	1.18729	135.378	157.029
crovir-transcript-12314	ETE65401.1 Epidermal growth factor receptor kinase substrate 8 [Ophiophagus hannah]	0.24763	1.18726	18.2377	28.3119
crovir-transcript-2063	XP_026529379.1 beta-chimaerin isoform X2 [Notechis scutatus]	0.247091	1.18681	16.1331	24.0019
crovir-transcript-10725	XP_015672221.1 glypican-1, partial [Protobothrops mucrosquamatus]	0.247043	1.18677	20.8911	33.853
crovir-transcript-3953	XP_007432893.1 cyclin-dependent kinase 8 isoform X1 [Python bivittatus]	0.246926	1.18668	15.9264	23.3915
crovir-transcript-472	XP_026539376.1 interleukin-4 receptor subunit alpha isoform X1 [Notechis scutatus]	0.24638	1.18623	13.615	25.3916
crovir-transcript-9422	XP_015674513.1 methionine synthase [Protobothrops mucrosquamatus]	0.246372	1.18622	0.925787	2.98227
crovir-transcript-10534	BAN82190.1 hypothetical protein [Ovophis okinavensis]	0.246235	1.18611	26.975	36.7183
crovir-transcript-8510	ETE64372.1 LanC-like protein 1 [Ophiophagus hannah]	0.245627	1.18561	14.2157	21.431
crovir-transcript-6920	XP_026554517.1 ERO1-like protein alpha [Pseudonaja textilis]	0.245398	1.18542	12.4588	24.6166
crovir-transcript-16735	XP_015683488.1 pre-mRNA-splicing factor ATP-dependent RNA helicase DHX15 [Protobothrops mucrosquamatus]	0.244945	1.18505	25.5555	36.9208
crovir-transcript-2460	XP_026573150.1 integrator complex subunit 10 isoform X1 [Pseudonaja textilis]	0.244905	1.18501	8.99786	14.3291
crovir-transcript-8553	XP_015668200.1 magnesium transporter protein 1 [Protobothrops mucrosquamatus]	0.24462	1.18478	81.009	124.015
crovir-transcript-8595	XP_015680992.1 germinal-center associated nuclear protein [Protobothrops mucrosquamatus]	0.244548	1.18472	2.67425	4.72295
crovir-transcript-717	XP_015677866.1 DNA repair protein XRCC1 [Protobothrops mucrosquamatus]	0.244198	1.18443	1.49498	7.16035
crovir-transcript-9432	ETE69402.1 Guanine nucleotide-binding protein G(I)/G(S)/G(O) subunit gamma-4, partial [Ophiophagus hannah]	0.244039	1.1843	0	4.96523
crovir-transcript-15722	XP_015668180.1 tubulin-specific chaperone A [Protobothrops mucrosquamatus]	0.243486	1.18385	40.5232	63.5518
crovir-transcript-1899	XP_015666688.1 acyl-CoA-binding domain-containing protein 7 [Protobothrops mucrosquamatus]	0.242931	1.18339	33.8304	50.1877
crovir-transcript-8717	XP_015679376.1 rho-associated protein kinase 2 [Protobothrops mucrosquamatus]	0.242615	1.18314	3.66214	6.6746
crovir-transcript-4923	ETE73895.1 14-3-3 protein zeta/delta, partial [Ophiophagus hannah]	0.242322	1.18289	157.064	179.954
crovir-transcript-11884	XP_015667272.1 TBC1 domain family member 15 [Protobothrops mucrosquamatus]	0.241931	1.18257	4.12707	7.67358
crovir-transcript-2105	XP_015667192.2 LOW QUALITY PROTEIN: peptide-N(4)-(N-acetyl-beta-glucosaminyl)asparagine amidase [Protobothrops mucrosquamatus]	0.241872	1.18253	20.7819	29.3841
crovir-transcript-3975	XP_016848129.1 PREDICTED: exportin-4 isoform X2 [Anolis carolinensis]	0.241507	1.18223	0.921753	2.7609
crovir-transcript-12278	XP_015679226.1 adiponectin receptor protein 2 [Protobothrops mucrosquamatus]	0.241349	1.1821	45.321	59.5075
crovir-transcript-8279	XP_015667355.1 Golgi reassembly-stacking protein 2 [Protobothrops mucrosquamatus]	0.241348	1.1821	144.756	161.849
crovir-transcript-5637	XP_015687502.1 eEF1A lysine and N-terminal methyltransferase isoform X2 [Protobothrops mucrosquamatus]	0.240718	1.18158	6.38815	10.4922
crovir-transcript-1010	XP_026558416.1 acyl-protein thioesterase 2 isoform X1 [Pseudonaja textilis]	0.240224	1.18118	15.9324	22.5018
crovir-transcript-9258	XP_015683419.1 protein LTV1 homolog [Protobothrops mucrosquamatus]	0.239782	1.18081	35.6263	51.4732
crovir-transcript-6773	XP_029138804.1 RNA exonuclease 1 homolog [Protobothrops mucrosquamatus]	0.23908	1.18024	8.01948	11.7151
crovir-transcript-570	XP_020664269.1 putative oxidoreductase GLYR1 isoform X2 [Pogona vitticeps]	0.238949	1.18013	57.5427	67.4198
crovir-transcript-10580	XP_015678943.1 MMS19 nucleotide excision repair protein homolog [Protobothrops mucrosquamatus]	0.238197	1.17952	2.28224	5.37846
crovir-transcript-10655	XP_015669639.1 vacuolar protein sorting-associated protein 8 homolog [Protobothrops mucrosquamatus]	0.237742	1.17915	3.9977	7.13668
crovir-transcript-3863	XP_015671419.1 thiamine transporter 1 [Protobothrops mucrosquamatus]	0.237582	1.17901	3.65552	6.95029
crovir-transcript-8508	ETE65870.1 Ribulose-phosphate 3-epimerase [Ophiophagus hannah]	0.237572	1.17901	6.23655	10.2212
crovir-transcript-11050	XP_015666504.1 SAFB-like transcription modulator [Protobothrops mucrosquamatus]	0.237558	1.179	50.8255	62.2097
crovir-transcript-7283	XP_015674856.1 zinc finger protein 410 isoform X1 [Protobothrops mucrosquamatus]	0.237547	1.17899	51.7368	64.8641
crovir-transcript-14414	XP_026566855.1 testis-expressed protein 2 [Pseudonaja textilis]	0.237515	1.17896	32.7708	40.3777
crovir-transcript-16579	XP_029141459.1 protein FAM208B [Protobothrops mucrosquamatus]	0.237145	1.17866	1.83177	3.99501
crovir-transcript-9508	XP_015673515.1 DNA polymerase eta [Protobothrops mucrosquamatus]	0.237145	1.17866	3.62891	7.91447
crovir-transcript-16061	XP_015678442.1 membrane-bound transcription factor site-1 protease [Protobothrops mucrosquamatus]	0.236604	1.17822	35.2659	44.1517
crovir-transcript-4574	XP_015687281.1 cilia- and flagella-associated protein 97 [Protobothrops mucrosquamatus]	0.235928	1.17766	2.5352	6.8235
crovir-transcript-4735	XP_029142077.1 E3 ubiquitin-protein ligase LNX-like, partial [Protobothrops mucrosquamatus]	0.235646	1.17743	3.92111	13.7115
crovir-transcript-15726	XP_015668184.1 LHFPL tetraspan subfamily member 2 protein [Protobothrops mucrosquamatus]	0.235347	1.17719	9.54654	13.3604
crovir-transcript-8559	XP_015667824.1 nucleotide triphosphate diphosphatase NUDT15 isoform X2 [Protobothrops mucrosquamatus]	0.23408	1.17616	12.6293	22.8843
crovir-transcript-1980	XP_015667079.1 GATOR complex protein MIOS [Protobothrops mucrosquamatus]	0.234004	1.17609	5.96411	9.23108
crovir-transcript-15568	BAN82116.1 hypothetical protein, partial [Protobothrops flavoviridis]	0.233223	1.17546	67.8181	90.0203
crovir-transcript-10473	XP_015670704.1 shootin-1 [Protobothrops mucrosquamatus]	0.232919	1.17521	4.72152	9.67275
crovir-transcript-15743	XP_007422347.1 metaxin-3 isoform X1 [Python bivittatus]	0.232903	1.1752	4.16115	7.88645
crovir-transcript-7658	XP_026561443.1 F-actin-monooxygenase MICAL2 [Pseudonaja textilis]	0.232896	1.17519	3.40712	8.00053
crovir-transcript-3797	XP_015674468.1 uncharacterized protein C3orf38 homolog [Protobothrops mucrosquamatus]	0.232896	1.17519	3.70515	8.70036
crovir-transcript-7828	XP_029140898.1 DNA-binding protein SMUBP-2 [Protobothrops mucrosquamatus]	0.231938	1.17441	3.83154	8.32686
crovir-transcript-9814	ETE74103.1 Prolyl-tRNA synthetase associated domain-containing protein 1, partial [Ophiophagus hannah]	0.231548	1.17409	15.4009	22.4743
crovir-transcript-14096	XP_015686143.1 A-kinase anchor protein 8-like [Protobothrops mucrosquamatus]	0.231544	1.17409	10.0059	14.8661
crovir-transcript-3690	XP_015675082.1 trifunctional purine biosynthetic protein adenosine-3 [Protobothrops mucrosquamatus]	0.231188	1.1738	10.0316	14.5754
crovir-transcript-13857	XP_026552344.1 RUN and FYVE domain-containing protein 1 isoform X1 [Pseudonaja textilis]	0.231188	1.1738	12.7036	18.4578
crovir-transcript-9596	XP_026538303.1 serine/threonine-protein kinase MARK1 isoform X1 [Notechis scutatus]	0.231012	1.17366	7.06376	11.8906
crovir-transcript-14480	XP_026535758.1 disco-interacting protein 2 homolog B isoform X2 [Notechis scutatus]	0.230797	1.17348	4.80852	7.21274
crovir-transcript-8264	XP_015669848.1 ADP-ribosylation factor-like protein 5A [Protobothrops mucrosquamatus]	0.229828	1.1727	21.905	28.5348
crovir-transcript-8549	XP_026540700.1 magnesium transporter protein 1 [Notechis scutatus]	0.229544	1.17246	29.1632	51.7712
crovir-transcript-2466	XP_015670111.1 116 kDa U5 small nuclear ribonucleoprotein component [Protobothrops mucrosquamatus]	0.229458	1.17239	56.2982	67.6587
crovir-transcript-8100	XP_015674405.1 ELL-associated factor 2 [Protobothrops mucrosquamatus]	0.229035	1.17205	289.526	327.486
crovir-transcript-15403	XP_015676118.1 RNA 3'-terminal phosphate cyclase-like protein [Protobothrops mucrosquamatus]	0.228401	1.17154	27.2588	38.5437
crovir-transcript-4970	XP_026546658.1 pyruvate dehyrogenase phosphatase catalytic subunit 1 isoform X1 [Notechis scutatus]	0.228153	1.17133	7.37276	11.6072
crovir-transcript-15693	ETE66134.1 Adenylate kinase isoenzyme 6, partial [Ophiophagus hannah]	0.22808	1.17128	20.379	27.5637
crovir-transcript-9964	XP_015668303.1 tyrosine-protein kinase BAZ1B isoform X2 [Protobothrops mucrosquamatus]	0.227841	1.17108	4.17139	8.51626
crovir-transcript-10063	XP_015678018.1 heat shock cognate 71 kDa protein [Protobothrops mucrosquamatus]	0.227594	1.17088	59.3821	73.5097
crovir-transcript-7740	XP_026524123.1 cGMP-inhibited 3',5'-cyclic phosphodiesterase B isoform X2 [Notechis scutatus]	0.22758	1.17087	1.87485	4.821
crovir-transcript-16286	XP_015672932.1 SEC14-like protein 2 [Protobothrops mucrosquamatus]	0.22758	1.17087	4.47734	11.5131
crovir-transcript-10649	XP_026557130.1 armadillo repeat-containing protein 8 isoform X1 [Pseudonaja textilis]	0.227503	1.17081	11.1706	18.7587
crovir-transcript-2177	XP_015678335.1 catenin beta-1 isoform X1 [Protobothrops mucrosquamatus]	0.226824	1.17026	100.44	113.769
crovir-transcript-10479	XP_015671302.1 attractin-like protein 1 [Protobothrops mucrosquamatus]	0.226706	1.17016	0.584824	2.29705
crovir-transcript-1488	XP_029141111.1 probable helicase senataxin [Protobothrops mucrosquamatus]	0.226173	1.16973	5.39037	7.90526
crovir-transcript-5088	XP_007440361.1 UBX domain-containing protein 2B [Python bivittatus]	0.225945	1.16954	0.423925	2.91089
crovir-transcript-10866	XP_015687320.1 structural maintenance of chromosomes protein 4 [Protobothrops mucrosquamatus]	0.225491	1.16918	2.46647	4.44311
crovir-transcript-12075	XP_015669079.1 xaa-Pro aminopeptidase 3 isoform X1 [Protobothrops mucrosquamatus]	0.225491	1.16918	8.36822	15.0745
crovir-transcript-8446	PKU48282.1 aldehyde oxidase isoform x1 [Limosa lapponica baueri]	0.225393	1.1691	88.5011	101.608
crovir-transcript-16427	XP_015671280.1 mevalonate kinase [Protobothrops mucrosquamatus]	0.225043	1.16881	20.4072	31.1933
crovir-transcript-463	XP_029143092.1 endonuclease III-like protein 1 [Protobothrops mucrosquamatus]	0.224958	1.16874	13.4594	19.9071
crovir-transcript-1622	XP_026539063.1 activating transcription factor 7-interacting protein 2 isoform X4 [Notechis scutatus]	0.224403	1.16829	8.49176	14.5867
crovir-transcript-5815	XP_015681364.1 TNF receptor-associated factor 2 [Protobothrops mucrosquamatus]	0.224403	1.16829	18.0078	30.9329
crovir-transcript-15256	XP_026568544.1 cyclin-G-associated kinase isoform X1 [Pseudonaja textilis]	0.224372	1.16827	13.8571	18.9492
crovir-transcript-12064	XP_015669090.1 aconitate hydratase, mitochondrial [Protobothrops mucrosquamatus]	0.224106	1.16805	41.3205	52.3214
crovir-transcript-10164	XP_015679048.1 shieldin complex subunit 2 [Protobothrops mucrosquamatus]	0.224082	1.16803	9.90178	16.7879
crovir-transcript-9051	XP_007426651.1 sodium-dependent glucose transporter 1 [Python bivittatus]	0.223651	1.16768	10.3296	15.8748
crovir-transcript-6097	XP_015666816.1 aldo-keto reductase family 1 member A1 [Protobothrops mucrosquamatus]	0.222018	1.16636	64.8653	83.9315
crovir-transcript-7533	XP_015687199.1 exostosin-2 [Protobothrops mucrosquamatus]	0.221395	1.16586	25.876	33.5127
crovir-transcript-2209	XP_025020894.1 leucine-rich repeat flightless-interacting protein 2 isoform X4 [Python bivittatus]	0.220599	1.16522	6.70203	11.4825
crovir-transcript-12094	XP_026550657.1 josephin-1 [Notechis scutatus]	0.220353	1.16502	4.67369	7.43632
crovir-transcript-5015	XP_026561820.1 zinc finger and BTB domain-containing protein 10 [Pseudonaja textilis]	0.220262	1.16495	29.0606	36.4896
crovir-transcript-7044	XP_015671143.1 serine/threonine-protein kinase MRCK beta [Protobothrops mucrosquamatus]	0.219714	1.1645	12.372	16.1924
crovir-transcript-2566	ETE68217.1 Eukaryotic translation initiation factor 1, partial [Ophiophagus hannah]	0.219578	1.16439	536.136	590.968
crovir-transcript-14425	XP_029139369.1 serine/threonine-protein kinase/endoribonuclease IRE1 [Protobothrops mucrosquamatus]	0.219173	1.16407	20.1767	26.8044
crovir-transcript-15871	XP_015672504.1 threonine--tRNA ligase, cytoplasmic [Protobothrops mucrosquamatus]	0.217849	1.163	27.9831	45.6902
crovir-transcript-11965	XP_025020147.1 nuclear receptor subfamily 2 group C member 1 isoform X2 [Python bivittatus]	0.217293	1.16255	5.55282	9.1577
crovir-transcript-15703	ETE64702.1 Ribosome biogenesis protein NSA2-like protein [Ophiophagus hannah]	0.217275	1.16254	53.3814	67.3438
crovir-transcript-5447	ETE71646.1 Ankyrin repeat and SAM domain-containing protein 6, partial [Ophiophagus hannah]	0.21688	1.16222	3.42201	5.34594
crovir-transcript-1818	XP_013910866.1 PREDICTED: partitioning defective 3 homolog [Thamnophis sirtalis]	0.216857	1.1622	7.35536	13.172
crovir-transcript-3541	XP_015683329.1 zinc finger X-chromosomal protein [Protobothrops mucrosquamatus]	0.216753	1.16212	4.15204	7.00432
crovir-transcript-12936	XP_007430455.1 transmembrane protein 127 [Python bivittatus]	0.21631	1.16176	21.6419	34.6378
crovir-transcript-9979	XP_026564468.1 AP-2 complex subunit beta isoform X1 [Pseudonaja textilis]	0.215829	1.16137	5.40419	7.90556
crovir-transcript-9943	ETE72925.1 Rab5 GDP/GTP exchange factor, partial [Ophiophagus hannah]	0.215198	1.16086	6.61741	9.87307
crovir-transcript-2549	XP_026535484.1 26S proteasome non-ATPase regulatory subunit 3 isoform X1 [Notechis scutatus]	0.215198	1.16086	87.0173	129.829
crovir-transcript-7829	XP_015676542.1 synaptotagmin-12 [Protobothrops mucrosquamatus]	0.215018	1.16072	1.85725	5.85688
crovir-transcript-9663	XP_015670257.1 BRD4-interacting chromatin-remodeling complex-associated protein-like [Protobothrops mucrosquamatus]	0.214264	1.16011	4.31448	6.6322
crovir-transcript-7453	XP_015672705.1 midkine [Protobothrops mucrosquamatus]	0.214077	1.15996	49.9589	66.1373
crovir-transcript-13862	XP_020638360.1 heterogeneous nuclear ribonucleoprotein A/B isoform X2 [Pogona vitticeps]	0.213959	1.15987	82.991	108.189
crovir-transcript-5319	XP_029140786.1 nuclear pore complex protein Nup153 [Protobothrops mucrosquamatus]	0.213874	1.1598	4.8272	7.94241
crovir-transcript-13337	XP_015674882.1 26S proteasome non-ATPase regulatory subunit 6 [Protobothrops mucrosquamatus]	0.213747	1.1597	38.7809	50.3185
crovir-transcript-2239	XP_015666658.1 STARD3 N-terminal-like protein [Protobothrops mucrosquamatus]	0.213583	1.15956	40.4391	56.0786
crovir-transcript-12062	XP_015669017.1 coiled-coil domain-containing protein 134 [Protobothrops mucrosquamatus]	0.213447	1.15946	31.9897	42.2532
crovir-transcript-9018	XP_026582423.1 sestrin-1 isoform X2 [Pseudonaja textilis]	0.212962	1.15907	5.0599	8.6239
crovir-transcript-12738	XP_029142272.1 protein FAM118B [Protobothrops mucrosquamatus]	0.212578	1.15876	77.2623	96.4133
crovir-transcript-3588	XP_015670397.1 BCL-6 corepressor [Protobothrops mucrosquamatus]	0.212504	1.1587	2.30869	4.66447
crovir-transcript-11348	XP_015674966.1 insulin-like growth factor 1 receptor [Protobothrops mucrosquamatus]	0.212504	1.1587	3.88167	7.84252
crovir-transcript-6401	XP_015678998.1 DENN domain-containing protein 2D [Protobothrops mucrosquamatus]	0.212112	1.15838	12.6478	17.0698
crovir-transcript-7689	XP_026562381.1 AP-2 complex subunit alpha-2 [Pseudonaja textilis]	0.210455	1.15705	17.6328	22.635
crovir-transcript-6922	XP_015673261.1 glucosamine 6-phosphate N-acetyltransferase [Protobothrops mucrosquamatus]	0.210191	1.15684	42.0481	55.7266
crovir-transcript-11732	XP_026524825.1 plexin-B2 isoform X1 [Notechis scutatus]	0.210041	1.15672	6.46675	9.56301
crovir-transcript-2128	XP_015667600.1 CCR4-NOT transcription complex subunit 10 [Protobothrops mucrosquamatus]	0.209957	1.15665	9.99311	15.4237
crovir-transcript-8177	XP_026521195.1 acyl-CoA-binding protein isoform X1 [Notechis scutatus]	0.20952	1.1563	75.1307	99.7199
crovir-transcript-2603	XP_015665944.1 ras-related protein Rab-5C [Protobothrops mucrosquamatus]	0.209452	1.15625	28.1367	38.6836
crovir-transcript-8292	XP_015674655.1 methyltransferase-like protein 5 [Protobothrops mucrosquamatus]	0.209291	1.15612	12.8318	23.931
crovir-transcript-12816	XP_015675240.1 erlin-2 [Protobothrops mucrosquamatus]	0.209284	1.15611	41.6695	54.5916
crovir-transcript-7897	XP_015676038.1 palmitoyltransferase ZDHHC5 [Protobothrops mucrosquamatus]	0.209129	1.15599	9.18146	15.6076
crovir-transcript-5	XP_015668204.1 phosphoglycerate kinase 1 [Protobothrops mucrosquamatus]	0.209053	1.15593	114.764	146.236
crovir-transcript-13450	VFV43915.1 ras-related protein rab-7a [Lynx pardinus]	0.208414	1.15542	81.1062	99.2252
crovir-transcript-6091	XP_015666800.1 uroporphyrinogen decarboxylase isoform X1 [Protobothrops mucrosquamatus]	0.208378	1.15539	30.6251	41.1327
crovir-transcript-2985	XP_013927338.1 PREDICTED: myosin-10-like isoform X1 [Thamnophis sirtalis]	0.20836	1.15537	4.83397	7.50784
crovir-transcript-8958	XP_015672293.1 lebercilin [Protobothrops mucrosquamatus]	0.20836	1.15537	8.58509	13.3339
crovir-transcript-9364	XP_015674531.1 proteasome subunit beta type-1 [Protobothrops mucrosquamatus]	0.208359	1.15537	78.3242	99.3941
crovir-transcript-13918	XP_007432533.1 PDZ and LIM domain protein 4 [Python bivittatus]	0.20763	1.15479	0	6.32282
crovir-transcript-15527	XP_015677935.1 tyrosine-protein kinase transmembrane receptor ROR2 [Protobothrops mucrosquamatus]	0.20763	1.15479	0.202417	1.37274
crovir-transcript-8440	XP_013915180.1 PREDICTED: serine/threonine-protein phosphatase 6 regulatory ankyrin repeat subunit B [Thamnophis sirtalis]	0.20763	1.15479	0.295858	2.00644
crovir-transcript-14690	XP_010004072.1 PREDICTED: keratin, type II cytoskeletal 5-like [Chaetura pelagica]	0.20763	1.15479	0.333427	2.26122
crovir-transcript-13247	XP_015677464.1 zinc finger protein 93-like [Protobothrops mucrosquamatus]	0.20763	1.15479	0.500141	3.39183
crovir-transcript-12040	XP_015687636.1 activating transcription factor 7-interacting protein 1 [Protobothrops mucrosquamatus]	0.206596	1.15396	9.38221	12.312
crovir-transcript-6171	XP_026533676.1 serine--tRNA ligase, cytoplasmic [Notechis scutatus]	0.206304	1.15373	111.895	128.04
crovir-transcript-7174	XP_026520155.1 calcium permeable stress-gated cation channel 1 isoform X2 [Notechis scutatus]	0.206277	1.15371	53.2183	60.353
crovir-transcript-10051	XP_015682782.1 intraflagellar transport protein 20 homolog [Protobothrops mucrosquamatus]	0.206095	1.15356	24.8904	37.1113
crovir-transcript-16377	XP_015676364.1 KICSTOR complex protein C12orf66 homolog [Protobothrops mucrosquamatus]	0.206083	1.15355	5.41447	12.4847
crovir-transcript-10562	XP_029139538.1 prominin-1-A [Protobothrops mucrosquamatus]	0.205935	1.15343	13.6135	18.8947
crovir-transcript-3648	ETE64605.1 PR domain zinc finger protein 15, partial [Ophiophagus hannah]	0.205355	1.15297	5.27929	8.01232
crovir-transcript-4960	XP_015673351.1 NADH dehydrogenase (ubiquinone) complex I, assembly factor 6 [Protobothrops mucrosquamatus]	0.205338	1.15296	4.52104	17.5021
crovir-transcript-339	XP_015676634.1 transmembrane protein 180 [Protobothrops mucrosquamatus]	0.203519	1.1515	49.7637	64.7203
crovir-transcript-16426	XP_015671279.1 ubiquitin-protein ligase E3B [Protobothrops mucrosquamatus]	0.20349	1.15148	5.71299	8.71742
crovir-transcript-15620	XP_015669446.1 serine/threonine-protein kinase RIO2 isoform X1 [Protobothrops mucrosquamatus]	0.203119	1.15118	26.333	34.182
crovir-transcript-16067	XP_015678437.1 tumor necrosis factor receptor type 1-associated DEATH domain protein [Protobothrops mucrosquamatus]	0.202765	1.1509	16.2322	23.5338
crovir-transcript-3855	XP_015671465.1 golgin-45 [Protobothrops mucrosquamatus]	0.20222	1.15047	19.8651	25.5342
crovir-transcript-7075	XP_015675788.1 actin-histidine N-methyltransferase [Protobothrops mucrosquamatus]	0.202096	1.15037	9.09368	13.6833
crovir-transcript-15686	XP_015674035.1 general transcription factor IIH subunit 2 [Protobothrops mucrosquamatus]	0.201295	1.14973	9.97375	18.0372
crovir-transcript-2269	XP_015669736.1 biliverdin reductase A [Protobothrops mucrosquamatus]	0.201133	1.1496	4.80804	9.21773
crovir-transcript-11160	XP_013909320.1 PREDICTED: neogenin [Thamnophis sirtalis]	0.201115	1.14959	17.8555	23.1837
crovir-transcript-10060	BAN82062.1 hypothetical protein [Protobothrops flavoviridis]	0.20088	1.1494	18.8382	24.3005
crovir-transcript-16472	XP_026541248.1 phosphatidylinositol transfer protein beta isoform isoform X1 [Notechis scutatus]	0.200748	1.14929	7.60859	12.0485
crovir-transcript-7332	XP_029139716.1 bromo adjacent homology domain-containing 1 protein [Protobothrops mucrosquamatus]	0.200661	1.14922	2.27367	5.22334
crovir-transcript-9248	XP_015671405.1 TGF-beta-activated kinase 1 and MAP3K7-binding protein 2 [Protobothrops mucrosquamatus]	0.200661	1.14922	6.3419	14.5694
crovir-transcript-9706	XP_029140873.1 anaphase-promoting complex subunit 1 [Protobothrops mucrosquamatus]	0.200115	1.14879	4.15722	6.77599
crovir-transcript-15716	XP_029141256.1 ras GTPase-activating-like protein IQGAP2 [Protobothrops mucrosquamatus]	0.200084	1.14877	5.86006	8.8617
crovir-transcript-3630	XP_015670231.1 ribosomal RNA processing protein 1 homolog B isoform X1 [Protobothrops mucrosquamatus]	0.199799	1.14854	22.7133	30.6146
crovir-transcript-9242	XP_015677851.1 F-box only protein 30 isoform X1 [Protobothrops mucrosquamatus]	0.199796	1.14854	4.77392	7.37121
crovir-transcript-15309	XP_015674691.1 hydroxysteroid dehydrogenase-like protein 2 isoform X1 [Protobothrops mucrosquamatus]	0.199672	1.14844	19.5183	27.149
crovir-transcript-6974	XP_026554533.1 phospholipase DDHD1 isoform X1 [Pseudonaja textilis]	0.199288	1.14813	6.58219	10.5087
crovir-transcript-2627	XP_015665923.1 endoplasmic reticulum membrane sensor NFE2L1 [Protobothrops mucrosquamatus]	0.199082	1.14797	9.74092	14.5383
crovir-transcript-3507	XP_015673807.1 synapse-associated protein 1 [Protobothrops mucrosquamatus]	0.198859	1.14779	24.0649	31.7079
crovir-transcript-4882	XP_026545429.1 double-strand-break repair protein rad21 homolog [Notechis scutatus]	0.197527	1.14673	29.2228	36.8087
crovir-transcript-8272	XP_025024151.1 transcription factor Sp3 [Python bivittatus]	0.197279	1.14653	25.9386	33.1329
crovir-transcript-12103	XP_015682723.1 mitochondrial import receptor subunit TOM22 homolog [Protobothrops mucrosquamatus]	0.1964	1.14584	68.4097	87.4549
crovir-transcript-4917	XP_015671854.1 Krueppel-like factor 10 [Protobothrops mucrosquamatus]	0.196381	1.14582	17.3243	24.296
crovir-transcript-1022	XP_015679639.1 dyslexia-associated protein KIAA0319-like protein homolog [Protobothrops mucrosquamatus]	0.196075	1.14558	11.1528	16.1721
crovir-transcript-6579	XP_026553271.1 dolichol-phosphate mannosyltransferase subunit 1 [Pseudonaja textilis]	0.195523	1.14514	20.0926	28.3753
crovir-transcript-14088	XP_015681437.1 syntaxin-binding protein 2-like [Protobothrops mucrosquamatus]	0.195271	1.14494	22.4736	29.2628
crovir-transcript-15421	XP_015673514.1 COBW domain-containing protein 1 [Protobothrops mucrosquamatus]	0.194956	1.14469	8.12209	17.2131
crovir-transcript-4972	XP_015687077.1 triple QxxK/R motif-containing protein [Protobothrops mucrosquamatus]	0.194934	1.14467	20.5564	37.964
crovir-transcript-11959	XP_015668311.1 39S ribosomal protein L42, mitochondrial [Protobothrops mucrosquamatus]	0.194567	1.14438	15.6676	25.1775
crovir-transcript-5189	XP_015668953.1 methyltransferase-like protein 4 [Protobothrops mucrosquamatus]	0.194478	1.14431	8.63209	13.6107
crovir-transcript-1196	XP_026541723.1 U4/U6 small nuclear ribonucleoprotein Prp3 isoform X1 [Notechis scutatus]	0.194464	1.1443	17.0192	23.8367
crovir-transcript-7898	XP_026539590.1 thioredoxin-related transmembrane protein 2 [Notechis scutatus]	0.193346	1.14341	24.7334	32.8053
crovir-transcript-5183	XP_015668957.1 THO complex subunit 1 [Protobothrops mucrosquamatus]	0.193187	1.14329	10.6262	17.2381
crovir-transcript-282	XP_026541028.1 eukaryotic translation initiation factor 3 subunit B [Notechis scutatus]	0.192194	1.1425	190.553	213.132
crovir-transcript-10427	XP_015669707.1 uncharacterized protein C10orf88 homolog [Protobothrops mucrosquamatus]	0.192026	1.14237	1.83693	5.32042
crovir-transcript-7363	XP_015681294.1 KATNB1-like protein 1 [Protobothrops mucrosquamatus]	0.191332	1.14182	6.43307	10.1216
crovir-transcript-9403	XP_015680395.1 conserved oligomeric Golgi complex subunit 2 [Protobothrops mucrosquamatus]	0.1912	1.14171	18.1867	25.3236
crovir-transcript-5486	XP_015682541.1 FAST kinase domain-containing protein 3, mitochondrial [Protobothrops mucrosquamatus]	0.191178	1.1417	7.07416	10.8587
crovir-transcript-2668	XP_029138883.1 integrin alpha-3 [Protobothrops mucrosquamatus]	0.191046	1.14159	0.680073	3.14198
crovir-transcript-13931	XP_007440548.2 septin-8-B isoform X1 [Python bivittatus]	0.191046	1.14159	0.729735	3.37142
crovir-transcript-495	XP_015668737.1 E3 ubiquitin-protein ligase RBBP6 [Protobothrops mucrosquamatus]	0.191044	1.14159	12.0694	16.0186
crovir-transcript-16186	XP_015666937.1 LOW QUALITY PROTEIN: pre-mRNA-splicing factor ATP-dependent RNA helicase PRP16 [Protobothrops mucrosquamatus]	0.190937	1.1415	16.0548	20.6334
crovir-transcript-13911	XP_008689825.1 PREDICTED: ubiquitin-conjugating enzyme E2 B isoform X2 [Ursus maritimus]	0.190625	1.14126	17.9593	31.5906
crovir-transcript-4888	XP_013909887.1 PREDICTED: zinc finger transcription factor Trps1 isoform X1 [Thamnophis sirtalis]	0.190269	1.14098	3.83348	12.9989
crovir-transcript-8452	XP_015675089.1 bone morphogenetic protein receptor type-2, partial [Protobothrops mucrosquamatus]	0.190119	1.14086	2.41253	4.4409
crovir-transcript-7484	ETE73772.1 26S protease regulatory subunit 6A, partial [Ophiophagus hannah]	0.189135	1.14008	38.0947	45.4802
crovir-transcript-11843	XP_007443854.1 TBC1 domain family member 30, partial [Python bivittatus]	0.189072	1.14003	1.44767	9.69499
crovir-transcript-2562	XP_015687775.1 junction plakoglobin [Protobothrops mucrosquamatus]	0.188729	1.13976	23.0129	27.775
crovir-transcript-6543	XP_015685241.1 alpha-tocopherol transfer protein-like [Protobothrops mucrosquamatus]	0.187849	1.13906	5.78677	9.25657
crovir-transcript-14048	XP_015670815.1 WD repeat domain-containing protein 83 [Protobothrops mucrosquamatus]	0.187849	1.13906	8.37414	13.3953
crovir-transcript-3787	XP_015687399.1 very large A-kinase anchor protein [Protobothrops mucrosquamatus]	0.187659	1.13891	3.37396	5.12858
crovir-transcript-3740	XP_015669614.1 protein EURL homolog [Protobothrops mucrosquamatus]	0.187048	1.13843	13.0799	20.3424
crovir-transcript-11708	XP_015673548.1 bromodomain-containing protein 1 isoform X1 [Protobothrops mucrosquamatus]	0.187002	1.1384	8.14043	11.4746
crovir-transcript-1625	XP_029139186.1 protein CLEC16A [Protobothrops mucrosquamatus]	0.186169	1.13774	22.803	30.0961
crovir-transcript-2534	XP_015687748.1 migration and invasion enhancer 1 [Protobothrops mucrosquamatus]	0.184671	1.13656	75.5109	88.4187
crovir-transcript-15835	XP_015672420.1 leukemia inhibitory factor receptor [Protobothrops mucrosquamatus]	0.184476	1.1364	6.88789	10.9925
crovir-transcript-16417	XP_015670887.1 N-alpha-acetyltransferase 25, NatB auxiliary subunit [Protobothrops mucrosquamatus]	0.184198	1.13619	97.0177	104.826
crovir-transcript-3278	XP_015678089.1 integral membrane protein GPR180 [Protobothrops mucrosquamatus]	0.183969	1.136	70.7833	83.0778
crovir-transcript-14312	XP_015680649.1 glucagon receptor [Protobothrops mucrosquamatus]	0.182002	1.13446	5.89407	9.83524
crovir-transcript-6200	XP_014385105.1 PREDICTED: serine/arginine-rich splicing factor 3 isoform X1 [Myotis brandtii]	0.181912	1.13439	50.5203	58.5649
crovir-transcript-11391	XP_015667386.1 eukaryotic translation initiation factor 3 subunit J [Protobothrops mucrosquamatus]	0.181904	1.13438	145.986	167.356
crovir-transcript-9303	ETE63431.1 Sorting nexin-9 [Ophiophagus hannah]	0.181096	1.13374	9.08779	14.4699
crovir-transcript-9681	XP_026539252.1 protein phosphatase 1B isoform X1 [Notechis scutatus]	0.181015	1.13368	4.19263	14.1278
crovir-transcript-8802	XP_025019561.1 pumilio homolog 2 isoform X12 [Python bivittatus]	0.180138	1.13299	21.8911	27.0037
crovir-transcript-5524	TRZ22164.1 hypothetical protein HGM15179_005068 [Zosterops borbonicus]	0.178333	1.13158	15.007	19.7894
crovir-transcript-12186	XP_026582375.1 5'-nucleotidase domain-containing protein 3 isoform X1 [Pseudonaja textilis]	0.177453	1.13089	0.618378	2.83074
crovir-transcript-10706	XP_015679948.1 thymidylate kinase [Protobothrops mucrosquamatus]	0.177453	1.13089	1.06167	4.85999
crovir-transcript-961	XP_029140469.1 GPI mannosyltransferase 2 [Protobothrops mucrosquamatus]	0.177453	1.13089	1.56308	7.1553
crovir-transcript-15279	XP_015683040.1 transmembrane protein 39A [Protobothrops mucrosquamatus]	0.176845	1.13041	71.3171	83.4169
crovir-transcript-16450	XP_013921373.1 PREDICTED: coiled-coil domain-containing protein 117 [Thamnophis sirtalis]	0.176824	1.13039	23.0679	31.4837
crovir-transcript-13696	XP_015673375.1 dystroglycan [Protobothrops mucrosquamatus]	0.176628	1.13024	35.183	42.0516
crovir-transcript-2252	XP_015668554.1 M-phase-specific PLK1-interacting protein [Protobothrops mucrosquamatus]	0.17594	1.1297	10.9499	20.6356
crovir-transcript-8368	XP_026523814.1 integrin alpha-V isoform X1 [Notechis scutatus]	0.17557	1.12941	4.36669	7.9587
crovir-transcript-16406	XP_015670896.1 arginine/serine-rich coiled-coil protein 2 [Protobothrops mucrosquamatus]	0.17549	1.12935	23.8488	33.2203
crovir-transcript-9738	XP_015682041.1 peroxisome biogenesis factor 6 [Protobothrops mucrosquamatus]	0.175467	1.12933	15.9237	20.567
crovir-transcript-4961	XP_013918740.1 PREDICTED: protein virilizer homolog isoform X1 [Thamnophis sirtalis]	0.174609	1.12866	10.583	14.0913
crovir-transcript-3799	XP_015674469.1 zinc finger protein 654 [Protobothrops mucrosquamatus]	0.174181	1.12832	3.71188	5.67559
crovir-transcript-2388	ETE61707.1 Beclin-1, partial [Ophiophagus hannah]	0.174159	1.12831	25.3127	31.6506
crovir-transcript-8854	XP_026521034.1 leucine-rich repeat-containing protein 1 [Notechis scutatus]	0.174121	1.12828	26.5135	35.4799
crovir-transcript-10886	XP_013921023.1 PREDICTED: programmed cell death protein 10 [Thamnophis sirtalis]	0.174076	1.12824	29.6575	37.4457
crovir-transcript-393	XP_015683099.1 spermine oxidase [Protobothrops mucrosquamatus]	0.173393	1.12771	10.3969	21.7136
crovir-transcript-12928	XP_029140077.1 histone acetyltransferase KAT6A isoform X1 [Protobothrops mucrosquamatus]	0.173165	1.12753	9.48727	12.5253
crovir-transcript-11853	XP_015670360.1 protein LLP homolog [Protobothrops mucrosquamatus]	0.173142	1.12751	51.7427	64.5686
crovir-transcript-7117	XP_015679246.1 GSK3B-interacting protein [Protobothrops mucrosquamatus]	0.173068	1.12745	25.639	34.3803
crovir-transcript-6246	XP_015682376.1 fibroblast growth factor receptor substrate 3 isoform X1 [Protobothrops mucrosquamatus]	0.172669	1.12714	0.347264	1.31491
crovir-transcript-10404	XP_029140291.1 dedicator of cytokinesis protein 1 [Protobothrops mucrosquamatus]	0.172669	1.12714	1.16436	4.40881
crovir-transcript-11837	XP_015676274.1 exportin-T [Protobothrops mucrosquamatus]	0.172505	1.12701	21.3104	30.1237
crovir-transcript-9786	XP_015681552.1 A-kinase anchor protein 1, mitochondrial-like, partial [Protobothrops mucrosquamatus]	0.172192	1.12677	12.0851	16.6096
crovir-transcript-7184	ETE67368.1 Transmembrane emp24 domain-containing protein 10, partial [Ophiophagus hannah]	0.171174	1.12597	125.054	136.115
crovir-transcript-9357	XP_029140396.1 afadin isoform X1 [Protobothrops mucrosquamatus]	0.170953	1.1258	6.915	9.31279
crovir-transcript-2514	XP_015687721.1 transmembrane and ubiquitin-like domain-containing protein 2 [Protobothrops mucrosquamatus]	0.170871	1.12574	19.0068	23.7437
crovir-transcript-2469	XP_015670116.1 acyl-CoA-binding domain-containing protein 4 [Protobothrops mucrosquamatus]	0.17082	1.1257	13.1861	22.4877
crovir-transcript-16173	XP_015666905.1 ataxin-1-like [Protobothrops mucrosquamatus]	0.170717	1.12562	4.15246	10.6924
crovir-transcript-9513	XP_015673575.1 GTP-binding protein 2 [Protobothrops mucrosquamatus]	0.170687	1.12559	4.68163	8.50437
crovir-transcript-469	XP_015687224.1 non-structural maintenance of chromosomes element 1 homolog [Protobothrops mucrosquamatus]	0.170592	1.12552	25.5392	35.5968
crovir-transcript-15016	XP_015676127.1 AP-1 complex subunit mu-2 isoform X1 [Protobothrops mucrosquamatus]	0.169884	1.12497	22.0987	29.8295
crovir-transcript-8089	XP_026563765.1 general transcription and DNA repair factor IIH helicase subunit XPB isoform X1 [Pseudonaja textilis]	0.169312	1.12452	15.899	21.887
crovir-transcript-14298	XP_015673010.1 beta-1,3-N-acetylglucosaminyltransferase radical fringe [Protobothrops mucrosquamatus]	0.168617	1.12398	12.4923	18.2597
crovir-transcript-13742	XP_015680479.1 PRELI domain-containing protein 1, mitochondrial [Protobothrops mucrosquamatus]	0.16858	1.12395	161.525	186.964
crovir-transcript-8896	XP_015675232.1 probable lysosomal cobalamin transporter [Protobothrops mucrosquamatus]	0.168293	1.12373	8.81383	12.9586
crovir-transcript-5302	XP_026525788.1 nucleolar protein 7 [Notechis scutatus]	0.167693	1.12326	4.32475	9.71535
crovir-transcript-15294	XP_026502867.1 spliceosome RNA helicase DDX39B [Terrapene carolina triunguis]	0.16764	1.12322	122.392	140.549
crovir-transcript-2374	XP_029142500.1 proteasome activator complex subunit 3 isoform X3 [Protobothrops mucrosquamatus]	0.167605	1.12319	13.9198	19.9945
crovir-transcript-7049	XP_026525863.1 MAP/microtubule affinity-regulating kinase 3 isoform X4 [Notechis scutatus]	0.167377	1.12301	13.6	17.9275
crovir-transcript-6593	XP_013919769.1 PREDICTED: protein FAM210B [Thamnophis sirtalis]	0.167047	1.12276	26.3237	33.3879
crovir-transcript-2556	XP_026541836.1 SWI/SNF-related matrix-associated actin-dependent regulator of chromatin subfamily E member 1 isoform X1 [Notechis scutatus]	0.166291	1.12217	57.5976	67.453
crovir-transcript-11920	XP_015667524.1 acyl-CoA synthetase short-chain family member 3, mitochondrial [Protobothrops mucrosquamatus]	0.165159	1.12129	3.37156	9.06438
crovir-transcript-15749	XP_015681090.1 voltage-dependent calcium channel gamma-like subunit [Protobothrops mucrosquamatus]	0.165159	1.12129	7.90026	21.2397
crovir-transcript-5754	XP_029143071.1 spindle assembly abnormal protein 6 homolog [Protobothrops mucrosquamatus]	0.165134	1.12127	8.57093	13.6398
crovir-transcript-9768	ETE67033.1 Mitogen-activated protein kinase kinase kinase kinase 5 [Ophiophagus hannah]	0.164518	1.12079	10.9178	14.9265
crovir-transcript-17471	XP_015683499.1 inactive histone-lysine N-methyltransferase 2E [Protobothrops mucrosquamatus]	0.164375	1.12068	5.13618	8.35975
crovir-transcript-9062	XP_015682988.1 zinc finger and BTB domain-containing protein 24 [Protobothrops mucrosquamatus]	0.164189	1.12054	4.49472	7.92533
crovir-transcript-8713	XP_015679526.1 protein disulfide-isomerase A6 [Protobothrops mucrosquamatus]	0.164076	1.12045	1564.06	1614.13
crovir-transcript-9007	XP_015672867.1 midasin [Protobothrops mucrosquamatus]	0.163727	1.12018	2.86212	4.02155
crovir-transcript-7752	XP_015667830.1 serine/threonine-protein kinase 33 isoform X1 [Protobothrops mucrosquamatus]	0.162977	1.1196	2.06547	5.86563
crovir-transcript-14440	XP_015675307.1 coenzyme Q-binding protein COQ10 homolog A, mitochondrial [Protobothrops mucrosquamatus]	0.162079	1.1189	5.52427	8.31238
crovir-transcript-10056	XP_015686928.1 eukaryotic translation initiation factor 4H [Protobothrops mucrosquamatus]	0.161925	1.11878	104.661	116.777
crovir-transcript-1055	XP_015683212.1 45 kDa calcium-binding protein [Protobothrops mucrosquamatus]	0.161845	1.11872	658.401	698.445
crovir-transcript-1724	XP_015667897.1 1-phosphatidylinositol 4,5-bisphosphate phosphodiesterase delta-1 [Protobothrops mucrosquamatus]	0.161616	1.11854	3.13808	11.7936
crovir-transcript-7595	XP_015679280.1 palmitoyltransferase ZDHHC13 [Protobothrops mucrosquamatus]	0.161305	1.1183	10.2296	14.2259
crovir-transcript-10505	RLW02228.1 hypothetical protein DV515_00007357 [Erythrura gouldiae]	0.161096	1.11814	11.1904	15.1588
crovir-transcript-8434	PKU33875.1 mob-like protein phocein isoform x3 [Limosa lapponica baueri]	0.161075	1.11812	31.4948	39.0799
crovir-transcript-15483	XP_015667993.1 ubiquilin-1 [Protobothrops mucrosquamatus]	0.160896	1.11798	64.9479	75.4062
crovir-transcript-4415	XP_015666930.1 group XIIA secretory phospholipase A2 [Protobothrops mucrosquamatus]	0.160896	1.11798	91.6712	106.433
crovir-transcript-7166	EAW81420.1 proteasome (prosome, macropain) 26S subunit, ATPase, 1, isoform CRA_b [Homo sapiens]	0.160482	1.11766	67.8396	84.6108
crovir-transcript-7651	XP_015672148.1 graves disease carrier protein [Protobothrops mucrosquamatus]	0.160438	1.11763	13.4548	18.1581
crovir-transcript-14035	XP_015670798.1 pre-mRNA-splicing factor SLU7 [Protobothrops mucrosquamatus]	0.159579	1.11696	15.8041	19.9759
crovir-transcript-275	XP_026544313.1 syntaxin-18 [Notechis scutatus]	0.159411	1.11683	18.757	32.2982
crovir-transcript-9757	ETE61002.1 DNA mismatch repair protein Msh2, partial [Ophiophagus hannah]	0.158508	1.11613	2.45153	6.56119
crovir-transcript-14599	XP_015675439.1 serine hydroxymethyltransferase, mitochondrial [Protobothrops mucrosquamatus]	0.157551	1.11539	37.2105	48.4862
crovir-transcript-1854	XP_026535619.1 ATP-dependent RNA helicase DHX8 [Notechis scutatus]	0.157113	1.11505	14.1824	19.8375
crovir-transcript-14418	XP_026534550.1 E3 ubiquitin-protein ligase SMURF2 [Notechis scutatus]	0.156735	1.11476	7.0163	11.3604
crovir-transcript-4929	XP_013911554.1 PREDICTED: ankyrin repeat domain-containing protein 46 isoform X2 [Thamnophis sirtalis]	0.156735	1.11476	12.1236	19.6298
crovir-transcript-2398	XP_026576729.1 alanyl-tRNA editing protein Aarsd1-like isoform X1 [Pseudonaja textilis]	0.156267	1.1144	10.7621	16.5314
crovir-transcript-15891	XP_015669827.1 thioredoxin-like protein 1 [Protobothrops mucrosquamatus]	0.156095	1.11427	46.6771	65.5426
crovir-transcript-13897	XP_015679769.1 calcium signal-modulating cyclophilin ligand [Protobothrops mucrosquamatus]	0.156086	1.11426	6.1948	9.43241
crovir-transcript-4728	XP_014424201.1 NF-X1-type zinc finger protein NFXL1 [Pelodiscus sinensis]	0.155941	1.11415	6.43307	11.5691
crovir-transcript-7653	ETE67486.1 DNA2-like helicase, partial [Ophiophagus hannah]	0.155452	1.11377	6.80148	10.8725
crovir-transcript-5165	XP_015677004.1 regulator of MON1-CCZ1 complex [Protobothrops mucrosquamatus]	0.154896	1.11334	5.82137	9.99314
crovir-transcript-7963	XP_026542409.1 ankyrin repeat domain-containing protein 13D [Notechis scutatus]	0.154704	1.11319	20.4824	24.828
crovir-transcript-2751	XP_026577359.1 NEDD8-conjugating enzyme Ubc12-like [Pseudonaja textilis]	0.154704	1.11319	35.3674	42.8709
crovir-transcript-5407	ETE70807.1 Forkhead box protein O1, partial [Ophiophagus hannah]	0.154471	1.11301	3.77092	5.95745
crovir-transcript-2080	XP_015666235.1 2-hydroxyacyl-CoA lyase 1 [Protobothrops mucrosquamatus]	0.154357	1.11293	13.623	18.6315
crovir-transcript-9036	XP_015672375.1 uncharacterized protein C6orf203 homolog [Protobothrops mucrosquamatus]	0.153982	1.11264	12.4662	18.388
crovir-transcript-4918	XP_026545966.1 ribonucleoside-diphosphate reductase subunit M2 B isoform X1 [Notechis scutatus]	0.153295	1.11211	6.88489	10.6515
crovir-transcript-15773	XP_015674236.1 importin-11 [Protobothrops mucrosquamatus]	0.151754	1.11092	3.82839	6.10444
crovir-transcript-12930	XP_029140081.1 ankyrin-1-like [Protobothrops mucrosquamatus]	0.151237	1.11052	0.203256	1.32674
crovir-transcript-5489	XP_015682590.1 T-complex protein 1 subunit epsilon [Protobothrops mucrosquamatus]	0.151022	1.11036	156.795	174.215
crovir-transcript-1046	XP_026537345.1 cyclin-L2 isoform X1 [Notechis scutatus]	0.150988	1.11033	9.91746	17.7753
crovir-transcript-13253	XP_026573706.1 peregrin isoform X4 [Pseudonaja textilis]	0.150917	1.11027	3.61408	8.02696
crovir-transcript-1666	XP_029139171.1 protein FAM234A [Protobothrops mucrosquamatus]	0.150308	1.10981	74.6518	91.0263
crovir-transcript-14303	XP_015681014.2 tether containing UBX domain for GLUT4 [Protobothrops mucrosquamatus]	0.1503	1.1098	10.0911	18.6881
crovir-transcript-14672	XP_015678388.1 nascent polypeptide-associated complex subunit alpha isoform X2 [Protobothrops mucrosquamatus]	0.14983	1.10944	44.5111	50.5733
crovir-transcript-13971	XP_015674171.1 V-type proton ATPase subunit e 1 [Protobothrops mucrosquamatus]	0.148947	1.10876	244.9	277.41
crovir-transcript-4952	XP_015675121.1 transcription termination factor 3, mitochondrial [Protobothrops mucrosquamatus]	0.148227	1.10821	1.91259	5.37743
crovir-transcript-10821	XP_013927957.1 PREDICTED: eukaryotic translation initiation factor 2A [Thamnophis sirtalis]	0.148156	1.10815	14.4595	20.2896
[truncated: 15,484 more rows]

## Sheet: C.viridis_72HPM
Supplemental Table 7. Gene expression data for viperids from milked and unmilked venom glands.
Gene	Annotation	GFOLD(0.01)	Fold-change	Unmilked_TPM	Milked_TPM
crovir-transcript-SVMP_1	J3S829.1 RecName: Full=Zinc metalloproteinase-disintegrin-like 2a; AltName: Full=Snake venom metalloproteinase; Short=SVMP; Flags: Precursor	5.867	58.3637	50.3716	3393.78
crovir-transcript-953	XP_007425938.3 putative nucleotidyltransferase FAM46B, partial [Python bivittatus]	3.88058	14.7289	10.2002	266.338
crovir-transcript-7971	XP_015677096.1 sterol 26-hydroxylase, mitochondrial [Protobothrops mucrosquamatus]	3.7281	13.2516	9.95539	159.011
crovir-transcript-12236	XP_026550860.1 cyclic AMP-responsive element-binding protein 3-like protein 2 [Notechis scutatus]	3.63372	12.4125	5.36696	90.1375
crovir-transcript-9447	AFE84765.1 glutaminyl-peptide cyclotransferases [Sistrurus tergeminus]	3.48846	11.2236	111.249	1225.27
crovir-transcript-15263	XP_015673564.1 calsequestrin-2 [Protobothrops mucrosquamatus]	3.40122	10.565	0	41.5068
crovir-transcript-11941	XP_015666456.1 kit ligand isoform X1 [Protobothrops mucrosquamatus]	3.22592	9.35618	0.480304	25.2609
crovir-transcript-7744	XP_015675105.1 protein SPT2 homolog [Protobothrops mucrosquamatus]	3.22149	9.3275	7.90776	90.6058
crovir-transcript-5542	XP_007431448.1 histone deacetylase 3 isoform X2 [Python bivittatus]	3.14247	8.83035	13.3844	142.562
crovir-transcript-693	XP_015675764.1 apolipoprotein C-I [Protobothrops mucrosquamatus]	3.06181	8.3502	13.7606	220.277
crovir-transcript-9439	P67860.1 RecName: Full=Vascular endothelial growth factor A; Short=VEGF-A; AltName: Full=Vascular permeability factor; Short=VPF; Flags: Precursor	2.95491	7.75383	41.0048	331.855
crovir-transcript-3320	XP_015665621.1 solute carrier family 15 member 1 [Protobothrops mucrosquamatus]	2.9429	7.68955	29.6837	250.435
crovir-transcript-2319	XP_015677538.1 nuclear receptor subfamily 4 group A member 3 isoform X4 [Protobothrops mucrosquamatus]	2.86405	7.28056	0	12.2966
crovir-transcript-9545	XP_015681072.1 CAP-Gly domain-containing linker protein 4 [Protobothrops mucrosquamatus]	2.82316	7.07711	2.03971	31.6685
crovir-transcript-PLA2_B1	Q71QE8.1 RecName: Full=Basic phospholipase A2 Cvv-N6; Short=svPLA2; AltName: Full=Cvv myotoxin; AltName: Full=Phosphatidylcholine 2-acylhydrolase; Flags: Precursor	2.71178	6.55129	1945.04	11677.6
crovir-transcript-SVMP_10	F8S108.1 RecName: Full=Zinc metalloproteinase-disintegrin-like 4a; AltName: Full=Snake venom metalloproteinase 7; Short=SVMP; Flags: Precursor	2.68041	6.41038	1058.97	6076.35
crovir-transcript-4578	XP_028600734.1 sorbin and SH3 domain-containing protein 2 isoform X2 [Podarcis muralis]	2.62452	6.16679	0.237109	5.67525
crovir-transcript-7759	XP_007431527.1 nucleobindin-2 [Python bivittatus]	2.52922	5.77259	218.117	1222.48
crovir-transcript-11710	XP_007427441.1 serine/threonine-protein kinase pim-3 [Python bivittatus]	2.52627	5.7608	4.89847	61.9839
crovir-transcript-586	XP_026529526.1 microtubule-actin cross-linking factor 1 isoform X1 [Notechis scutatus]	2.45646	5.48868	0.295417	4.2312
crovir-transcript-4448	XP_026524545.1 lipopolysaccharide-responsive and beige-like anchor protein isoform X3 [Notechis scutatus]	2.43569	5.41023	0.160051	4.88307
crovir-transcript-14451	XP_015675438.1 nuclear receptor subfamily 4 group A member 1 [Protobothrops mucrosquamatus]	2.43102	5.39275	21.6923	123.239
crovir-transcript-15356	XP_015677343.1 protein AF-9 [Protobothrops mucrosquamatus]	2.40497	5.29625	0.601924	17.9802
crovir-transcript-8690	XP_015677892.1 ESF1 homolog [Protobothrops mucrosquamatus]	2.36211	5.14122	16.0049	97.8413
crovir-transcript-5568	XP_029140603.1 SUN domain-containing ossification factor [Protobothrops mucrosquamatus]	2.34424	5.07793	11.0711	70.2899
crovir-transcript-14700	XP_015677399.1 aquaporin-5 [Protobothrops mucrosquamatus]	2.3423	5.0711	85.3593	424.418
crovir-transcript-1873	XP_013042429.1 PREDICTED: leucine-rich repeat and death domain-containing protein 1 [Anser cygnoides domesticus]	2.29198	4.89728	45.7899	230.262
crovir-transcript-13798	XP_029141921.1 LON peptidase N-terminal domain and RING finger protein 1 [Protobothrops mucrosquamatus]	2.26916	4.82042	3.7262	28.8692
crovir-transcript-5379	ETE68059.1 Leukocyte elastase inhibitor, partial [Ophiophagus hannah]	2.2537	4.76904	36.3155	174.49
crovir-transcript-PLA2_K	Q8UVZ7.1 RecName: Full=Basic phospholipase A2 homolog Cax-K49; Short=svPLA2 homolog; Flags: Precursor	2.23986	4.72351	15.4947	168.692
crovir-transcript-7571	XP_015671499.1 golgin subfamily B member 1 [Protobothrops mucrosquamatus]	2.20488	4.61036	16.0573	72.6677
crovir-transcript-6058	XP_015668037.1 cytochrome P450 4B1 [Protobothrops mucrosquamatus]	2.19288	4.57217	4.33203	51.7611
crovir-transcript-2146	XP_015678156.1 prostatic acid phosphatase [Protobothrops mucrosquamatus]	2.19104	4.56635	0.482329	12.4374
crovir-transcript-14814	XP_015670437.1 cyclin-dependent kinase 20 [Protobothrops mucrosquamatus]	2.15455	4.4523	0	11.8032
crovir-transcript-3226	XP_015666553.1 olfactomedin-4 [Protobothrops mucrosquamatus]	2.12708	4.36832	24.5069	140.315
crovir-transcript-317	XP_015676253.1 serine/threonine-protein kinase LMTK2 [Protobothrops mucrosquamatus]	2.12248	4.35442	0.994243	12.3747
crovir-transcript-16939	XP_029141485.1 serine/threonine-protein kinase mTOR [Protobothrops mucrosquamatus]	2.09419	4.26986	0.283083	6.82986
crovir-transcript-13409	XP_015682694.2 interleukin-1 receptor-associated kinase-like 2 [Protobothrops mucrosquamatus]	2.08828	4.25241	3.30607	23.6339
crovir-transcript-7751	XP_015675100.1 L-lactate dehydrogenase A chain [Protobothrops mucrosquamatus]	2.07823	4.22289	137.369	574.69
crovir-transcript-16363	XP_029139501.1 membrane-associated phosphatidylinositol transfer protein 2 [Protobothrops mucrosquamatus]	2.05119	4.14448	8.27848	40.4
crovir-transcript-2212	XP_015667225.1 golgin subfamily A member 4 isoform X1 [Protobothrops mucrosquamatus]	2.04311	4.12133	21.9457	95.0745
crovir-transcript-3272	XP_015670125.1 unconventional myosin-Id [Protobothrops mucrosquamatus]	2.02918	4.08173	1.56427	20.6342
crovir-transcript-260	XP_026530596.1 neuronal PAS domain-containing protein 2-like isoform X2 [Notechis scutatus]	2.02312	4.06462	0	12.634
crovir-transcript-15138	XP_015670835.1 transient receptor potential cation channel subfamily V member 6 [Protobothrops mucrosquamatus]	2.00831	4.02311	13.0615	59.6423
crovir-transcript-15363	XP_026536064.1 focadhesin isoform X1 [Notechis scutatus]	2.00698	4.0194	11.5374	52.6346
crovir-transcript-6554	XP_015674714.2 protein kinase C-binding protein 1, partial [Protobothrops mucrosquamatus]	2.00683	4.01898	0	10.1379
crovir-transcript-4639	XP_015670032.1 serine/threonine-protein kinase Nek1 [Protobothrops mucrosquamatus]	1.9982	3.99501	8.67829	42.5054
crovir-transcript-8758	XP_015675740.1 grainyhead-like protein 1 homolog isoform X1 [Protobothrops mucrosquamatus]	1.9944	3.9845	21.9848	104.668
crovir-transcript-11395	XP_029140453.1 microtubule-associated protein 1A [Protobothrops mucrosquamatus]	1.98776	3.96621	1.05244	8.83719
crovir-transcript-7425	XP_010150696.1 PREDICTED: sodium/bile acid cotransporter-like [Eurypyga helias]	1.97571	3.93322	26.4675	136.524
crovir-transcript-4417	BAN82019.1 aminopeptidase A [Protobothrops flavoviridis]	1.95818	3.88571	13.825	58.5836
crovir-transcript-15225	XP_015677749.1 bifunctional UDP-N-acetylglucosamine 2-epimerase/N-acetylmannosamine kinase [Protobothrops mucrosquamatus]	1.95666	3.88162	17.4401	71.533
crovir-transcript-14421	EMP40180.1 Putative ATP-dependent RNA helicase DDX5 [Chelonia mydas]	1.91468	3.7703	100.473	390.665
crovir-transcript-9782	XP_015667617.1 ectonucleoside triphosphate diphosphohydrolase 6 isoform X2 [Protobothrops mucrosquamatus]	1.89784	3.72655	84.2357	310.169
crovir-transcript-8197	XP_026530252.1 nuclear receptor subfamily 4 group A member 2-like isoform X1 [Notechis scutatus]	1.89511	3.7195	7.21725	43.2309
crovir-transcript-8096	XP_015673127.1 transcription factor CP2-like protein 1 [Protobothrops mucrosquamatus]	1.88313	3.68874	9.25772	43.01
crovir-transcript-8468	XP_015681815.1 trafficking kinesin-binding protein 2 [Protobothrops mucrosquamatus]	1.88025	3.68139	9.37113	39.7813
crovir-transcript-5213	XP_015669752.1 ankyrin repeat domain-containing protein 12 [Protobothrops mucrosquamatus]	1.86785	3.64988	6.45408	27.7548
crovir-transcript-543	XP_015743321.1 putative RNA-binding protein Luc7-like 1 isoform X1 [Python bivittatus]	1.86483	3.64225	33.4858	146.965
crovir-transcript-12000	XP_015676399.1 small subunit processome component 20 homolog [Protobothrops mucrosquamatus]	1.84505	3.59265	13.8078	55.4709
crovir-transcript-9194	XP_015669325.1 jouberin [Protobothrops mucrosquamatus]	1.84495	3.5924	3.57981	18.3032
crovir-transcript-15449	XP_013916573.1 PREDICTED: riboflavin kinase [Thamnophis sirtalis]	1.83651	3.57145	29.7217	115.449
crovir-transcript-7608	ETE73341.1 Reticulocalbin-1, partial [Ophiophagus hannah]	1.83355	3.56413	80.102	271.37
crovir-transcript-9109	XP_015677061.1 dermatan-sulfate epimerase [Protobothrops mucrosquamatus]	1.82147	3.53441	2.83239	19.3077
crovir-transcript-3515	XP_026530736.1 sex comb on midleg-like protein 2 [Notechis scutatus]	1.81117	3.50927	0.66203	6.65524
crovir-transcript-11940	XP_015666451.1 centrosomal protein of 290 kDa [Protobothrops mucrosquamatus]	1.81058	3.50783	0.582178	5.35086
crovir-transcript-7055	XP_015668723.1 kinesin light chain 1 [Protobothrops mucrosquamatus]	1.8091	3.50424	2.52039	14.2308
crovir-transcript-SVSP_5	AUS82548.1 serine endopeptidase [Crotalus scutulatus]	1.80607	3.49688	16656	50151.9
crovir-transcript-6549	XP_015674712.2 nuclear receptor coactivator 3 [Protobothrops mucrosquamatus]	1.80403	3.49194	4.22373	19.5141
crovir-transcript-14017	ETE63773.1 Protein KIBRA, partial [Ophiophagus hannah]	1.80248	3.48819	8.7714	40.4818
crovir-transcript-15089	XP_015669520.1 mannosyl-oligosaccharide 1,2-alpha-mannosidase IB [Protobothrops mucrosquamatus]	1.79708	3.47516	129.179	420.651
crovir-transcript-8477	XP_026579809.1 constitutive coactivator of PPAR-gamma-like protein 1 [Pseudonaja textilis]	1.79596	3.47246	113.966	368.325
crovir-transcript-14192	XP_029141040.1 caskin-2 [Protobothrops mucrosquamatus]	1.79563	3.47167	4.56264	21.7621
crovir-transcript-5615	XP_015672125.1 ER degradation-enhancing alpha-mannosidase-like protein 3 [Protobothrops mucrosquamatus]	1.79274	3.46472	6.85508	33.3843
crovir-transcript-2417	XP_029143063.1 angiotensin-converting enzyme [Protobothrops mucrosquamatus]	1.79067	3.45976	7.3338	30.4589
crovir-transcript-2220	XP_015667234.1 peptidyl-prolyl cis-trans isomerase FKBP9 isoform X1 [Protobothrops mucrosquamatus]	1.7901	3.45839	29.2193	106.938
crovir-transcript-10915	XP_015670418.1 fibronectin type III domain-containing protein 3B [Protobothrops mucrosquamatus]	1.76721	3.40395	13.9889	52.4681
crovir-transcript-11799	XP_015672392.1 sodium-coupled neutral amino acid transporter 2 [Protobothrops mucrosquamatus]	1.74402	3.34967	5.05545	25.771
crovir-transcript-8677	XP_015669032.1 1-phosphatidylinositol 4,5-bisphosphate phosphodiesterase beta-4 [Protobothrops mucrosquamatus]	1.73672	3.33277	9.57232	39.5436
crovir-transcript-SVMP_6	ABG26978.1 metalloproteinase isoform 1 [Sistrurus catenatus edwardsi]	1.7359	3.33087	2165.65	6321.36
crovir-transcript-11202	XP_015679202.1 protein FAM214A [Protobothrops mucrosquamatus]	1.73397	3.32642	14.0429	54.0446
crovir-transcript-8354	XP_029141021.1 dnaJ homolog subfamily C member 10 [Protobothrops mucrosquamatus]	1.72839	3.31358	2.32258	18.827
crovir-transcript-16151	XP_007426082.2 UDP-N-acetylglucosamine--peptide N-acetylglucosaminyltransferase 110 kDa subunit [Python bivittatus]	1.72304	3.30131	47.7818	156.744
crovir-transcript-2034	#N/A	1.71712	3.28779	12.8284	61.8435
crovir-transcript-5180	XP_015668961.1 rho-associated protein kinase 1 [Protobothrops mucrosquamatus]	1.71266	3.27765	2.18322	12.7948
crovir-transcript-6561	XP_015678282.1 brefeldin A-inhibited guanine nucleotide-exchange protein 2 [Protobothrops mucrosquamatus]	1.69107	3.22896	5.98673	22.2446
crovir-transcript-SVMP_8	C9E1R7.1 RecName: Full=Zinc metalloproteinase-disintegrin VMP-II; Short=CaVMP-II; AltName: Full=Snake venom metalloproteinase; Short=SVMP; Flags: Precursor	1.68556	3.21665	1696.05	4834.36
crovir-transcript-14136	XP_015665700.1 UDP-GlcNAc:betaGal beta-1,3-N-acetylglucosaminyltransferase-like protein 1 [Protobothrops mucrosquamatus]	1.6855	3.21652	15.4992	68.5296
crovir-transcript-7140	XP_015681289.1 protein sel-1 homolog 1 [Protobothrops mucrosquamatus]	1.67487	3.19291	29.2331	95.7724
crovir-transcript-4859	XP_015680867.1 fer-1-like protein 6 [Protobothrops mucrosquamatus]	1.67481	3.19277	20.6606	69.904
crovir-transcript-3528	XP_015680834.1 MAP7 domain-containing protein 2 isoform X1 [Protobothrops mucrosquamatus]	1.67187	3.18627	7.824	32.7374
crovir-transcript-8423	XP_015676462.1 zinc transporter ZIP10 isoform X1 [Protobothrops mucrosquamatus]	1.67035	3.18292	13.3716	51.5415
crovir-transcript-2818	XP_015665786.1 apolipoprotein B receptor [Protobothrops mucrosquamatus]	1.66748	3.17659	7.66983	34.268
crovir-transcript-14825	XP_029140353.1 E3 ubiquitin-protein ligase HUWE1 [Protobothrops mucrosquamatus]	1.65879	3.15752	1.43231	9.98764
crovir-transcript-5360	XP_015670603.1 enoyl-CoA delta isomerase 2, mitochondrial [Protobothrops mucrosquamatus]	1.65586	3.15111	54.2314	182.538
crovir-transcript-2292	XP_015677064.1 protein disulfide-isomerase A4 [Protobothrops mucrosquamatus]	1.655	3.14923	511.434	1443.26
crovir-transcript-311	XP_029140866.1 SUN domain-containing protein 1 [Protobothrops mucrosquamatus]	1.64596	3.12956	0.772741	13.7115
crovir-transcript-6247	XP_026532670.1 uncharacterized protein LOC113418149 isoform X2 [Notechis scutatus]	1.64516	3.12783	20.285	72.6392
crovir-transcript-7747	EMP24428.1 hypothetical protein UY3_18506, partial [Chelonia mydas]	1.6448	3.12705	45.642	150.942
crovir-transcript-5605	XP_029139398.1 laminin subunit gamma-1 [Protobothrops mucrosquamatus]	1.64196	3.1209	0.422793	5.15427
crovir-transcript-15591	XP_026529086.1 colorectal mutant cancer protein isoform X2 [Notechis scutatus]	1.6364	3.10889	4.07986	17.6332
crovir-transcript-10467	XP_029139841.1 PDZ domain-containing protein 8 [Protobothrops mucrosquamatus]	1.63539	3.10672	0	4.13602
crovir-transcript-17091	XP_026538527.1 mediator of RNA polymerase II transcription subunit 13 isoform X1 [Notechis scutatus]	1.63539	3.10672	0.323371	5.69661
crovir-transcript-6218	ETE65953.1 Protein kinase C and casein kinase substrate in neurons protein 1, partial [Ophiophagus hannah]	1.63395	3.10362	1.86381	16.5952
crovir-transcript-4740	XP_023957249.1 ubiquitin carboxyl-terminal hydrolase 46 isoform X2 [Chrysemys picta bellii]	1.62869	3.09232	2.14771	19.0544
crovir-transcript-952	XP_015674212.1 metal transporter CNNM4-like [Protobothrops mucrosquamatus]	1.62477	3.08393	0	5.00442
crovir-transcript-2472	XP_015670114.1 1-phosphatidylinositol 4,5-bisphosphate phosphodiesterase delta-3 isoform X1 [Protobothrops mucrosquamatus]	1.62022	3.07422	4.44466	19.4701
crovir-transcript-3665	XP_015669293.1 bromodomain and WD repeat-containing protein 1 [Protobothrops mucrosquamatus]	1.60848	3.0493	3.64566	14.0179
crovir-transcript-12042	F8S101.1 RecName: Full=Phospholipase B; Short=PLB; Flags: Precursor	1.60444	3.04078	772.71	2115.64
crovir-transcript-12092	XP_015672206.1 synaptogyrin-1 isoform X3 [Protobothrops mucrosquamatus]	1.60425	3.04038	4.04039	20.7169
crovir-transcript-17071	XP_015681066.1 protein transport protein Sec16A [Protobothrops mucrosquamatus]	1.59294	3.01663	6.59802	27.3736
crovir-transcript-1812	ETE72642.1 Cullin-2, partial [Ophiophagus hannah]	1.5893	3.00903	14.0546	62.0557
crovir-transcript-17103	XP_029142075.1 golgin subfamily B member 1 [Protobothrops mucrosquamatus]	1.58297	2.99586	23.7625	71.8611
crovir-transcript-5148	XP_015674728.1 aquaporin-4 [Protobothrops mucrosquamatus]	1.58145	2.9927	0.274624	4.66257
crovir-transcript-6220	XP_013907230.1 PREDICTED: SAM pointed domain-containing Ets transcription factor isoform X1 [Thamnophis sirtalis]	1.57057	2.97022	9.5748	35.6614
crovir-transcript-10709	XP_015674145.1 vigilin isoform X1 [Protobothrops mucrosquamatus]	1.56276	2.95418	92.6893	259.807
crovir-transcript-4641	XP_015670004.1 H(+)/Cl(-) exchange transporter 3 isoform X1 [Protobothrops mucrosquamatus]	1.56034	2.94923	24.8385	75.7854
crovir-transcript-13885	XP_013925414.1 PREDICTED: pituitary homeobox 1 [Thamnophis sirtalis]	1.55929	2.94709	0	11.0906
crovir-transcript-10516	XP_015668274.1 STE20-like serine/threonine-protein kinase [Protobothrops mucrosquamatus]	1.5567	2.9418	8.28649	27.7111
crovir-transcript-11381	XP_013929651.1 PREDICTED: uveal autoantigen with coiled-coil domains and ankyrin repeats isoform X2 [Thamnophis sirtalis]	1.55513	2.9386	12.621	41.04
crovir-transcript-14123	XP_015670693.1 ubiquitin carboxyl-terminal hydrolase 43 [Protobothrops mucrosquamatus]	1.55492	2.93817	10.8961	36.8597
crovir-transcript-15632	XP_013909280.1 PREDICTED: arrestin domain-containing protein 3 isoform X1 [Thamnophis sirtalis]	1.55189	2.93201	10.7793	38.2937
crovir-transcript-10753	XP_015673345.1 long-chain-fatty-acid--CoA ligase 3 [Protobothrops mucrosquamatus]	1.55168	2.93158	113.698	308.98
crovir-transcript-3910	XP_026537674.1 neurobeachin isoform X2 [Notechis scutatus]	1.5291	2.88606	10.0231	35.3663
crovir-transcript-194	XP_015682264.1 THO complex subunit 2 [Protobothrops mucrosquamatus]	1.52651	2.88088	2.17346	14.5068
crovir-transcript-16354	XP_026575533.1 piezo-type mechanosensitive ion channel component 1 [Pseudonaja textilis]	1.52591	2.87968	8.49545	30.0515
crovir-transcript-8251	BAP39944.1 venom dipeptidylpeptidase IV [Protobothrops elegans]	1.52498	2.87783	81.6897	230.481
crovir-transcript-1928	XP_015667043.1 dnaJ homolog subfamily C member 1 [Protobothrops mucrosquamatus]	1.51222	2.85249	20.7937	88.591
crovir-transcript-8627	XP_015667819.1 pericentrin isoform X4 [Protobothrops mucrosquamatus]	1.48748	2.80399	2.35487	9.08659
crovir-transcript-3692	BAN82075.1 hypothetical protein [Protobothrops flavoviridis]	1.47623	2.78221	26.2188	71.2127
crovir-transcript-12065	XP_015668999.1 sterol regulatory element-binding protein 2 [Protobothrops mucrosquamatus]	1.47546	2.78072	20.4083	61.1093
crovir-transcript-4642	XP_015672045.1 E3 ubiquitin-protein ligase SH3RF1 [Protobothrops mucrosquamatus]	1.47299	2.77597	1.99776	11.7877
crovir-transcript-3632	XP_015683626.1 cystathionine beta-synthase [Protobothrops mucrosquamatus]	1.4728	2.7756	42.9754	122.546
crovir-transcript-11944	XP_029138977.1 plasma membrane calcium-transporting ATPase 1 isoform X1 [Protobothrops mucrosquamatus]	1.46953	2.76932	39.2579	104.159
crovir-transcript-3350	XP_026564189.1 probable phospholipid-transporting ATPase IH isoform X1 [Pseudonaja textilis]	1.4678	2.766	9.00254	28.3856
crovir-transcript-2139	XP_015678799.1 1-acylglycerol-3-phosphate O-acyltransferase ABHD5 [Protobothrops mucrosquamatus]	1.4674	2.76523	1.08195	9.71409
crovir-transcript-12882	XP_015673453.1 phytanoyl-CoA hydroxylase-interacting protein [Protobothrops mucrosquamatus]	1.4671	2.76466	0	11.9449
crovir-transcript-10744	XP_015676379.1 2-phosphoxylose phosphatase 1 [Protobothrops mucrosquamatus]	1.45473	2.74105	11.9358	41.0492
crovir-transcript-1368	XP_013921767.1 PREDICTED: regulator of G-protein signaling 3 [Thamnophis sirtalis]	1.45449	2.7406	2.81544	11.3318
crovir-transcript-2592	ETE63419.1 Sulfotransferase family cytosolic 1B member 1, partial [Ophiophagus hannah]	1.44868	2.72958	6.37332	27.1969
crovir-transcript-4839	XP_015680673.1 squalene monooxygenase [Protobothrops mucrosquamatus]	1.44731	2.72699	7.75769	28.2831
crovir-transcript-8674	XP_013037601.1 PREDICTED: 1-phosphatidylinositol 4,5-bisphosphate phosphodiesterase beta-1 isoform X8 [Anser cygnoides domesticus]	1.44554	2.72365	0.607789	6.47851
crovir-transcript-9588	XP_015675661.1 presenilin-2 isoform X2 [Protobothrops mucrosquamatus]	1.44466	2.72199	42.0478	113.368
crovir-transcript-1875	XP_029139848.1 A-kinase anchor protein 9 [Protobothrops mucrosquamatus]	1.43198	2.69817	6.6819	20.033
crovir-transcript-6418	XP_015671064.1 lysine-specific demethylase 5B [Protobothrops mucrosquamatus]	1.42974	2.69398	11.3393	35.0958
crovir-transcript-12732	XP_015676943.1 CMP-N-acetylneuraminate-beta-galactosamide-alpha-2,3-sialyltransferase 4 isoform X3 [Protobothrops mucrosquamatus]	1.42973	2.69396	35.4798	102.677
crovir-transcript-12006	XP_015673642.1 sodium-coupled monocarboxylate transporter 1 [Protobothrops mucrosquamatus]	1.42938	2.69331	34.8853	100.088
crovir-transcript-10005	XP_015671024.1 vitamin K epoxide reductase complex subunit 1-like protein 1 [Protobothrops mucrosquamatus]	1.42885	2.69232	12.6747	46.045
crovir-transcript-11842	XP_015676305.1 ras association domain-containing protein 3 [Protobothrops mucrosquamatus]	1.42752	2.68984	12.5296	39.9183
crovir-transcript-SVMP_7	AEJ31986.1 metalloproteinase 3 [Crotalus adamanteus]	1.4266	2.68812	3383.69	7923.9
crovir-transcript-5141	XP_015677418.1 trafficking protein particle complex subunit 8 [Protobothrops mucrosquamatus]	1.42621	2.6874	7.35491	24.4111
crovir-transcript-14745	XP_015685045.1 sodium-coupled neutral amino acid transporter 5 [Protobothrops mucrosquamatus]	1.42583	2.68669	1.50867	11.6516
crovir-transcript-4665	XP_015670441.2 biorientation of chromosomes in cell division protein 1-like 1 [Protobothrops mucrosquamatus]	1.42488	2.68492	13.8952	39.5251
crovir-transcript-14159	XP_015676272.1 SEC14-like protein 1 [Protobothrops mucrosquamatus]	1.42207	2.6797	47.9067	127.706
crovir-transcript-4711	XP_029142088.1 LOW QUALITY PROTEIN: LON peptidase N-terminal domain and RING finger protein 1 [Protobothrops mucrosquamatus]	1.41843	2.67294	4.83689	19.7172
crovir-transcript-8937	F8S0Z7.2 RecName: Full=Snake venom 5'-nucleotidase; Short=5'-NT; AltName: Full=Ecto-5'-nucleotidase; Flags: Precursor	1.41757	2.67135	1129.74	2660.15
crovir-transcript-1946	XP_015667054.1 sickle tail protein homolog [Protobothrops mucrosquamatus]	1.4165	2.66937	5.76193	19.4137
crovir-transcript-3715	XP_015679189.1 E3 ubiquitin-protein ligase listerin [Protobothrops mucrosquamatus]	1.41562	2.66774	12.6043	37.8981
crovir-transcript-9444	XP_015671983.1 zinc transporter 6 [Protobothrops mucrosquamatus]	1.41528	2.66711	10.7824	33.7224
crovir-transcript-9410	ETE63915.1 Formin-2, partial [Ophiophagus hannah]	1.41081	2.65886	0.497723	4.2993
crovir-transcript-14423	XP_015668454.1 centrosomal protein of 95 kDa [Protobothrops mucrosquamatus]	1.40908	2.65568	6.48239	23.458
crovir-transcript-16237	XP_015666924.1 ankyrin repeat domain-containing protein 11 [Protobothrops mucrosquamatus]	1.4059	2.64983	20.9787	56.0837
crovir-transcript-9676	XP_015668571.1 neutral and basic amino acid transport protein rBAT [Protobothrops mucrosquamatus]	1.4042	2.64671	27.9356	82.3218
crovir-transcript-2447	XP_015686971.1 eukaryotic translation initiation factor 2-alpha kinase 3 [Protobothrops mucrosquamatus]	1.39756	2.63456	52.4609	135.027
crovir-transcript-15188	XP_015669310.1 beta-1,4-galactosyltransferase 1 [Protobothrops mucrosquamatus]	1.38619	2.61387	22.5437	62.1189
crovir-transcript-7381	XP_029139963.1 tyrosine-protein kinase receptor TYRO3 [Protobothrops mucrosquamatus]	1.38131	2.60505	0.457056	6.76805
crovir-transcript-13852	XP_015681444.1 alpha-1,3-mannosyl-glycoprotein 4-beta-N-acetylglucosaminyltransferase B [Protobothrops mucrosquamatus]	1.38101	2.60451	23.0783	68.5446
crovir-transcript-11689	XP_025029231.1 protein kinase C and casein kinase substrate in neurons protein 2 isoform X1 [Python bivittatus]	1.38019	2.60303	41.5168	108.765
crovir-transcript-5544	XP_015684384.1 ribosome-binding protein 1 isoform X1 [Protobothrops mucrosquamatus]	1.37053	2.58566	46.2897	118.711
crovir-transcript-15593	XP_015677874.1 adenomatous polyposis coli protein [Protobothrops mucrosquamatus]	1.37003	2.58476	3.49876	11.4868
crovir-transcript-11427	XP_026539818.1 genetic suppressor element 1 isoform X3 [Notechis scutatus]	1.36725	2.57978	8.7228	28.4112
crovir-transcript-9698	XP_015671890.1 tetratricopeptide repeat protein 7A [Protobothrops mucrosquamatus]	1.36613	2.57778	2.4366	14.5746
crovir-transcript-5695	XP_015674119.1 glutaredoxin 2 [Protobothrops mucrosquamatus]	1.36578	2.57716	8.57512	28.2491
crovir-transcript-8439	XP_028607619.1 splicing factor 3B subunit 1 isoform X1 [Podarcis muralis]	1.36366	2.57337	66.0779	164.928
crovir-transcript-3593	XP_015670392.1 probable ubiquitin carboxyl-terminal hydrolase FAF-X [Protobothrops mucrosquamatus]	1.36063	2.56797	15.7117	41.6733
crovir-transcript-1570	XP_015683646.1 multiple epidermal growth factor-like domains protein 9 [Protobothrops mucrosquamatus]	1.35725	2.56196	10.9596	47.4509
crovir-transcript-8657	XP_015666556.1 kinesin-like protein KIF16B isoform X2 [Protobothrops mucrosquamatus]	1.35623	2.56015	8.99771	25.4203
crovir-transcript-6291	XP_026571310.1 solute carrier family 45 member 3 [Pseudonaja textilis]	1.35474	2.55751	7.13398	24.4063
crovir-transcript-4873	XP_026559382.1 ectonucleotide pyrophosphatase/phosphodiesterase family member 2 isoform X3 [Pseudonaja textilis]	1.35472	2.55747	929.566	2088.47
crovir-transcript-2553	XP_029143193.1 rap guanine nucleotide exchange factor-like 1 [Protobothrops mucrosquamatus]	1.34817	2.54589	2.59641	15.3411
crovir-transcript-1766	XP_029138786.1 histone-lysine N-methyltransferase 2C [Protobothrops mucrosquamatus]	1.34769	2.54504	3.32127	10.1272
crovir-transcript-13866	XP_015673178.1 protein FAM13B [Protobothrops mucrosquamatus]	1.3472	2.54418	5.51949	18.1978
crovir-transcript-7447	XP_029141742.1 LOW QUALITY PROTEIN: cytosolic phospholipase A2 zeta-like [Protobothrops mucrosquamatus]	1.34436	2.53918	0.779372	6.4337
crovir-transcript-15670	XP_015674028.1 microtubule-associated protein 1B [Protobothrops mucrosquamatus]	1.34331	2.53733	4.36459	14.3516
crovir-transcript-14987	XP_015668768.1 calreticulin [Protobothrops mucrosquamatus]	1.34289	2.53659	3570.97	7888.22
crovir-transcript-12663	XP_015669223.1 rho guanine nucleotide exchange factor 12 [Protobothrops mucrosquamatus]	1.34005	2.5316	4.85514	17.1177
crovir-transcript-8811	XP_026530121.1 arf-GAP with SH3 domain, ANK repeat and PH domain-containing protein 2 isoform X1 [Notechis scutatus]	1.33853	2.52894	0.682667	4.96729
crovir-transcript-5324	XP_015666306.1 zinc finger protein 40 [Protobothrops mucrosquamatus]	1.33725	2.52669	2.86679	9.69056
crovir-transcript-10286	XP_026542826.1 inositol polyphosphate multikinase [Notechis scutatus]	1.32988	2.51382	0.294251	4.20699
crovir-transcript-13118	XP_015679604.1 choline transporter-like protein 4 [Protobothrops mucrosquamatus]	1.32964	2.5134	8.3147	28.2158
crovir-transcript-4501	XP_015674944.1 la-related protein 1B [Protobothrops mucrosquamatus]	1.32747	2.50962	11.6616	32.2999
crovir-transcript-1874	XP_015666117.1 ankyrin repeat and IBR domain-containing protein 1 isoform X1 [Protobothrops mucrosquamatus]	1.32741	2.50952	21.1621	55.0676
crovir-transcript-11416	XP_015677505.1 uncharacterized protein KIAA0513 homolog [Protobothrops mucrosquamatus]	1.32739	2.50948	9.6353	29.4582
crovir-transcript-10214	BAN82064.1 hypothetical protein, partial [Protobothrops flavoviridis]	1.3265	2.50794	3.47102	14.0767
crovir-transcript-2866	ETE66692.1 Branched-chain-amino-acid aminotransferase, mitochondrial, partial [Ophiophagus hannah]	1.32196	2.50006	63.7282	166.737
crovir-transcript-8231	XP_029139755.1 bromodomain adjacent to zinc finger domain protein 2B [Protobothrops mucrosquamatus]	1.31357	2.48556	3.3261	11.1632
crovir-transcript-15612	XP_015687427.1 RNA polymerase II elongation factor ELL2 [Protobothrops mucrosquamatus]	1.30383	2.46883	76.0162	187.215
crovir-transcript-7930	XP_015681493.1 lysine-specific demethylase 2A [Protobothrops mucrosquamatus]	1.30234	2.46629	3.57393	14.9034
crovir-transcript-15484	XP_013924642.1 PREDICTED: ras and EF-hand domain-containing protein [Thamnophis sirtalis]	1.30224	2.46611	2.72402	15.5983
crovir-transcript-9662	XP_015670261.1 E3 ubiquitin-protein ligase UBR2 isoform X1 [Protobothrops mucrosquamatus]	1.3019	2.46553	5.01591	15.1374
crovir-transcript-3377	XP_015681696.1 GRIP and coiled-coil domain-containing protein 2 [Protobothrops mucrosquamatus]	1.29988	2.46208	7.98885	23.5716
crovir-transcript-8814	XP_015668143.1 testis development-related protein [Protobothrops mucrosquamatus]	1.29751	2.45804	42.6638	104.573
crovir-transcript-2194	XP_015678295.1 rab effector MyRIP [Protobothrops mucrosquamatus]	1.29693	2.45705	13.1466	37.0367
crovir-transcript-10458	XP_013925383.1 PREDICTED: eukaryotic translation initiation factor 3 subunit A [Thamnophis sirtalis]	1.29524	2.45418	45.7155	110.551
crovir-transcript-11841	ETE65998.1 TBC1 domain family member 30, partial [Ophiophagus hannah]	1.29456	2.45302	11.2123	41.9848
crovir-transcript-5483	XP_026528311.1 adenylate cyclase type 2 [Notechis scutatus]	1.29366	2.45149	5.81347	20.3496
crovir-transcript-7047	XP_026554336.1 eukaryotic translation initiation factor 5 [Pseudonaja textilis]	1.29321	2.45073	245.921	555.937
crovir-transcript-2594	XP_015670642.1 YTH domain-containing protein 1 [Protobothrops mucrosquamatus]	1.29139	2.44764	12.5773	37.0396
crovir-transcript-1930	XP_015667043.1 dnaJ homolog subfamily C member 1 [Protobothrops mucrosquamatus]	1.29024	2.44569	35.8751	101.418
crovir-transcript-9197	XP_007433376.3 brefeldin A-inhibited guanine nucleotide-exchange protein 3 isoform X1 [Python bivittatus]	1.28553	2.43772	9.25133	25.8592
crovir-transcript-8285	XP_007421899.1 peptidyl-prolyl cis-trans isomerase G [Python bivittatus]	1.28433	2.43569	13.5618	36.4007
crovir-transcript-1866	XP_015666125.2 LOW QUALITY PROTEIN: rho GTPase-activating protein 21 [Protobothrops mucrosquamatus]	1.28341	2.43414	2.30266	9.06707
crovir-transcript-5692	ETE61573.1 Regulator of G-protein signaling 2, partial [Ophiophagus hannah]	1.28324	2.43385	110.658	269.738
crovir-transcript-2890	XP_026567934.1 leukocyte receptor cluster member 8 isoform X2 [Pseudonaja textilis]	1.27978	2.42802	6.3341	26.0092
crovir-transcript-13406	ETE71343.1 Cullin-associated NEDD8-dissociated protein 1, partial [Ophiophagus hannah]	1.27842	2.42573	0.570402	5.42467
crovir-transcript-10731	EMP33301.1 Calcium-binding protein 39 [Chelonia mydas]	1.27778	2.42466	58.7337	144.584
crovir-transcript-PLA2_A1	AUS82466.1 secretory phospholipase A2 [Crotalus mitchellii]	1.27493	2.41987	21044.9	44061.5
crovir-transcript-7223	XP_015674863.1 acetyl-coenzyme A synthetase 2-like, mitochondrial [Protobothrops mucrosquamatus]	1.27267	2.41608	12.2623	37.4258
crovir-transcript-7325	XP_026566644.1 HEAT repeat-containing protein 5A isoform X2 [Pseudonaja textilis]	1.27115	2.41354	2.09347	7.71435
crovir-transcript-10626	XP_029140015.1 UDP-glucose:glycoprotein glucosyltransferase 1 [Protobothrops mucrosquamatus]	1.26557	2.40422	40.3857	95.979
crovir-transcript-7609	XP_013916612.1 PREDICTED: protein lin-7 homolog C [Thamnophis sirtalis]	1.26553	2.40416	4.343	20.2357
crovir-transcript-14644	XP_015672627.1 retinol dehydrogenase 16 [Protobothrops mucrosquamatus]	1.26347	2.40072	63.0287	158.531
crovir-transcript-5693	ETE63338.1 60 kDa SS-A/Ro ribonucleoprotein, partial [Ophiophagus hannah]	1.2621	2.39845	2.53728	14.9532
crovir-transcript-10614	XP_019484953.1 PREDICTED: myelin-associated neurite-outgrowth inhibitor isoform X1 [Hipposideros armiger]	1.25931	2.39381	8.24447	26.1896
crovir-transcript-4475	XP_015672665.1 ubiquitin carboxyl-terminal hydrolase 38 [Protobothrops mucrosquamatus]	1.24962	2.37779	11.471	33.719
crovir-transcript-5455	XP_015677177.1 zinc transporter ZIP6 [Protobothrops mucrosquamatus]	1.2488	2.37644	148.486	333.845
crovir-transcript-15415	XP_015681579.1 probable global transcription activator SNF2L2 [Protobothrops mucrosquamatus]	1.24859	2.37609	0.9692	9.03175
crovir-transcript-7566	XP_015673882.1 ETS-related transcription factor Elf-5 isoform X1 [Protobothrops mucrosquamatus]	1.24812	2.37532	37.5751	91.8898
crovir-transcript-8551	XP_015668199.1 transcriptional regulator ATRX [Protobothrops mucrosquamatus]	1.24786	2.37489	13.8214	38.4009
crovir-transcript-11707	XP_015673550.1 zinc finger BED domain-containing protein 4 [Protobothrops mucrosquamatus]	1.24514	2.37042	2.47086	13.608
crovir-transcript-8923	XP_015672296.1 2-oxoisovalerate dehydrogenase subunit beta, mitochondrial [Protobothrops mucrosquamatus]	1.2373	2.35757	42.721	111.397
crovir-transcript-11687	XP_015679006.1 ADP-ribosylation factor GTPase-activating protein 3 isoform X1 [Protobothrops mucrosquamatus]	1.23497	2.35376	165.575	374.655
crovir-transcript-5214	XP_015669749.1 ralA-binding protein 1 [Protobothrops mucrosquamatus]	1.23146	2.34804	7.14785	27.1631
crovir-transcript-11722	XP_015670169.1 phospholipase A2 inhibitor and Ly6/PLAUR domain-containing protein-like [Protobothrops mucrosquamatus]	1.22765	2.34185	33.0792	86.6572
crovir-transcript-12043	XP_015687632.1 heat-stable enterotoxin receptor [Protobothrops mucrosquamatus]	1.22598	2.33914	13.3734	35.8801
crovir-transcript-8917	XP_029141695.1 E3 SUMO-protein ligase ZNF451 [Protobothrops mucrosquamatus]	1.22572	2.33872	2.27384	8.99823
crovir-transcript-264	XP_015681295.1 E3 ubiquitin-protein ligase RNF128 [Protobothrops mucrosquamatus]	1.22295	2.33424	21.0537	64.7013
crovir-transcript-3960	XP_015672515.1 myotubularin-related protein 6 [Protobothrops mucrosquamatus]	1.22197	2.33265	7.11146	23.6986
crovir-transcript-3289	XP_029141602.1 cilia- and flagella-associated protein 99 [Protobothrops mucrosquamatus]	1.22119	2.33139	0	6.80524
crovir-transcript-4723	ETE64799.1 Exocyst complex component 1, partial [Ophiophagus hannah]	1.21812	2.32643	1.38906	10.5209
crovir-transcript-2354	XP_029140349.1 succinate dehydrogenase [ubiquinone] flavoprotein subunit, mitochondrial [Protobothrops mucrosquamatus]	1.21484	2.32115	110.623	247.67
crovir-transcript-6833	ETE68975.1 hypothetical protein L345_05225 [Ophiophagus hannah]	1.21357	2.31911	9.93008	30.5691
crovir-transcript-4490	XP_015677783.1 nocturnin isoform X1 [Protobothrops mucrosquamatus]	1.21089	2.3148	16.9291	48.9638
crovir-transcript-10787	XP_007433184.1 short transient receptor potential channel 1 [Python bivittatus]	1.20818	2.31046	1.50261	8.53578
crovir-transcript-10788	XP_015677364.1 U2 snRNP-associated SURP motif-containing protein isoform X1 [Protobothrops mucrosquamatus]	1.20481	2.30507	4.94681	17.8619
crovir-transcript-1998	ETE60596.1 Sorting nexin-13, partial [Ophiophagus hannah]	1.20217	2.30085	7.2216	20.8776
crovir-transcript-15684	XP_015674047.2 transcription factor TFIIIB component B'' homolog [Protobothrops mucrosquamatus]	1.20192	2.30046	1.95034	7.59356
crovir-transcript-3297	XP_026564156.1 AN1-type zinc finger protein 4 isoform X1 [Pseudonaja textilis]	1.2004	2.29803	7.20263	23.0738
crovir-transcript-5989	XP_026521715.1 delta(24)-sterol reductase isoform X2 [Notechis scutatus]	1.19672	2.29218	39.4561	107.633
crovir-transcript-6429	XP_015671048.1 copine-1 isoform X1 [Protobothrops mucrosquamatus]	1.19487	2.28924	4.60739	13.5863
crovir-transcript-3678	ETE65854.1 Protein dopey-2, partial [Ophiophagus hannah]	1.19336	2.28685	1.63379	6.71187
crovir-transcript-917	XP_015669809.1 protein 4.1 [Protobothrops mucrosquamatus]	1.1879	2.27821	7.50576	26.1254
crovir-transcript-11882	XP_015667273.1 ras-related protein Rab-21 [Protobothrops mucrosquamatus]	1.18564	2.27464	55.5204	128.862
crovir-transcript-973	XP_015680488.1 zinc transporter 2 [Protobothrops mucrosquamatus]	1.18256	2.26979	39.2932	108.271
crovir-transcript-5257	XP_015681023.1 cytochrome b5 [Protobothrops mucrosquamatus]	1.18179	2.26858	15.6412	45.408
crovir-transcript-10366	XP_026526527.1 cytoplasmic polyadenylation element-binding protein 3 isoform X6 [Notechis scutatus]	1.18178	2.26857	2.41617	9.27876
crovir-transcript-9145	XP_026561283.1 mediator of RNA polymerase II transcription subunit 23 isoform X2 [Pseudonaja textilis]	1.18067	2.26682	5.67945	17.0934
crovir-transcript-15556	XP_013911467.1 PREDICTED: protein-lysine 6-oxidase isoform X1 [Thamnophis sirtalis]	1.17996	2.2657	4.8673	16.2277
crovir-transcript-1012	XP_015686288.1 LOW QUALITY PROTEIN: sodium-dependent lysophosphatidylcholine symporter 1 [Protobothrops mucrosquamatus]	1.17981	2.26547	6.55077	32.9268
crovir-transcript-14036	XP_026551940.1 probable phospholipid-transporting ATPase VB [Pseudonaja textilis]	1.17874	2.26379	2.29131	8.12721
crovir-transcript-9127	XP_015669643.1 tumor protein D53 isoform X2 [Protobothrops mucrosquamatus]	1.17364	2.2558	8.01724	29.286
crovir-transcript-3300	XP_007424123.1 tripeptidyl-peptidase 2 isoform X2 [Python bivittatus]	1.17339	2.25541	4.56724	14.2047
crovir-transcript-9561	XP_015675665.1 inositol-trisphosphate 3-kinase B [Protobothrops mucrosquamatus]	1.16587	2.24368	2.80079	24.6698
crovir-transcript-14985	XP_015668766.1 glutaryl-CoA dehydrogenase, mitochondrial [Protobothrops mucrosquamatus]	1.16545	2.24303	27.1792	66.3702
crovir-transcript-5311	XP_015670173.1 E3 ubiquitin-protein ligase MYLIP [Protobothrops mucrosquamatus]	1.1654	2.24295	28.2772	70.1728
crovir-transcript-3376	XP_015675310.1 E3 SUMO-protein ligase RanBP2 [Protobothrops mucrosquamatus]	1.1633	2.23969	9.85177	23.8529
crovir-transcript-16401	XP_013909315.1 PREDICTED: RNA-binding protein 5 [Thamnophis sirtalis]	1.16117	2.23639	18.5175	42.9674
crovir-transcript-7260	XP_013928290.1 PREDICTED: bromodomain adjacent to zinc finger domain protein 1A [Thamnophis sirtalis]	1.1586	2.23241	5.07816	14.7086
crovir-transcript-200	XP_013911411.1 PREDICTED: THO complex subunit 2-like [Thamnophis sirtalis]	1.1559	2.22823	6.79649	32.2941
crovir-transcript-14846	XP_015670594.1 plexin-B3 [Protobothrops mucrosquamatus]	1.14876	2.21723	13.7093	32.9528
crovir-transcript-5268	XP_026525715.1 nuclear factor of activated T-cells, cytoplasmic 1 isoform X1 [Notechis scutatus]	1.14444	2.2106	0.675387	5.8627
crovir-transcript-11901	XP_015675168.1 oxysterol-binding protein-related protein 8 [Protobothrops mucrosquamatus]	1.14283	2.20814	1.85458	7.36062
crovir-transcript-13973	XP_015674202.1 endoplasmic reticulum-Golgi intermediate compartment protein 1 [Protobothrops mucrosquamatus]	1.13953	2.20309	196.15	396.615
crovir-transcript-15402	XP_015676105.1 RAB6A-GEF complex partner protein 1 [Protobothrops mucrosquamatus]	1.13467	2.19568	9.60851	24.2731
crovir-transcript-3899	XP_015671665.1 mothers against decapentaplegic homolog 9 [Protobothrops mucrosquamatus]	1.13395	2.19459	0.209845	2.62519
crovir-transcript-4817	XP_015683240.1 PHD finger protein 20-like protein 1 [Protobothrops mucrosquamatus]	1.1332	2.19345	5.89752	19.0425
crovir-transcript-2155	XP_015669846.1 phosphoinositide 3-kinase regulatory subunit 4 [Protobothrops mucrosquamatus]	1.13269	2.19267	8.71726	23.3131
crovir-transcript-11939	XP_015666455.1 protein O-mannosyl-transferase TMTC3 [Protobothrops mucrosquamatus]	1.13243	2.19228	5.87367	17.9595
crovir-transcript-2632	XP_015665924.1 coatomer subunit zeta-2 [Protobothrops mucrosquamatus]	1.12878	2.18674	31.0339	98.38
crovir-transcript-8298	XP_026533489.1 pyruvate dehydrogenase (acetyl-transferring) kinase isozyme 1, mitochondrial [Notechis scutatus]	1.12437	2.18006	6.02488	17.5971
crovir-transcript-11765	XP_015669036.1 cystic fibrosis transmembrane conductance regulator [Protobothrops mucrosquamatus]	1.12272	2.17757	0.989893	5.68639
crovir-transcript-7795	XP_015679253.1 transmembrane protein 41B [Protobothrops mucrosquamatus]	1.12198	2.17645	323.35	658.543
crovir-transcript-5193	XP_015678680.1 structural maintenance of chromosomes flexible hinge domain-containing protein 1 [Protobothrops mucrosquamatus]	1.12104	2.17504	3.55295	10.9079
crovir-transcript-10138	KQK77485.1 zinc finger SWIM domain-containing protein 8 [Amazona aestiva]	1.11961	2.17288	2.14995	7.91334
crovir-transcript-7588	XP_015686069.1 anoctamin-1 [Protobothrops mucrosquamatus]	1.11955	2.17279	3.60782	11.5409
crovir-transcript-5527	XP_015667088.1 histidine--tRNA ligase, cytoplasmic [Protobothrops mucrosquamatus]	1.11864	2.17142	60.2052	142.783
crovir-transcript-4503	XP_029140604.1 protein ABHD18 [Protobothrops mucrosquamatus]	1.11733	2.16945	6.92792	23.5624
crovir-transcript-12191	XP_015679347.1 endoplasmin [Protobothrops mucrosquamatus]	1.11567	2.16696	864.365	1647.77
crovir-transcript-2081	XP_029138932.1 serine/threonine-protein phosphatase 6 regulatory ankyrin repeat subunit A [Protobothrops mucrosquamatus]	1.11465	2.16542	2.37383	7.85856
crovir-transcript-15756	XP_015667689.1 splicing regulatory glutamine/lysine-rich protein 1 isoform X1 [Protobothrops mucrosquamatus]	1.11345	2.16362	6.39435	17.6008
crovir-transcript-585	XP_013908365.1 PREDICTED: microtubule-actin cross-linking factor 1-like isoform X1 [Thamnophis sirtalis]	1.11233	2.16195	11.9999	26.9437
crovir-transcript-3520	XP_026570079.1 phosphorylase b kinase regulatory subunit alpha, liver isoform isoform X3 [Pseudonaja textilis]	1.11157	2.16081	6.54266	18.9423
crovir-transcript-7243	XP_015668561.1 rho GTPase-activating protein 5 [Protobothrops mucrosquamatus]	1.11156	2.16079	19.0456	41.8297
crovir-transcript-6421	XP_015671057.1 growth/differentiation factor 5 [Protobothrops mucrosquamatus]	1.10945	2.15763	50.2186	112.357
crovir-transcript-3284	XP_015674716.1 dnaJ homolog subfamily C member 3 [Protobothrops mucrosquamatus]	1.10766	2.15496	268.569	549.744
crovir-transcript-8737	ETE71227.1 Beta-soluble NSF attachment protein, partial [Ophiophagus hannah]	1.10675	2.1536	0.950699	6.67485
crovir-transcript-11176	XP_015666755.1 centrosome-associated protein 350 [Protobothrops mucrosquamatus]	1.10434	2.15	6.53542	15.3016
crovir-transcript-154	XP_015687577.1 E3 ubiquitin-protein ligase SMURF1 [Protobothrops mucrosquamatus]	1.10364	2.14896	0.783923	9.60683
crovir-transcript-2521	XP_015687739.1 mediator of RNA polymerase II transcription subunit 1 [Protobothrops mucrosquamatus]	1.10242	2.14715	3.7573	11.6978
crovir-transcript-3676	XP_015678660.1 carbonyl reductase [NADPH] 1 [Protobothrops mucrosquamatus]	1.10239	2.1471	3.1083	15.5314
crovir-transcript-7285	XP_015680782.1 pinin [Protobothrops mucrosquamatus]	1.09869	2.1416	33.5436	76.0448
crovir-transcript-15576	XP_015679064.1 dmX-like protein 1 [Protobothrops mucrosquamatus]	1.0949	2.13598	7.06393	16.4812
crovir-transcript-12069	XP_015669086.1 zinc finger CCCH domain-containing protein 7B [Protobothrops mucrosquamatus]	1.09252	2.13246	9.74872	23.3663
crovir-transcript-4483	ETE68647.1 Calmegin, partial [Ophiophagus hannah]	1.09246	2.13237	7.14785	20.2495
crovir-transcript-6969	XP_015686636.1 prostaglandin E2 receptor EP2 subtype-like, partial [Protobothrops mucrosquamatus]	1.09183	2.13144	26.6516	62.4453
crovir-transcript-3323	XP_013919069.1 PREDICTED: FERM, RhoGEF and pleckstrin domain-containing protein 1 isoform X3 [Thamnophis sirtalis]	1.08882	2.127	3.17682	22.0341
crovir-transcript-3623	XP_029139777.1 ICOS ligand [Protobothrops mucrosquamatus]	1.08869	2.12681	3.32984	15.1136
crovir-transcript-8528	XP_015687664.1 leucine-rich repeat flightless-interacting protein 1 isoform X3 [Protobothrops mucrosquamatus]	1.08531	2.12183	11.0651	27.8595
crovir-transcript-9014	XP_015675649.1 ubiquitin carboxyl-terminal hydrolase 45 [Protobothrops mucrosquamatus]	1.08346	2.11911	14.7403	35.3401
crovir-transcript-7085	XP_015679541.1 heat shock protein HSP 90-alpha [Protobothrops mucrosquamatus]	1.08166	2.11647	125.932	255.446
crovir-transcript-8350	XP_026552738.1 sperm-specific antigen 2 isoform X1 [Pseudonaja textilis]	1.08149	2.11622	27.3174	61.1378
crovir-transcript-15617	XP_026575239.1 inositol hexakisphosphate and diphosphoinositol-pentakisphosphate kinase 2 isoform X1 [Pseudonaja textilis]	1.08022	2.11436	1.96892	6.74754
crovir-transcript-8736	XP_015671458.1 glycerophosphocholine phosphodiesterase GPCPD1 [Protobothrops mucrosquamatus]	1.07971	2.11361	28.9276	65.4518
crovir-transcript-2532	ETE72869.1 Receptor tyrosine-protein kinase erbB-2, partial [Ophiophagus hannah]	1.07931	2.11303	14.6326	34.1633
crovir-transcript-8883	XP_015671393.1 PHD finger protein 3 [Protobothrops mucrosquamatus]	1.07927	2.11297	3.59892	10.6104
crovir-transcript-6972	XP_015676740.1 kinectin [Protobothrops mucrosquamatus]	1.07917	2.11282	27.2168	61.4854
crovir-transcript-9435	ETE62918.1 Protein YIPF4, partial [Ophiophagus hannah]	1.07891	2.11244	15.3244	37.5669
crovir-transcript-5149	XP_015674722.1 carbohydrate sulfotransferase 9 [Protobothrops mucrosquamatus]	1.07661	2.10907	18.1898	49.803
crovir-transcript-2481	XP_026574006.1 vesicle-fusing ATPase isoform X1 [Pseudonaja textilis]	1.07577	2.10785	10.3663	29.5539
crovir-transcript-9600	XP_007426350.1 sphingolipid delta(4)-desaturase DES1 [Python bivittatus]	1.07489	2.10656	57.12	128.361
crovir-transcript-2263	XP_015668553.1 transcriptional activator GLI3 [Protobothrops mucrosquamatus]	1.07269	2.10335	0.124657	1.49582
crovir-transcript-15848	XP_015682821.1 LMBR1 domain-containing protein 2 [Protobothrops mucrosquamatus]	1.06808	2.09664	11.3177	26.3618
crovir-transcript-4869	XP_026545211.1 beta-1-syntrophin [Notechis scutatus]	1.06779	2.09622	52.2533	127.492
crovir-transcript-9026	XP_026522419.1 translocation protein SEC63 homolog [Notechis scutatus]	1.06201	2.08784	102.362	204.293
crovir-transcript-9697	XP_015671891.1 multiple coagulation factor deficiency protein 2 isoform X1 [Protobothrops mucrosquamatus]	1.06082	2.08612	188.817	370.69
crovir-transcript-2635	XP_015665931.1 39S ribosomal protein L10, mitochondrial [Protobothrops mucrosquamatus]	1.05731	2.08105	40.9689	91.3877
crovir-transcript-4570	XP_015687267.1 toll-like receptor 3 [Protobothrops mucrosquamatus]	1.05698	2.08057	0.203457	2.41542
crovir-transcript-5004	XP_015687555.1 AN1-type zinc finger protein 1 [Protobothrops mucrosquamatus]	1.05693	2.0805	13.0481	29.8961
crovir-transcript-8944	XP_015676555.1 sentrin-specific protease 6 [Protobothrops mucrosquamatus]	1.0562	2.07945	7.67972	19.766
crovir-transcript-3265	XP_015687825.1 RNA-binding protein 26 [Protobothrops mucrosquamatus]	1.04992	2.07042	8.85956	23.9925
crovir-transcript-4213	XP_026538684.1 protein PRR14L isoform X2 [Notechis scutatus]	1.04582	2.06454	5.12349	13.7347
crovir-transcript-11027	XP_029138985.1 cingulin-like protein 1 [Protobothrops mucrosquamatus]	1.04581	2.06453	6.62349	18.3308
crovir-transcript-12097	XP_015672739.1 probable ATP-dependent RNA helicase DDX17 [Protobothrops mucrosquamatus]	1.04576	2.06445	39.7099	83.2521
crovir-transcript-5558	XP_010163937.2 calcium load-activated calcium channel [Antrostomus carolinensis]	1.04548	2.06405	13.9867	39.8482
crovir-transcript-15361	XP_015680752.1 DENN domain-containing protein 4C [Protobothrops mucrosquamatus]	1.04274	2.06014	3.05881	8.52528
crovir-transcript-15603	XP_015678323.2 alpha-mannosidase 2 [Protobothrops mucrosquamatus]	1.04268	2.06005	20.0847	44.1447
crovir-transcript-7508	XP_026563249.1 tumor protein p53-inducible protein 11 [Pseudonaja textilis]	1.04238	2.05962	46.8995	97.7746
crovir-transcript-9233	J3SEZ3.2 RecName: Full=Venom phosphodiesterase 1; Short=PDE; Flags: Precursor	1.04224	2.05942	879.715	1607.96
crovir-transcript-5889	TRZ22519.1 hypothetical protein HGM15179_004600 [Zosterops borbonicus]	1.04211	2.05924	3.58417	10.8732
crovir-transcript-5113	XP_015678188.1 protein-L-isoaspartate O-methyltransferase domain-containing protein 1 [Protobothrops mucrosquamatus]	1.04166	2.05859	11.0304	28.4029
crovir-transcript-606	XP_015667154.1 glutamate receptor ionotropic, kainate 3 [Protobothrops mucrosquamatus]	1.04107	2.05775	0.375379	4.40853
crovir-transcript-7820	XP_015667450.1 EF-hand calcium-binding domain-containing protein 4A [Protobothrops mucrosquamatus]	1.04106	2.05774	18.1341	43.8441
crovir-transcript-3743	XP_015669286.1 heat shock 70 kDa protein 13 [Protobothrops mucrosquamatus]	1.04015	2.05644	198.324	378.645
crovir-transcript-13616	XP_015671339.1 5'-nucleotidase domain-containing protein 2 [Protobothrops mucrosquamatus]	1.04	2.05623	17.8337	40.1909
crovir-transcript-9627	XP_015684353.1 protein enabled homolog isoform X1 [Protobothrops mucrosquamatus]	1.03982	2.05597	5.47131	14.318
crovir-transcript-13893	XP_015667882.1 zinc finger and BTB domain-containing protein 47 [Protobothrops mucrosquamatus]	1.03971	2.05581	5.03075	13.3363
crovir-transcript-9160	BAN82175.1 hypothetical protein, partial [Ovophis okinavensis]	1.0392	2.05509	14.6888	36.6786
crovir-transcript-85	XP_029140255.1 fibronectin type-III domain-containing protein 3A [Protobothrops mucrosquamatus]	1.03782	2.05312	27.6488	63.9587
crovir-transcript-10343	XP_015678172.1 poly [ADP-ribose] polymerase tankyrase-2 [Protobothrops mucrosquamatus]	1.03534	2.0496	13.0193	29.9399
crovir-transcript-7078	BAN82167.1 hypothetical protein [Ovophis okinavensis]	1.03418	2.04795	52.1871	110.946
crovir-transcript-7419	XP_015681636.1 alpha-(1,6)-fucosyltransferase [Protobothrops mucrosquamatus]	1.03196	2.0448	48.5301	119.58
crovir-transcript-9052	XP_015671121.1 monocarboxylate transporter 10 [Protobothrops mucrosquamatus]	1.03173	2.04447	2.44197	14.4174
crovir-transcript-4666	XP_015670441.2 biorientation of chromosomes in cell division protein 1-like 1 [Protobothrops mucrosquamatus]	1.03069	2.043	27.9335	67.9835
crovir-transcript-4469	XP_015669998.1 ATP-binding cassette sub-family E member 1 [Protobothrops mucrosquamatus]	1.02732	2.03823	29.0168	62.6271
crovir-transcript-10895	XP_015674605.1 translocation protein SEC62 [Protobothrops mucrosquamatus]	1.02538	2.0355	61.7375	126.139
crovir-transcript-5553	XP_015676949.1 vesicle-trafficking protein SEC22b [Protobothrops mucrosquamatus]	1.025	2.03496	40.5358	87.9169
crovir-transcript-7420	XP_015669585.1 arginase-2, mitochondrial [Protobothrops mucrosquamatus]	1.02403	2.03359	21.5411	52.1867
crovir-transcript-2459	XP_015686962.1 general vesicular transport factor p115 isoform X3 [Protobothrops mucrosquamatus]	1.0239	2.03341	56.2502	114.551
crovir-transcript-2624	XP_015665934.1 importin subunit beta-1 [Protobothrops mucrosquamatus]	1.02275	2.03179	14.6518	37.0437
crovir-transcript-11408	XP_029139153.1 spatacsin [Protobothrops mucrosquamatus]	1.02071	2.02892	1.5397	7.69819
crovir-transcript-9922	XP_015670291.1 intraflagellar transport protein 172 homolog [Protobothrops mucrosquamatus]	1.02045	2.02855	0.397409	3.17069
crovir-transcript-2473	XP_015670115.1 1-phosphatidylinositol 4,5-bisphosphate phosphodiesterase delta-3 isoform X2 [Protobothrops mucrosquamatus]	1.02045	2.02855	0.778292	6.20952
crovir-transcript-4051	XP_015683701.1 TATA box-binding protein-associated factor RNA polymerase I subunit D [Protobothrops mucrosquamatus]	1.02045	2.02855	1.18377	9.44461
crovir-transcript-15306	XP_026569183.1 polypyrimidine tract-binding protein 3 isoform X1 [Pseudonaja textilis]	1.01756	2.02449	20.9896	45.1418
crovir-transcript-6572	XP_013926750.1 PREDICTED: transmembrane protein 189-like [Thamnophis sirtalis]	1.0168	2.02343	6.63468	17.4354
crovir-transcript-3674	XP_015681690.1 E3 ubiquitin-protein ligase TTC3 [Protobothrops mucrosquamatus]	1.0163	2.02272	9.35719	21.52
crovir-transcript-14363	XP_029139808.1 serine/threonine-protein kinase LMTK1 [Protobothrops mucrosquamatus]	1.01481	2.02064	0.578037	3.81243
crovir-transcript-10481	XP_015671303.1 protein FAM160B1 [Protobothrops mucrosquamatus]	1.01473	2.02052	7.92455	19.2205
crovir-transcript-7756	XP_026524107.1 phosphatidylinositol 4-phosphate 3-kinase C2 domain-containing subunit alpha isoform X1 [Notechis scutatus]	1.01288	2.01794	5.77839	13.8425
crovir-transcript-2183	XP_015678431.1 probable leucine--tRNA ligase, mitochondrial [Protobothrops mucrosquamatus]	1.01153	2.01605	14.7305	34.2838
crovir-transcript-2491	XP_015687704.1 serine/threonine-protein kinase tousled-like 2 [Protobothrops mucrosquamatus]	1.01077	2.01499	5.5368	15.7616
crovir-transcript-5569	XP_026537599.1 SUN domain-containing ossification factor isoform X1 [Notechis scutatus]	1.00947	2.01317	9.22855	28.4306
crovir-transcript-13315	XP_015681408.1 actin-associated protein FAM107A isoform X1 [Protobothrops mucrosquamatus]	1.00837	2.01164	14.85	38.0318
crovir-transcript-2045	ETE63791.1 Sorting nexin-10, partial [Ophiophagus hannah]	1.00761	2.01058	17.5038	41.2275
crovir-transcript-2249	XP_015668546.1 cyclin-dependent kinase 13 [Protobothrops mucrosquamatus]	1.00718	2.00998	5.90676	14.5585
crovir-transcript-15190	XP_015669304.1 aprataxin isoform X1 [Protobothrops mucrosquamatus]	1.00571	2.00793	12.0151	31.8116
crovir-transcript-2118	XP_007435953.1 dolichyl-diphosphooligosaccharide--protein glycosyltransferase subunit STT3B [Python bivittatus]	1.005	2.00694	212.711	389.958
crovir-transcript-11715	XP_015670156.1 traB domain-containing protein isoform X1 [Protobothrops mucrosquamatus]	1.0044	2.00611	46.7508	98.1012
crovir-transcript-5843	XP_029142306.1 volume-regulated anion channel subunit LRRC8B [Protobothrops mucrosquamatus]	1.00315	2.00437	3.80012	11.9543
crovir-transcript-6195	XP_026572707.1 SRSF protein kinase 1-like isoform X2 [Pseudonaja textilis]	1.00256	2.00355	4.38262	20.4603
crovir-transcript-10672	XP_015669619.1 dnaJ homolog subfamily B member 11 [Protobothrops mucrosquamatus]	1.0025	2.00347	225.753	414.674
crovir-transcript-14460	XP_015687337.1 la-related protein 4 [Protobothrops mucrosquamatus]	1.00235	2.00326	37.9448	74.4309
crovir-transcript-15608	XP_015679905.1 chromodomain-helicase-DNA-binding protein 1 [Protobothrops mucrosquamatus]	1.00207	2.00287	4.72675	12.2967
crovir-transcript-8546	XP_015667801.1 intersectin-2 [Protobothrops mucrosquamatus]	1.00073	2.00101	6.85674	16.4714
crovir-transcript-15064	XP_015675695.2 transcription factor Sp1 [Protobothrops mucrosquamatus]	1.00049	2.00068	3.05579	10.3697
crovir-transcript-4114	XP_015683181.1 cationic amino acid transporter 4 [Protobothrops mucrosquamatus]	0.998499	1.99792	7.84566	20.8396
crovir-transcript-7589	XP_015671492.1 liprin-alpha-1 isoform X1 [Protobothrops mucrosquamatus]	0.998214	1.99753	2.97748	9.64838
crovir-transcript-14189	ETE73229.1 Exocyst complex component 7 [Ophiophagus hannah]	0.996184	1.99472	17.9433	41.4379
crovir-transcript-2706	XP_026566663.1 U1 small nuclear ribonucleoprotein 70 kDa [Pseudonaja textilis]	0.995785	1.99417	55.8785	116.768
crovir-transcript-2440	XP_015686989.1 DNA-directed RNA polymerase I subunit RPA1 [Protobothrops mucrosquamatus]	0.993095	1.99045	4.98724	13.1981
crovir-transcript-13232	XP_015677473.1 histone deacetylase 11 [Protobothrops mucrosquamatus]	0.99231	1.98937	0.376753	4.28039
crovir-transcript-5918	XP_015678822.1 cystathionine gamma-lyase [Protobothrops mucrosquamatus]	0.992013	1.98896	75.2941	150.409
crovir-transcript-6583	XP_015669853.1 probable phospholipid-transporting ATPase IIA [Protobothrops mucrosquamatus]	0.990963	1.98751	4.73435	12.9937
crovir-transcript-2741	XP_015665639.1 cytosolic phospholipase A2 gamma [Protobothrops mucrosquamatus]	0.990693	1.98714	17.208	39.7028
crovir-transcript-4979	XP_015669469.1 calbindin isoform X1 [Protobothrops mucrosquamatus]	0.990464	1.98682	483.7	873.566
crovir-transcript-5953	XP_029139889.1 KN motif and ankyrin repeat domain-containing protein 4 [Protobothrops mucrosquamatus]	0.987587	1.98287	2.96284	11.4222
crovir-transcript-4593	XP_015687294.1 RWD domain-containing protein 4 isoform X2 [Protobothrops mucrosquamatus]	0.985606	1.98014	13.7154	32.7364
crovir-transcript-4429	XP_030719863.1 calcium/calmodulin-dependent protein kinase type II subunit delta isoform X12 [Globicephala melas]	0.985463	1.97995	71.4621	142.381
crovir-transcript-7444	XP_015674773.1 cyclic AMP-responsive element-binding protein 3-like protein 1 [Protobothrops mucrosquamatus]	0.982019	1.97523	15.2487	37.9009
crovir-transcript-10528	XP_026520431.1 protein RRP5 homolog isoform X1 [Notechis scutatus]	0.98053	1.97319	4.97791	12.2915
crovir-transcript-108	XP_010570714.1 PREDICTED: ribosomal protein S6 kinase alpha-6 isoform X1 [Haliaeetus leucocephalus]	0.979613	1.97194	4.72941	16.7947
crovir-transcript-15721	XP_015668179.1 WD repeat-containing protein 41 [Protobothrops mucrosquamatus]	0.977454	1.96899	7.03121	20.0955
crovir-transcript-14621	XP_029140212.1 protein OS-9 [Protobothrops mucrosquamatus]	0.976995	1.96836	70.0749	137.687
crovir-transcript-7115	XP_015679256.1 autophagy-related protein 2 homolog B [Protobothrops mucrosquamatus]	0.976871	1.96819	5.03062	12.2014
crovir-transcript-15394	XP_015683977.1 E3 ubiquitin-protein ligase UHRF2 [Protobothrops mucrosquamatus]	0.975832	1.96678	3.53148	11.2702
crovir-transcript-5630	XP_015687509.1 protein PRRC2C [Protobothrops mucrosquamatus]	0.975141	1.96583	8.96538	19.2629
crovir-transcript-8695	XP_015682213.1 tRNA (adenine(58)-N(1))-methyltransferase non-catalytic subunit TRM6 [Protobothrops mucrosquamatus]	0.973498	1.9636	13.3427	31.7129
crovir-transcript-9490	XP_026551275.1 HEAT repeat-containing protein 5B isoform X3 [Pseudonaja textilis]	0.972868	1.96274	6.55017	15.4981
crovir-transcript-13392	XP_015683762.1 ER degradation-enhancing alpha-mannosidase-like protein 1 [Protobothrops mucrosquamatus]	0.972657	1.96245	10.4285	26.4029
crovir-transcript-5119	XP_026526194.1 DNA-dependent protein kinase catalytic subunit [Notechis scutatus]	0.969683	1.95841	0.678728	2.95668
crovir-transcript-6465	XP_015678706.1 peroxisomal membrane protein 4 [Protobothrops mucrosquamatus]	0.968718	1.9571	20.0837	47.1968
crovir-transcript-14628	XP_015672622.1 nuclear receptor subfamily 1 group D member 2-like [Protobothrops mucrosquamatus]	0.965146	1.95226	4.27092	15.0178
crovir-transcript-1901	XP_015666695.1 ubiquitin carboxyl-terminal hydrolase MINDY-3 [Protobothrops mucrosquamatus]	0.963418	1.94992	10.7301	27.5977
crovir-transcript-6084	XP_015666791.1 transmembrane protein 69 [Protobothrops mucrosquamatus]	0.962873	1.94919	6.82151	19.3026
crovir-transcript-14133	XP_015665690.1 zinc finger protein 750 [Protobothrops mucrosquamatus]	0.962374	1.94851	25.3618	53.5468
crovir-transcript-12206	XP_015673719.1 cholinephosphotransferase 1 [Protobothrops mucrosquamatus]	0.958632	1.94347	20.363	42.0076
crovir-transcript-11705	XP_026558756.1 ceramide kinase [Pseudonaja textilis]	0.956705	1.94087	1.39533	8.84664
crovir-transcript-3321	XP_015665632.1 dedicator of cytokinesis protein 9 [Protobothrops mucrosquamatus]	0.956112	1.94007	4.57462	11.6168
crovir-transcript-2162	XP_015678516.1 FYVE and coiled-coil domain-containing protein 1 [Protobothrops mucrosquamatus]	0.955021	1.93861	12.9128	27.0882
crovir-transcript-8495	XP_026528963.1 isocitrate dehydrogenase [NADP] cytoplasmic [Notechis scutatus]	0.951975	1.93452	98.6026	190.668
crovir-transcript-2186	XP_007435672.1 trafficking kinesin-binding protein 1 isoform X1 [Python bivittatus]	0.951842	1.93434	2.73102	7.66978
crovir-transcript-13795	XP_013920459.1 PREDICTED: la-related protein 1 isoform X1 [Thamnophis sirtalis]	0.951842	1.93434	6.13891	17.2405
crovir-transcript-9138	XP_015679992.1 transmembrane protein 200A [Protobothrops mucrosquamatus]	0.94993	1.93178	4.87156	21.9433
crovir-transcript-2475	XP_015686947.1 G patch domain-containing protein 8 [Protobothrops mucrosquamatus]	0.947182	1.9281	3.18026	8.66754
crovir-transcript-3	XP_026534337.1 protein YIPF6 [Notechis scutatus]	0.947	1.92786	86.1267	164.18
crovir-transcript-1843	XP_015666134.1 acyl-CoA-binding domain-containing protein 5 [Protobothrops mucrosquamatus]	0.944657	1.92473	11.315	24.8921
crovir-transcript-15272	XP_015675916.1 FSD1-like protein [Protobothrops mucrosquamatus]	0.942481	1.92183	3.41309	10.3011
crovir-transcript-5164	XP_015676789.1 serine/threonine-protein kinase RIO3 [Protobothrops mucrosquamatus]	0.94233	1.92163	31.049	64.3116
crovir-transcript-12002	XP_015676399.1 small subunit processome component 20 homolog [Protobothrops mucrosquamatus]	0.941834	1.92097	0.328952	3.61132
crovir-transcript-8287	XP_015674663.2 E3 ubiquitin-protein ligase UBR3 [Protobothrops mucrosquamatus]	0.940432	1.9191	9.4517	23.4071
crovir-transcript-10818	XP_026520799.1 thioredoxin reductase-like selenoprotein T [Notechis scutatus]	0.939434	1.91778	90.7213	168.468
crovir-transcript-5679	XP_015680218.1 influenza virus NS1A-binding protein [Protobothrops mucrosquamatus]	0.938691	1.91679	35.3618	70.9196
crovir-transcript-6470	XP_026553411.1 tumor protein p53-inducible nuclear protein 2 isoform X1 [Pseudonaja textilis]	0.938108	1.91601	4.1143	10.7782
crovir-transcript-2310	XP_029140012.1 growth factor receptor-bound protein 10 [Protobothrops mucrosquamatus]	0.935721	1.91285	8.80865	20.5777
crovir-transcript-3988	XP_026564694.1 radixin [Pseudonaja textilis]	0.934309	1.91098	9.94484	26.2556
crovir-transcript-12127	EPY88370.1 2-amino-3-ketobutyrate coenzyme A ligase, mitochondrial [Camelus ferus]	0.933821	1.91033	32.253	66.5023
crovir-transcript-14293	XP_015680645.1 protein disulfide-isomerase [Protobothrops mucrosquamatus]	0.931133	1.90677	13449.2	21911
crovir-transcript-7366	XP_015671418.1 EH domain-containing protein 4 [Protobothrops mucrosquamatus]	0.930671	1.90616	18.94	41.4773
crovir-transcript-1823	XP_015667511.1 kinesin-1 heavy chain isoform X1 [Protobothrops mucrosquamatus]	0.929991	1.90526	44.8675	84.1898
crovir-transcript-3426	XP_015686977.1 eukaryotic translation initiation factor 5B [Protobothrops mucrosquamatus]	0.928977	1.90393	48.1493	90.0559
crovir-transcript-6834	XP_015665487.1 polypyrimidine tract-binding protein 1 [Protobothrops mucrosquamatus]	0.928621	1.90346	7.29993	20.8506
crovir-transcript-12068	XP_026550595.1 histone acetyltransferase p300 isoform X2 [Notechis scutatus]	0.928104	1.90277	3.11793	7.96034
crovir-transcript-3488	XP_013921649.1 PREDICTED: protein Shroom2 isoform X1 [Thamnophis sirtalis]	0.927292	1.9017	0.665777	3.34858
crovir-transcript-8227	XP_015679930.1 cordon-bleu protein-like 1 [Protobothrops mucrosquamatus]	0.926583	1.90077	42.3722	79.2192
crovir-transcript-6487	XP_026538243.1 serine/arginine-rich splicing factor 6 [Notechis scutatus]	0.926237	1.90031	40.3468	82.9793
crovir-transcript-12181	XP_015670557.1 uncharacterized protein C12orf45 homolog [Protobothrops mucrosquamatus]	0.926078	1.9001	14.8357	36.636
crovir-transcript-12091	XP_015672203.1 mitochondrial dynamics protein MID51 [Protobothrops mucrosquamatus]	0.925935	1.89992	12.6542	28.2688
crovir-transcript-10772	XP_015671781.1 thiamine transporter 2 [Protobothrops mucrosquamatus]	0.924606	1.89817	0.232924	2.52737
crovir-transcript-13850	ETE68748.1 Dual specificity protein kinase CLK4, partial [Ophiophagus hannah]	0.924606	1.89817	0.546913	5.93435
crovir-transcript-2571	XP_015687773.1 keratin, type I cytoskeletal 14 [Protobothrops mucrosquamatus]	0.924606	1.89817	0.658957	7.15009
crovir-transcript-7521	XP_025024550.1 MAP kinase-activating death domain protein isoform X16 [Python bivittatus]	0.923598	1.89684	5.59308	13.3556
crovir-transcript-7307	XP_015680257.1 inositol-trisphosphate 3-kinase A, partial [Protobothrops mucrosquamatus]	0.923079	1.89616	0.94953	7.09088
crovir-transcript-10657	XP_015669636.1 sentrin-specific protease 2 [Protobothrops mucrosquamatus]	0.92201	1.89475	7.12586	19.6079
crovir-transcript-2452	XP_015686972.1 ribose-5-phosphate isomerase [Protobothrops mucrosquamatus]	0.921648	1.89428	14.7947	36.693
crovir-transcript-7584	ETE67895.1 SH3 and multiple ankyrin repeat domains protein 2, partial [Ophiophagus hannah]	0.920665	1.89299	2.66762	8.19899
crovir-transcript-10693	XP_026557208.1 UBX domain-containing protein 7 isoform X1 [Pseudonaja textilis]	0.920106	1.89225	2.48571	7.98567
crovir-transcript-2193	XP_015678272.1 beta-galactosidase [Protobothrops mucrosquamatus]	0.91933	1.89124	12.0481	27.3693
crovir-transcript-10452	XP_026560650.1 nucleolysin TIAR isoform X1 [Pseudonaja textilis]	0.917861	1.88931	16.9506	36.1856
crovir-transcript-7396	XP_026526817.1 vam6/Vps39-like protein [Notechis scutatus]	0.915899	1.88674	1.28943	7.03673
crovir-transcript-3722	XP_015679185.1 ubiquitin carboxyl-terminal hydrolase 16 [Protobothrops mucrosquamatus]	0.915146	1.88576	10.9228	26.5854
crovir-transcript-1917	XP_015666707.1 signal transducing adapter molecule 1 isoform X1 [Protobothrops mucrosquamatus]	0.911161	1.88056	8.33434	24.622
crovir-transcript-7673	XP_015675536.1 fatty acyl-CoA reductase 1 isoform X3 [Protobothrops mucrosquamatus]	0.910648	1.87989	133.904	234.126
crovir-transcript-2363	XP_015670648.1 ubiquitin-like modifier-activating enzyme 6 [Protobothrops mucrosquamatus]	0.908728	1.87739	7.56699	17.2033
crovir-transcript-5175	XP_015676142.1 N-acetyltransferase ESCO1 [Protobothrops mucrosquamatus]	0.907751	1.87612	6.51734	15.8934
crovir-transcript-7431	ETE72935.1 Serine/arginine-rich splicing factor 5, partial [Ophiophagus hannah]	0.905741	1.87351	114.294	215.967
crovir-transcript-14290	XP_015679126.1 pyrroline-5-carboxylate reductase 1, mitochondrial [Protobothrops mucrosquamatus]	0.904744	1.87221	19.3476	55.4882
crovir-transcript-8725	XP_015674172.1 matrin-3 [Protobothrops mucrosquamatus]	0.90402	1.87127	29.2096	58.0972
crovir-transcript-9488	XP_015671475.1 G patch domain-containing protein 11 [Protobothrops mucrosquamatus]	0.903173	1.87017	15.4855	34.4046
crovir-transcript-6739	XP_026543410.1 regulator of nonsense transcripts 1 isoform X1 [Notechis scutatus]	0.903058	1.87003	16.7723	36.1351
crovir-transcript-12340	XP_026566225.1 ethanolamine kinase 1 [Pseudonaja textilis]	0.902085	1.86876	2.95712	8.68227
crovir-transcript-15746	XP_026573255.1 zinc transporter 5 [Pseudonaja textilis]	0.900963	1.86731	137.592	243.618
crovir-transcript-8924	XP_015676557.1 unconventional myosin-VI isoform X2 [Protobothrops mucrosquamatus]	0.900496	1.86671	4.15109	10.5981
crovir-transcript-1827	XP_015666149.1 rho GTPase-activating protein 12 [Protobothrops mucrosquamatus]	0.898566	1.86421	27.2349	55.1868
crovir-transcript-15319	XP_015674700.1 proteasome adapter and scaffold protein ECM29 [Protobothrops mucrosquamatus]	0.898009	1.86349	19.9606	39.495
crovir-transcript-12155	XP_025024311.1 HMG domain-containing protein 4 isoform X1 [Python bivittatus]	0.897041	1.86224	5.53382	16.7366
crovir-transcript-2000	XP_015666287.1 tetraspanin-13 [Protobothrops mucrosquamatus]	0.892923	1.85693	57.678	113.254
crovir-transcript-6996	XP_015676738.1 AT-rich interactive domain-containing protein 4A [Protobothrops mucrosquamatus]	0.892005	1.85575	5.50619	13.1909
crovir-transcript-9609	ETE66668.1 Bifunctional aminoacyl-tRNA synthetase [Ophiophagus hannah]	0.891363	1.85493	43.4272	80.3695
crovir-transcript-11800	XP_015672389.1 protein SCAF11 [Protobothrops mucrosquamatus]	0.89065	1.85401	8.65569	19.066
crovir-transcript-12178	XP_015670558.1 solute carrier family 41 member 2 isoform X1 [Protobothrops mucrosquamatus]	0.89035	1.85363	73.5929	128.986
crovir-transcript-2040	XP_015666061.1 coiled-coil domain-containing protein 126 [Protobothrops mucrosquamatus]	0.889527	1.85257	0	13.4971
crovir-transcript-7045	XP_015668724.1 LBH domain-containing protein 2 [Protobothrops mucrosquamatus]	0.889527	1.85257	0.279167	2.95787
crovir-transcript-11417	XP_015677496.1 meckelin [Protobothrops mucrosquamatus]	0.889527	1.85257	0.314095	3.32794
crovir-transcript-13247	XP_015677464.1 zinc finger protein 93-like [Protobothrops mucrosquamatus]	0.889527	1.85257	0.500141	5.29915
crovir-transcript-7397	XP_015680570.1 transmembrane protein 87A [Protobothrops mucrosquamatus]	0.889113	1.85204	21.9331	49.1975
crovir-transcript-1792	XP_029139081.1 extended synaptotagmin-2 isoform X1 [Protobothrops mucrosquamatus]	0.888365	1.85108	3.53101	10.2706
crovir-transcript-10162	XP_015678926.1 LOW QUALITY PROTEIN: wings apart-like protein homolog [Protobothrops mucrosquamatus]	0.886415	1.84858	10.4471	26.99
crovir-transcript-7846	XP_015672418.1 carnitine O-palmitoyltransferase 1, liver isoform isoform X2 [Protobothrops mucrosquamatus]	0.885663	1.84761	3.74287	11.7458
crovir-transcript-14620	XP_029140212.1 protein OS-9 [Protobothrops mucrosquamatus]	0.884676	1.84635	290.936	493.962
crovir-transcript-4554	XP_015686419.1 cationic amino acid transporter 2 isoform X1 [Protobothrops mucrosquamatus]	0.884239	1.84579	4.248	11.0895
crovir-transcript-15461	XP_015667989.1 transducin-like enhancer protein 1 isoform X2 [Protobothrops mucrosquamatus]	0.882357	1.84338	15.7507	35.0227
crovir-transcript-14082	XP_015677048.1 dnaJ homolog subfamily B member 1 [Protobothrops mucrosquamatus]	0.881721	1.84257	16.5339	34.0077
crovir-transcript-6471	XP_015672491.1 E3 ubiquitin-protein ligase Itchy homolog [Protobothrops mucrosquamatus]	0.880836	1.84144	3.17071	13.0027
crovir-transcript-13932	XP_015686040.1 protein YIPF5 [Protobothrops mucrosquamatus]	0.877105	1.83669	62.1088	116.684
crovir-transcript-8697	XP_026524311.1 fermitin family homolog 1 [Notechis scutatus]	0.874863	1.83383	6.81649	17.1004
crovir-transcript-9640	XP_029139760.1 SERTA domain-containing protein 4 [Protobothrops mucrosquamatus]	0.874855	1.83382	49.034	94.5385
crovir-transcript-9733	XP_015674460.1 DNA mismatch repair protein Msh6 [Protobothrops mucrosquamatus]	0.874649	1.83356	4.68532	12.3083
crovir-transcript-15660	XP_015678641.1 ELL-associated factor 1 [Protobothrops mucrosquamatus]	0.874623	1.83353	9.44303	21.8044
crovir-transcript-13900	XP_015679781.1 probable ATP-dependent RNA helicase DDX46 [Protobothrops mucrosquamatus]	0.873066	1.83155	34.1564	66.5771
crovir-transcript-2792	XP_015665803.1 serine/arginine repetitive matrix protein 2 [Protobothrops mucrosquamatus]	0.872626	1.83099	47.1957	82.7217
crovir-transcript-5720	XP_008683310.1 PREDICTED: serine/threonine-protein kinase Nek7 isoform X2 [Ursus maritimus]	0.871666	1.82977	0	13.5525
crovir-transcript-2710	XP_015665674.1 protein fuzzy homolog [Protobothrops mucrosquamatus]	0.871666	1.82977	0.424975	4.4485
crovir-transcript-4409	BAN82209.1 hypothetical protein, partial [Ovophis okinavensis]	0.869961	1.82761	4.64405	15.3059
crovir-transcript-13357	XP_029143098.1 TATA element modulatory factor [Protobothrops mucrosquamatus]	0.866638	1.82341	9.24738	19.8993
crovir-transcript-4583	XP_015687261.1 sorting nexin-25 [Protobothrops mucrosquamatus]	0.865633	1.82214	4.07986	10.3914
crovir-transcript-11694	XP_015681345.1 copine-8 [Protobothrops mucrosquamatus]	0.865633	1.82214	5.29782	13.4936
crovir-transcript-197	XP_007423693.1 cohesin subunit SA-2 [Python bivittatus]	0.865553	1.82204	13.4862	26.714
crovir-transcript-10482	XP_026526129.1 coiled-coil domain-containing protein 186 [Notechis scutatus]	0.86433	1.82049	16.8767	33.3083
crovir-transcript-5298	XP_013916079.1 PREDICTED: protein DEK [Thamnophis sirtalis]	0.864207	1.82034	21.7061	50.6803
crovir-transcript-7104	XP_015674552.1 endoribonuclease Dicer [Protobothrops mucrosquamatus]	0.862502	1.81819	6.3554	13.0049
crovir-transcript-8369	XP_015681884.1 zinc finger CCCH domain-containing protein 15, partial [Protobothrops mucrosquamatus]	0.862047	1.81762	17.5198	43.1455
crovir-transcript-10541	XP_026560464.1 SMC5-SMC6 complex localization factor protein 2 isoform X2 [Pseudonaja textilis]	0.861878	1.8174	3.73697	9.29191
crovir-transcript-8712	XP_015678772.1 ornithine decarboxylase [Protobothrops mucrosquamatus]	0.85976	1.81474	686.96	1126.82
crovir-transcript-8059	XP_015686615.1 SWI/SNF-related matrix-associated actin-dependent regulator of chromatin subfamily A-like protein 1 [Protobothrops mucrosquamatus]	0.858719	1.81343	0.722816	5.16716
crovir-transcript-419	XP_015678470.1 DNA repair endonuclease XPF [Protobothrops mucrosquamatus]	0.858719	1.81343	1.04127	7.44363
crovir-transcript-5446	XP_007440523.2 E3 ubiquitin-protein ligase MARCH6 isoform X1 [Python bivittatus]	0.857026	1.8113	31.6965	58.8047
crovir-transcript-3450	XP_015667775.1 E3 ubiquitin-protein ligase HERC2 [Protobothrops mucrosquamatus]	0.855139	1.80893	2.963	6.49312
crovir-transcript-8646	XP_015677943.1 dnaJ homolog subfamily B member 9 [Protobothrops mucrosquamatus]	0.854853	1.80857	206.437	353.482
crovir-transcript-1524	XP_015680709.1 spectrin alpha chain, non-erythrocytic 1, partial [Protobothrops mucrosquamatus]	0.854333	1.80792	1.44563	8.55042
crovir-transcript-15734	XP_015671912.1 poly(A) RNA polymerase GLD2 [Protobothrops mucrosquamatus]	0.8538	1.80725	11.0855	24.4815
crovir-transcript-6328	XP_015674983.1 laminin subunit beta-3 [Protobothrops mucrosquamatus]	0.853572	1.80697	0.200798	2.07625
crovir-transcript-3848	XP_015676300.1 type 2 lactosamine alpha-2,3-sialyltransferase [Protobothrops mucrosquamatus]	0.853113	1.80639	11.1132	24.3196
crovir-transcript-713	XP_015681195.1 DNA-binding death effector domain-containing protein 2 [Protobothrops mucrosquamatus]	0.852419	1.80553	22.275	47.6286
crovir-transcript-7160	XP_015682216.1 thyroid receptor-interacting protein 11 [Protobothrops mucrosquamatus]	0.85227	1.80534	5.52025	12.483
crovir-transcript-10506	XP_013917636.1 PREDICTED: survival of motor neuron-related-splicing factor 30 [Thamnophis sirtalis]	0.850972	1.80372	9.13364	21.9288
crovir-transcript-10784	XP_026520399.1 serine/threonine-protein kinase ATR [Notechis scutatus]	0.849235	1.80155	2.43475	5.46501
crovir-transcript-11963	XP_015668214.1 vezatin isoform X3 [Protobothrops mucrosquamatus]	0.847553	1.79945	20.5454	42.1783
crovir-transcript-1000	XP_015675137.1 tissue alpha-L-fucosidase [Protobothrops mucrosquamatus]	0.846121	1.79766	24.3139	57.7074
crovir-transcript-1852	XP_015687004.1 reticulophagy regulator 3 [Protobothrops mucrosquamatus]	0.84572	1.79716	27.9051	53.8784
crovir-transcript-5738	XP_026527543.1 pre-mRNA-splicing factor 38B [Notechis scutatus]	0.844883	1.79612	18.6766	38.9854
crovir-transcript-9585	XP_015687407.1 transport and Golgi organization protein 1 homolog [Protobothrops mucrosquamatus]	0.843942	1.79495	29.7865	53.0397
crovir-transcript-2071	XP_015666089.1 peptidyl-prolyl cis-trans isomerase FKBP14 [Protobothrops mucrosquamatus]	0.843315	1.79417	70.6503	134.207
crovir-transcript-3435	XP_015743635.1 ubiquitin-protein ligase E3A isoform X1 [Python bivittatus]	0.842067	1.79262	19.2391	36.7911
crovir-transcript-5045	XP_015674598.1 endoribonuclease LACTB2 [Protobothrops mucrosquamatus]	0.841064	1.79137	6.00169	26.5596
crovir-transcript-10276	XP_015678452.1 vacuolar protein sorting-associated protein 26A [Protobothrops mucrosquamatus]	0.840957	1.79124	46.0736	84.7016
crovir-transcript-10777	XP_015671777.1 E3 ubiquitin-protein ligase TRIP12 [Protobothrops mucrosquamatus]	0.840114	1.79019	7.3945	15.1031
crovir-transcript-5053	ETE70510.1 Deubiquitinating protein, partial [Ophiophagus hannah]	0.838711	1.78845	1.73596	5.04573
crovir-transcript-15701	XP_015675630.1 collagen type IV alpha-3-binding protein isoform X1 [Protobothrops mucrosquamatus]	0.837694	1.78719	23.7684	44.5863
crovir-transcript-12258	XP_015680490.1 protein O-mannosyl-transferase TMTC1 [Protobothrops mucrosquamatus]	0.835258	1.78418	0	6.30184
crovir-transcript-8979	XP_015668337.1 probable arginine--tRNA ligase, mitochondrial [Protobothrops mucrosquamatus]	0.835258	1.78418	0	4.42775
crovir-transcript-13403	XP_026578495.1 SLIT-ROBO Rho GTPase-activating protein 3 isoform X1 [Pseudonaja textilis]	0.834276	1.78296	1.77809	7.06477
crovir-transcript-5046	XP_015674600.1 nuclear receptor coactivator 2 [Protobothrops mucrosquamatus]	0.833479	1.78198	2.09869	8.00744
crovir-transcript-8425	XP_029139387.1 serine/threonine-protein kinase 17B [Protobothrops mucrosquamatus]	0.832297	1.78052	8.01188	21.0566
crovir-transcript-5942	XP_015679055.1 tyrosine-protein kinase JAK1 [Protobothrops mucrosquamatus]	0.828347	1.77565	39.3029	69.3413
crovir-transcript-5061	XP_029142107.1 centrosome and spindle pole-associated protein 1 [Protobothrops mucrosquamatus]	0.827994	1.77522	2.23651	8.50156
crovir-transcript-1689	XP_026543478.1 neurobeachin-like protein 2 [Notechis scutatus]	0.826703	1.77363	0.907664	4.26391
crovir-transcript-7871	XP_015680510.1 E3 ubiquitin-protein ligase DTX4 [Protobothrops mucrosquamatus]	0.826703	1.77363	1.78634	8.39167
crovir-transcript-17226	XP_015684286.1 FGFR1 oncogene partner 2 [Protobothrops mucrosquamatus]	0.826311	1.77315	58.6948	104.897
crovir-transcript-6380	XP_015671828.1 ladinin-1 [Protobothrops mucrosquamatus]	0.825613	1.77229	2.95167	12.2189
crovir-transcript-8555	XP_015667822.1 integral membrane protein 2B [Protobothrops mucrosquamatus]	0.82422	1.77058	152.858	268.714
crovir-transcript-6125	XP_029139042.1 receptor-type tyrosine-protein phosphatase F [Protobothrops mucrosquamatus]	0.822599	1.76859	8.47375	17.8137
crovir-transcript-10823	ETE62151.1 Stress-associated endoplasmic reticulum protein 1, partial [Ophiophagus hannah]	0.82092	1.76653	149.715	260.239
crovir-transcript-10217	XP_015677596.1 acyl-CoA desaturase [Protobothrops mucrosquamatus]	0.820224	1.76568	382.813	611.891
crovir-transcript-3868	XP_015676807.1 brother of CDO [Protobothrops mucrosquamatus]	0.819421	1.7647	12.1093	25.3126
crovir-transcript-7408	XP_015679180.1 E3 ubiquitin-protein ligase UBR1 [Protobothrops mucrosquamatus]	0.819153	1.76437	4.75124	10.6232
crovir-transcript-14153	XP_026557868.1 hexosaminidase D isoform X1 [Pseudonaja textilis]	0.818961	1.76414	18.1522	34.6308
crovir-transcript-7865	XP_013930492.1 PREDICTED: collagen alpha-1(XVIII) chain-like, partial [Thamnophis sirtalis]	0.818673	1.76378	2.10489	14.6441
crovir-transcript-7729	XP_015677556.1 cysteine--tRNA ligase, cytoplasmic isoform X1 [Protobothrops mucrosquamatus]	0.817338	1.76215	26.7671	50.6199
crovir-transcript-9393	XP_013914844.1 PREDICTED: probable methyltransferase TARBP1 [Thamnophis sirtalis]	0.81673	1.76141	4.52988	10.5372
crovir-transcript-3887	XP_029140766.1 cytochrome P450 2J2 [Protobothrops mucrosquamatus]	0.816699	1.76137	0	10.8126
crovir-transcript-9617	XP_015671432.1 ribosomal protein S6 kinase delta-1 [Protobothrops mucrosquamatus]	0.816699	1.76137	0.311906	3.14548
crovir-transcript-1798	XP_026538508.1 isopentenyl-diphosphate Delta-isomerase 1-like isoform X1 [Notechis scutatus]	0.814805	1.75906	185.424	313.026
crovir-transcript-12079	XP_015669074.1 small G protein signaling modulator 3 [Protobothrops mucrosquamatus]	0.814526	1.75872	13.6345	27.3629
crovir-transcript-336	XP_015676632.1 cerebellar degeneration-related protein 2 isoform X1 [Protobothrops mucrosquamatus]	0.814324	1.75847	27.3984	53.5027
crovir-transcript-7877	XP_015679149.1 NACHT, LRR and PYD domains-containing protein 3 [Protobothrops mucrosquamatus]	0.814203	1.75833	3.11277	9.30483
crovir-transcript-11896	XP_015675159.1 coiled-coil domain-containing protein 107 [Protobothrops mucrosquamatus]	0.81376	1.75779	15.7188	36.4899
crovir-transcript-4900	ETE65776.1 Tetratricopeptide repeat protein 35 [Ophiophagus hannah]	0.813339	1.75727	37.0852	66.3964
crovir-transcript-8216	XP_015673891.1 TRAF family member-associated NF-kappa-B activator [Protobothrops mucrosquamatus]	0.812475	1.75622	10.5999	24.2163
crovir-transcript-15194	XP_015669308.1 dnaJ homolog subfamily A member 1 [Protobothrops mucrosquamatus]	0.811211	1.75468	54.8166	99.275
crovir-transcript-15586	ETE63068.1 StAR-related lipid transfer protein 4, partial [Ophiophagus hannah]	0.811143	1.7546	16.0444	32.2843
crovir-transcript-2163	XP_015678546.1 protein CDV3 homolog isoform X1 [Protobothrops mucrosquamatus]	0.81046	1.75377	22.9843	40.8177
crovir-transcript-10785	XP_015676580.1 putative glycerol kinase 5 [Protobothrops mucrosquamatus]	0.807949	1.75072	14.4734	28.4101
crovir-transcript-13741	XP_029141733.1 histone-lysine N-methyltransferase, H3 lysine-36 and H4 lysine-20 specific [Protobothrops mucrosquamatus]	0.806985	1.74955	1.4248	3.68043
crovir-transcript-7860	XP_026523964.1 low-density lipoprotein receptor-related protein 5 [Notechis scutatus]	0.806899	1.74945	10.0882	19.8283
crovir-transcript-3018	ETE66458.1 Helicase SRCAP, partial [Ophiophagus hannah]	0.80639	1.74883	1.29764	4.42285
crovir-transcript-6312	XP_015672471.1 ubiquitin thioesterase OTU1 isoform X2 [Protobothrops mucrosquamatus]	0.806007	1.74837	2.60297	10.633
crovir-transcript-10586	XP_015671768.1 pyridine nucleotide-disulfide oxidoreductase domain-containing protein 2 [Protobothrops mucrosquamatus]	0.805711	1.74801	6.98198	17.4972
crovir-transcript-7613	XP_015670875.1 gamma-butyrobetaine dioxygenase [Protobothrops mucrosquamatus]	0.80508	1.74724	0.966016	6.65908
crovir-transcript-7264	ETE73017.1 Signal recognition particle 54 kDa protein [Ophiophagus hannah]	0.803619	1.74547	85.0354	147.548
crovir-transcript-7118	ETE68802.1 Poly(A) polymerase alpha [Ophiophagus hannah]	0.803247	1.74502	22.3759	41.807
crovir-transcript-3943	XP_013923810.1 PREDICTED: PAB-dependent poly(A)-specific ribonuclease subunit PAN3 [Thamnophis sirtalis]	0.802722	1.74439	10.8582	21.2806
crovir-transcript-8234	XP_029139754.1 lymphocyte antigen 75 [Protobothrops mucrosquamatus]	0.802459	1.74407	0.954284	4.40983
crovir-transcript-2318	XP_015667557.1 endoplasmic reticulum resident protein 44 [Protobothrops mucrosquamatus]	0.801281	1.74265	96.054	162.384
crovir-transcript-5156	XP_026555075.1 tetratricopeptide repeat protein 39C [Pseudonaja textilis]	0.801261	1.74262	22.5656	43.593
crovir-transcript-3921	XP_029139846.1 uncharacterized protein LOC107286820 [Protobothrops mucrosquamatus]	0.801184	1.74253	3.40674	9.10361
crovir-transcript-3901	XP_015671676.2 regulatory factor X-associated protein [Protobothrops mucrosquamatus]	0.800296	1.74146	2.39184	13.638
crovir-transcript-12033	XP_015673153.1 protein FAM234B [Protobothrops mucrosquamatus]	0.798729	1.73957	28.8561	53.1589
crovir-transcript-10749	XP_015673344.1 phenylalanine--tRNA ligase beta subunit [Protobothrops mucrosquamatus]	0.797999	1.73869	9.32087	19.1347
crovir-transcript-4484	RLW00895.1 hypothetical protein DV515_00008548 [Erythrura gouldiae]	0.797103	1.73761	14.0888	30.6773
crovir-transcript-521	XP_015681467.1 ubiquitin carboxyl-terminal hydrolase 7 [Protobothrops mucrosquamatus]	0.796321	1.73667	32.8258	63.4293
crovir-transcript-SVSP_7	AUS82541.1 serine endopeptidase [Crotalus scutulatus]	0.79626	1.73659	20792.5	31035.7
crovir-transcript-3693	XP_026519981.1 intersectin-1 isoform X1 [Notechis scutatus]	0.796095	1.73639	2.47228	6.2418
crovir-transcript-10715	ETE61948.1 FERM, RhoGEF and pleckstrin domain-containing protein 1 [Ophiophagus hannah]	0.795574	1.73577	3.06088	9.59076
crovir-transcript-7909	XP_015676027.1 large neutral amino acids transporter small subunit 3 [Protobothrops mucrosquamatus]	0.79529	1.73543	52.6222	92.2403
crovir-transcript-4561	XP_015686366.1 pericentriolar material 1 protein [Protobothrops mucrosquamatus]	0.794974	1.73505	4.88944	10.4187
crovir-transcript-11786	XP_015675496.1 zinc finger protein 277 isoform X1 [Protobothrops mucrosquamatus]	0.794285	1.73422	3.29057	15.122
crovir-transcript-5008	XP_015687556.1 charged multivesicular body protein 4c [Protobothrops mucrosquamatus]	0.793492	1.73326	56.255	101.49
crovir-transcript-459	XP_026539374.1 ribosome biogenesis protein TSR3 homolog [Notechis scutatus]	0.793161	1.73287	25.9019	54.3996
crovir-transcript-5847	XP_026556061.1 heparan sulfate 2-O-sulfotransferase 1 [Pseudonaja textilis]	0.793069	1.73276	17.3102	39.945
crovir-transcript-10092	XP_015678787.1 acetyl-CoA carboxylase, partial [Protobothrops mucrosquamatus]	0.79135	1.73069	0.980744	6.698
crovir-transcript-2157	XP_026576172.1 ubiquitin-like modifier-activating enzyme 5 isoform X1 [Pseudonaja textilis]	0.790533	1.72971	44.9629	77.257
crovir-transcript-9500	XP_026551299.1 baculoviral IAP repeat-containing protein 6 isoform X3 [Pseudonaja textilis]	0.790165	1.72927	3.69371	7.3843
crovir-transcript-6246	XP_015682376.1 fibroblast growth factor receptor substrate 3 isoform X1 [Protobothrops mucrosquamatus]	0.789243	1.72817	0.347264	1.96529
crovir-transcript-12995	XP_015666644.1 beta-adducin [Protobothrops mucrosquamatus]	0.789243	1.72817	1.97056	11.1521
crovir-transcript-7127	BAN82203.1 hypothetical protein [Ovophis okinavensis]	0.789007	1.72788	1.56877	5.80757
crovir-transcript-11997	XP_015673636.1 UHRF1-binding protein 1-like [Protobothrops mucrosquamatus]	0.788932	1.72779	7.05108	14.766
crovir-transcript-5915	XP_015681777.1 ankyrin repeat domain-containing protein 13C [Protobothrops mucrosquamatus]	0.788746	1.72757	10.4762	20.7064
crovir-transcript-5054	XP_026561893.1 brefeldin A-inhibited guanine nucleotide-exchange protein 1 isoform X1 [Pseudonaja textilis]	0.78861	1.72741	9.90945	19.1948
crovir-transcript-3703	ETE73476.1 GC-rich sequence DNA-binding factor 1, partial [Ophiophagus hannah]	0.788504	1.72728	6.34316	12.6665
crovir-transcript-13969	XP_015679414.1 dual specificity protein phosphatase 1 [Protobothrops mucrosquamatus]	0.78825	1.72698	157.536	272.477
crovir-transcript-8921	XP_013923030.1 PREDICTED: inhibitor of Bruton tyrosine kinase isoform X1 [Thamnophis sirtalis]	0.788156	1.72687	10.9345	22.0174
crovir-transcript-2712	XP_007424197.1 nitric oxide synthase-interacting protein [Python bivittatus]	0.786939	1.72541	81.3283	146.426
crovir-transcript-6436	XP_015671040.1 PHD finger protein 20 [Protobothrops mucrosquamatus]	0.786706	1.72513	12.3555	24.269
crovir-transcript-6170	XP_015673222.1 UPF0577 protein KIAA1324 homolog isoform X1 [Protobothrops mucrosquamatus]	0.786652	1.72507	51.635	88.518
crovir-transcript-7054	XP_015668722.1 apoptogenic protein 1, mitochondrial [Protobothrops mucrosquamatus]	0.785769	1.72401	13.8364	29.0358
crovir-transcript-14111	ETE74144.1 Phosphoinositide 3-kinase regulatory subunit 5, partial [Ophiophagus hannah]	0.784839	1.7229	5.27318	11.6606
crovir-transcript-1002	XP_014432659.1 UDP-glucose 4-epimerase isoform X1 [Pelodiscus sinensis]	0.784715	1.72275	56.7043	99.5988
crovir-transcript-6566	XP_007432552.1 E3 ubiquitin-protein ligase RNF114 [Python bivittatus]	0.782528	1.72014	9.8051	20.6212
crovir-transcript-11053	XP_029138979.1 vacuolar protein sorting-associated protein 13C [Protobothrops mucrosquamatus]	0.782393	1.71998	9.98225	18.0596
crovir-transcript-10288	BAN82193.1 hypothetical protein [Ovophis okinavensis]	0.782192	1.71974	60.914	115.542
crovir-transcript-2402	XP_015669684.1 next to BRCA1 gene 1 protein isoform X1 [Protobothrops mucrosquamatus]	0.781049	1.71838	32.5377	57.5943
crovir-transcript-15090	XP_015669520.1 mannosyl-oligosaccharide 1,2-alpha-mannosidase IB [Protobothrops mucrosquamatus]	0.779293	1.71629	77.1574	135.95
crovir-transcript-13211	XP_026576531.1 ATP-binding cassette sub-family F member 1 isoform X1 [Pseudonaja textilis]	0.777651	1.71434	30.0962	79.1434
crovir-transcript-5935	XP_007424950.1 cAMP-specific 3',5'-cyclic phosphodiesterase 4B isoform X1 [Python bivittatus]	0.774492	1.71059	16.2702	31.7673
crovir-transcript-9019	XP_015675802.1 pre-mRNA-processing factor 40 homolog A [Protobothrops mucrosquamatus]	0.773922	1.70991	14.0132	30.7566
crovir-transcript-13895	GCF50063.1 hypothetical protein parPi_0010954 [Paroedura picta]	0.773909	1.7099	29.4994	56.028
crovir-transcript-7181	ETE71726.1 Stonin-2, partial [Ophiophagus hannah]	0.772142	1.7078	8.74201	17.3593
crovir-transcript-14046	EPY83534.1 transportin 2 isoform 4-like protein [Camelus ferus]	0.771718	1.7073	1.86607	5.41931
crovir-transcript-12365	XP_007435398.2 LOW QUALITY PROTEIN: uncharacterized protein LOC103064536, partial [Python bivittatus]	0.770357	1.70569	9.53582	20.6201
crovir-transcript-7390	XP_026526869.1 RNA-binding protein 25 isoform X1 [Notechis scutatus]	0.770166	1.70547	12.5432	24.0896
crovir-transcript-6590	XP_015671032.1 zinc finger protein 217 [Protobothrops mucrosquamatus]	0.768053	1.70297	3.74411	11.5143
crovir-transcript-4204	XP_015678093.1 2-methoxy-6-polyprenyl-1,4-benzoquinol methylase, mitochondrial [Protobothrops mucrosquamatus]	0.767979	1.70288	12.2143	27.706
crovir-transcript-15718	XP_015668175.1 angiogenic factor with G patch and FHA domains 1 [Protobothrops mucrosquamatus]	0.767667	1.70251	7.41564	16.9638
crovir-transcript-7253	XP_015671625.1 sec1 family domain-containing protein 1 isoform X1 [Protobothrops mucrosquamatus]	0.767385	1.70218	43.1739	75.9206
crovir-transcript-8792	XP_015674730.1 lysosomal-associated transmembrane protein 4A [Protobothrops mucrosquamatus]	0.766541	1.70119	86.4716	150.266
crovir-transcript-16063	XP_015744251.2 protein NLRC5 [Python bivittatus]	0.76625	1.70084	1.58028	5.76051
crovir-transcript-8562	XP_015676186.1 cell division cycle 5-like protein [Protobothrops mucrosquamatus]	0.765976	1.70052	29.9572	55.0348
crovir-transcript-462	XP_029143091.1 tuberin [Protobothrops mucrosquamatus]	0.76406	1.69826	8.59605	17.1841
crovir-transcript-11706	AEJ31965.1 cysteine-rich with EGF-like domain [Crotalus adamanteus]	0.764059	1.69826	86.6016	150.053
crovir-transcript-2159	XP_015678596.1 acyl-CoA dehydrogenase family member 11 [Protobothrops mucrosquamatus]	0.763249	1.69731	8.96234	18.6867
crovir-transcript-14295	XP_015673004.1 fatty acid synthase [Protobothrops mucrosquamatus]	0.763012	1.69703	24.2079	40.829
crovir-transcript-10632	XP_029139522.1 autophagy-related protein 16-1 [Protobothrops mucrosquamatus]	0.763008	1.69703	23.0502	42.9381
crovir-transcript-15878	XP_028604408.1 signal peptidase complex catalytic subunit SEC11C isoform X3 [Podarcis muralis]	0.761747	1.69554	415.783	630.257
crovir-transcript-5741	XP_015676871.1 RNA-binding region-containing protein 3 [Protobothrops mucrosquamatus]	0.761496	1.69525	1.64358	8.07768
crovir-transcript-17460	XP_029142443.1 gamma-secretase-activating protein [Protobothrops mucrosquamatus]	0.761409	1.69515	75.9624	141.575
crovir-transcript-14093	XP_015678265.2 forkhead box protein K2 [Protobothrops mucrosquamatus]	0.761305	1.69502	6.51965	14.0964
crovir-transcript-14276	XP_015678574.1 ankyrin repeat domain-containing protein 40 [Protobothrops mucrosquamatus]	0.759575	1.69299	0.279243	2.70914
crovir-transcript-9999	ETE64508.1 Derlin-2, partial [Ophiophagus hannah]	0.75856	1.6918	19.328	36.8255
crovir-transcript-10219	XP_026528564.1 hypoxia-inducible factor 1-alpha inhibitor [Notechis scutatus]	0.757855	1.69097	9.98801	24.2252
crovir-transcript-8605	XP_015667764.1 aftiphilin isoform X1 [Protobothrops mucrosquamatus]	0.756991	1.68996	80.829	134.572
crovir-transcript-4115	XP_015683980.1 protein DGCR6 [Protobothrops mucrosquamatus]	0.756988	1.68996	19.2992	45.6358
crovir-transcript-3286	XP_015674717.2 UDP-glucose:glycoprotein glucosyltransferase 2 [Protobothrops mucrosquamatus]	0.75668	1.6896	19.7481	36.0965
crovir-transcript-6503	XP_020644887.1 DNA topoisomerase 1 isoform X2 [Pogona vitticeps]	0.755889	1.68867	13.734	25.8599
crovir-transcript-4948	XP_007435155.1 protein LYRIC [Python bivittatus]	0.755045	1.68768	144.762	239.433
crovir-transcript-2035	XP_015274075.1 PREDICTED: heterogeneous nuclear ribonucleoproteins A2/B1 isoform X3 [Gekko japonicus]	0.754404	1.68693	100.204	162.288
crovir-transcript-SVSP_1	AUS82488.1 serine endopeptidase [Crotalus atrox]	0.75365	1.68605	1617.64	2462.67
crovir-transcript-4935	XP_015668914.1 vacuolar protein sorting-associated protein 13B [Protobothrops mucrosquamatus]	0.752108	1.68425	4.89596	9.95625
crovir-transcript-11384	XP_015667387.1 protein CASC4 [Protobothrops mucrosquamatus]	0.750719	1.68263	24.1978	49.5739
crovir-transcript-13858	XP_029141972.1 calnexin isoform X2 [Protobothrops mucrosquamatus]	0.747918	1.67937	254.036	396.887
crovir-transcript-16651	XP_015675465.1 protein FAM163B [Protobothrops mucrosquamatus]	0.746548	1.67777	6.13797	16.7557
crovir-transcript-9990	XP_015679790.2 LOW QUALITY PROTEIN: zinc finger ZZ-type and EF-hand domain-containing protein 1 [Protobothrops mucrosquamatus]	0.746006	1.67714	7.62823	13.8984
crovir-transcript-15707	XP_015675626.1 soluble lamin-associated protein of 75 kDa [Protobothrops mucrosquamatus]	0.745541	1.6766	1.62789	6.38265
crovir-transcript-1932	XP_015667051.1 sperm-associated antigen 6 [Protobothrops mucrosquamatus]	0.74551	1.67657	127.537	206.535
crovir-transcript-3271	XP_015670125.1 unconventional myosin-Id [Protobothrops mucrosquamatus]	0.744151	1.67499	5.02093	27.5606
crovir-transcript-12073	ETE69726.1 Peroxisomal membrane protein PMP34, partial [Ophiophagus hannah]	0.743039	1.6737	71.4979	122.326
crovir-transcript-11886	XP_026523506.1 zinc finger C3H1 domain-containing protein [Notechis scutatus]	0.742949	1.67359	3.31239	7.59276
crovir-transcript-6426	ETE61956.1 Endoplasmic reticulum-Golgi intermediate compartment protein 3 [Ophiophagus hannah]	0.742881	1.67351	21.372	41.3619
crovir-transcript-918	XP_026531907.1 protein 4.1 isoform X1 [Notechis scutatus]	0.742192	1.67272	2.0857	10.1174
crovir-transcript-7343	XP_015670015.1 abscission/NoCut checkpoint regulator isoform X1 [Protobothrops mucrosquamatus]	0.741819	1.67228	23.6818	48.2218
crovir-transcript-15528	XP_013926405.1 PREDICTED: serine palmitoyltransferase 1 [Thamnophis sirtalis]	0.741604	1.67203	11.4748	27.1722
crovir-transcript-9446	XP_015671979.1 CCAAT/enhancer-binding protein zeta isoform X2 [Protobothrops mucrosquamatus]	0.740737	1.67103	19.5513	35.9839
crovir-transcript-1870	XP_026579234.1 GATA zinc finger domain-containing protein 1 [Pseudonaja textilis]	0.740655	1.67093	13.5548	29.0807
crovir-transcript-8167	ETE65246.1 Methylmalonic aciduria and homocystinuria type D-like, mitochondrial, partial [Ophiophagus hannah]	0.740531	1.67079	27.5161	52.7479
crovir-transcript-10564	XP_015669279.1 peroxisome proliferator-activated receptor gamma coactivator-related protein 1 [Protobothrops mucrosquamatus]	0.740037	1.67022	16.6572	30.4951
crovir-transcript-2381	XP_015687949.1 integrator complex subunit 6-like isoform X2 [Protobothrops mucrosquamatus]	0.739995	1.67017	5.44598	16.4321
crovir-transcript-6878	XP_026554594.1 erlin-1-like [Pseudonaja textilis]	0.739966	1.67014	51.1853	90.4666
crovir-transcript-6971	XP_013928431.1 PREDICTED: E3 ubiquitin-protein ligase pellino homolog 2 [Thamnophis sirtalis]	0.739019	1.66904	1.38937	3.94624
crovir-transcript-11912	XP_007422328.1 protein phosphatase 1 regulatory subunit 12A isoform X4 [Python bivittatus]	0.738647	1.66861	4.34466	10.0335
crovir-transcript-9766	XP_026551742.1 son of sevenless homolog 1 [Pseudonaja textilis]	0.738398	1.66832	2.22859	5.85235
crovir-transcript-9821	EMP26073.1 Translation initiation factor IF-2 [Chelonia mydas]	0.737872	1.66771	16.1141	29.1959
crovir-transcript-5344	XP_015666328.1 translocon-associated protein subunit alpha isoform X1 [Protobothrops mucrosquamatus]	0.737673	1.66748	391.843	598.809
crovir-transcript-8773	XP_015667947.1 E3 ubiquitin-protein ligase Mdm2 isoform X2 [Protobothrops mucrosquamatus]	0.737209	1.66695	12.9509	26.1763
crovir-transcript-13459	XP_013919504.1 PREDICTED: protein transport protein Sec61 subunit alpha isoform 1 [Thamnophis sirtalis]	0.735674	1.66518	455.222	677.489
crovir-transcript-15549	XP_025021783.1 casein kinase I isoform X2 [Python bivittatus]	0.735267	1.66471	9.06465	18.4564
crovir-transcript-11195	XP_015672832.1 AP-4 complex subunit epsilon-1 [Protobothrops mucrosquamatus]	0.73465	1.66399	13.9904	29.1872
crovir-transcript-4556	XP_015686441.1 vacuolar protein sorting-associated protein 37A [Protobothrops mucrosquamatus]	0.734421	1.66373	11.039	23.9074
crovir-transcript-6391	XP_015673790.2 leucine-rich repeat-containing G-protein coupled receptor 6 [Protobothrops mucrosquamatus]	0.734301	1.66359	4.4908	11.4654
crovir-transcript-12244	XP_015671161.1 plakophilin-2 [Protobothrops mucrosquamatus]	0.733459	1.66262	17.0968	33.0605
crovir-transcript-5027	VCX30430.1 unnamed protein product [Gulo gulo]	0.733418	1.66257	6.7884	15.3094
crovir-transcript-10410	XP_015673038.1 erythroid differentiation-related factor 1 [Protobothrops mucrosquamatus]	0.733293	1.66243	3.43588	8.9914
crovir-transcript-4515	ETE74124.1 putative helicase with zinc finger domain protein, partial [Ophiophagus hannah]	0.732743	1.6618	4.63272	10.0958
crovir-transcript-7507	ETE73627.1 Autophagy-related protein 13 [Ophiophagus hannah]	0.732442	1.66145	1.51422	7.29695
crovir-transcript-3990	XP_015680715.1 adrenodoxin [Protobothrops mucrosquamatus]	0.729914	1.65854	43.5448	79.4197
crovir-transcript-8574	XP_026529050.1 mesencephalic astrocyte-derived neurotrophic factor [Notechis scutatus]	0.729465	1.65802	488.165	804.528
crovir-transcript-15273	XP_015675920.1 fukutin isoform X1 [Protobothrops mucrosquamatus]	0.729404	1.65795	5.38144	13.6935
crovir-transcript-8044	XP_015677603.1 protein MON2 homolog isoform X1 [Protobothrops mucrosquamatus]	0.729184	1.6577	6.32897	15.0528
crovir-transcript-4675	XP_015672030.1 guanylate cyclase soluble subunit alpha-1 [Protobothrops mucrosquamatus]	0.728392	1.65679	9.3657	18.9797
crovir-transcript-SVMP_9	Q98UF9.3 RecName: Full=Zinc metalloproteinase-disintegrin-like HF3; AltName: Full=Snake venom metalloproteinase; Short=SVMP; Flags: Precursor	0.727417	1.65567	1529.44	2240.09
crovir-transcript-4588	XP_015687283.1 long-chain-fatty-acid--CoA ligase 1 [Protobothrops mucrosquamatus]	0.726158	1.65423	31.5444	54.3774
crovir-transcript-1009	XP_015675133.1 PITH domain-containing protein 1 [Protobothrops mucrosquamatus]	0.725456	1.65342	165.472	276.153
crovir-transcript-13954	XP_026543803.1 transcription elongation regulator 1 isoform X2 [Notechis scutatus]	0.724901	1.65279	10.0058	19.7423
crovir-transcript-15692	XP_029140446.1 coiled-coil domain-containing protein 125 [Protobothrops mucrosquamatus]	0.724529	1.65236	7.31723	15.6302
crovir-transcript-15548	XP_015677599.1 synphilin-1 [Protobothrops mucrosquamatus]	0.72449	1.65232	4.52369	11.4724
crovir-transcript-1834	XP_026527953.1 WW domain-containing adapter protein with coiled-coil isoform X1 [Notechis scutatus]	0.723353	1.65101	27.4224	48.3844
crovir-transcript-10347	XP_015678178.1 nucleolar complex protein 3 homolog [Protobothrops mucrosquamatus]	0.723032	1.65065	8.72588	19.5396
crovir-transcript-2243	XP_029140630.1 ski oncogene [Protobothrops mucrosquamatus]	0.723013	1.65063	3.0303	12.3786
crovir-transcript-5158	XP_029141036.1 NPC intracellular cholesterol transporter 1 isoform X1 [Protobothrops mucrosquamatus]	0.722521	1.65006	27.3759	46.8865
crovir-transcript-6895	XP_015665462.1 solute carrier family 35 member E1 [Protobothrops mucrosquamatus]	0.722389	1.64991	4.16717	11.7031
crovir-transcript-10543	XP_015675251.1 transmembrane protein 180 [Protobothrops mucrosquamatus]	0.721619	1.64903	42.9401	73.3302
crovir-transcript-15044	XP_015673565.1 solute carrier family 22 member 15 [Protobothrops mucrosquamatus]	0.721541	1.64894	8.90658	20.1193
crovir-transcript-9783	XP_015669174.1 endoplasmic reticulum lectin 1 [Protobothrops mucrosquamatus]	0.720844	1.64815	119.989	196.655
crovir-transcript-10790	XP_015677361.1 procollagen C-endopeptidase enhancer 2 [Protobothrops mucrosquamatus]	0.720184	1.64739	0	3.28151
crovir-transcript-8367	XP_026552723.1 protein FAM171B [Pseudonaja textilis]	0.720098	1.64729	16.8804	30.4833
crovir-transcript-2352	XP_015673634.1 coiled-coil domain-containing protein 127 [Protobothrops mucrosquamatus]	0.71987	1.64703	8.68318	23.2774
crovir-transcript-8560	XP_013915250.1 PREDICTED: succinyl-CoA ligase [ADP-forming] subunit beta, mitochondrial [Thamnophis sirtalis]	0.719793	1.64695	24.6748	44.9159
crovir-transcript-8486	XP_026563556.1 cyclin-Y-like protein 1 [Pseudonaja textilis]	0.717597	1.64444	78.3652	127.58
crovir-transcript-7523	XP_015674139.1 oxysterols receptor LXR-alpha [Protobothrops mucrosquamatus]	0.716665	1.64338	11.4475	23.5899
crovir-transcript-6884	XP_015665452.1 protein FAM32A [Protobothrops mucrosquamatus]	0.716318	1.64298	74.8865	132.614
crovir-transcript-15071	XP_015667606.1 V-type proton ATPase catalytic subunit A [Protobothrops mucrosquamatus]	0.716039	1.64267	34.8057	59.0804
crovir-transcript-1435	XP_015681610.1 endoplasmic reticulum chaperone BiP [Protobothrops mucrosquamatus]	0.715773	1.64236	3493.12	4985.88
crovir-transcript-9369	XP_015680397.1 polypeptide N-acetylgalactosaminyltransferase 2 [Protobothrops mucrosquamatus]	0.715259	1.64178	12.8305	27.8438
crovir-transcript-2316	XP_015676618.1 exocyst complex component 3 [Protobothrops mucrosquamatus]	0.715197	1.64171	18.2123	38.3981
crovir-transcript-5775	XP_015680410.1 deoxynucleotidyltransferase terminal-interacting protein 2 isoform X1 [Protobothrops mucrosquamatus]	0.714791	1.64125	14.5772	29.138
crovir-transcript-15646	XP_015679964.1 lysM and putative peptidoglycan-binding domain-containing protein 3 [Protobothrops mucrosquamatus]	0.714422	1.64083	30.5946	53.8406
crovir-transcript-4966	XP_015677351.1 epithelial splicing regulatory protein 1 [Protobothrops mucrosquamatus]	0.713809	1.64013	23.2128	41.738
crovir-transcript-6024	XP_015666391.1 nardilysin [Protobothrops mucrosquamatus]	0.713641	1.63994	12.8661	25.0127
crovir-transcript-13226	XP_015677471.1 pantothenate kinase 3 [Protobothrops mucrosquamatus]	0.713052	1.63927	4.07035	10.0347
crovir-transcript-10640	XP_015669200.1 GRB10-interacting GYF protein 2 [Protobothrops mucrosquamatus]	0.713052	1.63927	5.19844	12.8158
crovir-transcript-8767	XP_026551092.1 neuroblastoma-amplified sequence [Pseudonaja textilis]	0.712074	1.63816	6.11056	13.2318
crovir-transcript-7982	XP_015684937.1 formin-binding protein 4 [Protobothrops mucrosquamatus]	0.712074	1.63816	7.0895	15.3516
crovir-transcript-15689	XP_015674042.1 zinc finger FYVE domain-containing protein 16 [Protobothrops mucrosquamatus]	0.711967	1.63804	4.93369	10.3131
crovir-transcript-15845	XP_015672432.1 nipped-B-like protein [Protobothrops mucrosquamatus]	0.711741	1.63778	4.48184	9.06369
crovir-transcript-3707	XP_029140605.1 nucleolar pre-ribosomal-associated protein 1 [Protobothrops mucrosquamatus]	0.711179	1.63714	6.00797	11.4752
crovir-transcript-15883	XP_015669285.1 phospholipid-transporting ATPase IC [Protobothrops mucrosquamatus]	0.710842	1.63676	3.38026	12.3518
crovir-transcript-1868	XP_015666120.1 peroxisome biogenesis factor 1 [Protobothrops mucrosquamatus]	0.710715	1.63662	5.96014	13.3643
crovir-transcript-9412	XP_015688038.1 dimethyladenosine transferase 2, mitochondrial [Protobothrops mucrosquamatus]	0.709919	1.63571	1.63328	7.08882
crovir-transcript-13465	XP_015671814.1 sarcolemmal membrane-associated protein [Protobothrops mucrosquamatus]	0.709876	1.63566	7.06669	15.405
crovir-transcript-5163	XP_029140787.1 LOW QUALITY PROTEIN: laminin subunit alpha-3 [Protobothrops mucrosquamatus]	0.70939	1.63511	0.419491	2.24909
crovir-transcript-10479	XP_015671302.1 attractin-like protein 1 [Protobothrops mucrosquamatus]	0.70939	1.63511	0.584824	3.13553
crovir-transcript-7837	XP_015677368.1 PHD and RING finger domain-containing protein 1 [Protobothrops mucrosquamatus]	0.709378	1.6351	6.666	13.1123
crovir-transcript-4656	XP_015674302.2 transmembrane anterior posterior transformation protein 1 homolog [Protobothrops mucrosquamatus]	0.708932	1.63459	6.33587	14.3378
crovir-transcript-10778	XP_013912896.1 PREDICTED: RING-box protein 2 [Thamnophis sirtalis]	0.708136	1.63369	57.0805	97.4286
crovir-transcript-2449	XP_015686974.1 ankyrin repeat domain-containing protein 17 [Protobothrops mucrosquamatus]	0.70637	1.63169	6.88489	12.995
crovir-transcript-14834	XP_015670611.1 deoxyribonuclease-1-like 1 [Protobothrops mucrosquamatus]	0.705174	1.63034	6.06113	13.681
crovir-transcript-8015	XP_015679922.1 protein Churchill [Protobothrops mucrosquamatus]	0.703452	1.6284	5.71001	12.74
crovir-transcript-14431	XP_015678386.1 inositol polyphosphate 1-phosphatase [Protobothrops mucrosquamatus]	0.7028	1.62766	2.04936	9.67956
crovir-transcript-13422	XP_029141496.1 rabenosyn-5 [Protobothrops mucrosquamatus]	0.702031	1.62679	4.52518	9.98869
crovir-transcript-8812	XP_015671639.1 cleavage and polyadenylation specificity factor subunit 3 [Protobothrops mucrosquamatus]	0.701619	1.62633	23.8561	45.9972
crovir-transcript-10650	XP_015674369.1 serine/threonine-protein phosphatase 2A regulatory subunit B'' subunit alpha isoform X1 [Protobothrops mucrosquamatus]	0.700743	1.62534	7.39771	14.4657
crovir-transcript-17262	XP_015684711.1 tsukushin [Protobothrops mucrosquamatus]	0.700103	1.62462	51.6595	97.923
crovir-transcript-3906	XP_026564626.1 spartin isoform X1 [Pseudonaja textilis]	0.699819	1.6243	19.4206	36.1125
crovir-transcript-6783	XP_015665514.1 AP-3 complex subunit delta-1 [Protobothrops mucrosquamatus]	0.699416	1.62385	18.8587	32.9687
crovir-transcript-10237	ETE67481.1 Cell division cycle and apoptosis regulator protein 1, partial [Ophiophagus hannah]	0.696497	1.62057	13.6797	25.0298
crovir-transcript-15006	XP_026544587.1 dynamin-2 isoform X2 [Notechis scutatus]	0.696058	1.62007	24.558	41.5005
crovir-transcript-5467	XP_007424448.2 cleft lip and palate transmembrane protein 1-like protein [Python bivittatus]	0.695883	1.61988	75.549	118.823
crovir-transcript-15011	XP_029139897.1 acetolactate synthase-like protein [Protobothrops mucrosquamatus]	0.695744	1.61972	6.28894	21.8543
crovir-transcript-8928	XP_013909064.1 PREDICTED: protein dopey-1 isoform X3 [Thamnophis sirtalis]	0.695077	1.61897	4.26521	8.86963
crovir-transcript-7091	XP_013929007.1 PREDICTED: tectonin beta-propeller repeat-containing protein 2 [Thamnophis sirtalis]	0.694645	1.61849	2.51292	6.24461
crovir-transcript-13926	XP_015670749.1 NEDD4 family-interacting protein 1 [Protobothrops mucrosquamatus]	0.692004	1.61553	168.137	268.293
crovir-transcript-15699	XP_029140728.1 DNA polymerase kappa [Protobothrops mucrosquamatus]	0.69192	1.61543	1.41224	5.64875
crovir-transcript-13563	XP_026532910.1 IQ motif and SEC7 domain-containing protein 1 isoform X2 [Notechis scutatus]	0.691419	1.61487	0.539319	3.44232
crovir-transcript-1076	ETE63794.1 Protein kinase C zeta type [Ophiophagus hannah]	0.691419	1.61487	1.72845	11.0322
crovir-transcript-9610	XP_015676866.1 rab3 GTPase-activating protein non-catalytic subunit [Protobothrops mucrosquamatus]	0.689744	1.613	8.30425	16.5427
crovir-transcript-10280	XP_026537009.1 calcium uniporter protein, mitochondrial isoform X2 [Notechis scutatus]	0.689463	1.61268	6.77165	15.8959
crovir-transcript-2442	XP_015686969.1 prostate androgen-regulated mucin-like protein 1 [Protobothrops mucrosquamatus]	0.689268	1.61247	32.8047	57.0963
crovir-transcript-6955	XP_015678304.1 galectin-3 [Protobothrops mucrosquamatus]	0.688785	1.61193	113.264	181.166
crovir-transcript-13532	XP_015671821.1 protein DENND6A [Protobothrops mucrosquamatus]	0.688533	1.61164	2.94926	8.09444
crovir-transcript-11750	XP_015678348.1 alpha-aminoadipic semialdehyde synthase, mitochondrial [Protobothrops mucrosquamatus]	0.687221	1.61018	3.67052	8.48336
crovir-transcript-10853	XP_015670882.1 cyclin-L1 [Protobothrops mucrosquamatus]	0.685652	1.60843	34.2146	61.3897
crovir-transcript-7326	XP_029140005.1 striatin-3 isoform X3 [Protobothrops mucrosquamatus]	0.68452	1.60717	13.9934	26.1662
crovir-transcript-10367	ETE73752.1 E3 ubiquitin-protein ligase MARCH5, partial [Ophiophagus hannah]	0.681667	1.60399	4.32615	11.2999
crovir-transcript-1654	XP_029139183.1 LOW QUALITY PROTEIN: adenylate cyclase type 9 [Protobothrops mucrosquamatus]	0.680988	1.60324	18.0078	33.3121
crovir-transcript-4840	XP_015667201.1 protein MTSS 1 isoform X3 [Protobothrops mucrosquamatus]	0.679789	1.60191	6.45099	13.6639
crovir-transcript-5349	XP_015666330.1 ras-responsive element-binding protein 1 [Protobothrops mucrosquamatus]	0.679639	1.60174	1.82855	5.71885
crovir-transcript-13692	XP_007425865.1 ubiquitin carboxyl-terminal hydrolase 4 [Python bivittatus]	0.67877	1.60077	17.5895	32.4032
crovir-transcript-5346	XP_015666325.1 desmoplakin [Protobothrops mucrosquamatus]	0.677796	1.59969	16.0232	26.4729
crovir-transcript-8179	XP_015667932.1 alpha-1,6-mannosylglycoprotein 6-beta-N-acetylglucosaminyltransferase A [Protobothrops mucrosquamatus]	0.677363	1.59921	9.52039	19.0979
crovir-transcript-15155	XP_013917917.1 PREDICTED: DNA-directed RNA polymerase II subunit RPB2 [Thamnophis sirtalis]	0.677363	1.59921	11.2543	22.5762
crovir-transcript-1879	XP_026542208.1 claudin-12 isoform X1 [Notechis scutatus]	0.676558	1.59832	2.12663	13.438
crovir-transcript-15602	XP_015678322.1 E3 ubiquitin-protein ligase Praja-2 [Protobothrops mucrosquamatus]	0.675725	1.5974	17.4063	33.3298
crovir-transcript-1809	XP_008110539.1 PREDICTED: cullin-2 isoform X1 [Anolis carolinensis]	0.674757	1.59633	22.827	50.4646
crovir-transcript-12743	XP_015683700.1 cell adhesion molecule-related/down-regulated by oncogenes [Protobothrops mucrosquamatus]	0.672526	1.59386	1.00566	4.65365
crovir-transcript-2314	ETE61643.1 Programmed cell death protein 6 [Ophiophagus hannah]	0.672473	1.5938	22.8048	39.4475
crovir-transcript-6361	XP_015684713.1 AP-4 complex subunit beta-1 [Protobothrops mucrosquamatus]	0.671309	1.59252	3.82044	10.3635
crovir-transcript-9934	XP_015670299.1 general transcription factor 3C polypeptide 2 [Protobothrops mucrosquamatus]	0.671157	1.59235	8.25569	16.583
crovir-transcript-5523	XP_029139212.1 ankyrin repeat and KH domain-containing protein 1 [Protobothrops mucrosquamatus]	0.671025	1.5922	15.4092	25.269
crovir-transcript-13529	XP_007192365.1 ADP-ribosylation factor 4 isoform X2 [Balaenoptera acutorostrata scammoni]	0.670406	1.59152	186.762	287.241
crovir-transcript-8787	XP_015681702.1 riboflavin transporter 2-like [Protobothrops mucrosquamatus]	0.670312	1.59142	12.4402	27.1349
crovir-transcript-7719	XP_015674750.1 pleckstrin homology domain-containing family A member 7 [Protobothrops mucrosquamatus]	0.669962	1.59103	3.84968	8.09947
crovir-transcript-8301	XP_015676015.1 neurabin-1 isoform X1 [Protobothrops mucrosquamatus]	0.66982	1.59087	13.7022	24.1429
crovir-transcript-10703	XP_015679733.1 serine/threonine-protein kinase PAK 2 [Protobothrops mucrosquamatus]	0.667524	1.58834	19.0948	32.6993
crovir-transcript-7793	XP_015679252.1 importin-7 [Protobothrops mucrosquamatus]	0.66741	1.58822	12.0981	23.7345
crovir-transcript-14362	ETE74013.1 5-azacytidine-induced protein 1 [Ophiophagus hannah]	0.66665	1.58738	8.91402	18.0644
crovir-transcript-5940	XP_026574319.1 putative tyrosine-protein phosphatase auxilin [Pseudonaja textilis]	0.665518	1.58614	3.62001	9.78134
crovir-transcript-4485	XP_015677043.1 ELMO domain-containing protein 2 [Protobothrops mucrosquamatus]	0.665518	1.58614	3.70359	10.0072
crovir-transcript-16696	XP_015672600.1 protein FAM83H [Protobothrops mucrosquamatus]	0.664805	1.58535	3.14768	7.50891
crovir-transcript-7644	XP_015678417.1 dnaJ homolog subfamily C member 24 [Protobothrops mucrosquamatus]	0.664805	1.58535	8.55514	20.4086
crovir-transcript-13734	XP_015679983.1 transmembrane emp24 domain-containing protein 9 [Protobothrops mucrosquamatus]	0.664743	1.58529	349.363	499.35
crovir-transcript-8570	XP_015667781.1 CD2-associated protein [Protobothrops mucrosquamatus]	0.664089	1.58457	19.5036	33.0009
crovir-transcript-8625	XP_013921389.1 PREDICTED: double-stranded RNA-specific editase 1 isoform X1 [Thamnophis sirtalis]	0.660767	1.58092	2.14372	7.93599
crovir-transcript-6555	XP_007425161.1 protein kinase C-binding protein 1 isoform X1 [Python bivittatus]	0.659273	1.57929	9.90464	21.0391
crovir-transcript-1205	XP_015674253.2 hemojuvelin [Protobothrops mucrosquamatus]	0.659017	1.57901	0.296369	2.68613
crovir-transcript-2599	XP_026525639.1 V-type proton ATPase 116 kDa subunit a isoform X2 [Notechis scutatus]	0.658412	1.57834	26.6356	43.7539
crovir-transcript-9808	XP_026532523.1 peroxisome biogenesis factor 13 isoform X2 [Notechis scutatus]	0.656249	1.57598	11.3449	22.6888
crovir-transcript-15874	XP_015675280.1 protein ERGIC-53 [Protobothrops mucrosquamatus]	0.654453	1.57402	322.044	460.835
crovir-transcript-7549	XP_015673885.1 ETS homologous factor isoform X1 [Protobothrops mucrosquamatus]	0.653266	1.57272	102.368	165.495
crovir-transcript-13595	XP_015677821.1 inositol-pentakisphosphate 2-kinase [Protobothrops mucrosquamatus]	0.652395	1.57178	2.36619	6.72756
crovir-transcript-11898	XP_015675156.1 calcyphosin-2 [Protobothrops mucrosquamatus]	0.651995	1.57134	2.28477	10.4269
crovir-transcript-11833	XP_026523595.1 ubiquitin carboxyl-terminal hydrolase 15 isoform X1 [Notechis scutatus]	0.651664	1.57098	2.13324	7.48875
crovir-transcript-3819	XP_015671376.1 CD166 antigen isoform X1 [Protobothrops mucrosquamatus]	0.651116	1.57038	43.9969	69.4916
crovir-transcript-9330	XP_026560868.1 cation-independent mannose-6-phosphate receptor [Pseudonaja textilis]	0.650243	1.56943	12.3614	20.649
crovir-transcript-320	XP_015676260.1 class A basic helix-loop-helix protein 15 [Protobothrops mucrosquamatus]	0.648962	1.56804	122.391	219.245
crovir-transcript-9506	ETE70468.1 Tight junction-associated protein 1, partial [Ophiophagus hannah]	0.648331	1.56735	7.98544	14.8447
crovir-transcript-7527	XP_013920417.1 PREDICTED: tetratricopeptide repeat protein 17 isoform X2 [Thamnophis sirtalis]	0.648033	1.56703	9.81421	18.1788
crovir-transcript-2197	XP_015678220.1 programmed cell death 6-interacting protein isoform X2 [Protobothrops mucrosquamatus]	0.647432	1.56638	20.1718	34.9999
crovir-transcript-14433	GCF51487.1 hypothetical protein parPi_0012808 [Paroedura picta]	0.647208	1.56613	52.4373	81.3864
crovir-transcript-6424	XP_015671059.1 ubiquinol-cytochrome-c reductase complex assembly factor 1 isoform X2 [Protobothrops mucrosquamatus]	0.64555	1.56434	16.8963	30.1964
crovir-transcript-11740	XP_026569888.1 neural Wiskott-Aldrich syndrome protein isoform X1 [Pseudonaja textilis]	0.644474	1.56317	37.6652	59.7295
crovir-transcript-10369	XP_015666309.1 TATA-binding protein-associated factor 172 [Protobothrops mucrosquamatus]	0.643685	1.56231	3.15645	6.83158
crovir-transcript-6357	XP_013909530.1 PREDICTED: round spermatid basic protein 1 [Thamnophis sirtalis]	0.643051	1.56163	2.65967	8.11448
crovir-transcript-5306	XP_007431808.1 ran-binding protein 9 [Python bivittatus]	0.642535	1.56107	13.3294	25.3574
crovir-transcript-14351	BAN82082.1 hypothetical protein [Protobothrops flavoviridis]	0.64182	1.5603	42.1031	66.2672
crovir-transcript-8841	XP_015678783.1 trafficking protein particle complex subunit 12 [Protobothrops mucrosquamatus]	0.641721	1.56019	18.6094	33.4218
crovir-transcript-8319	XP_015670460.1 alkyldihydroxyacetonephosphate synthase, peroxisomal [Protobothrops mucrosquamatus]	0.639978	1.55831	17.768	30.9556
crovir-transcript-9227	XP_015670792.1 peroxisomal biogenesis factor 3 [Protobothrops mucrosquamatus]	0.639412	1.55769	69.5622	109.145
crovir-transcript-12088	XP_015672202.1 cyclic AMP-dependent transcription factor ATF-4 [Protobothrops mucrosquamatus]	0.639223	1.55749	436.014	629.655
crovir-transcript-4372	XP_015683755.1 dnaJ homolog subfamily B member 14 [Protobothrops mucrosquamatus]	0.638594	1.55681	26.1794	43.5772
crovir-transcript-15527	XP_015677935.1 tyrosine-protein kinase transmembrane receptor ROR2 [Protobothrops mucrosquamatus]	0.638028	1.5562	0.202417	1.80876
crovir-transcript-9551	XP_015673972.1 zinc finger protein 318 [Protobothrops mucrosquamatus]	0.638028	1.5562	0.464272	4.14864
crovir-transcript-14836	XP_015670588.1 V-type proton ATPase subunit S1 [Protobothrops mucrosquamatus]	0.63761	1.55575	34.1221	57.03
crovir-transcript-5503	XP_015668008.1 protein transport protein Sec23B [Protobothrops mucrosquamatus]	0.637254	1.55537	46.241	72.2086
crovir-transcript-10305	XP_029139432.1 bifunctional 3'-phosphoadenosine 5'-phosphosulfate synthase 2 [Protobothrops mucrosquamatus]	0.636292	1.55433	17.664	29.9767
crovir-transcript-6031	XP_026562855.1 oxysterol-binding protein-related protein 9 isoform X1 [Pseudonaja textilis]	0.635194	1.55315	7.68127	17.1338
crovir-transcript-8760	XP_003215431.1 PREDICTED: 14-3-3 protein theta [Anolis carolinensis]	0.634999	1.55294	638.735	894.173
crovir-transcript-2798	XP_029139644.1 RING finger protein 112 [Protobothrops mucrosquamatus]	0.634767	1.55269	34.8404	55.4321
crovir-transcript-11982	XP_015674923.1 apoptotic protease-activating factor 1 [Protobothrops mucrosquamatus]	0.634693	1.55261	6.5337	13.3151
crovir-transcript-14841	XP_003215764.1 PREDICTED: protein FAM50A [Anolis carolinensis]	0.634435	1.55233	16.1533	33.735
crovir-transcript-2454	XP_015686952.1 protein O-mannose kinase [Protobothrops mucrosquamatus]	0.632983	1.55077	13.0717	26.0526
crovir-transcript-3998	XP_015668453.1 protein NPAT [Protobothrops mucrosquamatus]	0.632613	1.55037	4.97567	9.57898
crovir-transcript-9724	XP_015666762.1 inactive tyrosine-protein kinase 7 [Protobothrops mucrosquamatus]	0.632148	1.54987	12.7581	22.5381
crovir-transcript-2684	XP_015665686.1 ATP-dependent RNA helicase DDX42 [Protobothrops mucrosquamatus]	0.631964	1.54967	10.6257	20.3462
crovir-transcript-15722	XP_015668180.1 tubulin-specific chaperone A [Protobothrops mucrosquamatus]	0.63134	1.549	40.5232	81.2156
crovir-transcript-16373	GCF52660.1 hypothetical protein parPi_0014278 [Paroedura picta]	0.630959	1.54859	51.0247	86.0234
crovir-transcript-8034	XP_026563688.1 tensin-1 isoform X5 [Pseudonaja textilis]	0.630942	1.54858	2.74222	6.02096
crovir-transcript-11897	XP_015675162.1 KRR1 small subunit processome component homolog [Protobothrops mucrosquamatus]	0.630771	1.54839	4.99783	11.1145
crovir-transcript-8904	XP_015680807.1 protein FAM135A [Protobothrops mucrosquamatus]	0.629721	1.54727	4.09794	8.2617
crovir-transcript-SVSP_8	AUS82540.1 serine endopeptidase [Crotalus scutulatus]	0.629175	1.54668	5530.62	7488.07
crovir-transcript-10307	XP_015668749.1 ATPase family AAA domain-containing protein 1 [Protobothrops mucrosquamatus]	0.628751	1.54623	6.96695	14.7711
crovir-transcript-10420	ETE60437.1 Ornithine aminotransferase, mitochondrial [Ophiophagus hannah]	0.628317	1.54576	90.1496	150.869
crovir-transcript-10540	XP_015675255.1 alpha-centractin isoform X2 [Protobothrops mucrosquamatus]	0.627698	1.5451	7.40174	14.5166
crovir-transcript-8380	XP_015679019.1 SEC14 domain and spectrin repeat-containing protein 1 [Protobothrops mucrosquamatus]	0.627632	1.54503	49.6463	78.3113
crovir-transcript-2438	XP_029143060.1 pentatricopeptide repeat domain-containing protein 3, mitochondrial [Protobothrops mucrosquamatus]	0.627402	1.54478	21.514	37.2327
crovir-transcript-9537	XP_015680793.1 equilibrative nucleoside transporter 1 [Protobothrops mucrosquamatus]	0.627199	1.54456	7.70043	16.6641
crovir-transcript-2355	XP_015673654.1 fumarate hydratase, mitochondrial [Protobothrops mucrosquamatus]	0.625989	1.54327	65.3012	102.472
crovir-transcript-9466	XP_015687072.1 protein ELYS [Protobothrops mucrosquamatus]	0.625474	1.54272	5.46526	10.2324
crovir-transcript-15751	XP_015667688.1 microtubule-associated serine/threonine-protein kinase 4 [Protobothrops mucrosquamatus]	0.625279	1.54251	1.69463	4.25997
crovir-transcript-PLA2_gIIE	APD70895.1 Phospholipase A2, group IIE [Crotalus atrox]	0.623895	1.54103	157.344	270.598
crovir-transcript-15892	XP_026529896.1 DBIRD complex subunit ZNF326 isoform X3 [Notechis scutatus]	0.623318	1.54041	20.947	42.0459
crovir-transcript-9817	XP_015686865.1 serine/threonine-protein phosphatase 4 regulatory subunit 3B [Protobothrops mucrosquamatus]	0.62277	1.53983	17.1096	28.8996
crovir-transcript-4375	ETE65093.1 Serine/threonine-protein phosphatase 2B catalytic subunit alpha isoform, partial [Ophiophagus hannah]	0.622023	1.53903	51.4645	80.3612
crovir-transcript-5960	XP_029139887.1 TM2 domain-containing protein 1 [Protobothrops mucrosquamatus]	0.620723	1.53765	10.0606	18.7749
crovir-transcript-15645	XP_015679963.1 centrin-3 [Protobothrops mucrosquamatus]	0.62063	1.53755	3.12143	13.9462
crovir-transcript-8799	XP_029140009.1 kinase D-interacting substrate of 220 kDa isoform X2 [Protobothrops mucrosquamatus]	0.62047	1.53738	5.78625	11.164
crovir-transcript-15865	XP_015672499.1 zinc finger RNA-binding protein [Protobothrops mucrosquamatus]	0.618886	1.53569	11.3177	20.174
crovir-transcript-12080	XP_015669071.1 protein FAM83F [Protobothrops mucrosquamatus]	0.618305	1.53507	15.3356	29.7103
crovir-transcript-13935	XP_015670750.1 E3 ubiquitin-protein ligase RNF14 [Protobothrops mucrosquamatus]	0.618111	1.53486	7.60747	16.5577
crovir-transcript-2464	XP_015686955.1 heparan-alpha-glucosaminide N-acetyltransferase [Protobothrops mucrosquamatus]	0.616838	1.53351	8.69823	19.4314
crovir-transcript-1844	XP_015666137.1 ATP-dependent zinc metalloprotease YME1L1 isoform X1 [Protobothrops mucrosquamatus]	0.616384	1.53303	90.3392	139.122
crovir-transcript-10934	XP_015669414.1 zinc finger matrin-type protein 3 [Protobothrops mucrosquamatus]	0.616158	1.53279	7.24252	16.4242
crovir-transcript-3363	XP_026522520.1 transmembrane and coiled-coil domain-containing protein 3 [Notechis scutatus]	0.616111	1.53274	4.48353	10.8336
crovir-transcript-10308	XP_026542546.1 phosphatidylinositol 3,4,5-trisphosphate 3-phosphatase and dual-specificity protein phosphatase PTEN [Notechis scutatus]	0.616111	1.53274	19.7398	47.6976
crovir-transcript-4972	XP_015687077.1 triple QxxK/R motif-containing protein [Protobothrops mucrosquamatus]	0.616111	1.53274	20.5564	49.6708
crovir-transcript-13521	XP_015682340.1 protein TASOR [Protobothrops mucrosquamatus]	0.615999	1.53262	6.55905	12.253
crovir-transcript-10091	OPJ78454.1 serine/arginine-rich splicing factor 1 [Patagioenas fasciata monilis]	0.615999	1.53262	21.2921	39.776
crovir-transcript-7351	XP_015671415.1 mitogen-activated protein kinase-binding protein 1 [Protobothrops mucrosquamatus]	0.615547	1.53214	0.463227	2.80882
crovir-transcript-4597	XP_015687297.1 CDKN2A-interacting protein [Protobothrops mucrosquamatus]	0.613972	1.53047	23.2042	39.0194
crovir-transcript-6948	KFO07134.1 Glia maturation factor beta, partial [Balearica regulorum gibbericeps]	0.613932	1.53042	15.8158	26.8655
crovir-transcript-6439	XP_007439558.1 RNA-binding protein 39 isoform X1 [Python bivittatus]	0.6114	1.52774	23.521	38.658
crovir-transcript-6025	XP_015666390.1 thioredoxin domain-containing protein 12 [Protobothrops mucrosquamatus]	0.610661	1.52696	218.861	321.129
crovir-transcript-5009	XP_015687552.1 fatty acid-binding protein 5 [Protobothrops mucrosquamatus]	0.609445	1.52567	86.028	138.585
crovir-transcript-2702	XP_015665681.1 transmembrane gamma-carboxyglutamic acid protein 2 [Protobothrops mucrosquamatus]	0.60925	1.52547	35.9547	58.5871
crovir-transcript-4925	XP_024059067.1 zinc finger protein 706 [Terrapene carolina triunguis]	0.608626	1.52481	55.0047	90.459
crovir-transcript-15035	XP_015668778.1 transmembrane protein 56-B-like [Protobothrops mucrosquamatus]	0.60847	1.52464	30.695	48.4217
crovir-transcript-2701	XP_015665684.1 LIM and SH3 domain protein 1 [Protobothrops mucrosquamatus]	0.607869	1.52401	61.4764	92.1228
crovir-transcript-10102	XP_015671946.1 adenosine kinase [Protobothrops mucrosquamatus]	0.607088	1.52318	39.9294	72.946
[truncated: 16,597 more rows]

[truncated: 3 more sheets: C.viridis_96HPM, C.tigris_24HPM, C.tigris_96HPM]
