# Supplementary material for: Distinct regulatory networks control toxin gene expression in elapid and viperid snakes
Source: BMC Genomics. 2024 Feb 16;25:186. doi: 10.1186/s12864-024-10090-y (PMC10874052; doi:10.1186/s12864-024-10090-y)
Supplement: Supplementary file 4 — Supplementary Material 4 [file 12864_2024_10090_MOESM4_ESM.xlsx]

## Sheet: P.textilis_96hpe
Supplemental Table 8. Gene Set Enrichment Analysis for milked and unmilked elapid and viperid venom glands.
NAME	GS<br> follow link to MSigDB	GS DETAILS	SIZE	ES	NES	NOM p-val	FDR q-val	FWER p-val	RANK AT MAX	LEADING EDGE
HALLMARK_UNFOLDED_PROTEIN_RESPONSE	HALLMARK_UNFOLDED_PROTEIN_RESPONSE	Details ...	100	0.344169	1.25058	0	1	0.5034	3764	tags=41%, list=28%, signal=56%
HALLMARK_UV_RESPONSE_DN	HALLMARK_UV_RESPONSE_DN	Details ...	134	0.335821	1.24798	0	1	1	3746	tags=45%, list=28%, signal=61%
HALLMARK_INFLAMMATORY_RESPONSE	HALLMARK_INFLAMMATORY_RESPONSE	Details ...	130	0.319093	1.23514	0	0.856676	1	3767	tags=35%, list=28%, signal=49%
HALLMARK_EPITHELIAL_MESENCHYMAL_TRANSITION	HALLMARK_EPITHELIAL_MESENCHYMAL_TRANSITION	Details ...	161	0.320499	1.23306	0	0.766643	1	3276	tags=37%, list=24%, signal=48%
HALLMARK_IL2_STAT5_SIGNALING	HALLMARK_IL2_STAT5_SIGNALING	Details ...	153	0.315114	1.22941	0	0.712686	1	2444	tags=24%, list=18%, signal=28%
HALLMARK_CHOLESTEROL_HOMEOSTASIS	HALLMARK_CHOLESTEROL_HOMEOSTASIS	Details ...	58	0.338115	1.22141	0	0.676616	1	3114	tags=40%, list=23%, signal=51%
HALLMARK_INTERFERON_GAMMA_RESPONSE	HALLMARK_INTERFERON_GAMMA_RESPONSE	Details ...	126	0.307583	1.21599	0	0.728154	1	3480	tags=32%, list=26%, signal=42%
HALLMARK_IL6_JAK_STAT3_SIGNALING	HALLMARK_IL6_JAK_STAT3_SIGNALING	Details ...	48	0.303987	1.19936	0	0.834198	1	3408	tags=38%, list=25%, signal=50%
HALLMARK_PI3K_AKT_MTOR_SIGNALING	HALLMARK_PI3K_AKT_MTOR_SIGNALING	Details ...	85	0.296185	1.17904	0	0.796755	1	3115	tags=31%, list=23%, signal=40%
HALLMARK_KRAS_SIGNALING_UP	HALLMARK_KRAS_SIGNALING_UP	Details ...	151	0.266431	1.14837	0	0.928769	1	4014	tags=38%, list=30%, signal=54%
HALLMARK_APOPTOSIS	HALLMARK_APOPTOSIS	Details ...	123	0.273262	1.1408	0	0.889446	1	4093	tags=40%, list=30%, signal=57%
HALLMARK_NOTCH_SIGNALING	HALLMARK_NOTCH_SIGNALING	Details ...	29	0.279294	1.14	0	0.856676	1	4323	tags=45%, list=32%, signal=66%
HALLMARK_SPERMATOGENESIS	HALLMARK_SPERMATOGENESIS	Details ...	85	0.251001	1.12419	0	0.912112	1	3788	tags=26%, list=28%, signal=36%
HALLMARK_ANGIOGENESIS	HALLMARK_ANGIOGENESIS	Details ...	25	0.274955	1.11544	0	0.882474	1	3513	tags=36%, list=26%, signal=49%
HALLMARK_COMPLEMENT	HALLMARK_COMPLEMENT	Details ...	139	0.254454	1.0955	0	0.89276	1	2717	tags=31%, list=20%, signal=38%
HALLMARK_APICAL_JUNCTION	HALLMARK_APICAL_JUNCTION	Details ...	156	0.241536	1.04581	0	0.969293	1	2733	tags=30%, list=20%, signal=37%
HALLMARK_HEDGEHOG_SIGNALING	HALLMARK_HEDGEHOG_SIGNALING	Details ...	32	0.245994	1.04093	0	0.941598	1	2060	tags=28%, list=15%, signal=33%
HALLMARK_TNFA_SIGNALING_VIA_NFKB	HALLMARK_TNFA_SIGNALING_VIA_NFKB	Details ...	154	0.216302	1.03802	0	0.916867	1	3536	tags=26%, list=26%, signal=35%
HALLMARK_INTERFERON_ALPHA_RESPONSE	HALLMARK_INTERFERON_ALPHA_RESPONSE	Details ...	50	0.216727	1.03568	0	0.894731	1	2646	tags=18%, list=20%, signal=22%
HALLMARK_MYC_TARGETS_V2	HALLMARK_MYC_TARGETS_V2	Details ...	53	0.22874	1.00264	0	0.901868	1	4662	tags=45%, list=35%, signal=69%
HALLMARK_MITOTIC_SPINDLE	HALLMARK_MITOTIC_SPINDLE		178	0.39746	1	0	1	1	3283	tags=37%, list=24%, signal=48%
HALLMARK_G2M_CHECKPOINT	HALLMARK_G2M_CHECKPOINT		167	0.47747	1	0	1	1	3460	tags=49%, list=26%, signal=64%
HALLMARK_ANDROGEN_RESPONSE	HALLMARK_ANDROGEN_RESPONSE		83	0.428527	1	0	1	1	3300	tags=42%, list=24%, signal=55%
HALLMARK_PROTEIN_SECRETION	HALLMARK_PROTEIN_SECRETION		90	0.393883	1	0	1	1	5094	tags=59%, list=38%, signal=94%
HALLMARK_MTORC1_SIGNALING	HALLMARK_MTORC1_SIGNALING		168	0.365105	1	0	1	1	3249	tags=40%, list=24%, signal=53%
HALLMARK_E2F_TARGETS	HALLMARK_E2F_TARGETS		164	0.473023	1	0	0.990298	1	3831	tags=51%, list=28%, signal=70%
HALLMARK_COAGULATION	HALLMARK_COAGULATION		100	0.356122	1	0	0.95362	1	3186	tags=35%, list=24%, signal=45%
HALLMARK_ALLOGRAFT_REJECTION	HALLMARK_ALLOGRAFT_REJECTION		122	0.429367	1	0	0.919562	1	2986	tags=37%, list=22%, signal=47%
HALLMARK_PANCREAS_BETA_CELLS	HALLMARK_PANCREAS_BETA_CELLS		35	0.414188	1	0	0.887853	1	3431	tags=34%, list=25%, signal=46%
HALLMARK_WNT_BETA_CATENIN_SIGNALING	HALLMARK_WNT_BETA_CATENIN_SIGNALING		34	0.204074	0.991923	0.5034	0.89276	1	10690	tags=85%, list=79%, signal=410%
HALLMARK_MYC_TARGETS_V1	HALLMARK_MYC_TARGETS_V1		173	0.178494	0.929512	0.5034	0.949739	1	11091	tags=95%, list=82%, signal=530%
HALLMARK_GLYCOLYSIS	HALLMARK_GLYCOLYSIS		168	0.176028	0.926068	0.5034	0.935502	1	11097	tags=89%, list=82%, signal=495%
HALLMARK_ESTROGEN_RESPONSE_LATE	HALLMARK_ESTROGEN_RESPONSE_LATE		166	0.180666	0.916192	0.5034	0.922254	1	3140	tags=25%, list=23%, signal=33%
HALLMARK_ESTROGEN_RESPONSE_EARLY	HALLMARK_ESTROGEN_RESPONSE_EARLY		165	0.178448	0.893832	0.5034	0.925692	1	11075	tags=92%, list=82%, signal=506%
HALLMARK_REACTIVE_OXYGEN_SPECIES_PATHWAY	HALLMARK_REACTIVE_OXYGEN_SPECIES_PATHWAY		40	0.19566	0.871882	0.5034	0.944247	1	10848	tags=98%, list=80%, signal=497%
HALLMARK_XENOBIOTIC_METABOLISM	HALLMARK_XENOBIOTIC_METABOLISM		147	0.184972	0.862987	0.5034	0.93188	1	3155	tags=29%, list=23%, signal=38%
HALLMARK_HEME_METABOLISM	HALLMARK_HEME_METABOLISM		154	0.181287	0.841954	0.5034	0.963737	1	11037	tags=92%, list=82%, signal=499%
HALLMARK_DNA_REPAIR	HALLMARK_DNA_REPAIR		136	0.177003	0.831104	0.5034	0.951503	1	11091	tags=92%, list=82%, signal=513%
HALLMARK_HYPOXIA	HALLMARK_HYPOXIA		162	0.176405	0.823728	0.5034	0.939795	1	11097	tags=90%, list=82%, signal=499%
HALLMARK_BILE_ACID_METABOLISM	HALLMARK_BILE_ACID_METABOLISM		92	0.183237	0.789955	0.5034	0.955794	1	10990	tags=87%, list=81%, signal=467%
HALLMARK_P53_PATHWAY	HALLMARK_P53_PATHWAY		168	0.174933	0.788524	0.5034	0.944513	1	11112	tags=89%, list=82%, signal=501%
HALLMARK_TGF_BETA_SIGNALING	HALLMARK_TGF_BETA_SIGNALING		50	0.17597	0.778073	0.5034	0.959603	1	11084	tags=86%, list=82%, signal=481%
HALLMARK_UV_RESPONSE_UP	HALLMARK_UV_RESPONSE_UP		134	0.17645	0.73774	0.5034	1	1	11079	tags=86%, list=82%, signal=476%
HALLMARK_PEROXISOME	HALLMARK_PEROXISOME		88	0.177265	0.714247	0.5034	1	1	11079	tags=90%, list=82%, signal=500%

## Sheet: C.viridis_96hpe
Supplemental Table 8. Gene Set Enrichment Analysis for milked and unmilked elapid and viperid venom glands.
NAME	GS<br> follow link to MSigDB	GS DETAILS	SIZE	ES	NES	NOM p-val	FDR q-val	FWER p-val	RANK AT MAX	LEADING EDGE
HALLMARK_NOTCH_SIGNALING	HALLMARK_NOTCH_SIGNALING	Details ...	22	0.316953	1.03269	0	1	0.4987	2877	tags=41%, list=25%, signal=54%
HALLMARK_TGF_BETA_SIGNALING	HALLMARK_TGF_BETA_SIGNALING	Details ...	44	0.270028	0.921951	0.4987	1	1	8468	tags=91%, list=73%, signal=335%
HALLMARK_PROTEIN_SECRETION	HALLMARK_PROTEIN_SECRETION	Details ...	74	0.246406	0.916493	0.4987	1	1	8756	tags=97%, list=75%, signal=394%
HALLMARK_SPERMATOGENESIS	HALLMARK_SPERMATOGENESIS	Details ...	80	0.226709	0.898071	0.4987	1	1	8878	tags=59%, list=77%, signal=248%
HALLMARK_DNA_REPAIR	HALLMARK_DNA_REPAIR	Details ...	112	0.232792	0.895725	0.4987	1	1	8912	tags=94%, list=77%, signal=400%
HALLMARK_BILE_ACID_METABOLISM	HALLMARK_BILE_ACID_METABOLISM	Details ...	85	0.241151	0.89512	0.4987	1	1	8776	tags=80%, list=76%, signal=326%
HALLMARK_FATTY_ACID_METABOLISM	HALLMARK_FATTY_ACID_METABOLISM	Details ...	104	0.228783	0.880909	0.4987	1	1	8941	tags=88%, list=77%, signal=378%
HALLMARK_MYC_TARGETS_V2	HALLMARK_MYC_TARGETS_V2	Details ...	45	0.227737	0.874721	0.4987	1	1	8967	tags=98%, list=77%, signal=429%
HALLMARK_HEME_METABOLISM	HALLMARK_HEME_METABOLISM	Details ...	134	0.222068	0.867068	0.4987	1	1	9025	tags=88%, list=78%, signal=392%
HALLMARK_ANDROGEN_RESPONSE	HALLMARK_ANDROGEN_RESPONSE	Details ...	76	0.226338	0.866395	0.4987	1	1	8983	tags=95%, list=77%, signal=417%
HALLMARK_UNFOLDED_PROTEIN_RESPONSE	HALLMARK_UNFOLDED_PROTEIN_RESPONSE	Details ...	90	0.215584	0.864561	0.4987	1	1	9114	tags=97%, list=79%, signal=447%
HALLMARK_WNT_BETA_CATENIN_SIGNALING	HALLMARK_WNT_BETA_CATENIN_SIGNALING	Details ...	32	0.221766	0.86306	0.4987	1	1	9024	tags=91%, list=78%, signal=406%
HALLMARK_MYC_TARGETS_V1	HALLMARK_MYC_TARGETS_V1	Details ...	151	0.229126	0.86178	0.4987	1	1	8967	tags=96%, list=77%, signal=417%
HALLMARK_GLYCOLYSIS	HALLMARK_GLYCOLYSIS	Details ...	144	0.213351	0.858131	0.4987	1	1	9115	tags=85%, list=79%, signal=390%
HALLMARK_ESTROGEN_RESPONSE_EARLY	HALLMARK_ESTROGEN_RESPONSE_EARLY	Details ...	152	0.223659	0.85484	0.4987	1	1	9000	tags=85%, list=78%, signal=373%
HALLMARK_HEDGEHOG_SIGNALING	HALLMARK_HEDGEHOG_SIGNALING	Details ...	31	0.244058	0.843547	0.4987	1	1	8733	tags=74%, list=75%, signal=299%
HALLMARK_MITOTIC_SPINDLE	HALLMARK_MITOTIC_SPINDLE	Details ...	156	0.21794	0.83072	0.4987	1	1	9084	tags=90%, list=78%, signal=411%
HALLMARK_UV_RESPONSE_DN	HALLMARK_UV_RESPONSE_DN	Details ...	116	0.213813	0.827072	0.4987	1	1	9126	tags=91%, list=79%, signal=420%
HALLMARK_MTORC1_SIGNALING	HALLMARK_MTORC1_SIGNALING	Details ...	152	0.222088	0.764629	0.4987	1	1	9040	tags=93%, list=78%, signal=414%
HALLMARK_HYPOXIA	HALLMARK_HYPOXIA	Details ...	137	0.219715	0.753564	0.4987	1	1	9040	tags=83%, list=78%, signal=372%
HALLMARK_ADIPOGENESIS	HALLMARK_ADIPOGENESIS		137	0.220988	0.753158	0.4987	1	1	9048	tags=92%, list=78%, signal=413%
HALLMARK_MYOGENESIS	HALLMARK_MYOGENESIS		144	0.211922	0.735173	0.4987	1	1	9126	tags=80%, list=79%, signal=369%
HALLMARK_PEROXISOME	HALLMARK_PEROXISOME		78	0.215094	0.733277	0.4987	1	1	9084	tags=82%, list=78%, signal=375%
HALLMARK_G2M_CHECKPOINT	HALLMARK_G2M_CHECKPOINT		151	0.214293	0.730794	0.4987	1	1	9114	tags=87%, list=79%, signal=399%
HALLMARK_OXIDATIVE_PHOSPHORYLATION	HALLMARK_OXIDATIVE_PHOSPHORYLATION		140	0.229603	0.730113	0.4987	1	1	8380	tags=96%, list=72%, signal=340%

## Sheet: C.tigris_96hpe
Supplemental Table 8. Gene Set Enrichment Analysis for milked and unmilked elapid and viperid venom glands.
NAME	GS<br> follow link to MSigDB	GS DETAILS	SIZE	ES	NES	NOM p-val	FDR q-val	FWER p-val	RANK AT MAX	LEADING EDGE
HALLMARK_CHOLESTEROL_HOMEOSTASIS	HALLMARK_CHOLESTEROL_HOMEOSTASIS	Details ...	60	0.465392	1.08516	0	1	0.4951	3460	tags=45%, list=25%, signal=60%
HALLMARK_ANGIOGENESIS	HALLMARK_ANGIOGENESIS	Details ...	27	0.410563	1.00478	0	1	1	2692	tags=48%, list=20%, signal=60%
HALLMARK_ANDROGEN_RESPONSE	HALLMARK_ANDROGEN_RESPONSE	Details ...	85	0.371774	0.969069	0.4951	1	1	3925	tags=44%, list=28%, signal=60%
HALLMARK_EPITHELIAL_MESENCHYMAL_TRANSITION	HALLMARK_EPITHELIAL_MESENCHYMAL_TRANSITION	Details ...	165	0.331934	0.915914	0.4951	1	1	3775	tags=45%, list=27%, signal=61%
HALLMARK_TGF_BETA_SIGNALING	HALLMARK_TGF_BETA_SIGNALING	Details ...	50	0.320787	0.900751	0.4951	1	1	9325	tags=84%, list=68%, signal=259%
HALLMARK_PANCREAS_BETA_CELLS	HALLMARK_PANCREAS_BETA_CELLS	Details ...	37	0.302457	0.890674	0.4951	1	1	9347	tags=51%, list=68%, signal=159%
HALLMARK_ESTROGEN_RESPONSE_LATE	HALLMARK_ESTROGEN_RESPONSE_LATE	Details ...	171	0.306443	0.878219	0.4951	1	1	9508	tags=78%, list=69%, signal=248%
HALLMARK_KRAS_SIGNALING_UP	HALLMARK_KRAS_SIGNALING_UP	Details ...	151	0.30885	0.877952	0.4951	1	1	3942	tags=43%, list=29%, signal=60%
HALLMARK_APICAL_SURFACE	HALLMARK_APICAL_SURFACE	Details ...	35	0.307815	0.87751	0.4951	1	1	9425	tags=69%, list=68%, signal=216%
HALLMARK_INFLAMMATORY_RESPONSE	HALLMARK_INFLAMMATORY_RESPONSE	Details ...	128	0.296761	0.869609	0.4951	1	1	9627	tags=74%, list=70%, signal=244%
HALLMARK_G2M_CHECKPOINT	HALLMARK_G2M_CHECKPOINT	Details ...	173	0.297692	0.865496	0.4951	1	1	9650	tags=83%, list=70%, signal=272%
HALLMARK_MITOTIC_SPINDLE	HALLMARK_MITOTIC_SPINDLE	Details ...	181	0.29265	0.863631	0.4951	1	1	3827	tags=42%, list=28%, signal=57%
HALLMARK_ESTROGEN_RESPONSE_EARLY	HALLMARK_ESTROGEN_RESPONSE_EARLY	Details ...	170	0.2975	0.86229	0.4951	1	1	9624	tags=77%, list=70%, signal=252%
HALLMARK_E2F_TARGETS	HALLMARK_E2F_TARGETS	Details ...	168	0.29833	0.862126	0.4951	1	1	9660	tags=86%, list=70%, signal=283%
HALLMARK_UV_RESPONSE_UP	HALLMARK_UV_RESPONSE_UP	Details ...	137	0.297646	0.861831	0.4951	1	1	9645	tags=81%, list=70%, signal=267%
HALLMARK_MYC_TARGETS_V2	HALLMARK_MYC_TARGETS_V2	Details ...	53	0.308489	0.860641	0.4951	1	1	9523	tags=92%, list=69%, signal=298%
HALLMARK_UV_RESPONSE_DN	HALLMARK_UV_RESPONSE_DN	Details ...	137	0.294598	0.859763	0.4951	1	1	3442	tags=29%, list=25%, signal=39%
HALLMARK_TNFA_SIGNALING_VIA_NFKB	HALLMARK_TNFA_SIGNALING_VIA_NFKB	Details ...	157	0.291867	0.856283	0.4951	1	1	9732	tags=82%, list=71%, signal=277%
HALLMARK_OXIDATIVE_PHOSPHORYLATION	HALLMARK_OXIDATIVE_PHOSPHORYLATION	Details ...	170	0.304476	0.852708	0.4951	1	1	9626	tags=98%, list=70%, signal=320%
HALLMARK_APOPTOSIS	HALLMARK_APOPTOSIS	Details ...	125	0.290625	0.851925	0.4951	1	1	9741	tags=80%, list=71%, signal=270%
HALLMARK_APICAL_JUNCTION	HALLMARK_APICAL_JUNCTION		161	0.289717	0.850471	0.4951	1	1	9720	tags=75%, list=71%, signal=250%
HALLMARK_HEDGEHOG_SIGNALING	HALLMARK_HEDGEHOG_SIGNALING		35	0.300889	0.849597	0.4951	1	1	9549	tags=74%, list=69%, signal=241%
HALLMARK_COMPLEMENT	HALLMARK_COMPLEMENT		145	0.283121	0.846123	0.4951	1	1	9819	tags=77%, list=71%, signal=264%
HALLMARK_ADIPOGENESIS	HALLMARK_ADIPOGENESIS		170	0.287996	0.84525	0.4951	1	1	9803	tags=86%, list=71%, signal=296%
HALLMARK_INTERFERON_GAMMA_RESPONSE	HALLMARK_INTERFERON_GAMMA_RESPONSE		128	0.282765	0.842632	0.4951	1	1	9819	tags=75%, list=71%, signal=258%
HALLMARK_WNT_BETA_CATENIN_SIGNALING	HALLMARK_WNT_BETA_CATENIN_SIGNALING		36	0.282104	0.842492	0.4951	1	1	9839	tags=78%, list=71%, signal=271%
HALLMARK_HYPOXIA	HALLMARK_HYPOXIA		167	0.286067	0.84076	0.4951	1	1	9824	tags=84%, list=71%, signal=288%
HALLMARK_P53_PATHWAY	HALLMARK_P53_PATHWAY		166	0.285099	0.839549	0.4951	1	1	9849	tags=87%, list=71%, signal=303%
HALLMARK_FATTY_ACID_METABOLISM	HALLMARK_FATTY_ACID_METABOLISM		127	0.282547	0.838207	0.4951	1	1	9869	tags=84%, list=72%, signal=294%
HALLMARK_IL2_STAT5_SIGNALING	HALLMARK_IL2_STAT5_SIGNALING		153	0.282556	0.836613	0.4951	1	1	9838	tags=78%, list=71%, signal=271%
HALLMARK_XENOBIOTIC_METABOLISM	HALLMARK_XENOBIOTIC_METABOLISM		150	0.283759	0.836197	0.4951	1	1	9816	tags=76%, list=71%, signal=261%
HALLMARK_MTORC1_SIGNALING	HALLMARK_MTORC1_SIGNALING		167	0.282006	0.834576	0.4951	1	1	9896	tags=87%, list=72%, signal=306%
HALLMARK_SPERMATOGENESIS	HALLMARK_SPERMATOGENESIS		89	0.274307	0.834328	0.4951	1	1	9880	tags=64%, list=72%, signal=225%
HALLMARK_MYOGENESIS	HALLMARK_MYOGENESIS		163	0.275903	0.832899	0.4951	1	1	9885	tags=69%, list=72%, signal=242%
HALLMARK_MYC_TARGETS_V1	HALLMARK_MYC_TARGETS_V1		174	0.284341	0.832732	0.4951	1	1	9876	tags=91%, list=72%, signal=318%
HALLMARK_DNA_REPAIR	HALLMARK_DNA_REPAIR		135	0.283784	0.832589	0.4951	1	1	9870	tags=90%, list=72%, signal=313%
HALLMARK_GLYCOLYSIS	HALLMARK_GLYCOLYSIS		170	0.286578	0.831627	0.4951	1	1	9824	tags=86%, list=71%, signal=297%
HALLMARK_REACTIVE_OXYGEN_SPECIES_PATHWAY	HALLMARK_REACTIVE_OXYGEN_SPECIES_PATHWAY		42	0.281672	0.831146	0.4951	1	1	9879	tags=88%, list=72%, signal=310%
HALLMARK_UNFOLDED_PROTEIN_RESPONSE	HALLMARK_UNFOLDED_PROTEIN_RESPONSE		100	0.284078	0.829622	0.4951	1	1	9860	tags=89%, list=72%, signal=311%
HALLMARK_HEME_METABOLISM	HALLMARK_HEME_METABOLISM		160	0.284371	0.828353	0.4951	1	1	9824	tags=81%, list=71%, signal=278%
HALLMARK_PI3K_AKT_MTOR_SIGNALING	HALLMARK_PI3K_AKT_MTOR_SIGNALING		87	0.281723	0.828084	0.4951	1	1	9882	tags=86%, list=72%, signal=303%
HALLMARK_PROTEIN_SECRETION	HALLMARK_PROTEIN_SECRETION		90	0.281321	0.82457	0.4951	1	1	9896	tags=89%, list=72%, signal=313%
HALLMARK_KRAS_SIGNALING_DN	HALLMARK_KRAS_SIGNALING_DN		143	0.270842	0.82304	0.4951	1	1	9830	tags=53%, list=71%, signal=183%
HALLMARK_COAGULATION	HALLMARK_COAGULATION		107	0.277113	0.82243	0.4951	1	1	9885	tags=71%, list=72%, signal=249%
HALLMARK_ALLOGRAFT_REJECTION	HALLMARK_ALLOGRAFT_REJECTION		127	0.276466	0.820147	0.4951	1	1	9892	tags=74%, list=72%, signal=260%
HALLMARK_IL6_JAK_STAT3_SIGNALING	HALLMARK_IL6_JAK_STAT3_SIGNALING		51	0.281531	0.814013	0.4951	1	1	9819	tags=71%, list=71%, signal=245%
HALLMARK_PEROXISOME	HALLMARK_PEROXISOME		86	0.280484	0.79907	0.4951	1	1	9876	tags=83%, list=72%, signal=290%
HALLMARK_BILE_ACID_METABOLISM	HALLMARK_BILE_ACID_METABOLISM		93	0.28693	0.787288	0.4951	1	1	9765	tags=77%, list=71%, signal=264%
HALLMARK_INTERFERON_ALPHA_RESPONSE	HALLMARK_INTERFERON_ALPHA_RESPONSE		52	0.284837	0.759085	0.4951	1	1	9811	tags=83%, list=71%, signal=286%
HALLMARK_NOTCH_SIGNALING	HALLMARK_NOTCH_SIGNALING		28	0.282216	0.74495	0.4951	1	1	9839	tags=79%, list=71%, signal=274%
