# Supplementary material for: Distinct regulatory networks control toxin gene expression in elapid and viperid snakes
Source: BMC Genomics. 2024 Feb 16;25:186. doi: 10.1186/s12864-024-10090-y (PMC10874052; doi:10.1186/s12864-024-10090-y)
Supplement: Supplementary file 5 — Supplementary Material 5 [file 12864_2024_10090_MOESM5_ESM.xlsx]

## Sheet: miRNAs
Supplemental Table 11. miRNAs from the Pseudonaja textilis milked and unmilked venom glands.
Mature miRNA Sequence	miRDeep2 program ID - unmilked	miRDeep2 program ID - milked	Genome coordinate	Significant randfold	O. hannah miRNA ID	Unmilked Counts	Unmilked CPM	Milked Counts	Milked CPM	Fold Change in Milked
ucagugcacuacagaacuuucu	NW_020769346.1_19401	NW_020769346.1_3091	NW_020769346.1:11487596..11487656:+	yes	oha-miR-148a-3p	339631	116923	1347170	359437	2.07414
uucaaguaauccaggauaggcu	NW_020769345.1_19102	NW_020769345.1_3030	NW_020769345.1:9005083..9005144:+	yes	oha-miR-26-5p	92598	31878.1	530234	141471	3.43788
ugagaugaagcacuguagcu		NW_020769314.1_968	NW_020769314.1:12875940..12875994:-	yes	oha-miR-143-3p	0	0	218244	58229.4	58229.4
aacauucaacgcugucggugag	NW_020769360.1_23039	NW_020769360.1_3679	NW_020769321.1:22243475..22243537:+	yes	oha-miR-181c-5p	169080	58208	191017	50965	-0.124434
cccaguguucggacuaccuguuc	NW_020777307.1_38858	NW_020777308.1_6410	NW_020777308.1:336..396:+	yes	oha-miR-199a-5p	375107	129136	143694	38338.8	-0.703112
uucacaguggcuaaguucug	NW_020769331.1_14623	NW_020769331.1_2223	NW_020769331.1:10873124..10873186:+	yes	oha-miR-27b-3p	46140	15884.3	134172	35798.3	1.25369
aagcugccaguugaagaacugu	NW_020769464.1_34131	NW_020769464.1_5375	NW_020769464.1:684555..684617:+	yes	oha-miR-22a	25011	8610.37	112044	29894.3	2.4719
uacccuguagaaccgaauuugu	NW_020769315.1_6937	NW_020769315.1_1059	NW_020769315.1:16026068..16026129:-	yes	oha-miR-10c-5p	612422	210834	90754	24214	-0.885152
uagcuuaucagacugauguuga	NW_020769354.1_21613	NW_020769354.1_3443	NW_020769354.1:3064746..3064807:-	yes	oha-miR-21-5p	38187	13146.4	85491	22809.7	0.735058
ugagguaguagauuguauaguu	NW_020769311.1_3516	NW_020769311.1_516	NW_020769311.1:29915245..29915323:+	yes	oha-let-7c-5p	60368	20782.5	63534	16951.4	-0.184341
uguaaacauccuugacuggaagcu		NW_020769327.1_1948	NW_020769327.1:12464453..12464516:+	yes	oha-miR-30d-5p	0	0	61569	16427.1	16427.1
caacggaaucccaaaagcagcug	NW_020769408.1_30640	NW_020769408.1_4776	NW_020769408.1:2603663..2603725:+	yes	oha-miR-191-5p	59969	20645.1	61342	16366.6	-0.207243
uuuguucguucggcucgcguu	NW_020769345.1_19115	NW_020769345.1_3031	NW_020769345.1:9521124..9521181:+	yes	oha-miR-375-3p	80809	27819.6	50910	13583.2	-0.511738
uaacacugucugguaacgaugu		NW_020769387.1_4381	NW_020769387.1:2770385..2770444:+	yes	oha-miR-200a	0	0	49080	13095	13095
guacaguacugugauaacuga		NW_020769415.1_4886	NW_020769415.1:2169610..2169667:-	yes	oha-miR-101a-3p	0	0	45288	12083.2	12083.2
uguaaacauccucgacugga	NW_020769312.1_4350	NW_020769312.1_682	NW_020769312.1:19818274..19818339:+	yes	oha-miR-30d-5p	47209	16252.3	44216	11797.2	-0.274122
ucccugagacccuuaaccuguga	NW_020769423.1_31756	NW_020769423.1_4972	NW_020769423.1:2087927..2087987:+	yes	oha-miR-125b-5p	3839	1321.63	31890	8508.53	5.43792
acaguagucugcacauugguu	NW_020769329.1_14110	NW_020769329.1_2128	NW_020769329.1:15467268..15467328:-	yes	oha-miR-199b-3p	4888	1682.76	27806	7418.88	3.40876
ugagguaguagguuguauaguu	NW_020769308.1_1329	NW_020769308.1_154	NW_020769308.1:50233094..50233166:-	yes	oha-let-7c-5p	22720	7821.66	26243	7001.86	-0.104812
uauugcacuugucccggccugu	NW_020769347.1_19475	NW_020769347.1_3123	NW_020769347.1:2857503..2857563:+	yes	oha-miR-32-5p	16163	5564.33	25237	6733.45	0.21011
ugagguaguagauugaauaguu	NW_020769410.1_30867	NW_020769410.1_4829	NW_020769410.1:931511..931583:-	yes	oha-let-7c-5p	26333	9065.49	22620	6035.21	-0.334265
ucccugagacccuaacuuguga	NW_020769350.1_20242	NW_020769322.1_1603	NW_020769322.1:7951555..7951616:-	yes	oha-miR-125b-5p	1512	520.526	20660	5512.27	9.5898
cauuauuacuuuugguacgcg	NW_020769429.1_32193	NW_020769429.1_5041	NW_020769429.1:364982..365041:-	yes		13756	4735.69	20140	5373.53	0.134688
ugucaguuugucaaauauac	NW_020769328.1_13730	NW_020769328.1_2068	NW_020769328.1:11350092..11350148:-	yes	oha-miR-223-3p	1010	347.706	19299	5149.14	13.8089
uaauacugccugguaaagaugu		NW_020769387.1_4379	NW_020769387.1:2769443..2769502:+	yes	oha-miR-429-3p	0	0	19118	5100.85	5100.85
uagcaccauuugaaaucgguua	NW_020769365.1_24624	NW_020769365.1_3912	NW_020769498.1:541736..541794:+	yes	oha-miR-29a-3p	5549	1910.32	17725	4729.18	1.4756
uucacaguggcuaaguucc	NW_020769360.1_22813	NW_020769360.1_3655	NW_020769360.1:1006425..1006485:+	yes	oha-miR-27b-3p	3441	1184.61	17250	4602.45	2.8852
aggcaagauguuggcauagcu		NW_020769419.1_4932	NW_020769419.1:2332595..2332654:+	yes		0	0	16841	4493.32	4493.32
uccuucauuccaccggagucug	NW_020769365.1_24544	NW_020769365.1_3902	NW_020769365.1:1487106..1487165:+	yes	oha-miR-205a-5p	6487	2233.24	15921	4247.86	0.90211
uguaaacauccccgacugga	NW_020769330.1_14501	NW_020769330.1_2199	NW_020769330.1:14625880..14625937:-	yes	oha-miR-30d-5p	11268	3879.16	15493	4133.67	0.0656089
ucucccaacccuuguaccagug	NW_020769357.1_22167	NW_020769357.1_3541	NW_020769357.1:1533968..1534028:-	yes	oha-miR-150	1352	465.444	14534	3877.8	7.33139
gaaguucuguuauacacuuugacu		NW_020769380.1_4209	NW_020769380.1:4910767..4910828:+	yes	oha-miR-148a-5p	0	0	13194	3520.27	3520.27
uuugguccccuucaaccagcugu	NW_020769316.1_7444	NW_020769316.1_1138	NW_020769316.1:5053280..5053340:-	yes	oha-miR-133a-3p	3243	1116.45	11862	3164.88	1.83479
ugagguaguagguuguaugguu	NW_020769322.1_10849	NW_020769322.1_1605	NW_020769322.1:7971242..7971308:-	yes	oha-let-7c-5p	9304	3203.03	9293	2479.45	-0.225903
uguaaacauccuacacucucagcu	NW_020769312.1_4352	NW_020769312.1_684	NW_020769312.1:19832152..19832216:+	yes	oha-miR-30d-5p	1377	474.051	8812	2351.12	3.95963
cauaaaguagaaagcacuacu	NW_020769361.1_23260	NW_020769361.1_3726	NW_020769361.1:326568..326631:+	yes	oha-miR-142-5p	1951	671.658	8448	2254	2.35588
aacccguagauccgaacuug	NW_020769350.1_20238	NW_020769350.1_3232	NW_020769350.1:6606162..6606219:+	yes	oha-miR-99b-5p	3574	1230.4	7886	2104.05	0.71006
aacauucauugcugucgguggg	NW_020769321.1_10366	NW_020769321.1_1522	NW_020769321.1:22243665..22243726:+	yes	oha-miR-181c-5p	11415	3929.77	7645	2039.75	-0.480948
aacccguagauccgaucuugug	NW_020769322.1_10851	NW_020769322.1_1607	NW_020769322.1:7975103..7975161:-	yes	oha-miR-99b-5p	6559	2258.02	6723	1793.75	-0.205608
uagcagcacgacaugguuugu	NW_020769394.1_29027	NW_020769394.1_4557	NW_020769394.1:1556041..1556097:-	yes	oha-miR-15b-5p	945	325.329	6385	1703.57	4.23647
cagugcaauauuaaaagggc	NW_020774978.1_38522	NW_020774982.1_6286	NW_020774982.1:6014..6071:-	yes	oha-miR-130a-3p	7302	2513.81	6080	1622.2	-0.354686
ugagguaguaguuuguacaguu	NW_020769311.1_4031	NW_020769311.1_609	NW_020769311.1:35585738..35585816:-	yes	oha-let-7c-5p	5300	1824.6	5877	1568.03	-0.140613
uaauacugucugguaaugccg	NW_020769387.1_28045	NW_020769387.1_4383	NW_020769387.1:2774272..2774331:+	yes	oha-miR-429-3p	1001	344.608	5773	1540.29	3.46968
uccagcaucagugauuuuguu	NW_020769325.1_11799	NW_020769325.1_1773	NW_020769325.1:4794350..4794409:+	yes	oha-miR-338-3p	1180	406.231	5547	1479.99	2.64322
aaugacacgaucacucccgcuga		NW_020769408.1_4778	NW_020769408.1:2606277..2606339:+	yes	oha-miR-425-5p	0	0	4710	1256.67	1256.67
uuuggcaaugguagaacucacacu	NW_020769523.1_35392	NW_020769523.1_5634	NW_020769523.1:386884..386948:+	yes	oha-miR-182-5p	6863	2362.68	4127	1101.12	-0.533953
uggcucaguucagcaggaac	NW_020769360.1_22815	NW_020769360.1_3657	NW_020769360.1:1006689..1006746:+	yes	oha-miR-24-3p	2757	949.134	4092	1091.78	0.150292
aucacauugccagggauuucc	NW_020769360.1_22811	NW_020769360.1_3653	NW_020769360.1:1006185..1006244:+	yes	oha-miR-23a-3p	913	314.312	3887	1037.09	2.29954
ugagguaguagguugugugguu	NW_020769308.1_1327	NW_020769308.1_151	NW_020769308.1:50231563..50231641:-	yes	oha-let-7c-5p	3577	1231.43	3736	996.797	-0.190537
caggcagcuaaagcaagucugg		NW_020769345.1_3035	NW_020769345.1:9550853..9550913:+	yes	oha-miR-1788-3p	0	0	3588	957.31	957.31
accacaggguagaaccacggac	NW_020769435.1_32739	NW_020769435.1_5121	NW_020769435.1:1444928..1444990:+	yes		2397	825.199	3455	921.824	0.117093
gugaaauguuuaggaccacu	NW_020769318.1_8387	NW_020769318.1_1257	NW_020769318.1:3450049..3450107:+	yes	oha-miR-203-3p	1044	359.411	3390	904.481	1.51657
uagcagcacaucaugauuugu	NW_020769337.1_16965	NW_020769337.1_2585	NW_020769337.1:12388129..12388186:-	yes	oha-miR-15b-5p	283	97.4265	3285	876.467	7.99618
ugagguaguaaguuguauuguu	NW_020769360.1_23151	NW_020769360.1_3711	NW_020769360.1:5062755..5062834:-	yes	oha-let-7c-5p	2901	998.708	2981	795.357	-0.203614
cagugcaauguaaaaagggc	NW_020769434.1_32601	NW_020769434.1_5101	NW_020769434.1:1221497..1221552:+	yes	oha-miR-130a-3p	3420	1177.38	2922	779.615	-0.33784
guccaguuuucccaggaaucccu		NW_020769314.1_965	NW_020769314.1:12875380..12875441:-	yes	oha-miR-145-5p	0	0	2737	730.255	730.255
agcuacauugucugcuggguuu		NW_020769370.1_4011	NW_020769370.1:2245849..2245911:+	yes	oha-miR-222b-3p	0	0	2676	713.98	713.98
cagugcaauguuaaaagggc	NW_020769354.1_21584	NW_020769354.1_3438	NW_020769354.1:1509226..1509287:-	yes	oha-miR-130a-3p	2085	717.789	2583	689.167	-0.0398756
uuugguccccuucaaccagcug	NW_020769327.1_13142	NW_020769327.1_2006	NW_020769327.1:8948372..8948429:-	yes	oha-miR-133a-3p	1201	413.46	2376	633.937	0.533249
ucacagugaaccggucucu	NW_020769379.1_26559	NW_020769379.1_4177	NW_020769379.1:4312293..4312347:+	yes	oha-miR-128-3p	510	175.574	2226	593.916	2.38271
uagcagcacguaaauauuggug	NW_020769337.1_16963	NW_020769337.1_2583	NW_020769337.1:12387964..12388023:-	yes	oha-miR-15b-5p	531	182.804	2223	593.116	2.24455
cugugcgugugacagcggcu	NW_020769340.1_17627	NW_020769340.1_2705	NW_020769340.1:10255737..10255795:+	yes	oha-miR-210-3p	691	237.886	2101	560.565	1.35644
agcuacaucuggcuacugggucuc	NW_020769370.1_25271	NW_020769370.1_4009	NW_020769370.1:2245060..2245126:+	yes	oha-miR-222b-3p	554	190.722	2013	537.086	1.81607
ugugcaaauccaugcaaaacug	NW_020769347.1_19473	NW_020769347.1_3121	NW_020769347.1:2857390..2857450:+	yes	oha-miR-19b-3p	899	309.493	1973	526.414	0.700891
uagcagcacguaaauacuggag		NW_020769394.1_4555	NW_020769394.1:1555267..1555324:-	yes	oha-miR-15b-5p	0	0	1956	521.878	521.878
uagcagcaccgcaacacuggc		NW_020790563.1_6537	NW_020790563.1:1256..1316:-	yes	oha-miR-15b-5p	0	0	1875	500.266	500.266
cagugcaauaguauugucaaagc	NW_020769354.1_21582	NW_020769354.1_3436	NW_020769354.1:1507766..1507826:-	yes	oha-miR-130a-3p	541	186.246	1788	477.054	1.56141
acagugaucagguuacgaaggauu		NW_020769312.1_702	NW_020769312.1:36255960..36256019:+	yes		0	0	1702	454.108	454.108
cagcagcacaacaugguuuguu		NW_020790563.1_6539	NW_020790563.1:1474..1532:-	yes	oha-miR-15b-5p	0	0	1699	453.308	453.308
agcagcauuguacagggcuau	NW_020769408.1_30561	NW_020769356.1_3485	NW_020769408.1:101014..101072:+	yes	oha-miR-107-3p	1760	605.903	1619	431.963	-0.287076
aauugcacgguauccaucugu	NW_020769394.1_29012	NW_020769394.1_4542	NW_020769394.1:1503759..1503823:-	yes	oha-miR-32-5p	152	52.328	1431	381.803	6.29634
ugagguaguaguuugugcuguu	NW_020769308.1_1183	NW_020769308.1_137	NW_020769308.1:38997161..38997237:-	yes	oha-let-7c-5p	3040	1046.56	1279	341.248	-0.673934
uauguaugugcgugugugugu	NW_020769332.1_15216	NW_020769332.1_2299	NW_020769332.1:13807212..13807270:+	yes		179	61.6231	1156	308.431	4.00511
uuugguccccuucaaccagcu	NW_020769364.1_24452	NW_020769364.1_3882	NW_020769364.1:387754..387812:-	yes	oha-miR-133a-3p	358	123.246	1119	298.559	1.42246
ugagaacugaauuccauaggcuu		NW_020769333.1_2354	NW_020769333.1:467257..467317:+	yes	oha-miR-146b-5p	0	0	1112	296.691	296.691
uagcaccauuugaaaucagugu	NW_020769498.1_35115	NW_020769498.1_5567	NW_020769498.1:540931..540994:+	yes	oha-miR-29a-3p	528	181.771	1074	286.553	0.576448
uugcauagucacaaaagugauc	NW_020769345.1_19272	NW_020769345.1_3066	NW_020769345.1:10242518..10242577:-	yes	oha-miR-153-3p	407	140.115	986	263.073	0.877551
ucaucuacguaucugagccaga		NW_020769386.1_4351	NW_020769386.1:3569497..3569559:+	yes		0	0	978	260.939	260.939
gacagucaguaguuggucugg	NW_020769408.1_30648	NW_020769408.1_4780	NW_020769408.1:2608604..2608663:+	yes	oha-miR-2970-5p	1834	631.379	903	240.928	-0.618409
caaagugcuuacagugcagguag	NW_020769347.1_19466	NW_020769347.1_3114	NW_020769347.1:2856825..2856883:+	yes	oha-miR-20a-5p	168	57.8362	868	231.59	3.00424
ccgccgcugccgccgccgc		NW_020769308.1_18	NW_020769308.1:14222810..14222853:+	yes	Pte-miR-1	0	0	806	215.048	215.048
ugugcaaaucuaugcaaaacug	NW_020769347.1_19469	NW_020769347.1_3117	NW_020769347.1:2857101..2857158:+	yes	oha-miR-19b-3p	324	111.541	728	194.237	0.741388
agagguaguagguugcauaguu		NW_020769311.1_518	NW_020769311.1:29915733..29915809:+	yes	oha-let-7c-5p	0	0	710	189.434	189.434
aaggaacuuuaagcuuauugcc	NW_020769332.1_14914	NW_020769332.1_2260	NW_020769332.1:354722..354787:+	yes		165	56.8035	689	183.831	2.23627
uggaauguaaagaaguauguau	NW_020769316.1_7446	NW_020769316.1_1140	NW_020769316.1:5102206..5102267:-	yes	oha-miR-1b-3p	129	44.41	678	180.896	3.07333
aagguccaaccucaugcgucc		NW_020769384.1_4308	NW_020769384.1:2460804..2460864:+	yes	oha-miR-2188-5p	0	0	671	179.029	179.029
uuaucccgaaagacugucgca	NW_020769327.1_12984	NW_020769327.1_1973	NW_020769327.1:2387926..2387998:-	yes		214	73.6724	623	166.222	1.25623
aacuggccuacaaagucccagu	NW_020769359.1_22758	NW_020769359.1_3646	NW_020769359.1:4957894..4957953:-	yes	oha-miR-193-3p	110	37.869	607	161.953	3.27666
uggaauguaaagaaguauguac	NW_020769319.1_9283	NW_020769319.1_1361	NW_020769319.1:7614627..7614688:+	yes	oha-miR-1b-3p	91	31.328	555	148.079	3.72673
uaaagugcuuauagugcagguag	NW_020769347.1_19472	NW_020769347.1_3120	NW_020769347.1:2857250..2857308:+	yes	oha-miR-20a-5p	64	22.0329	529	141.142	5.40597
uggacggagaacugauaaggga	NW_020769351.1_20788	NW_020769351.1_3332	NW_020769351.1:644763..644824:-	yes		1240	426.887	525	140.075	-0.671869
ucuacagugcaugugucuc		NW_020795733.1_6574	NW_020795733.1:570..630:+	yes	oha-miR-139-5p	0	0	524	139.808	139.808
acagcaggcacagacaggcagu		NW_020769329.1_2126	NW_020769329.1:15462413..15462476:-	yes		0	0	502	133.938	133.938
agaucagaaggugauuguggcu	NW_020769317.1_7702	NW_020769317.1_1188	NW_020769317.1:3885411..3885473:+	yes	oha-miR-383-5p	138	47.5083	496	132.337	1.78556
guagucguggccgagugguuaagg		NW_020769448.1_5222	NW_020769448.1:711887..711959:+	0		0	0	481	128.335	128.335
ucuuugguuaucuagcuguauga	NW_020769404.1_30299	NW_020769404.1_4721	NW_020769404.1:2200891..2200953:-	yes		719	247.525	477	127.268	-0.48584
caauguuucugcagugcaguu		NW_020769308.1_29	NW_020769308.1:23584664..23584725:+	yes	oha-miR-33a-3p	0	0	469	125.133	125.133
aggacugucuaaccugagaau	NW_020769316.1_7395	NW_020769316.1_1119	NW_020769316.1:1342984..1343046:-	yes	oha-miR-1388-5p	1546	532.231	465	124.066	-0.766894
uugugcuugaucuaaccaugu		NW_020769320.1_1430	NW_020769320.1:7010814..7010874:+	yes	oha-miR-218-5p	0	0	440	117.396	117.396
uauggcacugguagaauucacu	NW_020769523.1_35388	NW_020769523.1_5630	NW_020769523.1:372789..372850:+	yes	oha-miR-183-5p	290	99.8364	348	92.8494	-0.069984
uacccuguagauccgaauuugu	NW_020769357.1_22094	NW_020769357.1_3516	NW_020769357.1:5436460..5436522:+	yes	oha-miR-10c-5p	496	170.755	337	89.9145	-0.473428
uauggcuuuuuauuccuauguga	NW_020769308.1_1085	NW_020769308.1_123	NW_020769308.1:27105534..27105595:-	yes	oha-miR-135-5p	76	26.164	336	89.6477	2.42637
agagucuaggcugauuccuccu	NW_020769332.1_15051	NW_020769332.1_2275	NW_020769332.1:8259429..8259486:+	yes		37	12.7377	327	87.2464	5.84944
cucaacugucagaauucuuagc	NW_020769358.1_22397	NW_020769358.1_3591	NW_020769358.1:936401..936462:-	yes		888	305.706	283	75.5069	-0.753008
aauggcaguguauuguuagcug	NW_020769310.1_3031	NW_020769310.1_427	NW_020769310.1:15544817..15544883:-	yes		2509	863.757	281	74.9732	-0.913201
uacccuguagaaucgaauuugu	NW_020769380.1_26702	NW_020769380.1_4206	NW_020769380.1:4242965..4243025:+	yes	oha-miR-10c-5p	918	316.034	277	73.906	-0.766145
uguacagaagggguagaguuugc		NW_020769357.1_3536	NW_020769357.1:1025149..1025213:-	yes		0	0	256	68.303	68.303
uucccuuugucauccuaugccu	NW_020769318.1_8644	NW_020769318.1_1284	NW_020769318.1:21136743..21136801:+	yes	oha-miR-204-5p	105	36.1477	245	65.3681	0.808364
uccaaugauucagagaacuuc	NW_020769308.1_551	NW_020769308.1_61	NW_020769308.1:47442061..47442117:+	yes		41	14.1148	237	63.2337	3.47996
cccauucucugugagcugugaa		NW_020769321.1_1554	NW_020769321.1:17031240..17031304:-	yes		0	0	223	59.4983	59.4983
uggaauguaaggaagugugugg	NW_020769364.1_24454	NW_020769364.1_3884	NW_020769364.1:389250..389310:-	yes	oha-miR-1b-3p	66	22.7214	216	57.6307	1.53641
accguggcuuuagauuguuacu	NW_020769464.1_34122	NW_020769464.1_5374	NW_020769464.1:546652..546713:+	yes	oha-miR-132-5p	38	13.082	205	54.6958	3.18099
uuaagacuugcagugauguuu	NW_020769316.1_7631	NW_020769316.1_1173	NW_020769316.1:27911585..27911644:-	yes	oha-miR-499-5p	67	23.0656	205	54.6958	1.37131
uaaugccccuaaaaauccuuau	NW_020769359.1_22752	NW_020769359.1_3644	NW_020769359.1:4902913..4902975:-	yes	oha-miR-33-3p	12	4.13116	189	50.4268	11.2065
uaugugcccuuggacuacaucg	NW_020769362.1_23732	NW_020769362.1_3786	NW_020769362.1:1664711..1664771:+	yes	oha-miR-455-5p	53	18.246	186	49.6264	1.71986
uacaucaauggugcaggaacu		NW_020769349.1_3197	NW_020769349.1:6610136..6610194:+	yes		0	0	175	46.6915	46.6915
ccuccgagcucuguuuucacu		NW_020769425.1_5005	NW_020769350.1:303586..303645:+	yes		0	0	171	45.6243	45.6243
cccguucucuuugagcugugaa		NW_020769312.1_733	NW_020769312.1:26608320..26608384:-	yes		0	0	164	43.7566	43.7566
auagcucuuugaaugguacu		NW_020769314.1_960	NW_020769314.1:12085188..12085242:-	yes	oha-miR-458-3p	0	0	164	43.7566	43.7566
guuuuuuuagguuuugauuuuu	NW_020769489.1_34723	NW_020769489.1_5465	NW_020769489.1:238604..238665:-	yes		41	14.1148	160	42.6894	2.02444
aaucacuagcuucacugucaac		NW_020769350.1_3243	NW_020769350.1:8611873..8611930:+	yes		0	0	154	41.0885	41.0885
uacgguugcuguaaagaguuac	NW_020769334.1_16202	NW_020769334.1_2430	NW_020769334.1:7804308..7804366:-	yes		315	108.443	153	40.8217	-0.623565
uguaacagcaacuccaugagga	NW_020769404.1_30263	NW_020769404.1_4719	NW_020769404.1:1160314..1160372:-	yes	oha-miR-194-5p	44	15.1476	148	39.4877	1.60686
ucugaguugaucaaugggacu	NW_020769376.1_26106	NW_020769376.1_4120	NW_020769376.1:3367421..3367478:+	yes		247	85.033	140	37.3532	-0.560721
caguuucucaguaugccuuggg	NW_020769334.1_16282	NW_020769334.1_2448	NW_020769334.1:14948767..14948828:-	yes		51	17.5574	139	37.0864	1.11229
uggcagugucuuagcugguugu	NW_020776797.1_38803	NW_020776797.1_6395	NW_020776797.1:3946..4012:-	yes	oha-miR-449c-5p	14	4.81969	126	33.6179	5.97512
accauucucugugagcugugaa	NW_020769339.1_17279	NW_020769339.1_2639	NW_020769339.1:1196023..1196088:+	yes		55	18.9345	125	33.3511	0.761394
ccucaaucgucugggaagccu	NW_020769331.1_14575	NW_020769331.1_2205	NW_020769331.1:6730335..6730394:+	yes		507	174.542	120	32.017	-0.816565
cggcaaagcaucucugauuaga	NW_020769465.1_34209	NW_020769377.1_4158	NW_020769377.1:5644272..5644335:-	yes		50	17.2132	119	31.7502	0.844532
aacagcucaugggagaaagg		NW_020769364.1_3879	NW_020769364.1:6806459..6806523:+	yes		0	0	116	30.9498	30.9498
caaagugcucauagugcagguag		NW_020769394.1_4547	NW_020769394.1:1504230..1504292:-	yes	oha-miR-20a-5p	0	0	104	27.7481	27.7481
ggccuggcggacuucaacuccc		NW_020769332.1_2304	NW_020769332.1:14785166..14785230:+	no		0	0	100	26.6809	26.6809
cuccgagcucuguuuucacugg	NW_020769410.1_30877	NW_020769410.1_4831	NW_020769410.1:1202039..1202110:-	yes		164	56.4592	98	26.1473	-0.536882
uggcaguguaccucuuaguuagc		NW_020769310.1_425	NW_020769310.1:15544230..15544290:-	yes	oha-miR-449c-5p	0	0	96	25.6136	25.6136
caggcugguuagaugguuguca	NW_020769313.1_4813	NW_020769313.1_765	NW_020769313.1:3784465..3784528:+	yes	oha-miR-456	114	39.246	96	25.6136	-0.347357
cuggugaaaacugagcucggga	NW_020769539.1_35557	NW_020769539.1_5649	NW_020769539.1:388473..388534:-	yes		132	45.4428	95	25.3468	-0.442225
ugacugcggaaaacaaccaagc	NW_020769318.1_9030	NW_020769318.1_1316	NW_020769318.1:19911471..19911529:-	yes		45	15.4919	91	24.2796	0.567249
agcugguguugugaaucaggccg		NW_020769405.1_4731	NW_020769405.1:1198869..1198931:-	yes	oha-miR-138-5p	0	0	90	24.0128	24.0128
ugagugucagauuauggaaaguu	NW_020769357.1_22104	NW_020769357.1_3524	NW_020769357.1:6602051..6602110:+	yes		110	37.869	89	23.746	-0.372944
uccaggucgugucaaguugca		NW_020769332.1_2324	NW_020769332.1:788022..788082:-	yes		0	0	84	22.4119	22.4119
ugaacuccaagcuuggcaauuu		NW_020769320.1_1460	NW_020769320.1:4844109..4844162:-	yes		0	0	81	21.6115	21.6115
gaauuuggcuagaauguggacauuu		NW_020769308.1_118	NW_020769308.1:26625908..26626001:-	yes		0	0	81	21.6115	21.6115
cguguccugaaauagccugacu		NW_020769364.1_3886	NW_020769364.1:1069644..1069701:-	yes		0	0	80	21.3447	21.3447
uacacacacaacgacucggguc		NW_020769309.1_300	NW_020769309.1:37645465..37645528:-	yes		0	0	76	20.2775	20.2775
ccuagaagaucaacagaccuau	NW_020769380.1_26764	NW_020769380.1_4228	NW_020769380.1:1855291..1855349:-	yes		46	15.8361	74	19.7438	0.246761
ucugauucuuuuauaugugcau	NW_020769401.1_29823	NW_020769401.1_4673	NW_020769401.1:431328..431383:-	yes		20	6.88527	73	19.477	1.8288
gagagucuuucuuggcauagcg		NW_020769403.1_4700	NW_020769403.1:411119..411177:+	yes		0	0	72	19.2102	19.2102
cguucacacaucuucaagcug	NW_020769382.1_27066	NW_020769382.1_4284	NW_020769382.1:3866045..3866106:-	yes		29	9.98364	72	19.2102	0.924171
auugcuaagcgauguggucaug	NW_020769380.1_26745	NW_020769380.1_4223	NW_020769380.1:1109411..1109471:-	yes		89	30.6394	72	19.2102	-0.373023
caguuucucagcaugccuuggu	NW_020769315.1_6755	NW_020769315.1_1035	NW_020769315.1:749237..749297:-	yes		31	10.6722	69	18.4098	0.72503
cccauucucugugagcuguga		NW_020769310.1_345	NW_020769310.1:9973407..9973470:+	yes		0	0	64	17.0758	17.0758
gaucucguggaacuuuaggccu	NW_020769351.1_20784	NW_020769351.1_3330	NW_020769351.1:574520..574581:-	yes		85	29.2624	64	17.0758	-0.416461
acuuguggacuucaacucccag		NW_020769352.1_3373	NW_020769352.1:7240525..7240604:-	yes		0	0	63	16.8089	16.8089
cuccccuucccucucgggcagu		NW_020769394.1_4536	NW_020769394.1:257294..257365:-	yes		0	0	59	15.7417	15.7417
aggcaguguaguuagcugauuga	NW_020769350.1_20266	NW_020769350.1_3246	NW_020769350.1:8612599..8612654:+	yes	oha-miR-449c-5p	962	331.181	59	15.7417	-0.952468
auucugggaguugaaguccaca		NW_020769392.1_4471	NW_020769392.1:3572856..3572911:-	yes		0	0	58	15.4749	15.4749
gcaguggugguucaguggu		NW_020769414.1_4860	NW_020769414.1:2250328..2250392:+	yes		0	0	58	15.4749	15.4749
uguggacuucaacucuuaggagu	NW_020769385.1_27560	NW_020769385.1_4330	NW_020769385.1:2657169..2657219:+	yes		136	46.8198	58	15.4749	-0.66948
uauugcacuuguccuggccu	NW_020769393.1_28585	NW_020769393.1_4475	NW_020769393.1:354512..354573:+	yes	oha-miR-32-5p	458	157.673	57	15.2081	-0.903546
uccguucucuuugagcugugaa	NW_020769309.1_2206	NW_020769320.1_1446	NW_020769320.1:147591..147655:-	yes		10	3.44263	56	14.9413	3.34007
gugaaauguuuaggacca	NW_020769342.1_18351	NW_020769342.1_2887	NW_020769342.1:12032678..12032760:+	yes	oha-miR-203-3p	33	11.3607	56	14.9413	0.315174
acgugacuguagguagcgguggg		NW_020769318.1_1312	NW_020769318.1:18009374..18009436:-	yes		0	0	53	14.1409	14.1409
ugacuguaucguuuagugaugg		NW_020769308.1_116	NW_020769308.1:26083973..26084032:-	yes		0	0	52	13.8741	13.8741
aaagcaucucugauuuagauucu		NW_020769313.1_822	NW_020769313.1:21502287..21502345:+	yes		0	0	49	13.0736	13.0736
gugugcggaaaugcuucugcua		NW_020769352.1_3366	NW_020769352.1:2306497..2306559:-	yes	oha-miR-147-3p	0	0	48	12.8068	12.8068
aacuggcccacaaagucccgcu		NW_020769332.1_2309	NW_020769332.1:15538754..15538813:+	no	oha-miR-193-3p	0	0	48	12.8068	12.8068
aucaacucccagaaacucucc		NW_020769392.1_4467	NW_020769392.1:3457658..3457716:-	yes		0	0	44	11.7396	11.7396
uccguucucugugagcuaugaa	NW_020769408.1_30655	NW_020769408.1_4781	NW_020769408.1:2843313..2843377:+	yes		9	3.09837	44	11.7396	2.78895
uaaagaccuguggauuucaac		NW_020769332.1_2294	NW_020769332.1:12912635..12912694:+	yes		0	0	42	11.206	11.206
uucccuuuguuauccuaugccu	NW_020769352.1_21183	NW_020769352.1_3377	NW_020769352.1:9120870..9120929:-	yes	oha-miR-204-5p	18	6.19674	42	11.206	0.808364
agaguucggauuguucaaggcu		NW_020769401.1_4685	NW_020769401.1:2367217..2367275:-	yes		0	0	40	10.6723	10.6723
uaaugccccugaaaauccuuau		NW_020769332.1_2311	NW_020769332.1:15539323..15539384:+	yes	oha-miR-33-3p	0	0	39	10.4055	10.4055
ucagugaaaacaguucaggacu	NW_020769422.1_31666	NW_020769422.1_4956	NW_020769422.1:508737..508790:+	yes		22	7.57379	38	10.1387	0.338659
acaaggaaauggaguuagagcu	NW_020769317.1_8297	NW_020769317.1_1235	NW_020769317.1:27835064..27835120:-	yes		49	16.8689	38	10.1387	-0.398969
aaaagugcuuauagugcaaguag		NW_020769394.1_4551	NW_020769394.1:1506904..1506960:-	yes	oha-miR-20a-5p	0	0	37	9.87192	9.87192
agcgagcuguucugccuuugc		NW_020769349.1_3217	NW_020769349.1:9424812..9424880:-	yes		0	0	37	9.87192	9.87192
uaacagucuacagucauggcc	NW_020769464.1_34119	NW_020769464.1_5371	NW_020769464.1:540438..540504:+	yes	oha-miR-212-3p	4	1.37705	36	9.60511	5.97512
cgggaguaacuaugacuc	NW_020769592.1_35912	NW_020769592.1_5694	NW_020769592.1:238729..238771:+	yes		13	4.47542	35	9.3383	1.08657
caaccaagcuggagaacacagg	NW_020769325.1_12038	NW_020769325.1_1808	NW_020769325.1:86475..86539:-	yes		39	13.4263	34	9.0715	-0.324347
uccccaaguucuguuuucacug		NW_020769319.1_1385	NW_020769319.1:22763974..22764032:+	yes		0	0	33	8.80469	8.80469
auaggaagugaugaaacggga		NW_020769312.1_724	NW_020769312.1:14899988..14900040:-	yes		0	0	33	8.80469	8.80469
uuccagauguguuggaccacagu	NW_020769311.1_3809	NW_020769311.1_555	NW_020769311.1:11373716..11373780:-	yes		76	26.164	33	8.80469	-0.663481
uggagauacaauucugagacu	NW_020769320.1_9919	NW_020769320.1_1443	NW_020769320.1:25476482..25476538:+	yes	oha-miR-139-3p	754	259.575	33	8.80469	-0.96608
uuuggcacuagcacauuuuugcu	NW_020769523.1_35390	NW_020769523.1_5632	NW_020769523.1:374111..374175:+	yes	oha-miR-96	14	4.81969	31	8.27107	0.716101
uaaggugcaucuagugcagauag		NW_020769347.1_3116	NW_020769347.1:2856962..2857026:+	yes	oha-miR-18a-5p	0	0	30	8.00426	8.00426
ugcccuuuuuacauugcacug		NW_020769434.1_5109	NW_020769434.1:1221495..1221553:-	yes	oha-miR-130a-5p	0	0	30	8.00426	8.00426
ucacagugcuaauucuguuuccu	NW_020769308.1_494	NW_020769308.1_60	NW_020769308.1:42802270..42802332:+	yes	oha-miR-128-3p	5	1.72132	30	8.00426	3.65008
ucagccauguacucugcacagc	NW_020769331.1_14708	NW_020769331.1_2234	NW_020769331.1:6517179..6517250:-	yes		26	8.95085	30	8.00426	-0.105754
uagccccguuucgucgcuuccg		NW_020769316.1_1141	NW_020769316.1:5177202..5177264:-	yes		0	0	29	7.73745	7.73745
uccuucauuccaccggaaucug	NW_020769565.1_35752	NW_020769565.1_5678	NW_020769565.1:296505..296564:+	yes	oha-miR-205a-5p	6	2.06558	29	7.73745	2.7459
gaugaaacuaaggcgcguggau		NW_020769605.1_5703	NW_020769605.1:149484..149545:+	yes		0	0	28	7.47064	7.47064
gaucccauccucgccgcca		NW_020769308.1_40	NW_020769308.1:30672391..30672438:+	yes		0	0	28	7.47064	7.47064
aauucugggaguugaaguc		NW_020769357.1_3533	NW_020769357.1:941767..941826:-	yes		0	0	27	7.20383	7.20383
uugucuagauuuuuggagccu	NW_020769323.1_10981	NW_020769323.1_1627	NW_020769323.1:2847926..2847991:+	yes		22	7.57379	27	7.20383	-0.0488473
uucccugaggcucagcaggcac		NW_020769384.1_4312	NW_020769384.1:3583098..3583161:+	yes		0	0	26	6.93703	6.93703
cauuuccuuucaugugcugugu		NW_020769314.1_909	NW_020769314.1:9262104..9262161:+	yes		0	0	26	6.93703	6.93703
agcuacaucugauuacugggu		NW_020769328.1_2050	NW_020769328.1:6350008..6350066:-	yes	oha-miR-222b-3p	0	0	26	6.93703	6.93703
ucuucugagguccguuuucacu	NW_020769326.1_12413	NW_020769326.1_1875	NW_020769326.1:16493284..16493338:+	yes		15	5.16395	26	6.93703	0.343356
aacuuguaguacuuuaggccu	NW_020769332.1_15333	NW_020769332.1_2317	NW_020769332.1:15837605..15837657:+	yes		24	8.26232	26	6.93703	-0.160402
cuggcuguagaauuuugggaa	NW_020769327.1_12679	NW_020769327.1_1903	NW_020769327.1:2586772..2586822:+	yes		74	25.4755	26	6.93703	-0.727698
uggaagacuagugauuuuguuguu		NW_020769443.1_5197	NW_020769443.1:709343..709406:-	yes	oha-miR-7-5p	0	0	25	6.67022	6.67022
uuaggaggaugauauugaaagc		NW_020769434.1_5111	NW_020769434.1:1753523..1753577:-	no		0	0	25	6.67022	6.67022
ccccagccuggaaaaccuucacu		NW_020769424.1_4977	NW_020769424.1:1071710..1071772:+	yes		0	0	24	6.40341	6.40341
caucagaacagaagaagcuucu		NW_020772453.1_6109	NW_020772453.1:4425..4484:+	yes		0	0	24	6.40341	6.40341
caaggaaaauggagcucggga		NW_020769415.1_4868	NW_020769415.1:644488..644548:+	yes		0	0	24	6.40341	6.40341
aaaacgucaaucaaguuaggau	NW_020769384.1_27291	NW_020769384.1_4306	NW_020769384.1:2454851..2454914:+	yes		8	2.75411	24	6.40341	1.32504
ugacugaacuagaugcucugu	NW_020769322.1_10943	NW_020769322.1_1621	NW_020769322.1:20564797..20564854:-	yes		33	11.3607	24	6.40341	-0.436354
agccaaaagucucucucucucu		NW_020769358.1_3574	NW_020769358.1:4469810..4469875:+	yes		0	0	23	6.1366	6.1366
uaggccucuguugaacauucu	NW_020769320.1_9973	NW_020769320.1_1457	NW_020769320.1:4842771..4842831:-	yes		15	5.16395	23	6.1366	0.188354
uggccccguuucgucacuuccu		NW_020769318.1_1341	NW_020769318.1:26812415..26812477:-	yes		0	0	22	5.86979	5.86979
uugucgcuaagugauguaguc	NW_020769322.1_10801	NW_020769322.1_1593	NW_020769322.1:2293084..2293147:-	yes		11	3.7869	22	5.86979	0.550027
gccugguacacgaacgacugca		NW_020769387.1_4377	NW_020769387.1:2322561..2322624:+	yes		0	0	21	5.60298	5.60298
uaaggugcaucuagugcagu		NW_020769394.1_4549	NW_020769394.1:1506738..1506800:-	yes	oha-miR-18a-5p	0	0	21	5.60298	5.60298
uuacgguuaagaaucucugccu		NW_020769351.1_3306	NW_020769351.1:7476955..7477018:+	yes		0	0	21	5.60298	5.60298
uggcagugcaguacuagcuggcug	NW_020769310.1_3035	NW_020769310.1_431	NW_020769310.1:15545841..15545907:-	yes	oha-miR-449c-5p	54	18.5902	21	5.60298	-0.698606
gacccgaacuugggaacauc		NW_020769350.1_3238	NW_020769350.1:6667524..6667584:+	yes		0	0	20	5.33617	5.33617
ucagaacugaggaagcuccu		NW_020769566.1_5679	NW_020769566.1:217482..217529:+	yes		0	0	19	5.06936	5.06936
ccgcuccguugccguagcagc		NW_020769346.1_3089	NW_020769346.1:11486521..11486574:+	yes		0	0	19	5.06936	5.06936
cuuggacuuugauccccagaauu	NW_020769318.1_8648	NW_020769318.1_1288	NW_020769318.1:21285335..21285409:+	yes		26	8.95085	19	5.06936	-0.433644
uagcgaguucuuguuguuaccg		NW_020769334.1_2433	NW_020769334.1:10467011..10467069:-	yes		0	0	18	4.80256	4.80256
cuaacacagcuaucgucaugau		NW_020769417.1_4901	NW_020769417.1:151950..152014:+	yes		0	0	18	4.80256	4.80256
cuuauucucauugugcuggag		NW_020769314.1_941	NW_020769314.1:30822306..30822368:+	yes		0	0	17	4.53575	4.53575
ugaaauucuagaaauugaaugcc		NW_020769434.1_5106	NW_020769434.1:756023..756084:-	yes		0	0	17	4.53575	4.53575
uucgcuaaguguugcagacaug		NW_020769360.1_3697	NW_020769360.1:3450310..3450369:-	no		0	0	17	4.53575	4.53575
acuccaagcaucggccug		NW_020769365.1_3915	NW_020769365.1:4297068..4297105:-	yes		0	0	17	4.53575	4.53575
aaaaaagucugaauauuggac		NW_020769318.1_1259	NW_020769318.1:7173583..7173641:+	yes		0	0	17	4.53575	4.53575
ccugaggaaaucugagaauuga		NW_020769356.1_3483	NW_020769356.1:8091957..8092010:+	yes		0	0	16	4.26894	4.26894
caguuucucaguaugccuuaga		NW_020769433.1_5098	NW_020769433.1:1814767..1814827:-	yes		0	0	15	4.00213	4.00213
caccuugagcucugcaaugcaa		NW_020769367.1_3966	NW_020769367.1:5465396..5465463:-	yes		0	0	15	4.00213	4.00213
ugcuacucgagacuuuggacga	NW_020769449.1_33607	NW_020769449.1_5267	NW_020769449.1:498465..498517:+	yes		15	5.16395	15	4.00213	-0.224987
ucugcuugugcaaauggaccug	NW_020769366.1_24766	NW_020769366.1_3930	NW_020769366.1:1749247..1749303:-	yes		18	6.19674	15	4.00213	-0.354156
ucuggacagagagcuccgaugu	NW_020769365.1_24616	NW_020769365.1_3910	NW_020769365.1:6998957..6999015:+	yes		24	8.26232	15	4.00213	-0.515617
uaggcccguuucgugacuucc		NW_020769316.1_1080	NW_020769316.1:1403164..1403218:+	yes		0	0	14	3.73532	3.73532
caguuuucgcucugcucugaccu		NW_020769360.1_3716	NW_020769360.1:5404527..5404602:-	yes		0	0	14	3.73532	3.73532
acacuccauuuaagugagcggc		NW_020769392.1_4461	NW_020769392.1:2768950..2769005:-	yes		0	0	14	3.73532	3.73532
aagcccuuaccccaaaaagcau	NW_020769357.1_22140	NW_020769309.1_183	NW_020769309.1:18057669..18057734:+	yes	oha-miR-129b	8	2.75411	14	3.73532	0.356273
ucgacaugcuggagaagggaca	NW_020769413.1_31123	NW_020769413.1_4853	NW_020769413.1:2506570..2506629:-	yes		8	2.75411	14	3.73532	0.356273
uaugacugcagcacuuagc	NW_020769319.1_9329	NW_020769319.1_1369	NW_020769319.1:10635545..10635594:+	yes		21	7.22953	14	3.73532	-0.483324
uccauucucugugagcuuugaa		NW_020769370.1_4032	NW_020769370.1:4195924..4195988:-	yes		0	0	13	3.46851	3.46851
aaggcaugcuggagaauuggugu		NW_020769403.1_4709	NW_020769403.1:605071..605131:-	yes		0	0	13	3.46851	3.46851
acagcggcaggcuguacu		NW_020769332.1_2280	NW_020769332.1:9232166..9232231:+	yes		0	0	13	3.46851	3.46851
uuauugcuuaagaauacgcguag	NW_020769321.1_10309	NW_020769321.1_1511	NW_020769321.1:13689923..13689982:+	yes	oha-miR-137-3p	6	2.06558	13	3.46851	0.679196
augcaaaggaacagagcuuuga	NW_020769309.1_1849	NW_020769309.1_235	NW_020769309.1:44553131..44553194:+	yes		16	5.50821	13	3.46851	-0.370302
ugauauguuugauauauuagguu		NW_020770059.1_5848	NW_020770059.1:4559..4616:+	yes	oha-miR-190a-5p	0	0	12	3.2017	3.2017
cucgccacgaggaugcuucucu		NW_020769320.1_1415	NW_020769320.1:56305..56364:+	yes		0	0	12	3.2017	3.2017
uaagaccuggagacuccaacuc		NW_020769486.1_5454	NW_020769486.1:259370..259428:+	yes		0	0	12	3.2017	3.2017
gggaagcuucuucaguucuggcu		NW_020769350.1_3239	NW_020769350.1:6835891..6835954:+	yes		0	0	12	3.2017	3.2017
uccccagcuccguuuuugcug	NW_020769324.1_11239	NW_020769316.1_1152	NW_020769316.1:9589296..9589358:-	yes		8	2.75411	12	3.2017	0.16252
ugauauguuugauauauuagguug	NW_020770061.1_36790	NW_020770061.1_5850	NW_020770061.1:4553..4610:+	yes	oha-miR-190a-5p	12	4.13116	12	3.2017	-0.224987
agcagcucgugagagaaagggug		NW_020769356.1_3478	NW_020769356.1:5819348..5819412:+	yes		0	0	11	2.9349	2.9349
ugaacuguuguaagucuagggcu		NW_020769341.1_2849	NW_020769341.1:4363380..4363440:-	yes		0	0	11	2.9349	2.9349
uguaaacauccuacacuc		NW_020769330.1_2197	NW_020769330.1:14622075..14622136:-	yes	oha-miR-30d-5p	0	0	11	2.9349	2.9349
uaacguuuggcuagaauacccu		NW_020769357.1_3553	NW_020769357.1:7135978..7136032:-	yes		0	0	11	2.9349	2.9349
uagguaacucuaucagugcu		NW_020769365.1_3919	NW_020769365.1:5131233..5131287:-	yes		0	0	11	2.9349	2.9349
aacagcucacaggagaaagg		NW_020769312.1_696	NW_020769312.1:31835106..31835170:+	yes		0	0	11	2.9349	2.9349
augccccagucaagaaacug		NW_020769372.1_4061	NW_020769372.1:5183467..5183523:+	yes		0	0	11	2.9349	2.9349
uucucgauggacuuuacucca		NW_020769360.1_3682	NW_020769360.1:1009532..1009587:-	yes		0	0	11	2.9349	2.9349
uuugggacauacuuaauacaca		NW_020769371.1_4040	NW_020769371.1:5358477..5358535:+	yes		0	0	11	2.9349	2.9349
aaugggacgcuuugagguagc	NW_020769332.1_15332	NW_020769332.1_2316	NW_020769332.1:15837498..15837551:+	yes		11	3.7869	11	2.9349	-0.224987
uacgagauaggagacagguac		NW_020772548.1_6112	NW_020772548.1:1084..1139:+	yes		0	0	10	2.66809	2.66809
uguaacagcaacuccaugugga		NW_020769313.1_808	NW_020769313.1:15696175..15696232:+	yes	oha-miR-194-5p	0	0	10	2.66809	2.66809
ucaguguagcugcucaguuagu		NW_020769346.1_3094	NW_020769346.1:375923..375979:-	yes		0	0	10	2.66809	2.66809
uggccccguuucgucacuucag		NW_020769316.1_1131	NW_020769316.1:3087305..3087367:-	yes		0	0	10	2.66809	2.66809
uauggcuguguugcuuagcaac		NW_020769355.1_3455	NW_020769355.1:3737119..3737176:+	yes		0	0	10	2.66809	2.66809
uucacuuccuuuccagcuucu		NW_020769327.1_1918	NW_020769327.1:5414691..5414750:+	yes		0	0	10	2.66809	2.66809
cagaaguagccaagguugaagac	NW_020769318.1_8445	NW_020769318.1_1263	NW_020769318.1:8373001..8373064:+	yes		11	3.7869	10	2.66809	-0.295442
ucagaagcucuguuucagccu	NW_020769321.1_10576	NW_020769321.1_1558	NW_020769321.1:21249905..21249957:-	yes		15	5.16395	10	2.66809	-0.483324
aacuuacaagggaaaaugggugu		NW_020769324.1_1676	NW_020769324.1:4799175..4799232:+	yes		0	0	9	2.40128	2.40128
uccugaguuuugcaguccaga		NW_020769309.1_218	NW_020769309.1:32947859..32947917:+	yes		0	0	9	2.40128	2.40128
cagcgucacuuagcgauggca		NW_020769320.1_1437	NW_020769320.1:17412376..17412439:+	yes		0	0	9	2.40128	2.40128
augugugugcagcuugacuug		NW_020769322.1_1591	NW_020769322.1:1558704..1558750:-	yes		0	0	9	2.40128	2.40128
ugcugacaguuuauauucuagaac		NW_020769319.1_1366	NW_020769319.1:8761369..8761431:+	yes		0	0	9	2.40128	2.40128
caaagaguauuguagcacugca		NW_020769376.1_4124	NW_020769376.1:2698715..2698770:-	yes		0	0	9	2.40128	2.40128
uugagggacggucugcugagac		NW_020769591.1_5691	NW_020769591.1:107650..107709:-	yes		0	0	9	2.40128	2.40128
acgcgagccgaacgaacaaaac		NW_020769345.1_3063	NW_020769345.1:9521121..9521180:-	yes		0	0	9	2.40128	2.40128
cggggggccgggcgggguc	NW_020769443.1_33265	NW_020769443.1_5193	NW_020769443.1:392110..392157:-	yes		10	3.44263	9	2.40128	-0.302488
uaggagaagucgccuguugcgcu	NW_020769315.1_6704	NW_020769315.1_1022	NW_020769315.1:26372798..26372866:+	yes		62	21.3443	9	2.40128	-0.887498
agggcuccguccaguucgugcu		NW_020769384.1_4310	NW_020769384.1:2521827..2521887:+	yes		0	0	8	2.13447	2.13447
uggcaagcugcagaaauguauc		NW_020769326.1_1885	NW_020769326.1:10147872..10147925:-	yes		0	0	8	2.13447	2.13447
ugagguaguaggcuguau		NW_020769315.1_993	NW_020769315.1:7567734..7567776:+	yes	oha-let-7c-5p	0	0	8	2.13447	2.13447
ugcucccuuacuucuuugccu		NW_020769331.1_2249	NW_020769331.1:15645220..15645276:-	no		0	0	8	2.13447	2.13447
uuugccaccagauuccccucc		NW_020769431.1_5064	NW_020769431.1:1969472..1969533:+	yes		0	0	8	2.13447	2.13447
gucagcacucuggagaaggag		NW_020769405.1_4739	NW_020769405.1:2480296..2480359:-	yes		0	0	8	2.13447	2.13447
augaugauaagggcuuguaga		NW_020769319.1_1371	NW_020769319.1:12640812..12640865:+	yes		0	0	8	2.13447	2.13447
cggcacacuggagaaggggcgu		NW_020769316.1_1181	NW_020769316.1:28697835..28697894:-	yes		0	0	8	2.13447	2.13447
uucggggaguugaaguucaaca	NW_020769357.1_22138	NW_020769357.1_3530	NW_020769357.1:374091..374152:-	yes		3	1.03279	8	2.13447	1.0667
aucauuuacacauaguccucag		NW_020769327.1_1922	NW_020769327.1:5603119..5603175:+	yes		0	0	7	1.86766	1.86766
gagagaauugguugaugacaga		NW_020769359.1_3652	NW_020769359.1:5536873..5536931:-	yes		0	0	7	1.86766	1.86766
uagcagaacgucccgggaccuc		NW_020769353.1_3403	NW_020769353.1:73101..73159:-	yes		0	0	6	1.60085	1.60085
augaagaucagcuagccugugc		NW_020769309.1_246	NW_020769309.1:50133690..50133744:+	yes		0	0	6	1.60085	1.60085
caaccuggaggacuccaugcugu		NW_020769308.1_11	NW_020769308.1:12358911..12358974:+	yes	oha-miR-490-3p	0	0	6	1.60085	1.60085
uguguucaggcuggaaauggcu		NW_020769353.1_3413	NW_020769353.1:7184468..7184527:-	yes	oha-miR-124-5p	0	0	6	1.60085	1.60085
uaagugcuacauuguuuggguag		NW_020769360.1_3722	NW_020769360.1:6684850..6684910:-	yes	oha-miR-20b-5p	0	0	6	1.60085	1.60085
uacaguaggugacucuaauacu		NW_020769359.1_3610	NW_020769359.1:5243626..5243684:+	yes	oha-miR-199c-3p	0	0	6	1.60085	1.60085
cuuuuugcggucugggcuugc	NW_020769309.1_1496	NW_020769496.1_5543	NW_020769496.1:305166..305229:-	yes	oha-miR-129b-5p	10	3.44263	6	1.60085	-0.534992
uauugccuugagggaucagacu		NW_020769330.1_2182	NW_020769330.1:6893543..6893605:-	yes		0	0	5	1.33404	1.33404
ugcuccauuuguguaaguggca		NW_020769323.1_1630	NW_020769323.1:7875407..7875465:+	yes		0	0	5	1.33404	1.33404
cccugagggaagacauagcuacu		NW_020769327.1_1929	NW_020769327.1:9609743..9609805:+	yes		0	0	5	1.33404	1.33404
acugggcuuugauggggccaug		NW_020769308.1_21	NW_020769308.1:22012845..22012906:+	yes		0	0	4	1.06723	1.06723
caaggugcagaaauggaacuu		NW_020769322.1_1587	NW_020769322.1:22872765..22872823:+	yes	oha-miR-18a-5p	0	0	4	1.06723	1.06723
aaagugcuucauuguuuggguga		NW_020769360.1_3724	NW_020769360.1:6685127..6685184:-	yes	oha-miR-20b-5p	0	0	4	1.06723	1.06723
uggaauguuaagaaguauguau	NW_020769327.1_13144	NW_020769327.1_2008	NW_020769327.1:8948547..8948608:-	yes	oha-miR-1b-3p	3	1.03279	4	1.06723	0.0333511
ugaggcggggauucugcagggc		NW_020769310.1_390	NW_020769310.1:632435..632488:-	yes		0	0	3	0.800426	0.800426
ugcuaugcuaagaucaaaaccc		NW_020769416.1_4893	NW_020769416.1:985697..985760:-	yes	oha-miR-31-3p	0	0	3	0.800426	0.800426
uagguaguuucauguuguugg		NW_020769380.1_4204	NW_020769380.1:4167545..4167603:+	yes	oha-miR-196b-5p	0	0	3	0.800426	0.800426
uagguaguuucucguuguugag		NW_020769346.1_3084	NW_020769346.1:10694024..10694085:+	yes	oha-miR-196b-5p	0	0	3	0.800426	0.800426
uguauuggaacacuacagcu		NW_020769343.1_2952	NW_020769343.1:5726342..5726399:-	yes	oha-miR-1805-3p	0	0	2	0.533617	0.533617
accaaagccccucgaggacaau		NW_020769350.1_3222	NW_020769350.1:4029384..4029442:+	yes	oha-miR-1677b-5p	0	0	2	0.533617	0.533617
ugagaugaagcacuguagcuc	NW_020769314.1_6160		NW_020769314.1:12875939..12875994:-	yes	oha-miR-143-3p	532823	183431	0	0	-1
uacaguacugugauaacugaag	NW_020769331.1_14662		NW_020769331.1:1863827..1863885:-	yes	oha-miR-101b-3p	58739	20221.7	0	0	-1
cuuucagucggauguuuacagc	NW_020769327.1_12847		NW_020769327.1:12464453..12464516:+	yes	oha-miR-30e-3p	47728	16431	0	0	-1
uaacacugucugguaacgaug	NW_020769387.1_28041		NW_020769387.1:2770385..2770443:+	yes	oha-miR-200a	20335	7000.6	0	0	-1
ugauuucuucugguguucgga	NW_020769498.1_35118		NW_020769498.1:541736..541795:+	yes	Novel	15600	5370.51	0	0	-1
aggcaagauguuggcauagcug	NW_020769419.1_31532		NW_020769419.1:2332595..2332652:+	yes		12183	4194.16	0	0	-1
acaagucaggcucuugggacc	NW_020769322.1_10848		NW_020769322.1:7951555..7951616:-	yes		10647	3665.37	0	0	-1
ucagugcaucacagaacuuugu	NW_020769380.1_26713		NW_020769380.1:4910768..4910828:+	yes	oha-miR-148a-3p	10390	3576.9	0	0	-1
cacggggcugucgugucugucc	NW_020769408.1_30643		NW_020769408.1:2606277..2606339:+	yes		6101	2100.35	0	0	-1
aggcaguguaguuagcugauugu	NW_020769350.1_20264		NW_020769350.1:8611873..8611930:+	yes	oha-miR-449c-5p	2587	890.609	0	0	-1
caucuuacuaggcagcguugga	NW_020769387.1_28040		NW_020769387.1:2769443..2769502:+	yes		2463	847.921	0	0	-1
ugagaacugaauuccauaggcu	NW_020769333.1_15608		NW_020769333.1:467257..467314:+	yes	oha-miR-146b-5p	1690	581.805	0	0	-1
uagcagcacguaaauacug	NW_020769394.1_29023		NW_020769394.1:1555267..1555324:-	yes	oha-miR-15b-5p	1116	384.198	0	0	-1
acagugaucagguuacgaaggau	NW_020769312.1_4446		NW_020769312.1:36255960..36256019:+	yes		895	308.116	0	0	-1
guccaguuuucccaggaau	NW_020769314.1_6157		NW_020769314.1:12875382..12875441:-	yes	oha-miR-145-5p	885	304.673	0	0	-1
uugugcuugaucuaaccaug	NW_020769320.1_9710		NW_020769320.1:7010814..7010878:+	yes	oha-miR-218-5p	684	235.476	0	0	-1
caggcagcuaaagcaagucug	NW_020769345.1_19119		NW_020769345.1:9550853..9550912:+	yes	oha-miR-1788-3p	563	193.82	0	0	-1
uggcaguguaccucuuaguuagcug	NW_020769310.1_3029		NW_020769310.1:15544230..15544290:-	yes	oha-miR-449c-5p	448	154.23	0	0	-1
agcuacauugucugcugggu	NW_020769370.1_25273		NW_020769370.1:2245849..2245909:+	yes	oha-miR-222b-3p	325	111.886	0	0	-1
cagcagcacaacaugguuug	NW_020790563.1_39617		NW_020790563.1:1472..1532:-	yes	oha-miR-15b-5p	284	97.7708	0	0	-1
uggcucagauacguagaugac	NW_020769386.1_27823		NW_020769386.1:3569497..3569558:+	yes	oha-miR-24-3p	252	86.7544	0	0	-1
uagcagcaccgcaacacug	NW_020790563.1_39615		NW_020790563.1:1256..1316:-	yes	oha-miR-15b-5p	211	72.6396	0	0	-1
agagguaguagguugcauagu	NW_020769311.1_3518		NW_020769311.1:29915733..29915809:+	yes	oha-let-7c-5p	173	59.5576	0	0	-1
uuggcaacuuuaagacuugugg	NW_020769309.1_2245		NW_020769435.1:119630..119709:-	yes		165	56.8035	0	0	-1
ccccgcguagguucgaauccu	NW_020769448.1_33501		NW_020769448.1:711887..711959:+	0		150	51.6395	0	0	-1
ccggaggaagguggggag	NW_020769467.1_34225		NW_020769467.1:699201..699240:+	yes		150	51.6395	0	0	-1
cgccuggcggacuucaacucc	NW_020769387.1_28033		NW_020769387.1:2478898..2478949:+	yes		148	50.951	0	0	-1
ucuacagugcaugugucuccagc	NW_020795733.1_39800		NW_020795733.1:570..629:+	yes	oha-miR-139-5p	145	49.9182	0	0	-1
gugcauuguaguugcauug	NW_020769308.1_286		NW_020769308.1:23584664..23584725:+	yes	oha-miR-33a-5p	135	46.4756	0	0	-1
agccuggcagacuucaacucc	NW_020769315.1_6904		NW_020769315.1:13347159..13347228:-	yes		132	45.4428	0	0	-1
agccuggcggacuucaacgcc	NW_020769389.1_28299		NW_020769389.1:997806..997883:-	yes		131	45.0985	0	0	-1
uugcuaccugguggucauccug	NW_020769317.1_7992		NW_020769317.1:527319..527380:-	yes		129	44.41	0	0	-1
auuguuggguaggggagc	NW_020792363.1_39695		NW_020792363.1:715..755:+	yes		120	41.3116	0	0	-1
uguacagaagggguagaguuu	NW_020769357.1_22154		NW_020769357.1:1025151..1025213:-	yes		115	39.5903	0	0	-1
aagaagcuucuucaguucugac	NW_020769400.1_29774		NW_020769400.1:1262840..1262923:-	yes		113	38.9018	0	0	-1
caccgagcucuguuuucacugg	NW_020769343.1_18555		NW_020769343.1:4186701..4186763:+	yes		92	31.6722	0	0	-1
ugggcuauuucugaacauaggu	NW_020769364.1_24455		NW_020769364.1:1069644..1069701:-	yes		92	31.6722	0	0	-1
acuuguggacuucaacuccca	NW_020769393.1_28702		NW_020769393.1:3632567..3632629:+	yes		89	30.6394	0	0	-1
acaucaauggugcaggaacugc	NW_020769349.1_20037		NW_020769349.1:6610134..6610196:+	yes		83	28.5739	0	0	-1
ugacuguaucguuuagugaugga	NW_020769308.1_1062		NW_020769308.1:26083972..26084032:-	yes		80	27.5411	0	0	-1
guuucuguaguguagugguuauc	NW_020769309.1_1405		NW_020769309.1:8412556..8412611:+	yes		80	27.5411	0	0	-1
ccccgagcucuguuuucgcugg	NW_020769318.1_9137		NW_020769318.1:24441852..24441904:-	yes		78	26.8525	0	0	-1
agccggaucguugcgugugugu	NW_020769309.1_2275		NW_020769309.1:37645466..37645528:-	yes		76	26.164	0	0	-1
agcuacaucugauuacuggguu	NW_020769328.1_13638		NW_020769328.1:6350007..6350069:-	yes	oha-miR-222b-3p	73	25.1312	0	0	-1
cagugcaauaauauugucaaagc	NW_020774982.1_38524		NW_020774982.1:3769..3829:-	yes	oha-miR-130a-3p	73	25.1312	0	0	-1
uccaggucgugucaaguugc	NW_020769332.1_15356		NW_020769332.1:788023..788079:-	yes		67	23.0656	0	0	-1
cccguucucugugagcugugaa	NW_020769308.1_244		NW_020769308.1:23061141..23061205:+	yes		64	22.0329	0	0	-1
uuggcaacuuuaagacuuguga	NW_020769309.1_2345		NW_020769309.1:42933278..42933380:-	yes		61	21.0001	0	0	-1
agcugguguugugaaucaggc	NW_020769405.1_30441		NW_020769405.1:1198869..1198931:-	yes	oha-miR-138-5p	61	21.0001	0	0	-1
uagguuaauguccgccgguuuggac	NW_020771909.1_37799		NW_020771909.1:1423..1497:-	yes		61	21.0001	0	0	-1
aagguccaaccucaugcguccu	NW_020769384.1_27294		NW_020769384.1:2460804..2460865:+	yes	oha-miR-2188-5p	60	20.6558	0	0	-1
uuaugcaguaacaggugugagc	NW_020769325.1_11984		NW_020769325.1:13742309..13742373:+	no		57	19.623	0	0	-1
uuguuccucaaucgguaaug	NW_020769358.1_22301		NW_020769358.1:4611599..4611651:+	yes		55	18.9345	0	0	-1
auagcucuuugaaugguacugc	NW_020769314.1_6142		NW_020769314.1:12085186..12085244:-	yes	oha-miR-458-3p	53	18.246	0	0	-1
aagacuuguggacuucaacu	NW_020771245.1_37466		NW_020771245.1:2657..2698:+	yes		49	16.8689	0	0	-1
uagaguucggauuguucaaggcu	NW_020769401.1_29871		NW_020769401.1:2367217..2367276:-	yes		40	13.7705	0	0	-1
gagagucuuucuuggcauagc	NW_020769316.1_7433		NW_020769403.1:411119..411177:+	yes		39	13.4263	0	0	-1
acgguuaagaaucucugccu	NW_020769351.1_20716		NW_020769351.1:7476957..7477016:+	yes		38	13.082	0	0	-1
caaagugcucauagugcagguagu	NW_020769394.1_29017		NW_020769394.1:1504230..1504292:-	yes	oha-miR-20a-5p	36	12.3935	0	0	-1
caggaaaaaaacagaauacgcc	NW_020769311.1_3347		NW_020769311.1:15456750..15456810:+	yes		34	11.705	0	0	-1
uuggcaacgcaucucugauuaga	NW_020769500.1_35143		NW_020769500.1:27293..27359:-	yes		34	11.705	0	0	-1
uuggcaaagcauaucugauuaga	NW_020769315.1_6432		NW_020769366.1:2944063..2944129:-	yes		33	11.3607	0	0	-1
ucagaaugauuacuagccugaca	NW_020769429.1_32153		NW_020769429.1:279669..279731:+	yes		33	11.3607	0	0	-1
uuggcagagcaucucugauuaga	NW_020769319.1_9541		NW_020769319.1:10662849..10662915:-	yes		31	10.6722	0	0	-1
ccaggauugcacucugcguca	NW_020769313.1_5296		NW_020769313.1:10140509..10140563:-	yes		29	9.98364	0	0	-1
uuggcaaagaaucucugauuaga	NW_020769315.1_6949		NW_020769315.1:17954649..17954715:-	yes		29	9.98364	0	0	-1
accagccggacgaagccucgga	NW_020769392.1_28558		NW_020769392.1:3557274..3557333:-	yes		28	9.63937	0	0	-1
auucccuucgaugaucuuugga	NW_020769462.1_34049		NW_020769462.1:426575..426623:+	yes		27	9.29511	0	0	-1
uggcuggcugaggaauucuggga	NW_020769310.1_3171		NW_020769310.1:28541797..28541846:-	yes		26	8.95085	0	0	-1
ucagaacugaggaagcuc	NW_020774200.1_38410		NW_020769308.1:1084912..1084958:+	yes		26	8.95085	0	0	-1
caguuuucgcucugcucugacc	NW_020769360.1_23168		NW_020769360.1:5404528..5404603:-	yes		25	8.60658	0	0	-1
cccauucucuuugagcugugaa	NW_020774482.1_38458		NW_020774482.1:3478..3542:+	yes		25	8.60658	0	0	-1
caccgagcucuguuuucacug	NW_020769317.1_7695		NW_020769317.1:2730536..2730580:+	yes		24	8.26232	0	0	-1
uaaagaccuguggauuucaacuc	NW_020769332.1_15182		NW_020769332.1:12912635..12912694:+	yes		24	8.26232	0	0	-1
aaagaguauuguagcacugcau	NW_020769376.1_26144		NW_020769376.1:2698714..2698771:-	yes		24	8.26232	0	0	-1
cuccccuucccucucgggcag	NW_020769394.1_28952		NW_020769394.1:257295..257364:-	yes		24	8.26232	0	0	-1
cccauuuucugugagcugugaa	NW_020785060.1_39301		NW_020785060.1:1090..1154:+	yes		21	7.22953	0	0	-1
cuggggucggacaacuugcagu	NW_020769349.1_20172		NW_020769349.1:9424812..9424881:-	yes		20	6.88527	0	0	-1
cccauucucugugaacugugaa	NW_020769357.1_22159		NW_020769357.1:1222884..1222948:-	yes		20	6.88527	0	0	-1
auucugggaguugaaguc	NW_020769309.1_1987		NW_020769362.1:4549054..4549108:+	yes		19	6.541	0	0	-1
auggauggacuucaacucccagaa	NW_020769385.1_27613		NW_020769385.1:108391..108443:-	yes		19	6.541	0	0	-1
cccauucucugggagcugugaa	NW_020769412.1_31028		NW_020769412.1:465961..466026:+	yes		19	6.541	0	0	-1
ucggcaaagcuucucugauu	NW_020769309.1_1929		NW_020769309.1:381591..381657:-	yes		18	6.19674	0	0	-1
cuuauucucauugugcuggagg	NW_020769314.1_6017		NW_020769314.1:30822306..30822369:+	yes		18	6.19674	0	0	-1
ucggcaaggcaucucugauu	NW_020769337.1_16915		NW_020769337.1:4542042..4542108:-	yes		18	6.19674	0	0	-1
uguggacuucaacucccagaau	NW_020769392.1_28495		NW_020769392.1:3572856..3572915:+	yes		18	6.19674	0	0	-1
cagacuucagcuaccagaauuc	NW_020769396.1_29236		NW_020769396.1:1121164..1121225:+	yes		18	6.19674	0	0	-1
agcugaugccguuugacagc	NW_020769308.1_679		NW_020769308.1:3257353..3257409:-	yes		17	5.85248	0	0	-1
acagugcaucaugggauaugua	NW_020769314.1_5682		NW_020769314.1:9262104..9262161:+	yes	oha-miR-148a-3p	17	5.85248	0	0	-1
ugggaaucucgcucugcugcu	NW_020769318.1_8968		NW_020769318.1:17934216..17934266:-	yes		17	5.85248	0	0	-1
guuugguuguauaugugggacc	NW_020769325.1_11968		NW_020769325.1:12579310..12579370:+	yes		17	5.85248	0	0	-1
uuccugaaggccucuggaucga	NW_020769393.1_28644		NW_020769393.1:2011238..2011300:+	yes		17	5.85248	0	0	-1
aacagcucacaggagaaaggac	NW_020769312.1_4667		NW_020769312.1:26608324..26608384:-	yes		16	5.50821	0	0	-1
gaugaaacuaaggugcgaggau	NW_020769336.1_16717		NW_020769336.1:9963375..9963435:-	yes		16	5.50821	0	0	-1
ucggaacugaagaagcuc	NW_020769387.1_28067		NW_020769387.1:3775587..3775643:+	yes		16	5.50821	0	0	-1
uguguaugcuuuaaagagcug	NW_020769310.1_2559		NW_020769310.1:11760499..11760556:+	yes		15	5.16395	0	0	-1
uuaaugcuaauugugauaggu	NW_020769322.1_10839		NW_020769322.1:5176972..5177031:-	yes		13	4.47542	0	0	-1
ucuggauaacugagaaucucuac	NW_020769353.1_21255		NW_020769353.1:1051175..1051238:+	yes		13	4.47542	0	0	-1
uguguagacuucaacucccaga	NW_020769359.1_22619		NW_020769359.1:6138561..6138633:+	yes		13	4.47542	0	0	-1
gucagcacucuggagaaggagc	NW_020769405.1_30461		NW_020769405.1:2480296..2480359:-	yes		12	4.13116	0	0	-1
uccacaggucuuaagguug	NW_020769409.1_30775		NW_020769409.1:2646684..2646740:-	yes		12	4.13116	0	0	-1
uacaguacugugcuaauu	NW_020769313.1_5425		NW_020769313.1:21863250..21863337:-	yes	oha-miR-101b-3p	11	3.7869	0	0	-1
augauggcggaugggauucugc	NW_020769334.1_16211		NW_020769334.1:9689465..9689540:-	yes		11	3.7869	0	0	-1
cuggcuggugaauucuuggaau	NW_020769353.1_21323		NW_020769353.1:9147489..9147544:+	yes		11	3.7869	0	0	-1
gcuaacacagcuaucgucauga	NW_020769415.1_31167		NW_020769415.1:151833..151896:+	yes		11	3.7869	0	0	-1
gcaauuuuaagauagauggacu	NW_020769330.1_14433		NW_020769330.1:9434589..9434672:-	yes		10	3.44263	0	0	-1
aauucugggacuugaaguc	NW_020769334.1_16226		NW_020769334.1:11214980..11215037:-	yes		10	3.44263	0	0	-1
gugugcggaaaugcuucugc	NW_020769352.1_21086		NW_020769352.1:2306499..2306555:-	yes	oha-miR-147-3p	10	3.44263	0	0	-1
aggccgauaacagaacucugga	NW_020769362.1_23953		NW_020769362.1:1160748..1160798:-	yes		10	3.44263	0	0	-1
aucgaggacuagcuguguagaga	NW_020769393.1_28755		NW_020769393.1:1169736..1169799:-	yes		10	3.44263	0	0	-1
acguuggucuaguucugug	NW_020769331.1_14764		NW_020769331.1:9339179..9339281:-	yes		9	3.09837	0	0	-1
aaggaaaauggagcucgggaga	NW_020769415.1_31190		NW_020769415.1:644489..644547:+	yes		9	3.09837	0	0	-1
uugagggacggucugcugagacg	NW_020769591.1_35905		NW_020769591.1:107650..107709:-	yes		9	3.09837	0	0	-1
uugagacuuguaaacugagc	NW_020770138.1_36852		NW_020770138.1:15221..15298:+	yes		9	3.09837	0	0	-1
uccugagcuccguuuuugcug	NW_020769308.1_502		NW_020769308.1:44123629..44123687:+	yes		8	2.75411	0	0	-1
uaggaguauaguugauuggagu	NW_020769313.1_5027		NW_020769313.1:21442175..21442233:+	yes		8	2.75411	0	0	-1
ucugagcacccauuucugcagc	NW_020769314.1_5571		NW_020769314.1:2355274..2355324:+	yes		8	2.75411	0	0	-1
ugaacuguuguaagucuagggc	NW_020769341.1_18137		NW_020769341.1:4363380..4363440:-	yes		8	2.75411	0	0	-1
cagugaaaauggaucucgggga	NW_020769345.1_19046		NW_020769345.1:543203..543261:+	yes		8	2.75411	0	0	-1
cugaaggccccuguagaucgau	NW_020769358.1_22326		NW_020769358.1:5309212..5309270:+	yes		8	2.75411	0	0	-1
uugacuguugcaucggagccu	NW_020769311.1_3774		NW_020769311.1:9819994..9820045:-	yes		7	2.40984	0	0	-1
ucuguugucagcugcagaggccu	NW_020769335.1_16418		NW_020769335.1:7298428..7298476:-	yes		7	2.40984	0	0	-1
gccggacuucauuucccagaauuc	NW_020769498.1_35096		NW_020769498.1:371240..371305:+	yes		7	2.40984	0	0	-1
ugagguaguaggcuguauc	NW_020769315.1_6437		NW_020769315.1:7567733..7567777:+	yes	oha-let-7c-5p	5	1.72132	0	0	-1
caaggugcagaaauggaacuua	NW_020769322.1_10773		NW_020769322.1:22872764..22872824:+	yes	oha-miR-18a-5p	5	1.72132	0	0	-1
gcccguucucggugagcucuga	NW_020769322.1_10936		NW_020769322.1:20511398..20511461:-	yes		4	1.37705	0	0	-1
ccaguggaaacagagcuuggga	NW_020769916.1_36684		NW_020769916.1:20265..20316:+	yes	oha-miR-194-3p	4	1.37705	0	0	-1
uugcauagcuguauuggauacu	NW_020769403.1_30045		NW_020769403.1:1615734..1615794:+	yes	oha-miR-153-3p	3	1.03279	0	0	-1
ccccauucucuuugaguuguga	NW_020769308.1_884		NW_020769308.1:19182025..19182088:-	yes		2	0.688527	0	0	-1
uauuggccggcagagugcug	NW_020769310.1_2682		NW_020769310.1:22487061..22487122:+	yes		2	0.688527	0	0	-1
aggaaguagcacuacggagag	NW_020769310.1_2786		NW_020769310.1:33964823..33964882:+	yes		2	0.688527	0	0	-1
aaguccuggaccucauguuguc	NW_020769310.1_3076		NW_020769310.1:17133735..17133792:-	yes		2	0.688527	0	0	-1
uuguacaaugacuuuggcu	NW_020769321.1_10209		NW_020769321.1:2191577..2191659:+	yes	oha-let-7c-3-3p	2	0.688527	0	0	-1
uuccuaagcuacauuuuugcug	NW_020769322.1_10961		NW_020769322.1:22746143..22746200:-	yes		2	0.688527	0	0	-1
uugcauaguuggguaaugaaac	NW_020769328.1_13403		NW_020769328.1:7371844..7371907:+	yes	oha-miR-153-3p	2	0.688527	0	0	-1
caguuucucagcaugccuugg	NW_020769333.1_15791		NW_020769333.1:1634590..1634649:-	yes		2	0.688527	0	0	-1
caguucuuucucuuugucaacu	NW_020769342.1_18270		NW_020769342.1:4200300..4200357:+	yes		2	0.688527	0	0	-1
uguauuggaacacuacagcuc	NW_020769343.1_18688		NW_020769343.1:5726341..5726400:-	yes	oha-miR-1805-3p	2	0.688527	0	0	-1
ucuggaagugacaaaacgag	NW_020769352.1_20967		NW_020769352.1:6488928..6488979:+	yes	oha-miR-875-3p	2	0.688527	0	0	-1
uauugcacauuauuaaguugc	NW_020769488.1_34694		NW_020769488.1:593010..593072:+	yes	oha-miR-32-5p	2	0.688527	0	0	-1
ugauauguuugauauuagguugu	NW_020769705.1_36311		NW_020769705.1:7931..7992:-	yes	oha-miR-190a-5p	2	0.688527	0	0	-1
uucuguuuucagcuagcacggc	NW_020772371.1_37978		NW_020772371.1:4017..4071:-	yes		2	0.688527	0	0	-1
gccagcugaucuucgcac	NW_020769321.1_10419		NW_020769321.1:4730132..4730187:-	yes	oha-miR-449a-3p	1	0.344263	0	0	-1
ugcugguggcggacgaagaccac	NW_020769362.1_24070		NW_020769362.1:5855990..5856054:-	yes	oha-miR-138-5p	1	0.344263	0	0	-1
ccauggauuguccuccagcc	NW_020769398.1_29531		NW_020769398.1:1381414..1381495:-	yes	oha-miR-490-5p	1	0.344263	0	0	-1
