# Supplementary material for: Distinct regulatory networks control toxin gene expression in elapid and viperid snakes
Source: BMC Genomics. 2024 Feb 16;25:186. doi: 10.1186/s12864-024-10090-y (PMC10874052; doi:10.1186/s12864-024-10090-y)
Supplement: Supplementary file 6 — Supplementary Material 6 [file 12864_2024_10090_MOESM6_ESM.xlsx]

## Sheet: Sheet1
Supplemental Table 12. miRNAs from the Crotalus viridis milked venom glands.
Mature miRNA Sequence	miRDeep2 program ID	Genome coordinate	Chromosome	Significant randfold	O. hannah or P. bivittatus ID	Milked Counts	Milked CPM
cagugcaauguaaaaagggca	CM012306.1_2764	CM012306.1:100437389..100437445:-	1	yes	pbv-miR-130c-3p	995	67.064
uuucccaacucgagcaaaucc	CM012306.1_2768	CM012306.1:100578555..100578609:-	1	yes		28	1.88723
uuucccaacucgagcaagaca	CM012306.1_709	CM012306.1:100578558..100578612:+	1	yes		24	1.61762
uuggcaagaaauaggaaaaga	CM012306.1_2771	CM012306.1:101875148..101875205:-	1	no		13	0.876213
uucaaguaauccaggauaggcu	CM012306.1_736	CM012306.1:103174546..103174607:+	1	yes	pbv-miR-26-5p	591694	39880.8
caggcagcuaaagcaagucugg	CM012306.1_743	CM012306.1:103763992..103764052:+	1	yes	pbv-miR-1788-3p	3699	249.316
uacuuugaaccacguugagucc	CM012306.1_2787	CM012306.1:104451496..104451558:-	1	yes		29	1.95463
uugcauagucacaaaagugauc	CM012306.1_2790	CM012306.1:104465812..104465871:-	1	yes	pbv-miR-153-3p	939	63.2895
uggaaggccaauagaauuagacu	CM012306.1_758	CM012306.1:107424468..107424523:+	1	yes		851	57.3582
cauuaucccgacuagguaacau	CM012306.1_762	CM012306.1:107540879..107540960:+	1	yes		198	13.3454
ucaucaugcugaagaaggagcgu	CM012306.1_778	CM012306.1:110140490..110140550:+	1	yes		118	7.95331
ucucaugcuggagaaggggcguu	CM012306.1_2823	CM012306.1:111718114..111718172:-	1	yes		301	20.2877
auaacugaauugcucaacaacu	CM012306.1_89	CM012306.1:11735739..11735797:+	1	yes		96	6.47049
ucacagugaaccggucucuuu	CM012306.1_831	CM012306.1:118609766..118609822:+	1	yes	pbv-miR-128-3p	46006	3100.85
ucacagugaaccggucucuuu	CM012306.1_832	CM012306.1:118609801..118609875:+	1	no	pbv-miR-128-3p	46006	3100.85
ugcacugauccuggcacuucc	CM012306.1_833	CM012306.1:119802251..119802319:+	1	yes		73	4.92027
uuucugaagacaggguagucgu	CM012306.1_2898	CM012306.1:134943394..134943454:-	1	yes		14	0.943614
uccaucauccuggagaaggagc	CM012306.1_908	CM012306.1:136361094..136361155:+	1	yes		76	5.12247
uuauaggacguguucccuuuau	CM012306.1_2910	CM012306.1:137569874..137569922:-	1	yes		124	8.35772
guauggauuggcaacgcagaca	CM012306.1_2234	CM012306.1:13785647..13785702:-	1	yes		11	0.741411
uacccuguagaaccgaauuugu	CM012306.1_938	CM012306.1:139169960..139170021:+	1	yes	pbv-miR-10a-5p	24560	1655.37
uccggagacucugaaaaucaug	CM012306.1_2933	CM012306.1:140780095..140780152:-	1	yes		10	0.67401
uccggagacucugaaaaucaug	CM012306.1_2934	CM012306.1:140780130..140780206:-	1	yes		10	0.67401
uacugaaauaugcuugaggaau	CM012306.1_950	CM012306.1:141879254..141879308:+	1	yes		10	0.67401
uuucaggauccacugaaccacuga	CM012306.1_2943	CM012306.1:142676986..142677048:-	1	yes		9	0.606609
ugaccacauugcuuaggagugu	CM012306.1_1055	CM012306.1:155493257..155493313:+	1	yes		8	0.539208
uuuucacugauuauaguucggcu	CM012306.1_1072	CM012306.1:158741294..158741354:+	1	yes		79	5.32468
gaaagccaauagaauagacucu	CM012306.1_3008	CM012306.1:160507885..160507940:-	1	yes		25652	1728.97
aggaccaauggagauggauuu	CM012306.1_1091	CM012306.1:162018178..162018240:+	1	yes		275	18.5353
ugaacauggacuaucagccagc	CM012306.1_1094	CM012306.1:162091457..162091523:+	1	yes		309	20.8269
uuugguccccuucaaccagcu	CM012306.1_3048	CM012306.1:168275441..168275498:-	1	yes	pbv-miR-133b-3p	158	10.6494
uggaauguaaggaagugugugg	CM012306.1_3050	CM012306.1:168276927..168276987:-	1	yes	pbv-miR-206-3p	707	47.6525
aaauaagacugggccuuuuuuuu	CM012306.1_1174	CM012306.1:169710559..169710614:+	1	yes		19	1.28062
cuccuguacuggauaaggggcgu	CM012306.1_1194	CM012306.1:171255848..171255907:+	1	yes		147	9.90794
uggaacggacuucuggaagug	CM012306.1_3077	CM012306.1:173350922..173350977:-	1	yes		42	2.83084
uauguaugugagugugugugu	CM012306.1_3081	CM012306.1:173920193..173920263:-	1	yes		17	1.14582
gugcugggaguuguaguuuagc	CM012306.1_3083	CM012306.1:174495272..174495321:-	1	yes		9	0.606609
acagugaucagguuacgauggau	CM012306.1_1258	CM012306.1:181071297..181071356:+	1	yes		88867	5989.72
uuuacccacuaaggggagcucu	CM012306.1_1297	CM012306.1:185887747..185887810:+	1	yes		27	1.81983
uggucuagugguuaggac	CM012306.1_3203	CM012306.1:186686875..186686945:-	1	yes		45	3.03304
ugugaccuucacuacuggcuucu	CM012306.1_3215	CM012306.1:189887745..189887810:-	1	yes		15	1.01101
uucgugcuuucugagcuugguu	CM012306.1_3217	CM012306.1:191150886..191150943:-	1	yes		1006	67.8054
uaaagugcugcuugaucaaga	CM012306.1_1319	CM012306.1:193734046..193734099:+	1	no	pbv-miR-20b-5p	191	12.8736
uguuacuuugaagucauu	CM012306.1_3234	CM012306.1:198353409..198353450:-	1	yes		20	1.34802
uguaaacauccuacacucucagc	CM012306.1_3257	CM012306.1:204856183..204856247:-	1	yes	pbv-miR-30d-5p	122931	8285.67
uguaaacacccucgacuggaagc	CM012306.1_3259	CM012306.1:204873071..204873136:-	1	no	pbv-miR-30d-5p	83613	5635.6
gaucucgugguacuuuaggccu	CM012306.1_1385	CM012306.1:206639035..206639121:+	1	yes		120	8.08812
uuagguaauuuagaacaguaau	CM012306.1_3360	CM012306.1:220071430..220071487:-	1	yes		10	0.67401
ugaucuugcguuacuuuaggccu	CM012306.1_3428	CM012306.1:230632534..230632620:-	1	yes		416	28.0388
gugaaauguuuaggaccacuug	CM012306.1_2268	CM012306.1:23145585..23145645:-	1	yes	pbv-miR-203-3p	115224	7766.21
uccuguacuggagaaggggcguu	CM012306.1_144	CM012306.1:24725427..24725484:+	1	yes		1191	80.2746
caggcugguuagaugguuguca	CM012306.1_1737	CM012306.1:259251370..259251432:+	1	yes	pbv-miR-456-3p	2605	175.58
cuuuuucucagcaggauggugu	CM012306.1_2303	CM012306.1:26359355..26359417:-	1	yes		38	2.56124
aucgugcaugauuaucuacauu	CM012306.1_3661	CM012306.1:268634017..268634071:-	1	yes		14	0.943614
augagcugugcaguauucugca	CM012306.1_3663	CM012306.1:268650968..268651026:-	1	yes		42	2.83084
augagcugugcaguauucugca	CM012306.1_3664	CM012306.1:268651004..268651053:-	1	yes		42	2.83084
uguaacagcaacuccaugugga	CM012306.1_1848	CM012306.1:270639149..270639205:+	1	yes	pbv-miR-194-5p	23601	1590.73
augaccuaugauuugacagacu	CM012306.1_1850	CM012306.1:270639415..270639475:+	1	no	pbv-miR-215-5p	492747	33211.6
uagcuuaucagacugauguugac	CM012306.1_1866	CM012306.1:271893842..271893901:+	1	yes	pbv-miR-21-5p	2330536	157080
uuuaaccgucagaauuucccauu	CM012306.1_3705	CM012306.1:277960761..277960820:-	1	yes		134	9.03173
uggcucugagggcuggga	CM012306.1_1925	CM012306.1:280981446..280981510:+	1	yes		177	11.93
uggcucugagggcuggga	CM012306.1_1926	CM012306.1:280981492..280981554:+	1	yes		177	11.93
aaaagccaguagaauagacucu	CM012306.1_3723	CM012306.1:281633526..281633581:-	1	yes		2938	198.024
gaugccgcuuccaagauggugu	CM012306.1_1933	CM012306.1:282679300..282679362:+	1	yes		10	0.67401
cacaaacucugagaacaaaccu	CM012306.1_3730	CM012306.1:283427515..283427578:-	1	yes		3	0.202203
uuuauaaagauaucuggaaaag	CM012306.1_1958	CM012306.1:287557910..287557967:+	1	yes		516	34.7789
uagaauggccugcuggaagugc	CM012306.1_1959	CM012306.1:287633750..287633803:+	1	yes		16	1.07842
uaaggcacgcggugaaugcu	CM012306.1_2031	CM012306.1:293391983..293392042:+	1	yes	pbv-miR-124b-3p	45	3.03304
ucugcuggagccuaaaagguauu	CM012306.1_3818	CM012306.1:300894229..300894292:-	1	yes		13	0.876213
ugcugggccuccaccgucacuc	CM012306.1_2098	CM012306.1:301884333..301884389:+	1	yes		66	4.44846
ugcgaaguuggaauugauuga	CM012306.1_2110	CM012306.1:304365010..304365064:+	1	yes		4319	291.105
ucaucugaaccuggacuacaucu	CM012306.1_257	CM012306.1:30536712..30536773:+	1	yes		12	0.808812
ucuuugguuaucuagcuguau	CM012306.1_2149	CM012306.1:3055521..3055581:-	1	yes	pbv-miR-9-5p	168	11.3234
uguuagaguggacuugugcaucaug	CM012306.1_263	CM012306.1:31673860..31673930:+	1	yes		10	0.67401
uauaaaguagaaaauccuuguu	CM012306.1_2326	CM012306.1:32078063..32078127:-	1	yes	URS00007E4C34_8665	17	1.14582
caaggauuuucuacuuuauaua	CM012306.1_265	CM012306.1:32078065..32078128:+	1	yes		1	0.067401
uucgugcauuucucauugaacu	CM012306.1_2359	CM012306.1:41162166..41162228:-	1	yes		8	0.539208
uucgugcauuucucauugaacu	CM012306.1_344	CM012306.1:41162168..41162230:+	1	yes		8	0.539208
aguuggguaaugaaauaucugu	CM012306.1_2361	CM012306.1:41515106..41515164:-	1	yes		581	39.16
uuggauuuuuguauggaccuuu	CM012306.1_2376	CM012306.1:44353612..44353668:-	1	yes		10	0.67401
acucuucuguauucuuccaaaau	CM012306.1_396	CM012306.1:50929695..50929764:+	1	yes		7	0.471807
uucugaaaguccguucugggcc	CM012306.1_2417	CM012306.1:53124750..53124806:-	1	yes		38	2.56124
uucccuuugucauccuaugccu	CM012306.1_2171	CM012306.1:5882395..5882453:-	1	yes	pbv-miR-204-5p	555	37.4075
uucuuuuugagggcagaacucuu	CM012306.1_2492	CM012306.1:62153455..62153517:-	1	yes		134	9.03173
uggagucugugaucucgcgcga	CM012306.1_2181	CM012306.1:6545187..6545245:-	1	yes		21	1.41542
cuuuuugcggucugggcuugc	CM012306.1_2513	CM012306.1:65768480..65768545:-	1	yes	pbv-miR-129b-5p	41	2.76344
uggacaccauuugaagaguggu	CM012306.1_2535	CM012306.1:70974946..70975004:-	1	yes		84	5.66168
cauuggcuaaugaaacaucugc	CM012306.1_2596	CM012306.1:86728100..86728150:-	1	yes		96	6.47049
uuacugucaucuaaugguucuc	CM012306.1_673	CM012306.1:93817123..93817181:+	1	yes		61	4.11146
ccacucugaaaauggcauccgc	CM012306.1_2720	CM012306.1:94473394..94473452:-	1	yes		22	1.48282
cacagcuccugcaccugccacu	CM012306.1_2721	CM012306.1:94478240..94478298:-	1	yes		4	0.269604
augugcguuagucaguggcuca	CM012306.1_2734	CM012306.1:95157545..95157607:-	1	yes	pbv-miR-210-3p	9	0.606609
agccacugacuaacgcacauug	CM012306.1_679	CM012306.1:95157547..95157607:+	1	yes	pbv-miR-210-5p	1467	98.8772
cgcugauccuggcacuucugc	CM012306.1_684	CM012306.1:95873127..95873188:+	1	yes		1370	92.3393
uccagcaucagugauuuuguu	CM012307.1_6112	CM012307.1:101527270..101527329:-	2	yes	pbv-miR-338-3p	2670	179.961
aaugcaaaccaaguaggacuau	CM012307.1_4532	CM012307.1:106872574..106872629:+	2	yes		13	0.876213
aacuacuagaugggagcaaaga	CM012307.1_6163	CM012307.1:108562396..108562458:-	2	yes		10	0.67401
aacuacuagaugggagcaaaga	CM012307.1_6165	CM012307.1:108562802..108562864:-	2	yes		10	0.67401
gugcuuugcuaaaaaccugauu	CM012307.1_4615	CM012307.1:114248792..114248849:+	2	yes		35	2.35903
uucuucccauccuauuuccugc	CM012307.1_4622	CM012307.1:115341910..115341973:+	2	yes		12	0.808812
ugggucuuugcgggcgagauga	CM012307.1_4624	CM012307.1:115351804..115351863:+	2	yes	pbv-miR-193a-5p	275	18.5353
uaaugccccuaaaaauccuuau	CM012307.1_4627	CM012307.1:115401525..115401587:+	2	yes	URS0000D505B3_8665	493	33.2287
cucaucaugcuggagaaggggcauu	CM012307.1_6244	CM012307.1:122109026..122109088:-	2	yes		573	38.6208
ugccuagccgguccguccuuccu	CM012307.1_4714	CM012307.1:123404445..123404499:+	2	no		5	0.337005
ucagugcaucacagaacuuugu	CM012307.1_6256	CM012307.1:124502218..124502279:-	2	yes	pbv-miR-148a-3p	185288	12488.6
ugucagugauguucuuccuc	CM012307.1_4715	CM012307.1:124576389..124576430:+	2	yes		90	6.06609
uacccuguagaaucgaauuugu	CM012307.1_6259	CM012307.1:125233426..125233486:-	2	yes	pbv-miR-10a-5p	26	1.75243
uucaaguaauccaggauaggcu	CM012307.1_4766	CM012307.1:128522563..128522624:+	2	yes	pbv-miR-26-5p	592355	39925.3
acugggacuagugguuuacucu	CM012307.1_6309	CM012307.1:128594064..128594121:-	2	yes	pbv-miR-204-3-3p	28	1.88723
ugagguaguagauuguauaguu	CM012307.1_4817	CM012307.1:132417667..132417752:+	2	no	pbv-let-7i-5p	304764	20541.4
ugagguaguagauuguauaguu	CM012307.1_4818	CM012307.1:132417730..132417802:+	2	yes	pbv-let-7i-5p	304764	20541.4
ugagguaguaaguuguauuguu	CM012307.1_4820	CM012307.1:132418184..132418263:+	2	yes	pbv-let-7i-5p	33659	2268.65
gaaagccaauagaauagacucu	CM012307.1_6384	CM012307.1:134127051..134127106:-	2	yes		25652	1728.97
uggcucaguucagcaggaac	CM012307.1_6396	CM012307.1:136587534..136587592:-	2	yes	pbv-miR-24-3p	54667	3684.61
uucacaguggcuaaguucc	CM012307.1_6398	CM012307.1:136587803..136587863:-	2	yes	pbv-miR-27b-3p	17123	1154.11
aucacauugccagggauuucc	CM012307.1_6400	CM012307.1:136588050..136588109:-	2	yes	pbv-miR-23b-3p	6425	433.051
aacauucaacgcugucggugagu	CM012307.1_4872	CM012307.1:136790779..136790841:+	2	yes	pbv-miR-181a-5p	61903	4172.32
aacauucauucugucggugggu	CM012307.1_4874	CM012307.1:136791118..136791179:+	2	yes	pbv-miR-181a-5p	97	6.53789
cucuucaaaauggugcucagu	CM012307.1_4913	CM012307.1:138627925..138627983:+	2	yes		6	0.404406
uaguggcagaacuggcaaagac	CM012307.1_4915	CM012307.1:138628131..138628192:+	2	yes		1519	102.382
uguuauuguagugauaaucagg	CM012307.1_6423	CM012307.1:140975182..140975243:-	2	yes		22	1.48282
ugagguaguaguuugugcuguu	CM012307.1_6425	CM012307.1:140977800..140977877:-	2	yes	pbv-let-7i-5p	28148	1897.2
aagcaggagcaugaaauuggcau	CM012307.1_6457	CM012307.1:143994531..143994589:-	2	yes		68	4.58327
ugggcaggggcacgaaucggc	CM012307.1_4982	CM012307.1:143994533..143994592:+	2	yes		32	2.15683
ugaggugugaauuugauacgu	CM012307.1_5060	CM012307.1:157292244..157292296:+	2	yes		9	0.606609
cuucuguacuggagaagaggcgu	CM012307.1_5066	CM012307.1:158557279..158557337:+	2	yes		541	36.4639
uuaggagccugguagcaucuucu	CM012307.1_5111	CM012307.1:165120760..165120815:+	2	yes		26	1.75243
aggcaagauguuggcauagcug	CM012307.1_5120	CM012307.1:167637184..167637244:+	2	yes	pbv-miR-31-5p	1198	80.7464
uacaguacugugauaacugaag	CM012307.1_6610	CM012307.1:174840972..174841030:-	2	yes	pbv-miR-101-3p	356448	24024.9
uucccuuugucauccuaugccu	CM012307.1_6623	CM012307.1:177325325..177325385:-	2	yes	pbv-miR-204-5p	514	34.6441
uauguaugugcguguguau	CM012307.1_6641	CM012307.1:179393751..179393811:-	2	yes		213	14.3564
uggaagacuagugauuuuguuguu	CM012307.1_6667	CM012307.1:182258329..182258393:-	2	yes	pbv-miR-7-5p	16285	1097.62
aucacauugccagggauuaccaca	CM012307.1_5223	CM012307.1:183759253..183759314:+	2	yes	pbv-miR-23b-3p	24295	1637.51
uucacaguggcuaaguucugc	CM012307.1_5225	CM012307.1:183759468..183759531:+	2	yes	pbv-miR-27b-3p	342597	23091.4
uggcucaguucagcaggaac	CM012307.1_5227	CM012307.1:183759997..183760055:+	2	yes	pbv-miR-24-3p	54667	3684.61
uaacucgguucucagcugcaau	CM012307.1_5247	CM012307.1:187561228..187561275:+	2	yes		104	7.0097
gucucuguaguguaguggu	CM012307.1_4014	CM012307.1:19831086..19831140:+	2	yes		180	12.1322
gucucuguaguguaguggu	CM012307.1_4016	CM012307.1:19831528..19831582:+	2	yes		180	12.1322
ucuccaugguacugcugccuug	CM012307.1_5324	CM012307.1:198646425..198646485:+	2	yes		3	0.202203
cagaggcccauuuccagacagc	CM012307.1_5327	CM012307.1:200241425..200241485:+	2	yes		31	2.08943
ucuuugguuaucuagcuguau	CM012307.1_5346	CM012307.1:204548839..204548898:+	2	yes	pbv-miR-9-5p	169	11.3908
acaaaccuguggagcacuguu	CM012307.1_6785	CM012307.1:206798554..206798621:-	2	yes		18	1.21322
ugacaugagaugaagcaaucauu	CM012307.1_5359	CM012307.1:207955055..207955116:+	2	yes		11	0.741411
acuucuggugaacuguucuagg	CM012307.1_6831	CM012307.1:212876847..212876919:-	2	yes		63	4.24626
uagaacggacuuccagaagugg	CM012307.1_6832	CM012307.1:212876897..212876950:-	2	yes		195	13.1432
uaugacuggaggcaggagcaau	CM012307.1_5385	CM012307.1:214857674..214857734:+	2	yes		120	8.08812
auugacaaugguugaacuaugu	CM012307.1_6847	CM012307.1:216132568..216132625:-	2	yes		8	0.539208
uggcagugcacuacuagcuggcu	CM012307.1_5408	CM012307.1:216763259..216763325:+	2	yes	pbv-miR-34a-5p	9	0.606609
aggcaguguagaauuagcuggcu	CM012307.1_5410	CM012307.1:216764904..216764965:+	2	yes	pbv-miR-34a-5p	173	11.6604
aauggcaguguauuguuagcugg	CM012307.1_5412	CM012307.1:216765024..216765090:+	2	yes		58	3.90926
uggcaguguaucucuuaguuagc	CM012307.1_5414	CM012307.1:216765587..216765647:+	2	yes	pbv-miR-34a-5p	440	29.6564
uagcagcagauguagaaguuccu	CM012307.1_5425	CM012307.1:219723533..219723580:+	2	no	pbv-miR-15a-5p	12	0.808812
ccgcugacugggggagagcgagg	CM012307.1_6868	CM012307.1:220306401..220306463:-	2	yes		20	1.34802
agaagccaauagaauagacucu	CM012307.1_6883	CM012307.1:223235435..223235491:-	2	yes		1093	73.6693
agaagccaauagaauagacucu	CM012307.1_6885	CM012307.1:223236035..223236091:-	2	yes		1093	73.6693
ugguagaagaagcauuaugacg	CM012307.1_6917	CM012307.1:223447056..223447113:-	2	yes		52	3.50485
uggagugugacaaugguguuu	CM012307.1_6921	CM012307.1:223741029..223741087:-	2	yes	pbv-miR-122-5p	97	6.53789
uuuggcucuugagcauccaga	CM012307.1_6926	CM012307.1:224794417..224794478:-	2	yes		493	33.2287
uggaaagccaguagaauuagacu	CM012307.1_6949	CM012307.1:228410896..228410950:-	2	yes		755	50.8877
aucccgcacgugaggcuucacu	CM012307.1_4030	CM012307.1:24155777..24155839:+	2	yes		34	2.29163
uaacucgguucucagcugcaau	CM012307.1_4045	CM012307.1:28865166..28865222:+	2	yes		103	6.9423
aaaagccgauagaauagacucu	CM012307.1_5531	CM012307.1:3280993..3281048:-	2	yes		1082	72.9279
uuuucaguauaugcuaccugc	CM012307.1_5542	CM012307.1:3817647..3817706:-	2	yes	pbv-miR-30e-3p	29	1.95463
uauuuucagaauaugcuaccu	CM012307.1_3879	CM012307.1:3817651..3817706:+	2	yes		11	0.741411
uacauacagaaaagagauaagg	CM012307.1_4119	CM012307.1:39369494..39369551:+	2	yes		14	0.943614
ugagguaguagauuguauaguu	CM012307.1_4128	CM012307.1:40589760..40589837:+	2	yes	pbv-let-7i-5p	296265	19968.5
agagguaguagguugcauaguu	CM012307.1_4130	CM012307.1:40590314..40590390:+	2	yes	pbv-let-7i-5p	12866	867.181
uugugaccuucugagaag	CM012307.1_3902	CM012307.1:4385615..4385722:+	2	yes		497	33.4983
ugagguaguaguuuguacaguu	CM012307.1_5729	CM012307.1:46025803..46025882:-	2	yes	pbv-let-7i-5p	198321	13367
uauggcuuuuuauuccuaugug	CM012307.1_5731	CM012307.1:46083732..46083792:-	2	yes	pbv-miR-135-5p	5719	385.466
uugggcuauuucugaacauagc	CM012307.1_5735	CM012307.1:46970814..46970882:-	2	yes		40	2.69604
agcagcauuguacagggcuauga	CM012307.1_3937	CM012307.1:4857339..4857401:+	2	yes	pbv-miR-103-3p	8126	547.7
auuaagauauuguguaugaga	CM012307.1_4156	CM012307.1:48583308..48583356:+	2	yes		20	1.34802
ucacauugaucuccugggcagg	CM012307.1_5784	CM012307.1:51975014..51975075:-	2	yes		3	0.202203
gaaagccaauagaauagacucu	CM012307.1_5864	CM012307.1:59256262..59256315:-	2	yes		25652	1728.97
gaaagccaauagaauagacucu	CM012307.1_5866	CM012307.1:59256876..59256929:-	2	yes		25652	1728.97
ucuuccaaucuggcacugaucu	CM012307.1_3946	CM012307.1:5976233..5976296:+	2	yes		35	2.35903
auggcugcuucacucaaugac	CM012307.1_4221	CM012307.1:59932286..59932342:+	2	yes		8	0.539208
gaggaaaucuguaggaac	CM012307.1_5869	CM012307.1:60436445..60436521:-	2	yes		26	1.75243
gaggaaaucuguaggaac	CM012307.1_5870	CM012307.1:60436503..60436580:-	2	yes		26	1.75243
uguucucggcagcaaaggcuuu	CM012307.1_5967	CM012307.1:72597414..72597465:-	2	yes		11	0.741411
caacggaaucccaaaagcagcu	CM012307.1_3954	CM012307.1:7365313..7365375:+	2	yes	pbv-miR-191-5p	33943	2287.79
aaugacacgaucacucccgcugagc	CM012307.1_3956	CM012307.1:7368729..7368791:+	2	yes	pbv-miR-425-5p	14945	1007.31
gacagucaguaguuggucugg	CM012307.1_3958	CM012307.1:7371240..7371298:+	2	yes	URS00007E3DA9_8665	2326	156.775
ugagaugaagcacuguagcuc	CM012307.1_4283	CM012307.1:74468483..74468538:+	2	yes	pbv-miR-143-3p	300879	20279.5
guccaguuuucccaggaaucccu	CM012307.1_4286	CM012307.1:74469087..74469147:+	2	yes	pbv-miR-145-5p	6863	462.573
auagcucuuugaaugguacugc	CM012307.1_4289	CM012307.1:75231041..75231099:+	2	yes	pbv-miR-458-3p	1951	131.499
uugugcuugaucuaaccaugu	CM012307.1_4312	CM012307.1:76963341..76963405:+	2	yes	pbv-miR-218-5p	2264	152.596
cuucuguacuggagaaggggcgu	CM012307.1_5509	CM012307.1:862888..862947:-	2	yes		424	28.578
uuggagaauggagaagaaa	CM012307.1_5564	CM012307.1:8913134..8913175:-	2	yes		18	1.21322
ccugcaagcaaacaacugagc	CM012308.1_8624	CM012308.1:102788950..102789009:-	3	yes		14	0.943614
ggaagccaauagaauagacucu	CM012308.1_7670	CM012308.1:105136369..105136424:+	3	yes		275	18.5353
uuauugcuuaagaauacgcguag	CM012308.1_8648	CM012308.1:107895321..107895380:-	3	yes	pbv-miR-137a-3p	32	2.15683
gaucggagaaugaaccuucacc	CM012308.1_8690	CM012308.1:117437743..117437795:-	3	yes		12	0.808812
aaauuaaccagaagacucuag	CM012308.1_8710	CM012308.1:122248717..122248775:-	3	yes		182	12.267
uacaguacugugauaacugaag	CM012308.1_7771	CM012308.1:122669715..122669774:+	3	yes	pbv-miR-101-3p	349539	23559.3
cgcccagaauggacgucggga	CM012308.1_7782	CM012308.1:123656553..123656610:+	3	yes		28	1.88723
uccuagguagaauguggcuucc	CM012308.1_8750	CM012308.1:130583012..130583074:-	3	yes		17	1.14582
ccgcagcucccgcccgugccua	CM012308.1_8814	CM012308.1:138958421..138958480:-	3	no		11	0.741411
ugagguaguagauugaauaguu	CM012308.1_7912	CM012308.1:139201670..139201742:+	3	yes	pbv-let-7i-5p	17092	1152.02
ugagguaguagguuguauaguu	CM012308.1_7914	CM012308.1:139201896..139201974:+	3	yes	pbv-let-7i-5p	214486	14456.6
uccuguacuggagaaggggcguu	CM012308.1_8831	CM012308.1:140977901..140977958:-	3	yes		1191	80.2746
gaaagccaguagaauagacucu	CM012308.1_8833	CM012308.1:141360801..141360855:-	3	yes		1611	108.583
ucaucauguuggagaaggagcgu	CM012308.1_7940	CM012308.1:143219669..143219728:+	3	yes		118	7.95331
uauggcuuuuuauuccuaugug	CM012308.1_8851	CM012308.1:144999232..144999291:-	3	yes	pbv-miR-135-5p	5719	385.466
uagcaccauuugaaaucgguua	CM012308.1_8866	CM012308.1:146885108..146885170:-	3	yes	URS0000272A3D_8665	5631	379.535
uagcaccauuugaaaucagugu	CM012308.1_8868	CM012308.1:146886187..146886250:-	3	yes	URS0000272A3D_8665	5022	338.488
agagaucaagcacuguagcu	CM012308.1_7076	CM012308.1:14811212..14811294:+	3	yes		271	18.2657
uccuucauuccaccggagucug	CM012308.1_7952	CM012308.1:148223440..148223499:+	3	yes	pbv-miR-205a-5p	7613	513.124
ucuugaugcucuguggcuuugg	CM012308.1_9075	CM012308.1:153721192..153721252:-	3	yes		53	3.57225
cacucgggucuuuuugagaac	CM012308.1_7991	CM012308.1:155199830..155199885:+	3	yes		34	2.29163
uuaagacuugcagugauguuu	CM012308.1_7996	CM012308.1:155658735..155658794:+	3	yes	pbv-miR-499-5p	948	63.8961
ccgccucgguccuccgcuucu	CM012308.1_8011	CM012308.1:159293021..159293078:+	3	yes		5	0.337005
ucaaaaaagucaggauuggugg	CM012308.1_8088	CM012308.1:171516574..171516637:+	3	yes		12	0.808812
ccgccucgguccuccgcuucu	CM012308.1_9146	CM012308.1:172560909..172560966:-	3	yes		5	0.337005
uggaauguaaagaaguauguau	CM012308.1_8115	CM012308.1:177083039..177083100:+	3	yes	pbv-miR-206-3p	27025	1821.51
uaaggcacgcggugaaugcc	CM012308.1_8129	CM012308.1:178607658..178607716:+	3	yes	pbv-miR-124b-3p	18	1.21322
ugacugcaucgcuuagcaaug	CM012308.1_7151	CM012308.1:19045094..19045150:+	3	yes		68	4.58327
uuggaauugcacuguuagauau	CM012308.1_8225	CM012308.1:24347646..24347713:-	3	yes		26	1.75243
ugacugcaucgcuuagcaaug	CM012308.1_8230	CM012308.1:25696436..25696491:-	3	yes		63	4.24626
uccagugcuggagaagggguguu	CM012308.1_7215	CM012308.1:26817389..26817446:+	3	yes		168	11.3234
uaaggcacgcggugaaugcc	CM012308.1_8244	CM012308.1:28584416..28584473:-	3	yes	pbv-miR-124b-3p	18	1.21322
aaguuugaaaagauguaaagac	CM012308.1_8249	CM012308.1:30885971..30886028:-	3	yes		18	1.21322
aaguuugaaaagauguaaagac	CM012308.1_7246	CM012308.1:30885972..30886029:+	3	yes		17	1.14582
uggauuuugggauggucuuucu	CM012308.1_7259	CM012308.1:31962066..31962125:+	3	yes		9	0.606609
uguaaacauccccgacuggcagc	CM012308.1_6968	CM012308.1:3600939..3600996:+	3	yes	pbv-miR-30d-5p	20908	1409.22
aguggacuagagaaaugaagcu	CM012308.1_7296	CM012308.1:37617660..37617720:+	3	yes		38	2.56124
uacauaaagaaguaugugcucu	CM012308.1_8274	CM012308.1:38381853..38381920:-	3	yes		12	0.808812
uggaauguaaagaaguauguac	CM012308.1_7309	CM012308.1:38381858..38381919:+	3	yes	pbv-miR-206-3p	15149	1021.06
uuugguccccuucaaccagcugu	CM012308.1_7311	CM012308.1:38385697..38385757:+	3	yes	pbv-miR-133b-3p	1610	108.516
uagucuucgccugagagagaca	CM012308.1_7317	CM012308.1:38674195..38674253:+	3	yes		29	1.95463
cagugcaauaguauugucaaagc	CM012308.1_8304	CM012308.1:47741163..47741223:-	3	yes	pbv-miR-130c-3p	382	25.7472
ugguuguuggugugucuugcggu	CM012308.1_8356	CM012308.1:57795091..57795151:-	3	yes		59	3.97666
ugugugauuuucaggggcucugg	CM012308.1_8372	CM012308.1:60200794..60200849:-	3	yes		7	0.471807
cuucaugcuggagaaggagcguu	CM012308.1_8145	CM012308.1:6292764..6292822:-	3	yes		560	37.7445
uucugaaaguccguucugggcc	CM012308.1_7484	CM012308.1:72019679..72019736:+	3	yes		38	2.56124
uucuggagccuuugaaaaucaac	CM012308.1_8439	CM012308.1:73257139..73257195:-	3	yes		18	1.21322
ccagucccauuguagcuuagca	CM012308.1_8454	CM012308.1:74559688..74559744:-	3	yes		27	1.81983
cuucuguacuggagaaggggcgu	CM012308.1_8463	CM012308.1:76702548..76702604:-	3	yes		298	20.0855
uuuuuaggggggggggggg	CM012308.1_7499	CM012308.1:76794488..76794545:+	3	yes		10	0.67401
ugaacugaggaagcuucuugaa	CM012308.1_8474	CM012308.1:78368747..78368793:-	3	yes		331	22.3097
ugacuguggcucuccuag	CM012308.1_7527	CM012308.1:80791691..80791754:+	3	yes		22	1.48282
ugacuguggcucuccuag	CM012308.1_7529	CM012308.1:80804954..80805017:+	3	yes		22	1.48282
ucggguuuguuuuggucuuuguc	CM012308.1_7538	CM012308.1:81373131..81373189:+	3	yes		16	1.07842
acaguagucugcacauugguu	CM012308.1_7551	CM012308.1:83687551..83687611:+	3	yes	pbv-miR-199-3p	70229	4733.5
ugccugucuacacuugcugugc	CM012308.1_7554	CM012308.1:83692475..83692538:+	3	yes	pbv-miR-214-5p	385	25.9494
acaauucugagagcugaagucu	CM012308.1_7567	CM012308.1:86912791..86912855:+	3	yes		11	0.741411
cucuuguacuggagaaggggcgu	CM012308.1_7572	CM012308.1:87076253..87076312:+	3	yes		164	11.0538
ugacugugugaucaaaggcugugu	CM012308.1_8543	CM012308.1:87108195..87108253:-	3	yes		22	1.48282
aaagcgggugguaaacucu	CM012308.1_8554	CM012308.1:89543023..89543085:-	3	yes		374	25.208
uccgagcuucauuucugcaacc	CM012308.1_8588	CM012308.1:90552068..90552118:-	3	yes		76	5.12247
auggaugauagaaaaauaaacu	CM012308.1_7628	CM012308.1:96536912..96536970:+	3	yes		22	1.48282
aacauucauugcugucggugggu	CM012308.1_8613	CM012308.1:99428081..99428141:-	3	yes	pbv-miR-181a-5p	11353	765.203
aacauucaacgcugucggugagu	CM012308.1_8615	CM012308.1:99428279..99428341:-	3	yes	pbv-miR-181a-5p	61495	4144.82
cuacaauggacuucuggaagugg	CM012309.1_9243	CM012309.1:14152857..14152932:+	4	yes		9	0.606609
uccuugacuugcgacuggggu	CM012309.1_9723	CM012309.1:1616371..1616429:-	4	yes		7	0.471807
caaagugcuuacagugcagguag	CM012309.1_9254	CM012309.1:17843779..17843841:+	4	yes	pbv-miR-20b-5p	13693	922.922
uaaggugcaucuagugcagauag	CM012309.1_9256	CM012309.1:17843917..17843981:+	4	yes	pbv-miR-18b-5p	283	19.0745
ugugcaaaucuaugcaaaacuga	CM012309.1_9257	CM012309.1:17844054..17844113:+	4	yes	pbv-miR-19b-3p	9340	629.525
uaaagugcuuauagugcagguag	CM012309.1_9260	CM012309.1:17844204..17844263:+	4	yes	pbv-miR-20b-5p	62770	4230.76
ugugcaaauccaugcaaaacug	CM012309.1_9261	CM012309.1:17844344..17844404:+	4	yes	pbv-miR-19b-3p	12410	836.446
uauugcacuugucccggccugu	CM012309.1_9263	CM012309.1:17844457..17844517:+	4	yes	pbv-miR-363-3p	28191	1900.1
aguugccagguuugaggaccccu	CM012309.1_9341	CM012309.1:27223090..27223170:+	4	yes		10	0.67401
uggcucuugugcuuuggaucug	CM012309.1_9351	CM012309.1:28137025..28137075:+	4	yes	pbv-miR-130a-5p	7	0.471807
uggcucuugugcuuuggaucug	CM012309.1_9352	CM012309.1:28137053..28137111:+	4	yes	pbv-miR-130a-5p	7	0.471807
ucccgucggcuugcaaauguuu	CM012309.1_9381	CM012309.1:37291442..37291501:+	4	yes		18	1.21322
cucuuguacuggagaaggggcgu	CM012309.1_9861	CM012309.1:41373175..41373234:-	4	yes		163	10.9864
aggaccaauggagauggauuu	CM012309.1_9868	CM012309.1:44107054..44107116:-	4	yes		275	18.5353
gguuucagaaugaugguguuc	CM012309.1_9417	CM012309.1:46744411..46744466:+	4	yes		27	1.81983
cuggagucucugaaaacugugu	CM012309.1_9889	CM012309.1:51785001..51785067:-	4	yes		117	7.88591
agcuacauugucugcuggguuu	CM012309.1_9922	CM012309.1:57566312..57566374:-	4	yes	pbv-miR-222b-3p	3081	207.662
agcuacaucuggcuacugggucuc	CM012309.1_9924	CM012309.1:57567321..57567384:-	4	yes	pbv-miR-222b-3p	2222	149.765
uuaaugcuaauugugauaggugu	CM012309.1_9981	CM012309.1:64804238..64804298:-	4	yes	pbv-miR-155a-5p	5	0.337005
ucccugagacccuaacuugug	CM012309.1_9987	CM012309.1:67113250..67113311:-	4	yes	pbv-miR-125a-5p	61997	4178.66
ugagguaguagguuguaugguu	CM012309.1_9991	CM012309.1:67130444..67130510:-	4	yes	pbv-let-7i-5p	117552	7923.12
aacccguagauccgaucuugu	CM012309.1_9993	CM012309.1:67134688..67134748:-	4	yes	pbv-miR-100-5p	566441	38178.7
ugcacugauccuggcacuucca	CM012309.1_10006	CM012309.1:70720759..70720813:-	4	yes		146	9.84054
ucuuucccacuaacuuuguuuu	CM012309.1_9576	CM012309.1:81045008..81045067:+	4	yes		16	1.07842
uuugguccccuucaaccagcugu	CM012309.1_10058	CM012309.1:81815030..81815090:-	4	yes	pbv-miR-133b-3p	1610	108.516
cuggggucggacaacuugcagu	CM012309.1_9586	CM012309.1:82611266..82611334:+	4	yes		11	0.741411
guugauuucugauuuuccacc	CM012309.1_9656	CM012309.1:90355277..90355335:+	4	yes		4	0.269604
aacuggugacauugcuuugcau	CM012309.1_10094	CM012309.1:97043228..97043288:-	4	yes		34	2.29163
uagaacgggcuuccagaaguga	CM012310.1_10180	CM012310.1:12561162..12561214:+	5	yes		28	1.88723
ucaucauucuggagaaggagcgu	CM012310.1_10671	CM012310.1:12582220..12582280:-	5	yes		110	7.41411
auuuaacucuaguugcaaugau	CM012310.1_10718	CM012310.1:21172344..21172402:-	5	yes		624	42.0582
agcagcauuguacagggcuauc	CM012310.1_10225	CM012310.1:22821239..22821299:+	5	yes	pbv-miR-103-3p	3876	261.246
aagucugcaggaacagagauc	CM012310.1_10737	CM012310.1:25228159..25228218:-	5	yes		18	1.21322
agcuucauuuguguaagcggcg	CM012310.1_10244	CM012310.1:26315997..26316063:+	5	yes		7	0.471807
cccgagaaguuggaaggucuga	CM012310.1_10786	CM012310.1:35273044..35273103:-	5	yes		63	4.24626
uguuguauaggaauucuggaag	CM012310.1_10325	CM012310.1:39119813..39119872:+	5	yes		24	1.61762
aguucugggcugcagugggcu	CM012310.1_10818	CM012310.1:46212888..46212958:-	5	yes		3697	249.181
ugagaacugaauuccauaggcu	CM012310.1_10821	CM012310.1:46857569..46857626:-	5	yes	pbv-miR-146b-5p	13454	906.813
ucauucuguuuaauuucucagu	CM012310.1_10347	CM012310.1:47750899..47750981:+	5	yes		4	0.269604
uaugcuuccuugcaaaugugcuga	CM012310.1_10651	CM012310.1:5784434..5784500:-	5	yes		794	53.5164
ccaaccuuggcaacuuuaagac	CM012310.1_10964	CM012310.1:67764137..67764216:-	5	yes		60	4.04406
uauguaugugcgugugugu	CM012310.1_10975	CM012310.1:70115850..70115932:-	5	yes		12756	859.767
uagcagcacaucaugauuugu	CM012310.1_10520	CM012310.1:71877271..71877330:+	5	yes	pbv-miR-15a-5p	3951	266.301
uagcagcacguaaauauuggug	CM012310.1_10522	CM012310.1:71877433..71877491:+	5	yes	pbv-miR-15a-5p	4108	276.883
guuuaguaaugaaacgucugc	CM012310.1_11008	CM012310.1:77150961..77151025:-	5	yes		1844	124.287
uacugaagauggaggacaggagau	CM012310.1_10662	CM012310.1:8088307..8088371:-	5	yes		15	1.01101
uucuugaauguuggccugaugu	CM012310.1_10598	CM012310.1:81841586..81841645:+	5	yes		14	0.943614
guuuuuuuagguuuugauuuuu	CM012310.1_11061	CM012310.1:86969882..86969943:-	5	yes		1514	102.045
ugauccugacgcuuuugcugag	CM012311.1_11468	CM012311.1:10216160..10216249:-	6	yes		33	2.22423
ugggugcaugaauucgcacaau	CM012311.1_11131	CM012311.1:14717243..14717303:+	6	yes		3	0.202203
ucuggagucugugauuuugcgu	CM012311.1_11164	CM012311.1:22309221..22309281:+	6	yes		46	3.10044
uguguaugugcguguguguguac	CM012311.1_11168	CM012311.1:23039166..23039220:+	6	yes		236	15.9066
auucagaugcuggcaaagcugu	CM012311.1_11170	CM012311.1:23294774..23294842:+	6	yes		17	1.14582
uggcuucaugggaugugucaac	CM012311.1_11171	CM012311.1:23398269..23398329:+	6	yes		75	5.05507
cgccgaucuugugcuccugcc	CM012311.1_11524	CM012311.1:24373440..24373491:-	6	yes		17	1.14582
ccgaucucgugcuccuguucauc	CM012311.1_11526	CM012311.1:24712317..24712376:-	6	yes		11	0.741411
uccagggcaggugaaugggacu	CM012311.1_11543	CM012311.1:32136447..32136507:-	6	yes		72	4.85287
uauugagcuuuaggauuuaagu	CM012311.1_11545	CM012311.1:34171167..34171226:-	6	yes		21	1.41542
uccuguacuggagaagggacauu	CM012311.1_11548	CM012311.1:34534483..34534540:-	6	yes		128	8.62732
uauggcuuuuuauuccuaugug	CM012311.1_11260	CM012311.1:43370039..43370100:+	6	yes	pbv-miR-135-5p	5733	386.41
gaaagccaauagaauagacucu	CM012311.1_11662	CM012311.1:47330002..47330055:-	6	yes		25652	1728.97
auugucauggcugccaucuuga	CM012311.1_11696	CM012311.1:50151375..50151455:-	6	yes		10	0.67401
uuuucacugauuauaguucggcu	CM012311.1_11364	CM012311.1:54202443..54202503:+	6	yes		79	5.32468
uaucucaaaguugccaaguuuc	CM012311.1_11724	CM012311.1:54614141..54614204:-	6	yes		9	0.606609
caaccuggaggacuccaugcug	CM012311.1_11780	CM012311.1:59244864..59244925:-	6	yes	URS000075B0CE_8665	41	2.76344
uguacagaugggguagaguc	CM012312.1_12188	CM012312.1:13344106..13344161:-	7	yes		21	1.41542
uuaaauggauuuuugcagc	CM012312.1_12190	CM012312.1:13395490..13395543:-	7	yes		893	60.1891
guuugguaaugaaaugucugc	CM012312.1_12198	CM012312.1:14655659..14655725:-	7	yes		132	8.89693
cuucuguacuggagaaggggcgu	CM012312.1_11896	CM012312.1:17873754..17873812:+	7	yes		431	29.0498
accgaucucgugcuccugcccag	CM012312.1_11949	CM012312.1:25605030..25605087:+	7	yes		18	1.21322
ugaccgugucacuuugcuguga	CM012312.1_12280	CM012312.1:30475595..30475653:-	7	yes		16	1.07842
agaucagaaggugauuguggcu	CM012312.1_12295	CM012312.1:32283304..32283366:-	7	yes	pbv-miR-383-5p	38	2.56124
cuccuguacuggggaaggggcgu	CM012312.1_12331	CM012312.1:38599318..38599375:-	7	yes		134	9.03173
uccggucguuaguguuuugg	CM012312.1_12015	CM012312.1:40696288..40696348:+	7	yes		10	0.67401
ucaucaugcugaagaaggagcgu	CM012312.1_12347	CM012312.1:43976617..43976677:-	7	yes		118	7.95331
uuggagcgccuggagaugagcu	CM012312.1_12058	CM012312.1:47847070..47847127:+	7	yes		22	1.48282
cugacuguaucaccuguaugug	CM012312.1_12062	CM012312.1:49105804..49105861:+	7	yes		26	1.75243
uuugacguugcuuucucccugc	CM012312.1_12101	CM012312.1:57919331..57919398:+	7	yes		9	0.606609
ugugaucuuacaggcaaag	CM012312.1_11814	CM012312.1:754984..755070:+	7	no		9	0.606609
cagguuggcuugaaagca	CM012313.1_13641	CM012313.1:14424641..14424696:-	9	yes		132	8.89693
uucuuugacauucuuuccauu	CM012313.1_12730	CM012313.1:15679025..15679079:+	9	yes		23	1.55022
uuuaauagaauuagcugguugga	CM012313.1_13686	CM012313.1:16205413..16205474:-	9	yes		18	1.21322
aagguccaaccucauguguccu	CM012313.1_12752	CM012313.1:17528272..17528333:+	9	yes	pbv-miR-2188-5p	358	24.1295
ucccugagacccuaacuugug	CM012313.1_12821	CM012313.1:1787315..1787377:-	9	yes	pbv-miR-125a-5p	62364	4203.39
ugagguaguagguuguaugguu	CM012313.1_12823	CM012313.1:1813087..1813154:-	9	yes	pbv-let-7i-5p	116066	7822.96
aacccguagauccgaacuugu	CM012313.1_12825	CM012313.1:1822498..1822554:-	9	yes	pbv-miR-100-5p	46096	3106.92
aaucacuagcuucacugucauc	CM012313.1_12780	CM012313.1:20022666..20022724:+	9	no	pbv-miR-34b-3p	27	1.81983
aggcaguguaguuagcugauuga	CM012313.1_12782	CM012313.1:20023421..20023476:+	9	yes	pbv-miR-34a-5p	338	22.7815
uuggaaggaaggaggccucuaac	CM012313.1_13725	CM012313.1:22190619..22190673:-	9	no		46	3.10044
acuaaaaaaguggcagggcuuu	CM012314.1_14205	CM012314.1:11387581..11387639:+	10	yes		118	7.95331
uuauauuuguagggccaugagu	CM012314.1_14624	CM012314.1:14535107..14535169:-	10	yes		14	0.943614
uuuccaaagggaacuggacugu	CM012314.1_14252	CM012314.1:16935991..16936049:+	10	yes		12	0.808812
cgcugauccuggcacuucugc	CM012314.1_14675	CM012314.1:18399296..18399357:-	10	yes		1370	92.3393
uuuuuccaggauuguauggcugc	CM012314.1_14272	CM012314.1:19314124..19314180:+	10	yes		18	1.21322
uuuuuccaggauuguauggcugc	CM012314.1_14274	CM012314.1:19315087..19315143:+	10	yes		18	1.21322
uuugguccccuucaaccagcugg	CM012314.1_14694	CM012314.1:19501727..19501786:-	10	yes	pbv-miR-133b-3p	472	31.8133
uggaauguuaagaaguauguau	CM012314.1_14696	CM012314.1:19501898..19501960:-	10	yes	pbv-miR-206-3p	2855	192.43
uguaaacauccuacacucucagc	CM012314.1_14305	CM012314.1:3108966..3109027:-	10	yes	pbv-miR-30d-5p	122922	8285.06
uguaaacauccuugacuggaagcu	CM012314.1_14307	CM012314.1:3110608..3110669:-	10	yes	pbv-miR-30d-5p	142334	9593.45
ucccugagacccuuaaccugug	CM012314.1_14337	CM012314.1:7136340..7136400:-	10	no	pbv-miR-125a-5p	10920	736.019
aacccguagauccgaacuugc	CM012314.1_14341	CM012314.1:7148689..7148749:-	10	no	pbv-miR-100-5p	109880	7406.02
ugauauguuugauauauuagguug	CM012315.1_14867	CM012315.1:1003195..1003252:-	11	yes	pbv-miR-190a-5p	22	1.48282
uggaagacuagugauuuuguuguu	CM012315.1_14911	CM012315.1:10313345..10313410:-	11	yes	pbv-miR-7-5p	16207	1092.37
uucccuuugucauccuaugccu	CM012315.1_14726	CM012315.1:1638582..1638641:+	11	no	pbv-miR-204-5p	514	34.6441
uggacggagaacugauaaggga	CM012315.1_14990	CM012315.1:16571364..16571425:-	11	yes	pbv-miR-184-3p	59	3.97666
aauguuuauacuuuggcuuaga	CM012315.1_14851	CM012315.1:16694521..16694578:+	11	no		13	0.876213
guuuuagaucucccagaaugcc	CM012315.1_14730	CM012315.1:2879375..2879433:+	11	yes		14	0.943614
uugcaucugaguacauuauuau	CM012315.1_14882	CM012315.1:5274056..5274113:-	11	yes		9	0.606609
uugcaucugaguacauuauuau	CM012315.1_14757	CM012315.1:5274058..5274115:+	11	yes		9	0.606609
uugcucgcgcaaauggagcugc	CM012315.1_14771	CM012315.1:7425061..7425120:+	11	yes		8	0.539208
uggaaucauuucugcacaaacu	CM012315.1_14789	CM012315.1:8029335..8029392:+	11	yes	URS0000D51F14_8665	38	2.56124
uauguaugugcgugugugu	CM012315.1_14794	CM012315.1:8976074..8976136:+	11	yes		5594	377.041
guuuaguaaugaaacgucugc	CM012316.1_15088	CM012316.1:1232978..1233053:-	12	yes		1844	124.287
ugugacugcaucgcuuagc	CM012316.1_15182	CM012316.1:16619233..16619282:-	12	yes		95	6.40309
agcuacaucugauuacugggucuc	CM012316.1_15035	CM012316.1:8550795..8550859:+	12	yes	pbv-miR-222b-3p	26	1.75243
uuguuucugccgaaaugcacugc	CM012316.1_15146	CM012316.1:8962657..8962719:-	12	yes		22	1.48282
uguguagacuucaguugcuagc	CM012317.1_15204	CM012317.1:1241842..1241904:+	13	yes		163	10.9864
cucuccuguguuuauccuuagg	CM012317.1_15344	CM012317.1:2582028..2582084:-	13	no		21	1.41542
uauguaugugcgugugugugu	CM012317.1_15293	CM012317.1:454276..454332:-	13	yes		25608	1726
uuagaauggauuuccggaagug	CM012317.1_15385	CM012317.1:7124674..7124729:-	13	yes		155	10.4472
cccggauuuaggcaaagaaugg	CM012317.1_15391	CM012317.1:7913071..7913133:-	13	yes		27	1.81983
acugaccuugggaagaug	CM012317.1_15402	CM012317.1:9650278..9650352:-	13	no		786	52.9772
uuccugauugaaguuuagcuccu	CM012318.1_15541	CM012318.1:1075766..1075824:-	14	yes		55	3.70705
aagcugccaguugaagaacugu	CM012318.1_15564	CM012318.1:4255880..4255942:-	14	yes	pbv-miR-22-3p	135314	9120.3
uggaacggacuucuggaagug	CM012318.1_15565	CM012318.1:4357599..4357653:-	14	yes		42	2.83084
uaugugcccuuggacuacaucg	CM012319.1_15752	CM012319.1:10215478..10215538:+	15	yes	pbv-miR-455-5p	347	23.3881
uguaacuuuuuucucccugcag	CM012319.1_15757	CM012319.1:11195072..11195149:+	15	no		8	0.539208
aacuggcccacaaagucccgcu	CM012319.1_15761	CM012319.1:12014943..12015001:+	15	yes	pbv-miR-193a-3p	140	9.43614
aacuggcccacaaagucccgcu	CM012319.1_15762	CM012319.1:12014979..12015056:+	15	no	pbv-miR-193a-3p	140	9.43614
uaaugccccuaaaaauccuuau	CM012319.1_15763	CM012319.1:12015386..12015446:+	15	yes	URS0000D505B3_8665	493	33.2287
acuagcaacugaugacguuac	CM012319.1_15637	CM012319.1:3600383..3600437:+	15	yes		14	0.943614
ucugggacagaggcagcuggaga	CM012319.1_15831	CM012319.1:4044881..4044944:-	15	no	pbv-miR-204-3-3p	22	1.48282
uaauacugccugguaaagaugu	CM012319.1_15597	CM012319.1:558636..558695:+	15	yes	pbv-miR-429-3p	212296	14309
uaacacugucugguaacgauguu	CM012319.1_15599	CM012319.1:559445..559506:+	15	yes	pbv-miR-200a-3p	1175452	79226.6
ugguggcauucggaagguuuca	CM012319.1_15854	CM012319.1:5720251..5720308:-	15	yes		8	0.539208
ucuggaggcgggcuguuccacu	CM012319.1_15684	CM012319.1:6555894..6555957:+	15	yes		90	6.06609
gacuucaauucccagaauucu	CM012319.1_15868	CM012319.1:7699930..7700014:-	15	yes		18	1.21322
cgguuagaacugaagaagcuu	CM012319.1_15904	CM012319.1:9246558..9246626:-	15	yes		16	1.07842
aacauucaacgcugucggugagu	CM012319.1_15742	CM012319.1:9362270..9362333:+	15	yes	pbv-miR-181a-5p	61497	4144.96
aacauucauugcugucggugggu	CM012319.1_15744	CM012319.1:9362916..9362976:+	15	no	pbv-miR-181a-5p	11339	764.26
acaguagucugcacauugguu	CM012319.1_15745	CM012319.1:9664186..9664246:+	15	yes	pbv-miR-199-3p	70173	4729.73
ugcagaacuuuucagaaugcug	CM012320.1_15933	CM012320.1:1079291..1079353:+	16	yes		130	8.76213
gccgcuggaaaaggccucugc	CM012320.1_16210	CM012320.1:2636279..2636337:-	16	yes		56	3.77445
uggcagugucuuagcugguugu	CM012320.1_16217	CM012320.1:3550364..3550430:-	16	yes	pbv-miR-34a-5p	102	6.8749
uagcagcacgacaugguuugu	CM012320.1_15968	CM012320.1:3813983..3814041:+	16	yes	pbv-miR-15a-5p	1990	134.128
uagcagcacguaaauacuggag	CM012320.1_15970	CM012320.1:3814793..3814850:+	16	yes	pbv-miR-15a-5p	83439	5623.87
aagcaggcuuuuuggacacau	CM012320.1_16224	CM012320.1:3824142..3824197:-	16	yes		26	1.75243
aaaagugcuuacagugcagguag	CM012320.1_15972	CM012320.1:3841276..3841334:+	16	yes	pbv-miR-20b-5p	7864	530.041
uaccugcaaagugaauucugc	CM012320.1_15976	CM012320.1:3842086..3842144:+	16	yes		21	1.41542
caaagugcucauaaugcagguag	CM012320.1_15978	CM012320.1:3842726..3842790:+	16	yes	pbv-miR-20b-5p	4269	287.735
ugugcaaauccaugcaaaacug	CM012320.1_15979	CM012320.1:3842867..3842927:+	16	yes	pbv-miR-19b-3p	12361	833.143
uauugcacuugucccggccugu	CM012320.1_15981	CM012320.1:3843018..3843080:+	16	yes	pbv-miR-363-3p	24099	1624.3
aauugcacgguauccaucugua	CM012320.1_15983	CM012320.1:3843177..3843242:+	16	yes	pbv-miR-363-3p	15244	1027.46
ugugaagucuggagaagc	CM012320.1_15985	CM012320.1:3953225..3953270:+	16	yes		12	0.808812
uggggggugugugcuucuucugu	CM012320.1_16046	CM012320.1:5405649..5405706:+	16	no		65	4.38106
cagugguuuuacccuaugguag	CM012320.1_16235	CM012320.1:5782807..5782869:-	16	yes	URS000026261D_8665	19294	1300.43
uagucuucgccugagagagaca	CM012320.1_16049	CM012320.1:6250161..6250218:+	16	yes		28	1.88723
uugucauggcugccaucuuga	CM012320.1_16059	CM012320.1:6520425..6520480:+	16	yes		15	1.01101
uggcagcuucaagaagugugga	CM012320.1_16062	CM012320.1:6586382..6586445:+	16	yes		102	6.8749
aguaaaguagacucuuggca	CM012321.1_16417	CM012321.1:1143032..1143085:-	17	yes		10	0.67401
aaaaaggugacuggacuucc	CM012321.1_16340	CM012321.1:2903943..2903997:+	17	yes		8	0.539208
cuguacggguaguccucggcu	CM012321.1_16349	CM012321.1:3499223..3499288:+	17	yes		7	0.471807
uggacguuagcuccggugguga	CM012321.1_16355	CM012321.1:3875181..3875238:+	17	no	pbv-miR-1306-3p	598	40.3058
acucuuucuuuguugcgcuccu	CM012321.1_16425	CM012321.1:4221264..4221326:-	17	no		572	38.5534
cugggaaggcaaacugacucua	CM012321.1_16395	CM012321.1:6006448..6006508:+	17	yes		16	1.07842
uuagaauggauuuccggaagug	CM012321.1_16413	CM012321.1:755484..755538:-	17	yes		129	8.69473
uuagaauggauuuccggaagug	CM012321.1_16414	CM012321.1:755516..755588:-	17	yes		129	8.69473
cugcugggaguuguaguuuagc	CM012322.1_16514	CM012322.1:1603..1664:-	18	yes		2632	177.399
aucccggacgagccccca	CM012322.1_16493	CM012322.1:3542410..3542477:+	18	yes		9451	637.007
ugauauguuugauauuagguug	CM012322.1_16498	CM012322.1:4206210..4206271:+	18	yes	pbv-miR-190a-5p	199	13.4128
ugugacugcaucgcuuagcaau	CM012323.1_17980	CM012323.1:101348485..101348540:-	Z	yes		644	43.4062
ccaaggacuuccacagauugua	CM012323.1_18001	CM012323.1:103007443..103007504:-	Z	yes		45	3.03304
ugguuugcucucaauuuacau	CM012323.1_18027	CM012323.1:105668955..105669019:-	Z	yes		14	0.943614
ugacggacacuauuggacacccu	CM012323.1_17330	CM012323.1:106737796..106737857:+	Z	yes		46	3.10044
ucucugacuuuuucugau	CM012323.1_17335	CM012323.1:108152577..108152634:+	Z	yes	pbv-miR-301a-5p	3	0.202203
ucuuugguuaucuagcuguau	CM012323.1_17380	CM012323.1:113418190..113418251:+	Z	yes	pbv-miR-9-5p	169	11.3908
gaaagccaauagaauagacucu	CM012323.1_17446	CM012323.1:13619826..13619874:-	Z	yes		25652	1728.97
ugugaccuuuuuugccagcuucc	CM012323.1_17453	CM012323.1:16349288..16349352:-	Z	yes		16	1.07842
ugauccugacgcuuuugcugag	CM012323.1_17492	CM012323.1:18855511..18855581:-	Z	yes		33	2.22423
cuuuuucucagcaggauggugu	CM012323.1_16734	CM012323.1:23711495..23711557:+	Z	yes		39	2.62864
uucaaguaauccaggauaggcu	CM012323.1_17395	CM012323.1:2374795..2374856:-	Z	yes	pbv-miR-26-5p	591657	39878.3
aggugggaacgauugaauagca	CM012323.1_16735	CM012323.1:24956000..24956058:+	Z	yes		72	4.85287
acagguuagacagucugauuga	CM012323.1_17530	CM012323.1:33446820..33446870:-	Z	yes		14	0.943614
uggaacggacuucuggaagug	CM012323.1_17404	CM012323.1:3549496..3549569:-	Z	yes		42	2.83084
ucagugcacuacagaacuuucu	CM012323.1_17538	CM012323.1:35887469..35887529:-	Z	yes	pbv-miR-148a-3p	2081399	140288
aacgcgacggccggagggguac	CM012323.1_17541	CM012323.1:35888504..35888559:-	Z	no		804	54.1904
ucauuaugcuggagaaggagcgu	CM012323.1_17559	CM012323.1:38176457..38176517:-	Z	yes		138	9.30133
uaugagcugaaauuaggagcau	CM012323.1_17561	CM012323.1:38204169..38204228:-	Z	yes		92	6.20089
ugcaaauggcgacugugugac	CM012323.1_17575	CM012323.1:43258781..43258856:-	Z	yes		54	3.63965
uucuagcaggcuguucuaggc	CM012323.1_16847	CM012323.1:43744934..43744988:+	Z	yes		13	0.876213
agcugguguugugaaucaggccgu	CM012323.1_17583	CM012323.1:46070657..46070719:-	Z	yes	pbv-miR-138-5p	167	11.256
uugguuuuauuauuacuguagu	CM012323.1_16875	CM012323.1:47994383..47994435:+	Z	no	URS0000D56509_8665	12	0.808812
acggaagaauuuauuugcagac	CM012323.1_16883	CM012323.1:48513061..48513116:+	Z	yes		109	7.34671
ucacagugaaccggucucuuu	CM012323.1_16901	CM012323.1:51642850..51642908:+	Z	yes	pbv-miR-128-3p	42154	2841.22
uaagaaggaaacagagcuugcc	CM012323.1_17418	CM012323.1:5190489..5190550:-	Z	yes		37	2.49384
ucucuagaggcugacugaaagg	CM012323.1_17650	CM012323.1:57906901..57906961:-	Z	yes		74	4.98767
uuuucauggaauuacucugu	CM012323.1_16955	CM012323.1:59129536..59129590:+	Z	yes		208	14.0194
agucuguuagagcaguucauu	CM012323.1_17659	CM012323.1:59326034..59326095:-	Z	yes		42	2.83084
cugacaugaugaaccugcc	CM012323.1_16984	CM012323.1:61243392..61243444:+	Z	yes		37	2.49384
ugugaucuuaugguacuuuagg	CM012323.1_17668	CM012323.1:62300703..62300783:-	Z	yes		14	0.943614
ugggcaggggcacgaaucggc	CM012323.1_16990	CM012323.1:62442834..62442892:+	Z	yes		32	2.15683
ugggcaggggcacgaaucggc	CM012323.1_17008	CM012323.1:62773154..62773213:+	Z	yes		60	4.04406
cauucugcuggagaaaggggcguu	CM012323.1_17010	CM012323.1:62852979..62853037:+	Z	yes		28	1.88723
uagaauggacuuccagaagug	CM012323.1_17726	CM012323.1:64220140..64220195:-	Z	yes		45	3.03304
ccucgucaugcuggagaagaggu	CM012323.1_17739	CM012323.1:66940987..66941048:-	Z	yes		456	30.7348
accgaucucaugcuccugcucau	CM012323.1_17754	CM012323.1:68242527..68242584:-	Z	yes		9	0.606609
uauugcacauuacuaaguugca	CM012323.1_17759	CM012323.1:69496303..69496365:-	Z	yes	pbv-miR-363-3p	65	4.38106
ccgaucucaugcuucugcccauc	CM012323.1_17792	CM012323.1:73881021..73881081:-	Z	yes		43	2.89824
uugcauagucacaaaagugauc	CM012323.1_17432	CM012323.1:7766705..7766765:-	Z	yes	pbv-miR-153-3p	939	63.2895
cuccuguacuggagaaguggcgu	CM012323.1_17843	CM012323.1:81060272..81060330:-	Z	yes		151	10.1775
ugagugucagauuauggaagau	CM012323.1_17875	CM012323.1:88183854..88183913:-	Z	yes		719	48.4613
uacccuguagauccgaauuugu	CM012323.1_17887	CM012323.1:89421970..89422033:-	Z	yes	pbv-miR-10a-5p	163	10.9864
acaagaacauaaaacuaccuga	CM012323.1_17892	CM012323.1:89492766..89492826:-	Z	yes	pbv-miR-196a-3p	12	0.808812
cauuggcuaaugaaacaucugc	CM012323.1_17902	CM012323.1:90682068..90682128:-	Z	yes		125	8.42512
augccaagaaucaaagauguga	CM012323.1_17906	CM012323.1:91309683..91309743:-	Z	yes		10	0.67401
ucucccaacccuuguaccagug	CM012323.1_17218	CM012323.1:93079350..93079411:+	Z	yes	pbv-miR-150-5p	11253	758.463
uguacagaagggguagaguuug	CM012323.1_17227	CM012323.1:93572546..93572609:+	Z	yes		12601	849.32
cuuuuugcggucugggcuuucu	CM012323.1_17238	CM012323.1:94331990..94332058:+	Z	yes	pbv-miR-129b-5p	24	1.61762
uugugcuugaucuaaccaugu	PDHV02000019.1_18115	PDHV02000019.1:1817572..1817636:-	N/A	yes	pbv-miR-218-5p	2424	163.38
ccuaguuugcgucgugaaacgu	PDHV02000019.1_18118	PDHV02000019.1:2155860..2155923:-	N/A	yes		22	1.48282
ucaccauucgaggagacgucg	PDHV02000019.1_18098	PDHV02000019.1:2893891..2893950:+	N/A	yes		14	0.943614
gguugucuucuuguagaug	PDHV02000019.1_18124	PDHV02000019.1:3396392..3396452:-	N/A	yes		280	18.8723
ugagguaguagguuguauaguu	PDHV02000020.1_18131	PDHV02000020.1:475610..475682:+	N/A	yes	pbv-let-7i-5p	216111	14566.1
uuugcauucuguuuguggacugu	PDHV02000020.1_18156	PDHV02000020.1:940920..940978:-	N/A	yes		10	0.67401
gaaagccaauagaauagacucu	PDHV02000022.1_18178	PDHV02000022.1:533519..533572:-	N/A	yes		25652	1728.97
gccuagaacggacuuccggaag	PDHV02000023.1_18220	PDHV02000023.1:576546..576605:+	N/A	yes		222	14.963
uuugaagacuugcugacuucaac	PDHV02000023.1_18210	PDHV02000023.1:91549..91606:+	N/A	yes		214	14.4238
ccuccagguuuguuccucucu	PDHV02000026.1_18274	PDHV02000026.1:66093..66155:-	N/A	yes		14	0.943614
uguaacagcaacuccaugugga	PDHV02000027.1_18286	PDHV02000027.1:179170..179227:+	N/A	yes	pbv-miR-194-5p	23286	1569.5
aaaagccaauagaauaggcucu	PDHV02000027.1_18292	PDHV02000027.1:439283..439336:+	N/A	yes		1103	74.3433
uggaaagccaguagaauuagacu	PDHV02000031.1_18411	PDHV02000031.1:66879..66934:-	N/A	yes		755	50.8877
ccgaucuugugcuccuguucau	PDHV02000032.1_18432	PDHV02000032.1:21015..21073:-	N/A	yes		2386	160.819
uucucagguuagacaguccuug	PDHV02000036.1_18474	PDHV02000036.1:215517..215580:-	N/A	yes	URS0000D4EFEB_8665	21	1.41542
aggacugucuaaccugagaau	PDHV02000036.1_18472	PDHV02000036.1:215519..215580:+	N/A	yes	pbv-miR-1388-5p	731	49.2701
uagcaccauuugaaaucgguua	PDHV02000040.1_18500	PDHV02000040.1:31143..31201:-	N/A	yes	URS0000272A3D_8665	5641	380.209
uagcaccauuugaaaucagugu	PDHV02000040.1_18502	PDHV02000040.1:32390..32453:-	N/A	yes	URS0000272A3D_8665	5029	338.959
uauggcacugguagaauucacu	PDHV02000107.1_18738	PDHV02000107.1:24355..24416:+	N/A	yes	pbv-miR-183-5p	149	10.0427
uuuggcacuagcacauuuuugcu	PDHV02000107.1_18740	PDHV02000107.1:25170..25234:+	N/A	yes	pbv-miR-96-5p	28	1.88723
gagaaucuuuugagaauauguc	PDHV02000107.1_18741	PDHV02000107.1:30657..30705:+	N/A	yes		24	1.61762
uuuggcaaugguagaacucacacu	PDHV02000107.1_18744	PDHV02000107.1:34736..34800:+	N/A	yes	pbv-miR-182-5p	99	6.6727
uuuggcaaugguagaacucacacu	PDHV02000107.1_18746	PDHV02000107.1:35400..35464:+	N/A	yes	pbv-miR-182-5p	99	6.6727
cuuccggaagucuguucuaggc	PDHV02000154.1_18234	PDHV02000154.1:42119..42173:+	N/A	yes		25	1.68502
ucguaccgugaguaauaaugcg	PDHV02000156.1_18239	PDHV02000156.1:34903..34962:+	N/A	yes	pbv-miR-126-3p	99356	6696.69
uggaaggccaauagaauuagacu	PDHV02000358.1_18542	PDHV02000358.1:5200..5257:+	N/A	yes		989	66.6596
cuuuuugcggucugggcuugc	PDHV02000628.1_18638	PDHV02000628.1:5287..5351:+	N/A	yes	pbv-miR-129b-5p	41	2.76344
gcucagaacggacuuccggaag	PDHV02002029.1_18369	PDHV02002029.1:1368..1428:+	N/A	yes		50	3.37005
uccagugggccauucugggcugg	PDHV02002029.1_18370	PDHV02002029.1:1405..1469:+	N/A	yes		9	0.606609
