# Supplementary material for: Distinct regulatory networks control toxin gene expression in elapid and viperid snakes
Source: BMC Genomics. 2024 Feb 16;25:186. doi: 10.1186/s12864-024-10090-y (PMC10874052; doi:10.1186/s12864-024-10090-y)
Supplement: Supplementary file 7 — Supplementary Material 7 [file 12864_2024_10090_MOESM7_ESM.xlsx]

## Sheet: Milked_miRNA
Supplemental Table 14. miRNA target predictions for Pseudonaja textilis milked and unmilked venom glands.
Milked miRNA	CPM	Target	Annotation	Human Ortholog	TPM	Free Energy
NW_020769345.1_3030	141471	XM_026702438.1	PREDICTED: Pseudonaja textilis ataxin 10 (ATXN10), mRNA	sp|Q9UBB4|ATX10_HUMAN Ataxin-10 OS=Homo sapiens OX=9606 GN=ATXN10 PE=1 SV=1	10.0031	-32.42
NW_020769345.1_3030	141471	XM_026717670.1	PREDICTED: Pseudonaja textilis eukaryotic translation elongation factor 1 gamma (EEF1G), mRNA	tr|Q53YD7|Q53YD7_HUMAN Elongation factor 1-gamma OS=Homo sapiens OX=9606 GN=EEF1G PE=2 SV=1	358.901	-31.5
NW_020769345.1_3030	141471	XM_026725212.1	PREDICTED: Pseudonaja textilis elongation factor 1-gamma-like (LOC113453750), mRNA	tr|Q53YD7|Q53YD7_HUMAN Elongation factor 1-gamma OS=Homo sapiens OX=9606 GN=EEF1G PE=2 SV=1	443.215	-31.5
NW_020777308.1_6410	38338.8	XM_026696184.1	PREDICTED: Pseudonaja textilis testis-expressed protein 47-like (LOC113433565), transcript variant X1, mRNA	sp|Q8TBZ9|TEX47_HUMAN Testis-expressed protein 47 OS=Homo sapiens OX=9606 GN=TEX47 PE=1 SV=1	4.37936	-30.17
NW_020777308.1_6410	38338.8	XM_026697727.1	PREDICTED: Pseudonaja textilis lysine demethylase 5B (KDM5B), transcript variant X1, mRNA	sp|Q9UGL1|KDM5B_HUMAN Lysine-specific demethylase 5B OS=Homo sapiens OX=9606 GN=KDM5B PE=1 SV=3	12.3483	-34.07
NW_020777308.1_6410	38338.8	XM_026697796.1	PREDICTED: Pseudonaja textilis cell cycle regulator of NHEJ (CYREN), transcript variant X2, mRNA		10.1874	-32.89
NW_020777308.1_6410	38338.8	XM_026698000.1	PREDICTED: Pseudonaja textilis annexin A5 (ANXA5), mRNA	tr|V9HWE0|V9HWE0_HUMAN Annexin OS=Homo sapiens OX=9606 GN=HEL-S-7 PE=2 SV=1	94.334	-32.96
NW_020777308.1_6410	38338.8	XM_026701909.1	PREDICTED: Pseudonaja textilis calcium release activated channel regulator 2A (CRACR2A), transcript variant	sp|Q9BSW2|EFC4B_HUMAN EF-hand calcium-binding domain-containing protein 4B OS=Homo sapiens OX=9606 GN=CRACR2A PE=1 SV=2	18.6468	-30.36
NW_020777308.1_6410	38338.8	XM_026703844.1	PREDICTED: Pseudonaja textilis RAS and EF-hand domain containing (RASEF), transcript variant X1, mRNA	sp|Q8IZ41|RASEF_HUMAN Ras and EF-hand domain-containing protein OS=Homo sapiens OX=9606 GN=RASEF PE=1 SV=1	17.2292	-34.6
NW_020777308.1_6410	38338.8	XM_026704093.1	PREDICTED: Pseudonaja textilis phosphomannomutase 2 (PMM2), mRNA	sp|O15305|PMM2_HUMAN Phosphomannomutase 2 OS=Homo sapiens OX=9606 GN=PMM2 PE=1 SV=1	33.9848	-33.46
NW_020777308.1_6410	38338.8	XM_026711510.1	PREDICTED: Pseudonaja textilis GRIP1 associated protein 1 (GRIPAP1), transcript variant X2, mRNA	sp|Q4V328|GRAP1_HUMAN GRIP1-associated protein 1 OS=Homo sapiens OX=9606 GN=GRIPAP1 PE=1 SV=2	11.9283	-31.65
NW_020777308.1_6410	38338.8	XM_026716551.1	PREDICTED: Pseudonaja textilis 40S ribosomal protein S4 (LOC113446762), mRNA	sp|P62701|RS4X_HUMAN 40S ribosomal protein S4, X isoform OS=Homo sapiens OX=9606 GN=RPS4X PE=1 SV=2	1605.21	-32.19
NW_020777308.1_6410	38338.8	XM_026716651.1	PREDICTED: Pseudonaja textilis non-POU domain containing octamer binding (NONO), transcript variant X2, mRN	tr|A0A0S2Z4Z9|A0A0S2Z4Z9_HUMAN Non-POU domain containing octamer-binding isoform 1 (Fragment) OS=Homo sapiens OX=9606 GN=NONO PE=2 SV=1	23.7051	-31.18
NW_020777308.1_6410	38338.8	XM_026719298.1	PREDICTED: Pseudonaja textilis ankyrin repeat domain 13A (ANKRD13A), transcript variant X1, mRNA	tr|Q3ZTS7|Q3ZTS7_HUMAN Ankyrin repeat domain 13, isoform CRA_b OS=Homo sapiens OX=9606 GN=ANKRD13 PE=2 SV=1	4.57755	-31.23
NW_020777308.1_6410	38338.8	XM_026719299.1	PREDICTED: Pseudonaja textilis ankyrin repeat domain 13A (ANKRD13A), transcript variant X2, mRNA	tr|Q3ZTS7|Q3ZTS7_HUMAN Ankyrin repeat domain 13, isoform CRA_b OS=Homo sapiens OX=9606 GN=ANKRD13 PE=2 SV=1	24.5621	-31.23
NW_020777308.1_6410	38338.8	XM_026720050.1	PREDICTED: Pseudonaja textilis carnitine O-acetyltransferase-like (LOC113449081), mRNA	sp|P43155|CACP_HUMAN Carnitine O-acetyltransferase OS=Homo sapiens OX=9606 GN=CRAT PE=1 SV=5	11.4525	-31.22
NW_020777308.1_6410	38338.8	XM_026721530.1	PREDICTED: Pseudonaja textilis myeloid derived growth factor (MYDGF), mRNA	sp|Q969H8|MYDGF_HUMAN Myeloid-derived growth factor OS=Homo sapiens OX=9606 GN=MYDGF PE=1 SV=1	13.3006	-33.3
NW_020777308.1_6410	38338.8	XM_026721926.1	PREDICTED: Pseudonaja textilis carnitine palmitoyltransferase 1B (CPT1B), transcript variant X1, mRNA	tr|A0A024R4W7|A0A024R4W7_HUMAN Carnitine O-palmitoyltransferase OS=Homo sapiens OX=9606 GN=hCG_2044796 PE=3 SV=1	5.94744	-30.09
NW_020769464.1_5375	29894.3	XM_026713408.1	PREDICTED: Pseudonaja textilis DnaJ heat shock protein family (Hsp40) member C25 (DNAJC25), mRNA	sp|Q9H1X3|DJC25_HUMAN DnaJ homolog subfamily C member 25 OS=Homo sapiens OX=9606 GN=DNAJC25 PE=1 SV=1	16.0147	-34.47
NW_020769408.1_4776	16366.6	XM_026724678.1	PREDICTED: Pseudonaja textilis protein lifeguard 1-like (LOC113453169), mRNA	sp|Q7Z429|LFG1_HUMAN Protein lifeguard 1 OS=Homo sapiens OX=9606 GN=GRINA PE=1 SV=1	5.42536	-30.43
NW_020769345.1_3031	13583.2	XM_026696688.1	PREDICTED: Pseudonaja textilis ubiquitin like domain containing CTD phosphatase 1 (UBLCP1), mRNA	sp|Q8WVY7|UBCP1_HUMAN Ubiquitin-like domain-containing CTD phosphatase 1 OS=Homo sapiens OX=9606 GN=UBLCP1 PE=1 SV=2	31.5775	-30.9
NW_020769345.1_3031	13583.2	XM_026699125.1	PREDICTED: Pseudonaja textilis scaffold attachment factor B1-like (LOC113435353), mRNA	sp|Q15424|SAFB1_HUMAN Scaffold attachment factor B1 OS=Homo sapiens OX=9606 GN=SAFB PE=1 SV=4	20.738	-31.9
NW_020769345.1_3031	13583.2	XM_026703445.1	PREDICTED: Pseudonaja textilis SUN domain containing ossification factor (SUCO), transcript variant X2, mRN	sp|Q9UBS9|SUCO_HUMAN SUN domain-containing ossification factor OS=Homo sapiens OX=9606 GN=SUCO PE=1 SV=1	14.0003	-30.6
NW_020769345.1_3031	13583.2	XM_026717644.1	PREDICTED: Pseudonaja textilis mitochondrial ribosomal protein L49 (MRPL49), mRNA	sp|Q13405|RM49_HUMAN 39S ribosomal protein L49, mitochondrial OS=Homo sapiens OX=9606 GN=MRPL49 PE=1 SV=1	10.6765	-31.25
NW_020769345.1_3031	13583.2	XM_026719350.1	PREDICTED: Pseudonaja textilis huntingtin interacting protein 1 related (HIP1R), mRNA	sp|O75146|HIP1R_HUMAN Huntingtin-interacting protein 1-related protein OS=Homo sapiens OX=9606 GN=HIP1R PE=1 SV=2	20.7347	-30.74
NW_020769345.1_3031	13583.2	XM_026719520.1	PREDICTED: Pseudonaja textilis neuroguidin (NGDN), mRNA	sp|Q8NEJ9|NGDN_HUMAN Neuroguidin OS=Homo sapiens OX=9606 GN=NGDN PE=1 SV=1	25.2026	-31.03
NW_020769345.1_3031	13583.2	XM_026722262.1	PREDICTED: Pseudonaja textilis large 60S subunit nuclear export GTPase 1 (LSG1), mRNA	sp|Q9H089|LSG1_HUMAN Large subunit GTPase 1 homolog OS=Homo sapiens OX=9606 GN=LSG1 PE=1 SV=2	9.49021	-33.26
NW_020769423.1_4972	8508.53	XM_026697887.1	PREDICTED: Pseudonaja textilis PDZ and LIM domain 3 (PDLIM3), transcript variant X1, mRNA	sp|Q53GG5|PDLI3_HUMAN PDZ and LIM domain protein 3 OS=Homo sapiens OX=9606 GN=PDLIM3 PE=1 SV=1	32.4522	-31.43
NW_020769423.1_4972	8508.53	XM_026699476.1	PREDICTED: Pseudonaja textilis RAB21, member RAS oncogene family (RAB21), mRNA	sp|Q9UL25|RAB21_HUMAN Ras-related protein Rab-21 OS=Homo sapiens OX=9606 GN=RAB21 PE=1 SV=3	29.1486	-30.83
NW_020769423.1_4972	8508.53	XM_026708029.1	PREDICTED: Pseudonaja textilis protein disulfide isomerase family A member 5 (PDIA5), mRNA	sp|Q14554|PDIA5_HUMAN Protein disulfide-isomerase A5 OS=Homo sapiens OX=9606 GN=PDIA5 PE=1 SV=1	23.3329	-34.06
NW_020769423.1_4972	8508.53	XM_026711608.1	PREDICTED: Pseudonaja textilis aldehyde dehydrogenase 6 family member A1 (ALDH6A1), mRNA	tr|A0A024R6G4|A0A024R6G4_HUMAN Aldehyde dehydrogenase 6 family, member A1, isoform CRA_b OS=Homo sapiens OX=9606 GN=ALDH6A1 PE=2 SV=1	46.0307	-30.06
NW_020769423.1_4972	8508.53	XM_026713881.1	PREDICTED: Pseudonaja textilis aquaporin 3 (Gill blood group) (AQP3), mRNA	sp|Q92482|AQP3_HUMAN Aquaporin-3 OS=Homo sapiens OX=9606 GN=AQP3 PE=1 SV=2	33.1409	-31.36
NW_020769423.1_4972	8508.53	XM_026714371.1	PREDICTED: Pseudonaja textilis family with sequence similarity 192 member A (FAM192A), transcript variant X	tr|A0A024R6T8|A0A024R6T8_HUMAN NEFA-interacting nuclear protein NIP30, isoform CRA_a OS=Homo sapiens OX=9606 GN=NIP30 PE=4 SV=1	19.8827	-30.06
NW_020769423.1_4972	8508.53	XM_026714372.1	PREDICTED: Pseudonaja textilis family with sequence similarity 192 member A (FAM192A), transcript variant X	tr|A0A024R6T8|A0A024R6T8_HUMAN NEFA-interacting nuclear protein NIP30, isoform CRA_a OS=Homo sapiens OX=9606 GN=NIP30 PE=4 SV=1	36.4382	-30.06
NW_020769423.1_4972	8508.53	XM_026714572.1	PREDICTED: Pseudonaja textilis peroxiredoxin like 2A (PRXL2A), transcript variant X2, mRNA	sp|Q9BRX8|PXL2A_HUMAN Peroxiredoxin-like 2A OS=Homo sapiens OX=9606 GN=PRXL2A PE=1 SV=3	8.28932	-30.14
NW_020769423.1_4972	8508.53	XM_026715284.1	PREDICTED: Pseudonaja textilis ankyrin repeat domain 23 (ANKRD23), mRNA		94.0257	-30.51
NW_020769423.1_4972	8508.53	XM_026716385.1	PREDICTED: Pseudonaja textilis peroxiredoxin 5 (PRDX5), mRNA	sp|P30044|PRDX5_HUMAN Peroxiredoxin-5, mitochondrial OS=Homo sapiens OX=9606 GN=PRDX5 PE=1 SV=4	27.5846	-30.51
NW_020769423.1_4972	8508.53	XM_026717201.1	PREDICTED: Pseudonaja textilis tetratricopeptide repeat domain 31 (TTC31), mRNA	sp|Q49AM3|TTC31_HUMAN Tetratricopeptide repeat protein 31 OS=Homo sapiens OX=9606 GN=TTC31 PE=1 SV=3	7.00826	-30.47
NW_020769423.1_4972	8508.53	XM_026717508.1	PREDICTED: Pseudonaja textilis solute carrier family 25 member 39 (SLC25A39), transcript variant X4, mRNA	sp|Q9BZJ4|S2539_HUMAN Solute carrier family 25 member 39 OS=Homo sapiens OX=9606 GN=SLC25A39 PE=2 SV=2	12.4721	-30.8
NW_020769423.1_4972	8508.53	XM_026717513.1	PREDICTED: Pseudonaja textilis solute carrier family 25 member 39 (SLC25A39), transcript variant X8, mRNA	tr|B4DFG5|B4DFG5_HUMAN Solute carrier family 25 member 39 OS=Homo sapiens OX=9606 GN=SLC25A39 PE=1 SV=1	11.216	-30.8
NW_020769423.1_4972	8508.53	XM_026723528.1	PREDICTED: Pseudonaja textilis AP-1 complex subunit sigma-1A-like (LOC113452110), mRNA	tr|A0A2R8YGH5|A0A2R8YGH5_HUMAN AP complex subunit sigma OS=Homo sapiens OX=9606 GN=AP1S1 PE=1 SV=1	5.84935	-32.23
NW_020769423.1_4972	8508.53	XM_026723534.1	PREDICTED: Pseudonaja textilis AP-1 complex subunit sigma-1A-like (LOC113452115), mRNA	tr|A0A2R8YGH5|A0A2R8YGH5_HUMAN AP complex subunit sigma OS=Homo sapiens OX=9606 GN=AP1S1 PE=1 SV=1	5.84935	-32.23
NW_020769423.1_4972	8508.53	XM_026724173.1	PREDICTED: Pseudonaja textilis redox-regulatory protein FAM213A-like (LOC113452709), transcript variant X2,	sp|Q9BRX8|PXL2A_HUMAN Peroxiredoxin-like 2A OS=Homo sapiens OX=9606 GN=PRXL2A PE=1 SV=3	4.14611	-30.14
NW_020769423.1_4972	8508.53	XM_026725920.1	PREDICTED: Pseudonaja textilis protein unc-13 homolog B-like (LOC113454558), mRNA	sp|O14795|UN13B_HUMAN Protein unc-13 homolog B OS=Homo sapiens OX=9606 GN=UNC13B PE=1 SV=2	55.1679	-36.79
NW_020769423.1_4972	8508.53	XR_003376291.1	PREDICTED: Pseudonaja textilis 18S ribosomal RNA (LOC113453604), rRNA		154.888	-30.89
NW_020769423.1_4972	8508.53	XR_003376374.1	PREDICTED: Pseudonaja textilis 18S ribosomal RNA (LOC113454181), rRNA		154.888	-30.89
NW_020769329.1_2128	7418.88	XM_026706994.1	PREDICTED: Pseudonaja textilis protein tyrosine phosphatase, receptor type F (PTPRF), transcript variant X1	sp|P10586|PTPRF_HUMAN Receptor-type tyrosine-protein phosphatase F OS=Homo sapiens OX=9606 GN=PTPRF PE=1 SV=2	17.0512	-30.18
NW_020769347.1_3123	6733.45	XM_026709090.1	PREDICTED: Pseudonaja textilis hypoxia up-regulated 1 (HYOU1), mRNA	tr|A0A384P5T6|A0A384P5T6_HUMAN Epididymis secretory sperm binding protein OS=Homo sapiens OX=9606 PE=2 SV=1	88.3833	-30.72
NW_020769347.1_3123	6733.45	XM_026709837.1	PREDICTED: Pseudonaja textilis WD repeat domain 61 (WDR61), mRNA	tr|H0YMF9|H0YMF9_HUMAN WD repeat-containing protein 61 OS=Homo sapiens OX=9606 GN=WDR61 PE=1 SV=1	22.9254	-30.02
NW_020769347.1_3123	6733.45	XM_026711177.1	PREDICTED: Pseudonaja textilis RAB5B, member RAS oncogene family (RAB5B), transcript variant X1, mRNA	sp|P61020|RAB5B_HUMAN Ras-related protein Rab-5B OS=Homo sapiens OX=9606 GN=RAB5B PE=1 SV=1	10.9997	-30.23
NW_020769347.1_3123	6733.45	XM_026711181.1	PREDICTED: Pseudonaja textilis RAB5B, member RAS oncogene family (RAB5B), transcript variant X3, mRNA	sp|P61020|RAB5B_HUMAN Ras-related protein Rab-5B OS=Homo sapiens OX=9606 GN=RAB5B PE=1 SV=1	11.1343	-30.23
NW_020769347.1_3123	6733.45	XM_026714856.1	PREDICTED: Pseudonaja textilis calcium binding and coiled-coil domain 1 (CALCOCO1), mRNA	tr|A0A024RAZ1|A0A024RAZ1_HUMAN Calcium binding and coiled-coil domain 1, isoform CRA_b OS=Homo sapiens OX=9606 GN=CALCOCO1 PE=4 SV=1	10.5267	-31
NW_020769347.1_3123	6733.45	XM_026717196.1	PREDICTED: Pseudonaja textilis dynactin subunit 1 (DCTN1), mRNA	sp|Q14203|DCTN1_HUMAN Dynactin subunit 1 OS=Homo sapiens OX=9606 GN=DCTN1 PE=1 SV=3	6.83703	-32.03
NW_020769347.1_3123	6733.45	XM_026717258.1	PREDICTED: Pseudonaja textilis pyridoxal phosphate binding protein (PLPBP), transcript variant X1, mRNA	tr|D3DSW3|D3DSW3_HUMAN Pyridoxal phosphate homeostasis protein OS=Homo sapiens OX=9606 GN=PROSC PE=3 SV=1	8.81827	-32.17
NW_020769347.1_3123	6733.45	XM_026718307.1	PREDICTED: Pseudonaja textilis insulin induced gene 1 (INSIG1), mRNA	tr|A0A024RD68|A0A024RD68_HUMAN Insulin-induced gene protein OS=Homo sapiens OX=9606 GN=INSIG1 PE=3 SV=1	67.4677	-31.78
NW_020769347.1_3123	6733.45	XM_026720223.1	PREDICTED: Pseudonaja textilis DDB1 and CUL4 associated factor 8 (DCAF8), mRNA	tr|B7Z2P6|B7Z2P6_HUMAN Peroxin-19 OS=Homo sapiens OX=9606 PE=2 SV=1	16.17	-31.92
NW_020769322.1_1603	5512.27	XM_026708029.1	PREDICTED: Pseudonaja textilis protein disulfide isomerase family A member 5 (PDIA5), mRNA	sp|Q14554|PDIA5_HUMAN Protein disulfide-isomerase A5 OS=Homo sapiens OX=9606 GN=PDIA5 PE=1 SV=1	23.3329	-32.41
NW_020769322.1_1603	5512.27	XM_026717508.1	PREDICTED: Pseudonaja textilis solute carrier family 25 member 39 (SLC25A39), transcript variant X4, mRNA	sp|Q9BZJ4|S2539_HUMAN Solute carrier family 25 member 39 OS=Homo sapiens OX=9606 GN=SLC25A39 PE=2 SV=2	12.4721	-34.04
NW_020769322.1_1603	5512.27	XM_026717513.1	PREDICTED: Pseudonaja textilis solute carrier family 25 member 39 (SLC25A39), transcript variant X8, mRNA	tr|B4DFG5|B4DFG5_HUMAN Solute carrier family 25 member 39 OS=Homo sapiens OX=9606 GN=SLC25A39 PE=1 SV=1	11.216	-34.04
NW_020769322.1_1603	5512.27	XM_026717906.1	PREDICTED: Pseudonaja textilis interleukin 17 receptor C (IL17RC), transcript variant X2, mRNA	sp|Q8NAC3|I17RC_HUMAN Interleukin-17 receptor C OS=Homo sapiens OX=9606 GN=IL17RC PE=1 SV=2	7.13667	-32.05
NW_020769322.1_1603	5512.27	XM_026720810.1	PREDICTED: Pseudonaja textilis LDL receptor related protein associated protein 1 (LRPAP1), mRNA	sp|P30533|AMRP_HUMAN Alpha-2-macroglobulin receptor-associated protein OS=Homo sapiens OX=9606 GN=LRPAP1 PE=1 SV=1	9.50367	-30.31
NW_020769322.1_1603	5512.27	XM_026722696.1	PREDICTED: Pseudonaja textilis RNA polymerase II subunit A (POLR2A), mRNA	sp|P24928|RPB1_HUMAN DNA-directed RNA polymerase II subunit RPB1 OS=Homo sapiens OX=9606 GN=POLR2A PE=1 SV=2	11.077	-30.67
NW_020769322.1_1603	5512.27	XM_026725920.1	PREDICTED: Pseudonaja textilis protein unc-13 homolog B-like (LOC113454558), mRNA	sp|O14795|UN13B_HUMAN Protein unc-13 homolog B OS=Homo sapiens OX=9606 GN=UNC13B PE=1 SV=2	55.1679	-33.37
NW_020769365.1_3902	4247.86	XM_026696694.1	PREDICTED: Pseudonaja textilis complexin 2 (CPLX2), transcript variant X2, mRNA	sp|Q6PUV4|CPLX2_HUMAN Complexin-2 OS=Homo sapiens OX=9606 GN=CPLX2 PE=1 SV=2	14.8339	-31.9
NW_020769365.1_3902	4247.86	XM_026699430.1	PREDICTED: Pseudonaja textilis SEH1 like nucleoporin (SEH1L), transcript variant X1, mRNA	sp|Q96EE3|SEH1_HUMAN Nucleoporin SEH1 OS=Homo sapiens OX=9606 GN=SEH1L PE=1 SV=3	12.9886	-33.33
NW_020769365.1_3902	4247.86	XM_026699705.1	PREDICTED: Pseudonaja textilis YEATS domain containing 4 (YEATS4), mRNA	sp|O95619|YETS4_HUMAN YEATS domain-containing protein 4 OS=Homo sapiens OX=9606 GN=YEATS4 PE=1 SV=1	25.5906	-34.57
NW_020769365.1_3902	4247.86	XM_026703266.1	PREDICTED: Pseudonaja textilis neutrophil cytosolic factor 2 (NCF2), mRNA	tr|A0A0S2Z457|A0A0S2Z457_HUMAN Neutrophil cytosolic factor 2 isoform 1 (Fragment) OS=Homo sapiens OX=9606 GN=NCF2 PE=2 SV=1	28.6012	-32.52
NW_020769365.1_3902	4247.86	XM_026704411.1	PREDICTED: Pseudonaja textilis ATP synthase mitochondrial F1 complex assembly factor 2 (ATPAF2), mRNA	sp|Q8N5M1|ATPF2_HUMAN ATP synthase mitochondrial F1 complex assembly factor 2 OS=Homo sapiens OX=9606 GN=ATPAF2 PE=1 SV=1	15.6487	-34.48
NW_020769365.1_3902	4247.86	XM_026708289.1	PREDICTED: Pseudonaja textilis G protein-coupled receptor 180 (GPR180), mRNA	sp|Q86V85|GP180_HUMAN Integral membrane protein GPR180 OS=Homo sapiens OX=9606 GN=GPR180 PE=2 SV=1	12.52	-32.29
NW_020769365.1_3902	4247.86	XM_026709421.1	PREDICTED: Pseudonaja textilis cancer susceptibility 4 (CASC4), mRNA	tr|A0A3B3IRW9|A0A3B3IRW9_HUMAN Golgi membrane protein 2 OS=Homo sapiens OX=9606 GN=GOLM2 PE=1 SV=1	20.8442	-31.43
NW_020769365.1_3902	4247.86	XM_026711913.1	PREDICTED: Pseudonaja textilis phosphatidylinositol transfer protein beta isoform-like (LOC113443584), tran	sp|P48739|PIPNB_HUMAN Phosphatidylinositol transfer protein beta isoform OS=Homo sapiens OX=9606 GN=PITPNB PE=1 SV=2	10.8913	-30.05
NW_020769365.1_3902	4247.86	XM_026713868.1	PREDICTED: Pseudonaja textilis methionyl-tRNA synthetase (MARS), transcript variant X2, mRNA	sp|P56192|SYMC_HUMAN Methionine--tRNA ligase, cytoplasmic OS=Homo sapiens OX=9606 GN=MARS1 PE=1 SV=2	18.8132	-31.45
NW_020769365.1_3902	4247.86	XM_026714600.1	PREDICTED: Pseudonaja textilis solute carrier family 35 member F5 (SLC35F5), transcript variant X1, mRNA	tr|B8ZZY4|B8ZZY4_HUMAN Solute carrier family 35 member F5 OS=Homo sapiens OX=9606 GN=SLC35F5 PE=1 SV=1	22.3784	-36.61
NW_020769365.1_3902	4247.86	XM_026714722.1	PREDICTED: Pseudonaja textilis keratin, type II cytoskeletal 6C-like (LOC113445510), mRNA	tr|B4DRR0|B4DRR0_HUMAN cDNA FLJ53910, highly similar to Keratin, type II cytoskeletal 6A OS=Homo sapiens OX=9606 PE=2 SV=1	1.33064	-34.77
NW_020769365.1_3902	4247.86	XM_026714929.1	PREDICTED: Pseudonaja textilis phytanoyl-CoA hydroxylase-interacting protein (LOC113445644), mRNA	sp|Q92561|PHYIP_HUMAN Phytanoyl-CoA hydroxylase-interacting protein OS=Homo sapiens OX=9606 GN=PHYHIP PE=1 SV=1	19.6304	-32.52
NW_020769365.1_3902	4247.86	XM_026716627.1	PREDICTED: Pseudonaja textilis WD repeat domain 44 (WDR44), mRNA	sp|Q5JSH3|WDR44_HUMAN WD repeat-containing protein 44 OS=Homo sapiens OX=9606 GN=WDR44 PE=1 SV=1	10.8522	-30.1
NW_020769365.1_3902	4247.86	XM_026717167.1	PREDICTED: Pseudonaja textilis isocitrate dehydrogenase 3 (NAD(+)) beta (IDH3B), transcript variant X2, mRN	tr|A0A087WZN1|A0A087WZN1_HUMAN Isocitrate dehydrogenase [NAD] subunit, mitochondrial OS=Homo sapiens OX=9606 GN=IDH3B PE=1 SV=1	4.05373	-31.8
NW_020769365.1_3902	4247.86	XM_026719347.1	PREDICTED: Pseudonaja textilis phosphatidylinositol transfer protein beta (PITPNB), transcript variant X2,	sp|P48739|PIPNB_HUMAN Phosphatidylinositol transfer protein beta isoform OS=Homo sapiens OX=9606 GN=PITPNB PE=1 SV=2	31.6649	-31.45
NW_020769365.1_3902	4247.86	XM_026720113.1	PREDICTED: Pseudonaja textilis protein geranylgeranyltransferase type I subunit beta (PGGT1B), mRNA	sp|P53609|PGTB1_HUMAN Geranylgeranyl transferase type-1 subunit beta OS=Homo sapiens OX=9606 GN=PGGT1B PE=1 SV=2	13.2527	-30.58
NW_020769365.1_3902	4247.86	XM_026723504.1	PREDICTED: Pseudonaja textilis retinoid X receptor beta (RXRB), transcript variant X1, mRNA	tr|J3JS71|J3JS71_HUMAN Retinoid X receptor, beta (Fragment) OS=Homo sapiens OX=9606 GN=RXRB PE=3 SV=1	15.7159	-34.6
NW_020769365.1_3902	4247.86	XM_026725024.1	PREDICTED: Pseudonaja textilis major histocompatibility complex class I-related gene protein-like (LOC11345	tr|A0A0A7RYM9|A0A0A7RYM9_HUMAN MHC class I antigen (Fragment) OS=Homo sapiens OX=9606 GN=HLA-C PE=3 SV=1	17.3671	-30.45
NW_020769365.1_3902	4247.86	XR_003374706.1	PREDICTED: Pseudonaja textilis LDL receptor related protein 5 (LRP5), transcript variant X2, misc_RNA	sp|O75197|LRP5_HUMAN Low-density lipoprotein receptor-related protein 5 OS=Homo sapiens OX=9606 GN=LRP5 PE=1 SV=2	11.1237	-31.13
NW_020769357.1_3541	3877.8	XM_026699687.1	PREDICTED: Pseudonaja textilis F-box protein 8 (FBXO8), mRNA	tr|A0A0S2Z5D1|A0A0S2Z5D1_HUMAN F-box protein 8 isoform 1 (Fragment) OS=Homo sapiens OX=9606 GN=FBXO8 PE=2 SV=1	22.7825	-30.75
NW_020769357.1_3541	3877.8	XM_026702373.1	PREDICTED: Pseudonaja textilis programmed cell death 6 (PDCD6), transcript variant X3, mRNA	sp|O75340|PDCD6_HUMAN Programmed cell death protein 6 OS=Homo sapiens OX=9606 GN=PDCD6 PE=1 SV=1	17.9121	-30.81
NW_020769357.1_3541	3877.8	XM_026707528.1	PREDICTED: Pseudonaja textilis peroxisomal biogenesis factor 16 (PEX16), mRNA	sp|Q9Y5Y5|PEX16_HUMAN Peroxisomal membrane protein PEX16 OS=Homo sapiens OX=9606 GN=PEX16 PE=1 SV=2	11.6391	-31.95
NW_020769357.1_3541	3877.8	XM_026707908.1	PREDICTED: Pseudonaja textilis protein lifeguard 3-like (LOC113441099), transcript variant X1, mRNA	tr|A0A024R472|A0A024R472_HUMAN Transmembrane BAX inhibitor motif containing 1, isoform CRA_a OS=Homo sapiens OX=9606 GN=TMBIM1 PE=3 SV=1	24.8349	-33.05
NW_020769357.1_3541	3877.8	XM_026712478.1	PREDICTED: Pseudonaja textilis gelsolin (GSN), transcript variant X1, mRNA	tr|A0A0A0MT01|A0A0A0MT01_HUMAN Actin-depolymerizing factor OS=Homo sapiens OX=9606 GN=GSN PE=1 SV=1	3.28745	-30.12
NW_020769357.1_3541	3877.8	XM_026712479.1	PREDICTED: Pseudonaja textilis gelsolin (GSN), transcript variant X2, mRNA	tr|B7Z9A0|B7Z9A0_HUMAN Actin-depolymerizing factor OS=Homo sapiens OX=9606 PE=2 SV=1	36.9065	-30.12
NW_020769357.1_3541	3877.8	XM_026713361.1	PREDICTED: Pseudonaja textilis ubiquitin specific peptidase 5 (USP5), transcript variant X2, mRNA	sp|P45974|UBP5_HUMAN Ubiquitin carboxyl-terminal hydrolase 5 OS=Homo sapiens OX=9606 GN=USP5 PE=1 SV=2	16.9395	-31.36
NW_020769357.1_3541	3877.8	XM_026713548.1	PREDICTED: Pseudonaja textilis hexokinase-1 (LOC113444691), transcript variant X2, mRNA	tr|B4DG62|B4DG62_HUMAN Hexokinase OS=Homo sapiens OX=9606 PE=2 SV=1	10.3421	-30.9
NW_020769357.1_3541	3877.8	XM_026713718.1	PREDICTED: Pseudonaja textilis major facilitator superfamily domain containing 5 (MFSD5), mRNA	sp|Q6N075|MFSD5_HUMAN Molybdate-anion transporter OS=Homo sapiens OX=9606 GN=MFSD5 PE=1 SV=2	12.551	-30.95
NW_020769357.1_3541	3877.8	XM_026719610.1	PREDICTED: Pseudonaja textilis oxysterol binding protein (OSBP), mRNA	sp|P22059|OSBP1_HUMAN Oxysterol-binding protein 1 OS=Homo sapiens OX=9606 GN=OSBP PE=1 SV=1	13.9295	-30.62
NW_020769357.1_3541	3877.8	XM_026721769.1	PREDICTED: Pseudonaja textilis PDX1 C-terminal inhibiting factor 1 (PCIF1), mRNA	tr|B7Z5U5|B7Z5U5_HUMAN cDNA FLJ61655, highly similar to Phosphorylated CTD-interacting factor 1 OS=Homo sapiens OX=9606 PE=2 SV=1	8.1371	-33
NW_020769357.1_3541	3877.8	XM_026723350.1	PREDICTED: Pseudonaja textilis S100 calcium binding protein A6 (S100A6), transcript variant X2, mRNA	sp|P06703|S10A6_HUMAN Protein S100-A6 OS=Homo sapiens OX=9606 GN=S100A6 PE=1 SV=1	922.748	-31.47
NW_020769316.1_1138	3164.88	XM_026696629.1	PREDICTED: Pseudonaja textilis GM2 ganglioside activator (GM2A), mRNA	sp|P17900|SAP3_HUMAN Ganglioside GM2 activator OS=Homo sapiens OX=9606 GN=GM2A PE=1 SV=4	16.1489	-32.36
NW_020769316.1_1138	3164.88	XM_026696712.1	PREDICTED: Pseudonaja textilis adenylosuccinate lyase (ADSL), mRNA	tr|A0A384E0N4|A0A384E0N4_HOMNE Adenylosuccinate lyase OS=Homo sapiens neanderthalensis OX=63221 GN=ADSL PE=1 SV=1	32.7172	-31.44
NW_020769316.1_1138	3164.88	XM_026697041.1	PREDICTED: Pseudonaja textilis Sp3 transcription factor (SP3), transcript variant X1, mRNA	sp|Q02447|SP3_HUMAN Transcription factor Sp3 OS=Homo sapiens OX=9606 GN=SP3 PE=1 SV=3	10.5808	-30.16
NW_020769316.1_1138	3164.88	XM_026697961.1	PREDICTED: Pseudonaja textilis synaptopodin 2 (SYNPO2), transcript variant X1, mRNA	sp|Q9UMS6|SYNP2_HUMAN Synaptopodin-2 OS=Homo sapiens OX=9606 GN=SYNPO2 PE=1 SV=2	6.18559	-30.53
NW_020769316.1_1138	3164.88	XM_026698384.1	PREDICTED: Pseudonaja textilis leukotriene A4 hydrolase (LTA4H), mRNA	tr|A0A140VK27|A0A140VK27_HUMAN Leukotriene A(4) hydrolase OS=Homo sapiens OX=9606 PE=2 SV=1	17.9644	-32.49
NW_020769316.1_1138	3164.88	XM_026701589.1	PREDICTED: Pseudonaja textilis glycogenin 1 (GYG1), transcript variant X1, mRNA	tr|Q8N5Y3|Q8N5Y3_HUMAN GYG1 protein (Fragment) OS=Homo sapiens OX=9606 GN=GYG1 PE=2 SV=2	18.8107	-30.04
NW_020769316.1_1138	3164.88	XM_026702315.1	PREDICTED: Pseudonaja textilis glutaredoxin 5 (GLRX5), mRNA	tr|A0A384MDT9|A0A384MDT9_HUMAN Epididymis secretory sperm binding protein OS=Homo sapiens OX=9606 PE=2 SV=1	62.254	-35.13
NW_020769316.1_1138	3164.88	XM_026703026.1	PREDICTED: Pseudonaja textilis ribosomal protein S6 kinase A6 (RPS6KA6), transcript variant X2, mRNA	sp|Q9UK32|KS6A6_HUMAN Ribosomal protein S6 kinase alpha-6 OS=Homo sapiens OX=9606 GN=RPS6KA6 PE=1 SV=1	10.225	-33.28
NW_020769316.1_1138	3164.88	XM_026704359.1	PREDICTED: Pseudonaja textilis eukaryotic translation initiation factor 3 subunit B (EIF3B), mRNA	tr|A0A024R821|A0A024R821_HUMAN Eukaryotic translation initiation factor 3 subunit B OS=Homo sapiens OX=9606 GN=EIF3S9 PE=3 SV=1	57.088	-32.2
NW_020769316.1_1138	3164.88	XM_026706529.1	PREDICTED: Pseudonaja textilis SPT2 chromatin protein domain containing 1 (SPTY2D1), transcript variant X1,	sp|Q68D10|SPT2_HUMAN Protein SPT2 homolog OS=Homo sapiens OX=9606 GN=SPTY2D1 PE=1 SV=3	11.4128	-33.38
NW_020769316.1_1138	3164.88	XM_026709007.1	PREDICTED: Pseudonaja textilis ring finger protein 214 (RNF214), partial mRNA	tr|E9PN76|E9PN76_HUMAN RING finger protein 214 OS=Homo sapiens OX=9606 GN=RNF214 PE=1 SV=1	6.74593	-33.65
NW_020769316.1_1138	3164.88	XM_026709492.1	PREDICTED: Pseudonaja textilis cingulin like 1 (CGNL1), mRNA	sp|Q0VF96|CGNL1_HUMAN Cingulin-like protein 1 OS=Homo sapiens OX=9606 GN=CGNL1 PE=1 SV=2	15.9118	-35.04
NW_020769316.1_1138	3164.88	XM_026713558.1	PREDICTED: Pseudonaja textilis prosaposin-like (LOC113444702), mRNA	tr|Q59EN5|Q59EN5_HUMAN Prosaposin variant (Fragment) OS=Homo sapiens OX=9606 PE=2 SV=1	12.7794	-31.46
NW_020769316.1_1138	3164.88	XM_026713576.1	PREDICTED: Pseudonaja textilis cystathionine beta-synthase-like (LOC113444718), transcript variant X2, mRNA	sp|P35520|CBS_HUMAN Cystathionine beta-synthase OS=Homo sapiens OX=9606 GN=CBS PE=1 SV=2	14.6469	-33.91
NW_020769316.1_1138	3164.88	XM_026713577.1	PREDICTED: Pseudonaja textilis cystathionine beta-synthase-like (LOC113444718), transcript variant X3, mRNA	sp|P35520|CBS_HUMAN Cystathionine beta-synthase OS=Homo sapiens OX=9606 GN=CBS PE=1 SV=2	44.3765	-33.91
NW_020769316.1_1138	3164.88	XM_026713664.1	PREDICTED: Pseudonaja textilis DEAD-box helicase 3 X-linked (DDX3X), transcript variant X1, mRNA	tr|A0A2R8Y4A4|A0A2R8Y4A4_HUMAN RNA helicase OS=Homo sapiens OX=9606 GN=DDX3X PE=1 SV=1	26.0646	-33.46
NW_020769316.1_1138	3164.88	XM_026713665.1	PREDICTED: Pseudonaja textilis DEAD-box helicase 3 X-linked (DDX3X), transcript variant X2, mRNA	tr|A0A2R8Y4A4|A0A2R8Y4A4_HUMAN RNA helicase OS=Homo sapiens OX=9606 GN=DDX3X PE=1 SV=1	38.933	-33.46
NW_020769316.1_1138	3164.88	XM_026715278.1	PREDICTED: Pseudonaja textilis hexokinase-2-like (LOC113445888), mRNA	sp|P52789|HXK2_HUMAN Hexokinase-2 OS=Homo sapiens OX=9606 GN=HK2 PE=1 SV=2	15.7443	-33.34
NW_020769316.1_1138	3164.88	XM_026715490.1	PREDICTED: Pseudonaja textilis transmembrane protein 160 (TMEM160), mRNA	sp|Q9NX00|TM160_HUMAN Transmembrane protein 160 OS=Homo sapiens OX=9606 GN=TMEM160 PE=1 SV=1	6.11249	-30.48
NW_020769316.1_1138	3164.88	XM_026717285.1	PREDICTED: Pseudonaja textilis inner membrane mitochondrial protein (IMMT), transcript variant X1, mRNA	sp|Q16891|MIC60_HUMAN MICOS complex subunit MIC60 OS=Homo sapiens OX=9606 GN=IMMT PE=1 SV=1	74.1044	-30.34
NW_020769316.1_1138	3164.88	XM_026717286.1	PREDICTED: Pseudonaja textilis inner membrane mitochondrial protein (IMMT), transcript variant X2, mRNA	tr|B9A067|B9A067_HUMAN MICOS complex subunit MIC60 OS=Homo sapiens OX=9606 GN=IMMT PE=1 SV=2	16.1883	-30.34
NW_020769316.1_1138	3164.88	XM_026719782.1	PREDICTED: Pseudonaja textilis vacuolar protein sorting 4 homolog A (VPS4A), mRNA	tr|A0A024R705|A0A024R705_HUMAN Vesicle-fusing ATPase OS=Homo sapiens OX=9606 GN=VPS4A PE=3 SV=1	9.42148	-39.23
NW_020769316.1_1138	3164.88	XM_026720236.1	PREDICTED: Pseudonaja textilis protein S100-A13-like (LOC113449223), mRNA	sp|Q99584|S10AD_HUMAN Protein S100-A13 OS=Homo sapiens OX=9606 GN=S100A13 PE=1 SV=1	12.4454	-31.35
NW_020769316.1_1138	3164.88	XM_026720778.1	PREDICTED: Pseudonaja textilis tropomyosin 2 (TPM2), transcript variant X1, mRNA	sp|P07951|TPM2_HUMAN Tropomyosin beta chain OS=Homo sapiens OX=9606 GN=TPM2 PE=1 SV=1	419.716	-31.32
NW_020769316.1_1138	3164.88	XM_026720779.1	PREDICTED: Pseudonaja textilis tropomyosin 2 (TPM2), transcript variant X2, mRNA	tr|B4DTK3|B4DTK3_HUMAN cDNA FLJ57891, highly similar to Tropomyosin beta chain OS=Homo sapiens OX=9606 PE=2 SV=1	85.4883	-31.32
NW_020769316.1_1138	3164.88	XM_026720781.1	PREDICTED: Pseudonaja textilis tropomyosin 2 (TPM2), transcript variant X4, mRNA	tr|B4DTK3|B4DTK3_HUMAN cDNA FLJ57891, highly similar to Tropomyosin beta chain OS=Homo sapiens OX=9606 PE=2 SV=1	8.36548	-31.32
NW_020769316.1_1138	3164.88	XM_026720784.1	PREDICTED: Pseudonaja textilis tropomyosin 2 (TPM2), transcript variant X7, mRNA	tr|D6R904|D6R904_HUMAN Tropomyosin alpha-3 chain OS=Homo sapiens OX=9606 GN=TPM3 PE=1 SV=1	55.7562	-31.32
NW_020769316.1_1138	3164.88	XM_026720785.1	PREDICTED: Pseudonaja textilis tropomyosin 2 (TPM2), transcript variant X8, mRNA	tr|D6R904|D6R904_HUMAN Tropomyosin alpha-3 chain OS=Homo sapiens OX=9606 GN=TPM3 PE=1 SV=1	1.76309	-31.32
NW_020769316.1_1138	3164.88	XM_026720812.1	PREDICTED: Pseudonaja textilis DnaJ heat shock protein family (Hsp40) member B5 (DNAJB5), mRNA	tr|A0A7I2RN43|A0A7I2RN43_HUMAN DnaJ homolog subfamily B member 5 OS=Homo sapiens OX=9606 GN=DNAJB5 PE=1 SV=1	5.06929	-30.3
NW_020769316.1_1138	3164.88	XM_026721466.1	PREDICTED: Pseudonaja textilis SUMO1 activating enzyme subunit 1 (SAE1), transcript variant X1, mRNA	tr|A0A024R0R4|A0A024R0R4_HUMAN SUMO-1 activating enzyme subunit 1, isoform CRA_b OS=Homo sapiens OX=9606 GN=SAE1 PE=3 SV=1	66.0074	-35.17
NW_020769316.1_1138	3164.88	XM_026721764.1	PREDICTED: Pseudonaja textilis nuclear receptor coactivator 5 (NCOA5), mRNA	sp|Q9HCD5|NCOA5_HUMAN Nuclear receptor coactivator 5 OS=Homo sapiens OX=9606 GN=NCOA5 PE=1 SV=2	10.02	-35.39
NW_020769316.1_1138	3164.88	XM_026721817.1	PREDICTED: Pseudonaja textilis proline rich coiled-coil 1 (PRRC1), transcript variant X2, mRNA	sp|Q96M27|PRRC1_HUMAN Protein PRRC1 OS=Homo sapiens OX=9606 GN=PRRC1 PE=1 SV=1	38.0891	-37.05
NW_020769316.1_1138	3164.88	XM_026725798.1	PREDICTED: Pseudonaja textilis ER membrane protein complex subunit 3 (EMC3), mRNA	sp|Q9P0I2|EMC3_HUMAN ER membrane protein complex subunit 3 OS=Homo sapiens OX=9606 GN=EMC3 PE=1 SV=3	65.8054	-31.19
NW_020769322.1_1605	2479.45	XM_026702722.1	PREDICTED: Pseudonaja textilis IQ motif containing C (IQCC), mRNA	sp|Q4KMZ1|IQCC_HUMAN IQ domain-containing protein C OS=Homo sapiens OX=9606 GN=IQCC PE=1 SV=2	10.4223	-34.15
NW_020769322.1_1605	2479.45	XM_026712559.1	PREDICTED: Pseudonaja textilis F-box and WD repeat domain containing 2 (FBXW2), transcript variant X3, mRNA	sp|Q9UKT8|FBXW2_HUMAN F-box/WD repeat-containing protein 2 OS=Homo sapiens OX=9606 GN=FBXW2 PE=1 SV=2	12.1303	-30.04
NW_020769322.1_1605	2479.45	XM_026720050.1	PREDICTED: Pseudonaja textilis carnitine O-acetyltransferase-like (LOC113449081), mRNA	sp|P43155|CACP_HUMAN Carnitine O-acetyltransferase OS=Homo sapiens OX=9606 GN=CRAT PE=1 SV=5	11.4525	-32.61
NW_020769312.1_684	2351.12	XM_026700673.1	PREDICTED: Pseudonaja textilis 1,4-alpha-glucan branching enzyme 1 (GBE1), transcript variant X2, mRNA	tr|Q59ET0|Q59ET0_HUMAN 1,4-alpha-glucan branching enzyme (Fragment) OS=Homo sapiens OX=9606 PE=2 SV=1	10.4956	-30.41
NW_020769394.1_4557	1703.57	XM_026724181.1	PREDICTED: Pseudonaja textilis solute carrier family 37 member 3 (SLC37A3), transcript variant X1, mRNA	sp|Q8NCC5|SPX3_HUMAN Sugar phosphate exchanger 3 OS=Homo sapiens OX=9606 GN=SLC37A3 PE=2 SV=2	22.4499	-30.41
NW_020769408.1_4778	1256.67	XM_026708418.1	PREDICTED: Pseudonaja textilis nucleoporin 88 (NUP88), mRNA	sp|Q99567|NUP88_HUMAN Nuclear pore complex protein Nup88 OS=Homo sapiens OX=9606 GN=NUP88 PE=1 SV=2	11.9846	-33.82
NW_020769408.1_4778	1256.67	XM_026709027.1	PREDICTED: Pseudonaja textilis archain 1 (ARCN1), mRNA	tr|B0YIW5|B0YIW5_HUMAN Coatomer subunit delta OS=Homo sapiens OX=9606 GN=ARCN1 PE=2 SV=1	96.1011	-31.2
NW_020769408.1_4778	1256.67	XM_026712233.1	PREDICTED: Pseudonaja textilis phosphohistidine phosphatase 1 (PHPT1), mRNA	sp|Q9NRX4|PHP14_HUMAN 14 kDa phosphohistidine phosphatase OS=Homo sapiens OX=9606 GN=PHPT1 PE=1 SV=1	9.69313	-31.56
NW_020769408.1_4778	1256.67	XM_026716260.1	PREDICTED: Pseudonaja textilis splicing factor SWAP (SFSWAP), transcript variant X3, mRNA	sp|Q12872|SFSWA_HUMAN Splicing factor, suppressor of white-apricot homolog OS=Homo sapiens OX=9606 GN=SFSWAP PE=1 SV=3	10.6012	-30.93
NW_020769408.1_4778	1256.67	XM_026716262.1	PREDICTED: Pseudonaja textilis splicing factor SWAP (SFSWAP), transcript variant X5, mRNA	sp|Q12872|SFSWA_HUMAN Splicing factor, suppressor of white-apricot homolog OS=Homo sapiens OX=9606 GN=SFSWAP PE=1 SV=3	3.67943	-30.93
NW_020769408.1_4778	1256.67	XM_026718794.1	PREDICTED: Pseudonaja textilis electron transfer flavoprotein subunit beta (ETFB), transcript variant X1, m	sp|P38117|ETFB_HUMAN Electron transfer flavoprotein subunit beta OS=Homo sapiens OX=9606 GN=ETFB PE=1 SV=3	7.24196	-30.91
NW_020769408.1_4778	1256.67	XM_026718795.1	PREDICTED: Pseudonaja textilis electron transfer flavoprotein subunit beta (ETFB), transcript variant X2, m	sp|P38117|ETFB_HUMAN Electron transfer flavoprotein subunit beta OS=Homo sapiens OX=9606 GN=ETFB PE=1 SV=3	11.6363	-30.91
NW_020769408.1_4778	1256.67	XM_026719191.1	PREDICTED: Pseudonaja textilis WD repeat domain 5 (WDR5), mRNA	sp|P61964|WDR5_HUMAN WD repeat-containing protein 5 OS=Homo sapiens OX=9606 GN=WDR5 PE=1 SV=1	41.9424	-31.26
NW_020769408.1_4778	1256.67	XM_026722026.1	PREDICTED: Pseudonaja textilis keratin, type I cytoskeletal 15-like (LOC113450741), mRNA	tr|K7ERE3|K7ERE3_HUMAN Keratin, type I cytoskeletal 13 OS=Homo sapiens OX=9606 GN=KRT13 PE=1 SV=1	262.958	-34.02
NW_020769408.1_4778	1256.67	XM_026722616.1	PREDICTED: Pseudonaja textilis ADP ribosylation factor like GTPase 8B (ARL8B), mRNA	tr|B4E1J8|B4E1J8_HUMAN cDNA FLJ56285, highly similar to ADP-ribosylation factor-like protein 8B OS=Homo sapiens OX=9606 PE=2 SV=1	53.5827	-32.24
NW_020769408.1_4778	1256.67	XM_026726170.1	PREDICTED: Pseudonaja textilis casein kinase II subunit alpha-like (LOC113454846), partial mRNA	tr|A0A2R8YDP2|A0A2R8YDP2_HUMAN Casein kinase II subunit alpha OS=Homo sapiens OX=9606 GN=CSNK2A1 PE=1 SV=1	4.23651	-30.49
NW_020769523.1_5634	1101.12	XM_026697633.1	PREDICTED: Pseudonaja textilis itchy E3 ubiquitin protein ligase (ITCH), mRNA	tr|A0A590UJQ1|A0A590UJQ1_HUMAN E3 ubiquitin-protein ligase OS=Homo sapiens OX=9606 GN=ITCH PE=1 SV=1	11.6803	-31.6
NW_020769360.1_3657	1091.78	XM_026696300.1	PREDICTED: Pseudonaja textilis transportin 2 (TNPO2), transcript variant X2, mRNA	tr|A0A024R7F7|A0A024R7F7_HUMAN Transportin 2 (Importin 3, karyopherin beta 2b), isoform CRA_b OS=Homo sapiens OX=9606 GN=TNPO2 PE=4 SV=1	9.62838	-31.44
NW_020769360.1_3657	1091.78	XM_026707362.1	PREDICTED: Pseudonaja textilis RANBP2-like and GRIP domain containing 4 (RGPD4), transcript variant X2, mRN	sp|P49792|RBP2_HUMAN E3 SUMO-protein ligase RanBP2 OS=Homo sapiens OX=9606 GN=RANBP2 PE=1 SV=2	16.1667	-32.37
NW_020769360.1_3657	1091.78	XM_026720168.1	PREDICTED: Pseudonaja textilis solute carrier family 27 member 3 (SLC27A3), partial mRNA	sp|Q5K4L6|S27A3_HUMAN Solute carrier family 27 member 3 OS=Homo sapiens OX=9606 GN=SLC27A3 PE=1 SV=4	7.54631	-30.55
NW_020769360.1_3657	1091.78	XM_026721940.1	PREDICTED: Pseudonaja textilis PDZ domain containing 11 (PDZD11), transcript variant X1, mRNA	sp|Q5EBL8|PDZ11_HUMAN PDZ domain-containing protein 11 OS=Homo sapiens OX=9606 GN=PDZD11 PE=1 SV=2	9.46134	-32.42
NW_020769360.1_3657	1091.78	XM_026723522.1	PREDICTED: Pseudonaja textilis filamin B (FLNB), transcript variant X1, mRNA	sp|O75369|FLNB_HUMAN Filamin-B OS=Homo sapiens OX=9606 GN=FLNB PE=1 SV=2	19.6503	-30.08
NW_020769360.1_3657	1091.78	XM_026724722.1	PREDICTED: Pseudonaja textilis sterol regulatory element-binding protein 1-like (LOC113453211), mRNA	tr|A8MTU8|A8MTU8_HUMAN cDNA FLJ38006 fis, clone CTONG2012422, highly similar to Sterol regulatory element-binding protein 1 OS=Homo sapiens OX=9606 PE=2 SV=1	11.7249	-30.56
NW_020769360.1_3653	1037.09	XM_026707912.1	PREDICTED: Pseudonaja textilis angio associated migratory cell protein (AAMP), mRNA	sp|Q13685|AAMP_HUMAN Angio-associated migratory cell protein OS=Homo sapiens OX=9606 GN=AAMP PE=1 SV=2	14.6682	-30.16
NW_020769308.1_151	996.797	XM_026697110.1	PREDICTED: Pseudonaja textilis xin actin binding repeat containing 2 (XIRP2), mRNA	sp|A4UGR9|XIRP2_HUMAN Xin actin-binding repeat-containing protein 2 OS=Homo sapiens OX=9606 GN=XIRP2 PE=1 SV=2	17.8612	-30.73
NW_020769308.1_151	996.797	XM_026702722.1	PREDICTED: Pseudonaja textilis IQ motif containing C (IQCC), mRNA	sp|Q4KMZ1|IQCC_HUMAN IQ domain-containing protein C OS=Homo sapiens OX=9606 GN=IQCC PE=1 SV=2	10.4223	-31.34
NW_020769308.1_151	996.797	XM_026712559.1	PREDICTED: Pseudonaja textilis F-box and WD repeat domain containing 2 (FBXW2), transcript variant X3, mRNA	sp|Q9UKT8|FBXW2_HUMAN F-box/WD repeat-containing protein 2 OS=Homo sapiens OX=9606 GN=FBXW2 PE=1 SV=2	12.1303	-30.32
NW_020769308.1_151	996.797	XM_026717652.1	PREDICTED: Pseudonaja textilis glycogen phosphorylase, muscle associated (PYGM), mRNA	sp|P11217|PYGM_HUMAN Glycogen phosphorylase, muscle form OS=Homo sapiens OX=9606 GN=PYGM PE=1 SV=6	22.8255	-31.03
NW_020769308.1_151	996.797	XM_026720050.1	PREDICTED: Pseudonaja textilis carnitine O-acetyltransferase-like (LOC113449081), mRNA	sp|P43155|CACP_HUMAN Carnitine O-acetyltransferase OS=Homo sapiens OX=9606 GN=CRAT PE=1 SV=5	11.4525	-32.58
NW_020769308.1_151	996.797	XM_026723204.1	PREDICTED: Pseudonaja textilis claudin-7-like (LOC113451815), mRNA	tr|A0A384ME58|A0A384ME58_HUMAN Claudin OS=Homo sapiens OX=9606 PE=2 SV=1	53.9782	-33.3
NW_020769308.1_151	996.797	XM_026724564.1	PREDICTED: Pseudonaja textilis uncharacterized LOC113453056 (LOC113453056), partial mRNA	tr|I3L466|I3L466_HUMAN Histone acetyltransferase (Fragment) OS=Homo sapiens OX=9606 GN=CREBBP PE=1 SV=2	5.76846	-30.96
NW_020769345.1_3035	957.31	XM_026702542.1	PREDICTED: Pseudonaja textilis stratifin (SFN), mRNA	sp|P31947|1433S_HUMAN 14-3-3 protein sigma OS=Homo sapiens OX=9606 GN=SFN PE=1 SV=1	23.3372	-30.01
NW_020769345.1_3035	957.31	XM_026715074.1	PREDICTED: Pseudonaja textilis signal sequence receptor subunit 1 (SSR1), transcript variant X1, mRNA	tr|E9PAL7|E9PAL7_HUMAN Signal sequence receptor subunit alpha OS=Homo sapiens OX=9606 GN=SSR1 PE=1 SV=1	4.05026	-30.33
NW_020769345.1_3035	957.31	XM_026715075.1	PREDICTED: Pseudonaja textilis signal sequence receptor subunit 1 (SSR1), transcript variant X2, mRNA	sp|P43307|SSRA_HUMAN Translocon-associated protein subunit alpha OS=Homo sapiens OX=9606 GN=SSR1 PE=1 SV=3	417.871	-30.33
NW_020769345.1_3035	957.31	XM_026720746.1	PREDICTED: Pseudonaja textilis ATP binding cassette subfamily F member 1 (ABCF1), transcript variant X1, mR	tr|Q5STZ8|Q5STZ8_HUMAN ATP-binding cassette sub-family F member 1 OS=Homo sapiens OX=9606 GN=ABCF1 PE=1 SV=10	33.7822	-31.48
NW_020769435.1_5121	921.824	XM_026701512.1	PREDICTED: Pseudonaja textilis acyl-CoA synthetase long chain family member 3 (ACSL3), transcript variant X	tr|A0A024R487|A0A024R487_HUMAN Acyl-CoA synthetase long-chain family member 3, isoform CRA_a OS=Homo sapiens OX=9606 GN=ACSL3 PE=4 SV=1	21.0745	-30.64
NW_020769435.1_5121	921.824	XM_026702561.1	PREDICTED: Pseudonaja textilis connector enhancer of kinase suppressor of Ras 1 (CNKSR1), transcript varian	tr|Q53GM7|Q53GM7_HUMAN Connector enhancer of kinase suppressor of Ras 1 variant (Fragment) OS=Homo sapiens OX=9606 GN=CNKSR1 PE=2 SV=1	13.417	-30.79
NW_020769435.1_5121	921.824	XM_026707944.1	PREDICTED: Pseudonaja textilis SEC22 homolog A, vesicle trafficking protein (SEC22A), mRNA	sp|Q96IW7|SC22A_HUMAN Vesicle-trafficking protein SEC22a OS=Homo sapiens OX=9606 GN=SEC22A PE=1 SV=1	25.3181	-30.66
NW_020769435.1_5121	921.824	XM_026709731.1	PREDICTED: Pseudonaja textilis hexosaminidase subunit alpha (HEXA), mRNA	tr|H3BS10|H3BS10_HUMAN Beta-hexosaminidase OS=Homo sapiens OX=9606 GN=HEXA PE=1 SV=1	11.7244	-32.38
NW_020769435.1_5121	921.824	XM_026710470.1	PREDICTED: Pseudonaja textilis ALG11, alpha-1,2-mannosyltransferase (ALG11), transcript variant X2, mRNA	sp|Q2TAA5|ALG11_HUMAN GDP-Man:Man(3)GlcNAc(2)-PP-Dol alpha-1,2-mannosyltransferase OS=Homo sapiens OX=9606 GN=ALG11 PE=1 SV=2	10.5869	-32.38
NW_020769435.1_5121	921.824	XM_026711033.1	PREDICTED: Pseudonaja textilis transmembrane 9 superfamily member 3 (TM9SF3), mRNA	tr|A0A024QYS2|A0A024QYS2_HUMAN Transmembrane 9 superfamily member OS=Homo sapiens OX=9606 PE=2 SV=1	95.7932	-30.54
NW_020769435.1_5121	921.824	XM_026714486.1	PREDICTED: Pseudonaja textilis CCAAT enhancer binding protein gamma (CEBPG), mRNA	sp|P53567|CEBPG_HUMAN CCAAT/enhancer-binding protein gamma OS=Homo sapiens OX=9606 GN=CEBPG PE=1 SV=1	23.2277	-31.39
NW_020769435.1_5121	921.824	XM_026716513.1	PREDICTED: Pseudonaja textilis transmembrane emp24 domain-containing protein 10-like (LOC113446728), transc	sp|P49755|TMEDA_HUMAN Transmembrane emp24 domain-containing protein 10 OS=Homo sapiens OX=9606 GN=TMED10 PE=1 SV=2	61.0882	-31.68
NW_020769435.1_5121	921.824	XM_026721786.1	PREDICTED: Pseudonaja textilis troponin C2, fast skeletal type (TNNC2), mRNA	tr|B4DUI9|B4DUI9_HUMAN cDNA FLJ55420, highly similar to Troponin C, skeletal muscle OS=Homo sapiens OX=9606 PE=2 SV=1	154.142	-31.2
NW_020769435.1_5121	921.824	XM_026724722.1	PREDICTED: Pseudonaja textilis sterol regulatory element-binding protein 1-like (LOC113453211), mRNA	tr|A8MTU8|A8MTU8_HUMAN cDNA FLJ38006 fis, clone CTONG2012422, highly similar to Sterol regulatory element-binding protein 1 OS=Homo sapiens OX=9606 PE=2 SV=1	11.7249	-30.24
NW_020769435.1_5121	921.824	XM_026725914.1	PREDICTED: Pseudonaja textilis T cell leukemia translocation altered (TCTA), mRNA	sp|P57738|TCTA_HUMAN T-cell leukemia translocation-altered gene protein OS=Homo sapiens OX=9606 GN=TCTA PE=1 SV=1	13.2377	-30.7
NW_020769435.1_5121	921.824	XM_026726235.1	PREDICTED: Pseudonaja textilis lectin, mannose binding 2 (LMAN2), transcript variant X1, mRNA	sp|Q12907|LMAN2_HUMAN Vesicular integral-membrane protein VIP36 OS=Homo sapiens OX=9606 GN=LMAN2 PE=1 SV=1	121.132	-32.16
NW_020769435.1_5121	921.824	XM_026726241.1	PREDICTED: Pseudonaja textilis lectin, mannose binding 2 (LMAN2), transcript variant X2, mRNA	sp|Q12907|LMAN2_HUMAN Vesicular integral-membrane protein VIP36 OS=Homo sapiens OX=9606 GN=LMAN2 PE=1 SV=1	12.4261	-32.16
NW_020769435.1_5121	921.824	XM_026726249.1	PREDICTED: Pseudonaja textilis inosine-5'-monophosphate dehydrogenase 1-like (LOC113454934), mRNA	tr|A0A024R725|A0A024R725_HUMAN Inosine-5'-monophosphate dehydrogenase OS=Homo sapiens OX=9606 GN=IMPDH1 PE=3 SV=1	23.8944	-30.19
NW_020769370.1_4011	713.98	XM_026720775.1	PREDICTED: Pseudonaja textilis glutamate receptor interacting protein 2 (GRIP2), mRNA	tr|A0A1B0GWJ3|A0A1B0GWJ3_HUMAN Glutamate receptor-interacting protein 2 OS=Homo sapiens OX=9606 GN=GRIP2 PE=1 SV=1	16.0778	-30.08
NW_020769370.1_4009	537.086	XM_026701963.1	PREDICTED: Pseudonaja textilis Jupiter microtubule associated homolog 1 (JPT1), mRNA	sp|Q9UK76|JUPI1_HUMAN Jupiter microtubule associated homolog 1 OS=Homo sapiens OX=9606 GN=JPT1 PE=1 SV=3	54.2691	-33.4
NW_020769370.1_4009	537.086	XM_026702759.1	PREDICTED: Pseudonaja textilis adenylate kinase 2 (AK2), transcript variant X1, mRNA	tr|A0A140VK93|A0A140VK93_HUMAN Adenylate kinase 2, mitochondrial OS=Homo sapiens OX=9606 GN=AK2 PE=2 SV=1	37.7363	-31.95
NW_020769370.1_4009	537.086	XM_026702760.1	PREDICTED: Pseudonaja textilis adenylate kinase 2 (AK2), transcript variant X2, mRNA	tr|F8W1A4|F8W1A4_HUMAN Adenylate kinase 2, mitochondrial OS=Homo sapiens OX=9606 GN=AK2 PE=1 SV=1	11.0797	-31.95
NW_020769370.1_4009	537.086	XM_026704588.1	PREDICTED: Pseudonaja textilis chromosome unknown C16orf45 homolog (CUNH16orf45), mRNA	tr|B4DE25|B4DE25_HUMAN cDNA FLJ55322 OS=Homo sapiens OX=9606 PE=2 SV=1	0.883782	-33.97
NW_020769370.1_4009	537.086	XM_026707549.1	PREDICTED: Pseudonaja textilis eukaryotic translation initiation factor 5B (EIF5B), transcript variant X1,	sp|O60841|IF2P_HUMAN Eukaryotic translation initiation factor 5B OS=Homo sapiens OX=9606 GN=EIF5B PE=1 SV=4	45.2862	-30.79
NW_020769370.1_4009	537.086	XM_026712432.1	PREDICTED: Pseudonaja textilis REX4 homolog, 3'-5' exonuclease (REXO4), mRNA	sp|Q9GZR2|REXO4_HUMAN RNA exonuclease 4 OS=Homo sapiens OX=9606 GN=REXO4 PE=1 SV=2	9.14953	-30.36
NW_020769370.1_4009	537.086	XM_026716372.1	PREDICTED: Pseudonaja textilis syntaxin 5 (STX5), transcript variant X1, mRNA	sp|Q13190|STX5_HUMAN Syntaxin-5 OS=Homo sapiens OX=9606 GN=STX5 PE=1 SV=2	9.2972	-30.94
NW_020769370.1_4009	537.086	XM_026723370.1	PREDICTED: Pseudonaja textilis golgin B1 (GOLGB1), partial mRNA	sp|Q14789|GOGB1_HUMAN Golgin subfamily B member 1 OS=Homo sapiens OX=9606 GN=GOLGB1 PE=1 SV=2	16.9172	-31.5
NW_020790563.1_6537	500.266	XM_026712347.1	PREDICTED: Pseudonaja textilis UDP-N-acetylglucosamine pyrophosphorylase 1 like 1 (UAP1L1), mRNA	sp|Q3KQV9|UAP1L_HUMAN UDP-N-acetylhexosamine pyrophosphorylase-like protein 1 OS=Homo sapiens OX=9606 GN=UAP1L1 PE=1 SV=2	12.1078	-30.09
NW_020790563.1_6537	500.266	XM_026712845.1	PREDICTED: Pseudonaja textilis malate dehydrogenase 1 (MDH1), mRNA	tr|A0A5K1VW95|A0A5K1VW95_HUMAN Malate dehydrogenase OS=Homo sapiens OX=9606 GN=MDH1 PE=1 SV=1	186.665	-30.7
NW_020790563.1_6537	500.266	XM_026722924.1	PREDICTED: Pseudonaja textilis DDRGK domain containing 1 (DDRGK1), transcript variant X1, mRNA	tr|Q6UW46|Q6UW46_HUMAN DDRGK domain-containing protein 1 OS=Homo sapiens OX=9606 GN=UNQ2523 PE=2 SV=1	35.6173	-30.48
NW_020790563.1_6537	500.266	XR_003375799.1	PREDICTED: Pseudonaja textilis uncharacterized LOC113449183 (LOC113449183), ncRNA		7.12985	-31.27
NW_020790563.1_6539	453.308	XM_026720500.1	PREDICTED: Pseudonaja textilis eukaryotic translation initiation factor 1 (EIF1), mRNA	tr|K7EM18|K7EM18_HUMAN Eukaryotic translation initiation factor 1 OS=Homo sapiens OX=9606 GN=EIF1 PE=1 SV=1	827.203	-30.04
NW_020790563.1_6539	453.308	XM_026724181.1	PREDICTED: Pseudonaja textilis solute carrier family 37 member 3 (SLC37A3), transcript variant X1, mRNA	sp|Q8NCC5|SPX3_HUMAN Sugar phosphate exchanger 3 OS=Homo sapiens OX=9606 GN=SLC37A3 PE=2 SV=2	22.4499	-32.58
NW_020769312.1_702	454.108	XM_026695713.1	PREDICTED: Pseudonaja textilis MIA SH3 domain ER export factor 3 (MIA3), transcript variant X8, mRNA	sp|Q5JRA6|TGO1_HUMAN Transport and Golgi organization protein 1 homolog OS=Homo sapiens OX=9606 GN=MIA3 PE=1 SV=1	14.7072	-30.61
NW_020769312.1_702	454.108	XM_026697936.1	PREDICTED: Pseudonaja textilis microtubule associated scaffold protein 1 (MTUS1), transcript variant X5, mR	tr|B4E246|B4E246_HUMAN cDNA FLJ53273, highly similar to Homo sapiens mitochondrial tumor suppressor 1 (MTUS1), transcript variant 2, mRNA OS=Homo sapiens OX=9606 PE=2 SV=1	22.1467	-30.11
NW_020769312.1_702	454.108	XM_026706994.1	PREDICTED: Pseudonaja textilis protein tyrosine phosphatase, receptor type F (PTPRF), transcript variant X1	sp|P10586|PTPRF_HUMAN Receptor-type tyrosine-protein phosphatase F OS=Homo sapiens OX=9606 GN=PTPRF PE=1 SV=2	17.0512	-30.83
NW_020769394.1_4542	381.803	XM_026711714.1	PREDICTED: Pseudonaja textilis nuclear protein 1, transcriptional regulator (NUPR1), transcript variant X1,	sp|O60356|NUPR1_HUMAN Nuclear protein 1 OS=Homo sapiens OX=9606 GN=NUPR1 PE=1 SV=1	156.848	-30.97
NW_020769308.1_137	341.248	XM_026720434.1	PREDICTED: Pseudonaja textilis tubulin beta class I (TUBB), mRNA	sp|P07437|TBB5_HUMAN Tubulin beta chain OS=Homo sapiens OX=9606 GN=TUBB PE=1 SV=2	27.5704	-31.56
NW_020769308.1_137	341.248	XM_026720765.1	PREDICTED: Pseudonaja textilis uncharacterized LOC113449659 (LOC113449659), mRNA	sp|Q9C029|TRIM7_HUMAN E3 ubiquitin-protein ligase TRIM7 OS=Homo sapiens OX=9606 GN=TRIM7 PE=1 SV=2	11.0682	-30.3
NW_020769332.1_2299	308.431	XM_026695571.1	PREDICTED: Pseudonaja textilis solute carrier family 29 member 1 (Augustine blood group) (SLC29A1), transcr	tr|A0A220K8H0|A0A220K8H0_HUMAN Solute carrier family 29 member 1 (Augustine blood group) OS=Homo sapiens OX=9606 GN=SLC29A1 PE=3 SV=1	6.64788	-33.28
NW_020769332.1_2299	308.431	XM_026697226.1	PREDICTED: Pseudonaja textilis ADP ribosylation factor like GTPase 5A (ARL5A), mRNA	sp|Q9Y689|ARL5A_HUMAN ADP-ribosylation factor-like protein 5A OS=Homo sapiens OX=9606 GN=ARL5A PE=1 SV=1	11.425	-30.98
NW_020769332.1_2299	308.431	XM_026697232.1	PREDICTED: Pseudonaja textilis metabolism of cobalamin associated D (MMADHC), transcript variant X1, mRNA	sp|Q9H3L0|MMAD_HUMAN Cobalamin trafficking protein CblD OS=Homo sapiens OX=9606 GN=MMADHC PE=1 SV=2	21.2759	-32.82
NW_020769332.1_2299	308.431	XM_026698920.1	PREDICTED: Pseudonaja textilis DET1 and DDB1 associated 1 (DDA1), mRNA	tr|A0A024R7J7|A0A024R7J7_HUMAN DET1- and DDB1-associated protein 1 OS=Homo sapiens OX=9606 GN=DDA1 PE=3 SV=1	18.9142	-30.78
NW_020769332.1_2299	308.431	XM_026707824.1	PREDICTED: Pseudonaja textilis CD2 associated protein (CD2AP), transcript variant X1, mRNA	sp|Q9Y5K6|CD2AP_HUMAN CD2-associated protein OS=Homo sapiens OX=9606 GN=CD2AP PE=1 SV=1	16.3566	-34.33
NW_020769332.1_2299	308.431	XM_026707825.1	PREDICTED: Pseudonaja textilis CD2 associated protein (CD2AP), transcript variant X2, mRNA	sp|Q9Y5K6|CD2AP_HUMAN CD2-associated protein OS=Homo sapiens OX=9606 GN=CD2AP PE=1 SV=1	21.6513	-34.33
NW_020769332.1_2299	308.431	XM_026714293.1	PREDICTED: Pseudonaja textilis phosphorylase kinase regulatory subunit alpha 2 (PHKA2), transcript variant	sp|P46019|KPB2_HUMAN Phosphorylase b kinase regulatory subunit alpha, liver isoform OS=Homo sapiens OX=9606 GN=PHKA2 PE=1 SV=1	13.263	-33.13
NW_020769332.1_2299	308.431	XM_026717470.1	PREDICTED: Pseudonaja textilis solute carrier family 30 member 5 (SLC30A5), transcript variant X1, mRNA	sp|Q8TAD4|ZNT5_HUMAN Zinc transporter 5 OS=Homo sapiens OX=9606 GN=SLC30A5 PE=1 SV=1	6.94747	-31.3
NW_020769332.1_2299	308.431	XM_026717822.1	PREDICTED: Pseudonaja textilis FYVE and coiled-coil domain containing 1 (FYCO1), transcript variant X1, mRN	sp|Q9BQS8|FYCO1_HUMAN FYVE and coiled-coil domain-containing protein 1 OS=Homo sapiens OX=9606 GN=FYCO1 PE=1 SV=3	12.1056	-30.71
NW_020769332.1_2299	308.431	XM_026717823.1	PREDICTED: Pseudonaja textilis FYVE and coiled-coil domain containing 1 (FYCO1), transcript variant X2, mRN	sp|Q9BQS8|FYCO1_HUMAN FYVE and coiled-coil domain-containing protein 1 OS=Homo sapiens OX=9606 GN=FYCO1 PE=1 SV=3	10.4323	-30.71
NW_020769332.1_2299	308.431	XM_026720495.1	PREDICTED: Pseudonaja textilis C-terminal binding protein 1 (CTBP1), mRNA	sp|Q13363|CTBP1_HUMAN C-terminal-binding protein 1 OS=Homo sapiens OX=9606 GN=CTBP1 PE=1 SV=2	16.2611	-30.89
NW_020769332.1_2299	308.431	XM_026723947.1	PREDICTED: Pseudonaja textilis ubiquitin carboxyl-terminal hydrolase MINDY-1-like (LOC113452490), mRNA	sp|Q8N5J2|MINY1_HUMAN Ubiquitin carboxyl-terminal hydrolase MINDY-1 OS=Homo sapiens OX=9606 GN=MINDY1 PE=1 SV=2	17.8942	-34.28
NW_020769364.1_3882	298.559	XM_026696629.1	PREDICTED: Pseudonaja textilis GM2 ganglioside activator (GM2A), mRNA	sp|P17900|SAP3_HUMAN Ganglioside GM2 activator OS=Homo sapiens OX=9606 GN=GM2A PE=1 SV=4	16.1489	-31.26
NW_020769364.1_3882	298.559	XM_026697961.1	PREDICTED: Pseudonaja textilis synaptopodin 2 (SYNPO2), transcript variant X1, mRNA	sp|Q9UMS6|SYNP2_HUMAN Synaptopodin-2 OS=Homo sapiens OX=9606 GN=SYNPO2 PE=1 SV=2	6.18559	-30.53
NW_020769364.1_3882	298.559	XM_026702315.1	PREDICTED: Pseudonaja textilis glutaredoxin 5 (GLRX5), mRNA	tr|A0A384MDT9|A0A384MDT9_HUMAN Epididymis secretory sperm binding protein OS=Homo sapiens OX=9606 PE=2 SV=1	62.254	-30.38
NW_020769364.1_3882	298.559	XM_026703026.1	PREDICTED: Pseudonaja textilis ribosomal protein S6 kinase A6 (RPS6KA6), transcript variant X2, mRNA	sp|Q9UK32|KS6A6_HUMAN Ribosomal protein S6 kinase alpha-6 OS=Homo sapiens OX=9606 GN=RPS6KA6 PE=1 SV=1	10.225	-31.7
NW_020769364.1_3882	298.559	XM_026713558.1	PREDICTED: Pseudonaja textilis prosaposin-like (LOC113444702), mRNA	tr|Q59EN5|Q59EN5_HUMAN Prosaposin variant (Fragment) OS=Homo sapiens OX=9606 PE=2 SV=1	12.7794	-30.36
NW_020769364.1_3882	298.559	XM_026715278.1	PREDICTED: Pseudonaja textilis hexokinase-2-like (LOC113445888), mRNA	sp|P52789|HXK2_HUMAN Hexokinase-2 OS=Homo sapiens OX=9606 GN=HK2 PE=1 SV=2	15.7443	-32.24
NW_020769364.1_3882	298.559	XM_026719782.1	PREDICTED: Pseudonaja textilis vacuolar protein sorting 4 homolog A (VPS4A), mRNA	tr|A0A024R705|A0A024R705_HUMAN Vesicle-fusing ATPase OS=Homo sapiens OX=9606 GN=VPS4A PE=3 SV=1	9.42148	-36.71
NW_020769364.1_3882	298.559	XM_026720236.1	PREDICTED: Pseudonaja textilis protein S100-A13-like (LOC113449223), mRNA	sp|Q99584|S10AD_HUMAN Protein S100-A13 OS=Homo sapiens OX=9606 GN=S100A13 PE=1 SV=1	12.4454	-30.25
NW_020769364.1_3882	298.559	XM_026721764.1	PREDICTED: Pseudonaja textilis nuclear receptor coactivator 5 (NCOA5), mRNA	sp|Q9HCD5|NCOA5_HUMAN Nuclear receptor coactivator 5 OS=Homo sapiens OX=9606 GN=NCOA5 PE=1 SV=2	10.02	-31.15
NW_020769364.1_3882	298.559	XM_026721817.1	PREDICTED: Pseudonaja textilis proline rich coiled-coil 1 (PRRC1), transcript variant X2, mRNA	sp|Q96M27|PRRC1_HUMAN Protein PRRC1 OS=Homo sapiens OX=9606 GN=PRRC1 PE=1 SV=1	38.0891	-32.3
NW_020769333.1_2354	296.691	XM_026702634.1	PREDICTED: Pseudonaja textilis SAMM50 sorting and assembly machinery component (SAMM50), mRNA	sp|Q9Y512|SAM50_HUMAN Sorting and assembly machinery component 50 homolog OS=Homo sapiens OX=9606 GN=SAMM50 PE=1 SV=3	39.1209	-31.37
NW_020769333.1_2354	296.691	XM_026713558.1	PREDICTED: Pseudonaja textilis prosaposin-like (LOC113444702), mRNA	tr|Q59EN5|Q59EN5_HUMAN Prosaposin variant (Fragment) OS=Homo sapiens OX=9606 PE=2 SV=1	12.7794	-32.7
NW_020769386.1_4351	260.939	XM_026695640.1	PREDICTED: Pseudonaja textilis myosin heavy chain 9 (MYH9), transcript variant X2, mRNA	sp|P35579|MYH9_HUMAN Myosin-9 OS=Homo sapiens OX=9606 GN=MYH9 PE=1 SV=4	38.8036	-30.09
NW_020769386.1_4351	260.939	XM_026712499.1	PREDICTED: Pseudonaja textilis SNW domain containing 1 (SNW1), mRNA	sp|Q13573|SNW1_HUMAN SNW domain-containing protein 1 OS=Homo sapiens OX=9606 GN=SNW1 PE=1 SV=1	27.717	-31.03
NW_020769448.1_5222	128.335	XM_026696873.1	PREDICTED: Pseudonaja textilis serine/threonine kinase 17b (STK17B), mRNA	sp|O94768|ST17B_HUMAN Serine/threonine-protein kinase 17B OS=Homo sapiens OX=9606 GN=STK17B PE=1 SV=1	14.9858	-33.64
NW_020769448.1_5222	128.335	XM_026697226.1	PREDICTED: Pseudonaja textilis ADP ribosylation factor like GTPase 5A (ARL5A), mRNA	sp|Q9Y689|ARL5A_HUMAN ADP-ribosylation factor-like protein 5A OS=Homo sapiens OX=9606 GN=ARL5A PE=1 SV=1	11.425	-30.14
NW_020769448.1_5222	128.335	XM_026699760.1	PREDICTED: Pseudonaja textilis DEAH-box helicase 15 (DHX15), mRNA	sp|O43143|DHX15_HUMAN Pre-mRNA-splicing factor ATP-dependent RNA helicase DHX15 OS=Homo sapiens OX=9606 GN=DHX15 PE=1 SV=2	25.2132	-35.8
NW_020769448.1_5222	128.335	XM_026704330.1	PREDICTED: Pseudonaja textilis actin related protein 2/3 complex subunit 1A (ARPC1A), transcript variant X1	tr|V9HVZ6|V9HVZ6_HUMAN Actin-related protein 2/3 complex subunit OS=Homo sapiens OX=9606 GN=HEL-68 PE=2 SV=1	15.3126	-30.45
NW_020769448.1_5222	128.335	XM_026704624.1	PREDICTED: Pseudonaja textilis adenylate cyclase 9 (ADCY9), partial mRNA	sp|O60503|ADCY9_HUMAN Adenylate cyclase type 9 OS=Homo sapiens OX=9606 GN=ADCY9 PE=1 SV=4	14.2218	-32.34
NW_020769448.1_5222	128.335	XM_026708106.1	PREDICTED: Pseudonaja textilis CCR4-NOT transcription complex subunit 9 (CNOT9), transcript variant X3, mRN	tr|D5MQE1|D5MQE1_HUMAN CCR4-NOT transcription complex subunit 9 OS=Homo sapiens OX=9606 GN=RQCD1 PE=2 SV=1	14.1098	-30.53
NW_020769448.1_5222	128.335	XM_026714856.1	PREDICTED: Pseudonaja textilis calcium binding and coiled-coil domain 1 (CALCOCO1), mRNA	tr|A0A024RAZ1|A0A024RAZ1_HUMAN Calcium binding and coiled-coil domain 1, isoform CRA_b OS=Homo sapiens OX=9606 GN=CALCOCO1 PE=4 SV=1	10.5267	-33.48
NW_020769448.1_5222	128.335	XM_026716576.1	PREDICTED: Pseudonaja textilis histone deacetylase 8 (HDAC8), transcript variant X1, mRNA	sp|Q9BY41|HDAC8_HUMAN Histone deacetylase 8 OS=Homo sapiens OX=9606 GN=HDAC8 PE=1 SV=2	5.3813	-31.52
NW_020769448.1_5222	128.335	XM_026716725.1	PREDICTED: Pseudonaja textilis ilvB acetolactate synthase like (ILVBL), mRNA	sp|A1L0T0|HACL2_HUMAN 2-hydroxyacyl-CoA lyase 2 OS=Homo sapiens OX=9606 GN=ILVBL PE=1 SV=2	33.8394	-30.5
NW_020769448.1_5222	128.335	XM_026717018.1	PREDICTED: Pseudonaja textilis CRK like proto-oncogene, adaptor protein (CRKL), mRNA	sp|P46109|CRKL_HUMAN Crk-like protein OS=Homo sapiens OX=9606 GN=CRKL PE=1 SV=1	13.7094	-30.53
NW_020769448.1_5222	128.335	XM_026717166.1	PREDICTED: Pseudonaja textilis isocitrate dehydrogenase 3 (NAD(+)) beta (IDH3B), transcript variant X1, mRN	sp|O43837|IDH3B_HUMAN Isocitrate dehydrogenase [NAD] subunit beta, mitochondrial OS=Homo sapiens OX=9606 GN=IDH3B PE=1 SV=2	18.9638	-34.75
NW_020769448.1_5222	128.335	XM_026717167.1	PREDICTED: Pseudonaja textilis isocitrate dehydrogenase 3 (NAD(+)) beta (IDH3B), transcript variant X2, mRN	tr|A0A087WZN1|A0A087WZN1_HUMAN Isocitrate dehydrogenase [NAD] subunit, mitochondrial OS=Homo sapiens OX=9606 GN=IDH3B PE=1 SV=1	4.05373	-34.75
NW_020769448.1_5222	128.335	XM_026719328.1	PREDICTED: Pseudonaja textilis checkpoint kinase 2 (CHEK2), transcript variant X1, mRNA	tr|A8JZZ5|A8JZZ5_HUMAN cDNA FLJ78721, highly similar to Homo sapiens CHK2 checkpoint homolog (S. pombe) (CHEK2), transcript variant 1, mRNA OS=Homo sapiens OX=9606 PE=2 SV=1	11.9723	-35.22
NW_020769448.1_5222	128.335	XM_026719690.1	PREDICTED: Pseudonaja textilis deltex E3 ubiquitin ligase 4 (DTX4), transcript variant X1, mRNA	sp|Q9Y2E6|DTX4_HUMAN E3 ubiquitin-protein ligase DTX4 OS=Homo sapiens OX=9606 GN=DTX4 PE=1 SV=2	14.8069	-31.52
NW_020769448.1_5222	128.335	XM_026720273.1	PREDICTED: Pseudonaja textilis heparin binding growth factor (HDGF), mRNA	tr|A0A384NPW1|A0A384NPW1_HUMAN Epididymis secretory sperm binding protein OS=Homo sapiens OX=9606 PE=2 SV=1	31.9524	-32.02
NW_020769448.1_5222	128.335	XM_026721769.1	PREDICTED: Pseudonaja textilis PDX1 C-terminal inhibiting factor 1 (PCIF1), mRNA	tr|B7Z5U5|B7Z5U5_HUMAN cDNA FLJ61655, highly similar to Phosphorylated CTD-interacting factor 1 OS=Homo sapiens OX=9606 PE=2 SV=1	8.1371	-31.8
NW_020769448.1_5222	128.335	XM_026724858.1	PREDICTED: Pseudonaja textilis sushi domain containing 2 (SUSD2), partial mRNA	tr|A0A140VJW3|A0A140VJW3_HUMAN Sushi domain containing 2, isoform CRA_a OS=Homo sapiens OX=9606 GN=SUSD2 PE=2 SV=1	34.4881	-32.43
NW_020769408.1_4780	240.928	XM_026708414.1	PREDICTED: Pseudonaja textilis phosphorylase kinase catalytic subunit gamma 1 (PHKG1), transcript variant X	tr|A0A024RDL4|A0A024RDL4_HUMAN Phosphorylase kinase OS=Homo sapiens OX=9606 GN=hCG_18830 PE=3 SV=1	2.31888	-30.64
NW_020769408.1_4780	240.928	XM_026708424.1	PREDICTED: Pseudonaja textilis myotubularin related protein 4 (MTMR4), transcript variant X2, mRNA	sp|Q9NYA4|MTMR4_HUMAN Myotubularin-related protein 4 OS=Homo sapiens OX=9606 GN=MTMR4 PE=1 SV=2	12.813	-31.62
NW_020769408.1_4780	240.928	XM_026711252.1	PREDICTED: Pseudonaja textilis ORMDL sphingolipid biosynthesis regulator 2 (ORMDL2), mRNA	sp|Q53FV1|ORML2_HUMAN ORM1-like protein 2 OS=Homo sapiens OX=9606 GN=ORMDL2 PE=1 SV=2	31.3375	-31.76
NW_020769408.1_4780	240.928	XM_026723503.1	PREDICTED: Pseudonaja textilis bromodomain containing 2 (BRD2), transcript variant X2, mRNA	tr|X5CF57|X5CF57_HUMAN BRD2 OS=Homo sapiens OX=9606 GN=BRD2 PE=4 SV=1	14.5039	-32.12
NW_020769311.1_518	189.434	XM_026696359.1	PREDICTED: Pseudonaja textilis Rho guanine nucleotide exchange factor 37 (ARHGEF37), transcript variant X3,	sp|A1IGU5|ARH37_HUMAN Rho guanine nucleotide exchange factor 37 OS=Homo sapiens OX=9606 GN=ARHGEF37 PE=2 SV=2	6.80226	-30.34
NW_020769384.1_4308	179.029	XM_026711177.1	PREDICTED: Pseudonaja textilis RAB5B, member RAS oncogene family (RAB5B), transcript variant X1, mRNA	sp|P61020|RAB5B_HUMAN Ras-related protein Rab-5B OS=Homo sapiens OX=9606 GN=RAB5B PE=1 SV=1	10.9997	-30.79
NW_020769384.1_4308	179.029	XM_026711181.1	PREDICTED: Pseudonaja textilis RAB5B, member RAS oncogene family (RAB5B), transcript variant X3, mRNA	sp|P61020|RAB5B_HUMAN Ras-related protein Rab-5B OS=Homo sapiens OX=9606 GN=RAB5B PE=1 SV=1	11.1343	-30.79
NW_020769384.1_4308	179.029	XM_026712224.1	PREDICTED: Pseudonaja textilis cell division cycle 26 (CDC26), mRNA	tr|A0A024R832|A0A024R832_HUMAN Anaphase-promoting complex subunit CDC26 OS=Homo sapiens OX=9606 GN=CDC26 PE=3 SV=1	21.4201	-31.02
NW_020769384.1_4308	179.029	XM_026714192.1	PREDICTED: Pseudonaja textilis phosphoribosyl pyrophosphate synthetase 2 (PRPS2), transcript variant X2, mR	sp|P11908|PRPS2_HUMAN Ribose-phosphate pyrophosphokinase 2 OS=Homo sapiens OX=9606 GN=PRPS2 PE=1 SV=2	23.4279	-30.49
NW_020769384.1_4308	179.029	XM_026722403.1	PREDICTED: Pseudonaja textilis SFT2 domain containing 2 (SFT2D2), transcript variant X1, mRNA	sp|O95562|SFT2B_HUMAN Vesicle transport protein SFT2B OS=Homo sapiens OX=9606 GN=SFT2D2 PE=1 SV=1	10.3817	-32.09
NW_020769359.1_3646	161.953	XM_026699088.1	PREDICTED: Pseudonaja textilis ATP synthase F1 subunit delta (ATP5F1D), mRNA	sp|P30049|ATPD_HUMAN ATP synthase subunit delta, mitochondrial OS=Homo sapiens OX=9606 GN=ATP5F1D PE=1 SV=2	18.9303	-33.63
NW_020769359.1_3646	161.953	XM_026703255.1	PREDICTED: Pseudonaja textilis tRNA methyltransferase 1 like (TRMT1L), mRNA	sp|Q7Z2T5|TRM1L_HUMAN TRMT1-like protein OS=Homo sapiens OX=9606 GN=TRMT1L PE=1 SV=2	12.5508	-30.32
NW_020769359.1_3646	161.953	XM_026712343.1	PREDICTED: Pseudonaja textilis F-box and WD repeat domain containing 5 (FBXW5), mRNA	tr|A0A024R8H7|A0A024R8H7_HUMAN F-box and WD-40 domain protein 5, isoform CRA_a OS=Homo sapiens OX=9606 GN=FBXW5 PE=4 SV=1	14.4093	-32.52
NW_020769359.1_3646	161.953	XM_026724181.1	PREDICTED: Pseudonaja textilis solute carrier family 37 member 3 (SLC37A3), transcript variant X1, mRNA	sp|Q8NCC5|SPX3_HUMAN Sugar phosphate exchanger 3 OS=Homo sapiens OX=9606 GN=SLC37A3 PE=2 SV=2	22.4499	-31.92
NW_020769351.1_3332	140.075	XM_026710908.1	PREDICTED: Pseudonaja textilis nitric oxide synthase interacting protein (NOSIP), transcript variant X1, mR	sp|Q9Y314|NOSIP_HUMAN Nitric oxide synthase-interacting protein OS=Homo sapiens OX=9606 GN=NOSIP PE=1 SV=1	13.3541	-33.29
NW_020769351.1_3332	140.075	XM_026718120.1	PREDICTED: Pseudonaja textilis serine--tRNA ligase, cytoplasmic (LOC113447752), mRNA	sp|P49591|SYSC_HUMAN Serine--tRNA ligase, cytoplasmic OS=Homo sapiens OX=9606 GN=SARS1 PE=1 SV=3	31.0139	-31.36
NW_020769329.1_2126	133.938	XM_026698209.1	PREDICTED: Pseudonaja textilis paired like homeodomain 2 (PITX2), transcript variant X1, mRNA	sp|Q99697|PITX2_HUMAN Pituitary homeobox 2 OS=Homo sapiens OX=9606 GN=PITX2 PE=1 SV=2	10.1506	-35.96
NW_020769329.1_2126	133.938	XM_026698558.1	PREDICTED: Pseudonaja textilis methionyl aminopeptidase 2 (METAP2), mRNA	tr|F8VQZ7|F8VQZ7_HUMAN Methionine aminopeptidase 2 OS=Homo sapiens OX=9606 GN=METAP2 PE=1 SV=1	38.8287	-32.17
NW_020769329.1_2126	133.938	XM_026703097.1	PREDICTED: Pseudonaja textilis oligophrenin 1 (OPHN1), mRNA	sp|O60890|OPHN1_HUMAN Oligophrenin-1 OS=Homo sapiens OX=9606 GN=OPHN1 PE=1 SV=1	8.57057	-31.72
NW_020769329.1_2126	133.938	XM_026709194.1	PREDICTED: Pseudonaja textilis DDB1 and CUL4 associated factor 4 (DCAF4), transcript variant X1, mRNA	tr|B2RDD6|B2RDD6_HUMAN cDNA, FLJ96563, highly similar to Homo sapiens WD repeat domain 21 (WDR21), mRNA OS=Homo sapiens OX=9606 PE=2 SV=1	8.21083	-30.79
NW_020769329.1_2126	133.938	XM_026709320.1	PREDICTED: Pseudonaja textilis selenoprotein S (SELENOS), mRNA	sp|Q9BQE4|SELS_HUMAN Selenoprotein S OS=Homo sapiens OX=9606 GN=SELENOS PE=1 SV=3	143.04	-32.5
NW_020769329.1_2126	133.938	XM_026709408.1	PREDICTED: Pseudonaja textilis small nuclear RNA activating complex polypeptide 5 (SNAPC5), mRNA	sp|O75971|SNPC5_HUMAN snRNA-activating protein complex subunit 5 OS=Homo sapiens OX=9606 GN=SNAPC5 PE=1 SV=1	8.9978	-34.65
NW_020769329.1_2126	133.938	XM_026709437.1	PREDICTED: Pseudonaja textilis family with sequence similarity 174 member B (FAM174B), mRNA	sp|Q3ZCQ3|F174B_HUMAN Membrane protein FAM174B OS=Homo sapiens OX=9606 GN=FAM174B PE=2 SV=2	14.0995	-31.51
NW_020769329.1_2126	133.938	XM_026713674.1	PREDICTED: Pseudonaja textilis beta-secretase 2 (BACE2), mRNA	sp|Q9Y5Z0|BACE2_HUMAN Beta-secretase 2 OS=Homo sapiens OX=9606 GN=BACE2 PE=1 SV=1	12.7256	-31.2
NW_020769329.1_2126	133.938	XM_026718109.1	PREDICTED: Pseudonaja textilis UPF0577 protein KIAA1324-like (LOC113447745), transcript variant X5, mRNA	sp|Q6UXG2|ELAP1_HUMAN Endosome/lysosome-associated apoptosis and autophagy regulator 1 OS=Homo sapiens OX=9606 GN=ELAPOR1 PE=1 SV=2	38.2936	-32.11
NW_020769329.1_2126	133.938	XM_026720137.1	PREDICTED: Pseudonaja textilis fatty acid desaturase 1-like (LOC113449140), transcript variant X1, mRNA	sp|O60427|FADS1_HUMAN Acyl-CoA (8-3)-desaturase OS=Homo sapiens OX=9606 GN=FADS1 PE=1 SV=3	13.6408	-33.72
NW_020769329.1_2126	133.938	XM_026724229.1	PREDICTED: Pseudonaja textilis density-regulated protein (LOC113452760), transcript variant X1, mRNA	tr|A0A024RBR3|A0A024RBR3_HUMAN Density-regulated protein OS=Homo sapiens OX=9606 GN=DENR PE=3 SV=1	28.0814	-30.49
NW_020769329.1_2126	133.938	XM_026724231.1	PREDICTED: Pseudonaja textilis density-regulated protein (LOC113452760), transcript variant X2, mRNA	tr|A0A024RBR3|A0A024RBR3_HUMAN Density-regulated protein OS=Homo sapiens OX=9606 GN=DENR PE=3 SV=1	18.0334	-30.49
NW_020769329.1_2126	133.938	XM_026724482.1	PREDICTED: Pseudonaja textilis isoleucyl-tRNA synthetase (IARS), transcript variant X2, mRNA	tr|Q59G75|Q59G75_HUMAN Isoleucyl-tRNA synthetase (Fragment) OS=Homo sapiens OX=9606 PE=2 SV=1	36.9977	-31.35
NW_020769317.1_1188	132.337	XM_026698999.1	PREDICTED: Pseudonaja textilis mucin 16, cell surface associated (MUC16), transcript variant X1, mRNA	tr|A0A024R7C8|A0A024R7C8_HUMAN HCG21930, isoform CRA_a OS=Homo sapiens OX=9606 GN=hCG_21930 PE=4 SV=1	12.333	-31.43
NW_020769317.1_1188	132.337	XM_026725738.1	PREDICTED: Pseudonaja textilis claw keratin-like (LOC113454359), mRNA		36.7659	-30.52
NW_020769308.1_29	125.133	XM_026724722.1	PREDICTED: Pseudonaja textilis sterol regulatory element-binding protein 1-like (LOC113453211), mRNA	tr|A8MTU8|A8MTU8_HUMAN cDNA FLJ38006 fis, clone CTONG2012422, highly similar to Sterol regulatory element-binding protein 1 OS=Homo sapiens OX=9606 PE=2 SV=1	11.7249	-33.15
NW_020769325.1_1773	1479.99	XM_026723568.1	PREDICTED: Pseudonaja textilis metallo-beta-lactamase domain-containing protein 1-like (LOC113452141), mRNA	sp|A4D2B0|MBLC1_HUMAN Metallo-beta-lactamase domain-containing protein 1 OS=Homo sapiens OX=9606 GN=MBLAC1 PE=1 SV=1	5.33156	-31.79
NW_020769325.1_1773	1479.99	XM_026723906.1	PREDICTED: Pseudonaja textilis heterogeneous nuclear ribonucleoprotein U-like protein 2 (LOC113452446), par	sp|Q1KMD3|HNRL2_HUMAN Heterogeneous nuclear ribonucleoprotein U-like protein 2 OS=Homo sapiens OX=9606 GN=HNRNPUL2 PE=1 SV=1	20.2743	-30.37
NW_020769340.1_2705	560.565	XM_026703228.1	PREDICTED: Pseudonaja textilis TROVE domain family member 2 (TROVE2), transcript variant X1, mRNA	sp|P10155|RO60_HUMAN 60 kDa SS-A/Ro ribonucleoprotein OS=Homo sapiens OX=9606 GN=RO60 PE=1 SV=2	15.4222	-31.43
NW_020769340.1_2705	560.565	XM_026713202.1	PREDICTED: Pseudonaja textilis SPT20 homolog, SAGA complex component (SUPT20H), transcript variant X8, mRNA	tr|F6S7C4|F6S7C4_HUMAN Transcription factor SPT20 homolog OS=Homo sapiens OX=9606 GN=SUPT20H PE=1 SV=1	11.9767	-36.03
NW_020769327.1_2006	633.937	XM_026696629.1	PREDICTED: Pseudonaja textilis GM2 ganglioside activator (GM2A), mRNA	sp|P17900|SAP3_HUMAN Ganglioside GM2 activator OS=Homo sapiens OX=9606 GN=GM2A PE=1 SV=4	16.1489	-32.36
NW_020769327.1_2006	633.937	XM_026697041.1	PREDICTED: Pseudonaja textilis Sp3 transcription factor (SP3), transcript variant X1, mRNA	sp|Q02447|SP3_HUMAN Transcription factor Sp3 OS=Homo sapiens OX=9606 GN=SP3 PE=1 SV=3	10.5808	-30.16
NW_020769327.1_2006	633.937	XM_026697961.1	PREDICTED: Pseudonaja textilis synaptopodin 2 (SYNPO2), transcript variant X1, mRNA	sp|Q9UMS6|SYNP2_HUMAN Synaptopodin-2 OS=Homo sapiens OX=9606 GN=SYNPO2 PE=1 SV=2	6.18559	-30.53
NW_020769327.1_2006	633.937	XM_026702315.1	PREDICTED: Pseudonaja textilis glutaredoxin 5 (GLRX5), mRNA	tr|A0A384MDT9|A0A384MDT9_HUMAN Epididymis secretory sperm binding protein OS=Homo sapiens OX=9606 PE=2 SV=1	62.254	-33.28
NW_020769327.1_2006	633.937	XM_026703026.1	PREDICTED: Pseudonaja textilis ribosomal protein S6 kinase A6 (RPS6KA6), transcript variant X2, mRNA	sp|Q9UK32|KS6A6_HUMAN Ribosomal protein S6 kinase alpha-6 OS=Homo sapiens OX=9606 GN=RPS6KA6 PE=1 SV=1	10.225	-31.7
NW_020769327.1_2006	633.937	XM_026704359.1	PREDICTED: Pseudonaja textilis eukaryotic translation initiation factor 3 subunit B (EIF3B), mRNA	tr|A0A024R821|A0A024R821_HUMAN Eukaryotic translation initiation factor 3 subunit B OS=Homo sapiens OX=9606 GN=EIF3S9 PE=3 SV=1	57.088	-32.2
NW_020769327.1_2006	633.937	XM_026709007.1	PREDICTED: Pseudonaja textilis ring finger protein 214 (RNF214), partial mRNA	tr|E9PN76|E9PN76_HUMAN RING finger protein 214 OS=Homo sapiens OX=9606 GN=RNF214 PE=1 SV=1	6.74593	-32.78
NW_020769327.1_2006	633.937	XM_026713558.1	PREDICTED: Pseudonaja textilis prosaposin-like (LOC113444702), mRNA	tr|Q59EN5|Q59EN5_HUMAN Prosaposin variant (Fragment) OS=Homo sapiens OX=9606 PE=2 SV=1	12.7794	-31.46
NW_020769327.1_2006	633.937	XM_026713576.1	PREDICTED: Pseudonaja textilis cystathionine beta-synthase-like (LOC113444718), transcript variant X2, mRNA	sp|P35520|CBS_HUMAN Cystathionine beta-synthase OS=Homo sapiens OX=9606 GN=CBS PE=1 SV=2	14.6469	-32.05
NW_020769327.1_2006	633.937	XM_026713577.1	PREDICTED: Pseudonaja textilis cystathionine beta-synthase-like (LOC113444718), transcript variant X3, mRNA	sp|P35520|CBS_HUMAN Cystathionine beta-synthase OS=Homo sapiens OX=9606 GN=CBS PE=1 SV=2	44.3765	-32.05
NW_020769327.1_2006	633.937	XM_026713664.1	PREDICTED: Pseudonaja textilis DEAD-box helicase 3 X-linked (DDX3X), transcript variant X1, mRNA	tr|A0A2R8Y4A4|A0A2R8Y4A4_HUMAN RNA helicase OS=Homo sapiens OX=9606 GN=DDX3X PE=1 SV=1	26.0646	-33.46
NW_020769327.1_2006	633.937	XM_026713665.1	PREDICTED: Pseudonaja textilis DEAD-box helicase 3 X-linked (DDX3X), transcript variant X2, mRNA	tr|A0A2R8Y4A4|A0A2R8Y4A4_HUMAN RNA helicase OS=Homo sapiens OX=9606 GN=DDX3X PE=1 SV=1	38.933	-33.46
NW_020769327.1_2006	633.937	XM_026715278.1	PREDICTED: Pseudonaja textilis hexokinase-2-like (LOC113445888), mRNA	sp|P52789|HXK2_HUMAN Hexokinase-2 OS=Homo sapiens OX=9606 GN=HK2 PE=1 SV=2	15.7443	-33.34
NW_020769327.1_2006	633.937	XM_026715490.1	PREDICTED: Pseudonaja textilis transmembrane protein 160 (TMEM160), mRNA	sp|Q9NX00|TM160_HUMAN Transmembrane protein 160 OS=Homo sapiens OX=9606 GN=TMEM160 PE=1 SV=1	6.11249	-30.46
NW_020769327.1_2006	633.937	XM_026719782.1	PREDICTED: Pseudonaja textilis vacuolar protein sorting 4 homolog A (VPS4A), mRNA	tr|A0A024R705|A0A024R705_HUMAN Vesicle-fusing ATPase OS=Homo sapiens OX=9606 GN=VPS4A PE=3 SV=1	9.42148	-38.27
NW_020769327.1_2006	633.937	XM_026720236.1	PREDICTED: Pseudonaja textilis protein S100-A13-like (LOC113449223), mRNA	sp|Q99584|S10AD_HUMAN Protein S100-A13 OS=Homo sapiens OX=9606 GN=S100A13 PE=1 SV=1	12.4454	-31.35
NW_020769327.1_2006	633.937	XM_026720778.1	PREDICTED: Pseudonaja textilis tropomyosin 2 (TPM2), transcript variant X1, mRNA	sp|P07951|TPM2_HUMAN Tropomyosin beta chain OS=Homo sapiens OX=9606 GN=TPM2 PE=1 SV=1	419.716	-30.45
NW_020769327.1_2006	633.937	XM_026720779.1	PREDICTED: Pseudonaja textilis tropomyosin 2 (TPM2), transcript variant X2, mRNA	tr|B4DTK3|B4DTK3_HUMAN cDNA FLJ57891, highly similar to Tropomyosin beta chain OS=Homo sapiens OX=9606 PE=2 SV=1	85.4883	-30.45
NW_020769327.1_2006	633.937	XM_026720781.1	PREDICTED: Pseudonaja textilis tropomyosin 2 (TPM2), transcript variant X4, mRNA	tr|B4DTK3|B4DTK3_HUMAN cDNA FLJ57891, highly similar to Tropomyosin beta chain OS=Homo sapiens OX=9606 PE=2 SV=1	8.36548	-30.45
NW_020769327.1_2006	633.937	XM_026720784.1	PREDICTED: Pseudonaja textilis tropomyosin 2 (TPM2), transcript variant X7, mRNA	tr|D6R904|D6R904_HUMAN Tropomyosin alpha-3 chain OS=Homo sapiens OX=9606 GN=TPM3 PE=1 SV=1	55.7562	-30.45
NW_020769327.1_2006	633.937	XM_026720785.1	PREDICTED: Pseudonaja textilis tropomyosin 2 (TPM2), transcript variant X8, mRNA	tr|D6R904|D6R904_HUMAN Tropomyosin alpha-3 chain OS=Homo sapiens OX=9606 GN=TPM3 PE=1 SV=1	1.76309	-30.45
NW_020769327.1_2006	633.937	XM_026720812.1	PREDICTED: Pseudonaja textilis DnaJ heat shock protein family (Hsp40) member B5 (DNAJB5), mRNA	tr|A0A7I2RN43|A0A7I2RN43_HUMAN DnaJ homolog subfamily B member 5 OS=Homo sapiens OX=9606 GN=DNAJB5 PE=1 SV=1	5.06929	-30.3
NW_020769327.1_2006	633.937	XM_026721466.1	PREDICTED: Pseudonaja textilis SUMO1 activating enzyme subunit 1 (SAE1), transcript variant X1, mRNA	tr|A0A024R0R4|A0A024R0R4_HUMAN SUMO-1 activating enzyme subunit 1, isoform CRA_b OS=Homo sapiens OX=9606 GN=SAE1 PE=3 SV=1	66.0074	-33.83
NW_020769327.1_2006	633.937	XM_026721764.1	PREDICTED: Pseudonaja textilis nuclear receptor coactivator 5 (NCOA5), mRNA	sp|Q9HCD5|NCOA5_HUMAN Nuclear receptor coactivator 5 OS=Homo sapiens OX=9606 GN=NCOA5 PE=1 SV=2	10.02	-34.05
NW_020769327.1_2006	633.937	XM_026721817.1	PREDICTED: Pseudonaja textilis proline rich coiled-coil 1 (PRRC1), transcript variant X2, mRNA	sp|Q96M27|PRRC1_HUMAN Protein PRRC1 OS=Homo sapiens OX=9606 GN=PRRC1 PE=1 SV=1	38.0891	-35.2
NW_020769327.1_2006	633.937	XM_026725798.1	PREDICTED: Pseudonaja textilis ER membrane protein complex subunit 3 (EMC3), mRNA	sp|Q9P0I2|EMC3_HUMAN ER membrane protein complex subunit 3 OS=Homo sapiens OX=9606 GN=EMC3 PE=1 SV=3	65.8054	-30.32
NW_020769415.1_4886	12083.2	XM_026699441.1	PREDICTED: Pseudonaja textilis RNA guanine-7 methyltransferase (RNMT), mRNA	sp|O43148|MCES_HUMAN mRNA cap guanine-N7 methyltransferase OS=Homo sapiens OX=9606 GN=RNMT PE=1 SV=1	16.0678	-30.04
NW_020769314.1_965	730.255	XM_026696258.1	PREDICTED: Pseudonaja textilis transitional endoplasmic reticulum ATPase-like (LOC113433604), mRNA	tr|V9HW80|V9HW80_HUMAN 15S Mg(2+)-ATPase p97 subunit OS=Homo sapiens OX=9606 GN=HEL-S-70 PE=2 SV=1	12.6325	-30.53
NW_020769314.1_965	730.255	XM_026696645.1	PREDICTED: Pseudonaja textilis family with sequence similarity 114 member A2 (FAM114A2), transcript variant	tr|A0A140VKG4|A0A140VKG4_HUMAN Testis tissue sperm-binding protein Li 81P OS=Homo sapiens OX=9606 PE=2 SV=1	15.4036	-33.24
NW_020769314.1_965	730.255	XM_026696698.1	PREDICTED: Pseudonaja textilis SUMO interacting motifs containing 1 (SIMC1), mRNA	sp|Q8NDZ2|SIMC1_HUMAN SUMO-interacting motif-containing protein 1 OS=Homo sapiens OX=9606 GN=SIMC1 PE=1 SV=3	36.4773	-30.05
NW_020769314.1_965	730.255	XM_026696757.1	PREDICTED: Pseudonaja textilis neurobeachin like 1 (NBEAL1), mRNA	sp|Q6ZS30|NBEL1_HUMAN Neurobeachin-like protein 1 OS=Homo sapiens OX=9606 GN=NBEAL1 PE=2 SV=3	12.6468	-31.91
NW_020769314.1_965	730.255	XM_026696766.1	PREDICTED: Pseudonaja textilis cytochrome P450 20A1 (LOC113433934), mRNA	sp|Q6UW02|CP20A_HUMAN Cytochrome P450 20A1 OS=Homo sapiens OX=9606 GN=CYP20A1 PE=1 SV=1	33.2725	-35.44
NW_020769314.1_965	730.255	XM_026696799.1	PREDICTED: Pseudonaja textilis CASP8 and FADD like apoptosis regulator (CFLAR), transcript variant X3, mRNA	tr|A0A024R3Y4|A0A024R3Y4_HUMAN CASP8 and FADD-like apoptosis regulator, isoform CRA_c OS=Homo sapiens OX=9606 GN=CFLAR PE=2 SV=1	12.2784	-30.67
NW_020769314.1_965	730.255	XM_026701460.1	PREDICTED: Pseudonaja textilis high density lipoprotein binding protein (HDLBP), transcript variant X1, mRN	tr|A0A024R4E5|A0A024R4E5_HUMAN High density lipoprotein binding protein (Vigilin), isoform CRA_a OS=Homo sapiens OX=9606 GN=HDLBP PE=1 SV=1	60.1668	-30.27
NW_020769314.1_965	730.255	XM_026701461.1	PREDICTED: Pseudonaja textilis high density lipoprotein binding protein (HDLBP), transcript variant X2, mRN	tr|A0A024R4E5|A0A024R4E5_HUMAN High density lipoprotein binding protein (Vigilin), isoform CRA_a OS=Homo sapiens OX=9606 GN=HDLBP PE=1 SV=1	58.8358	-30.27
NW_020769314.1_965	730.255	XM_026703034.1	PREDICTED: Pseudonaja textilis fibronectin type III domain containing 3A (FNDC3A), transcript variant X3, m	tr|A0A024RDT9|A0A024RDT9_HUMAN Fibronectin type III domain containing 3A, isoform CRA_d OS=Homo sapiens OX=9606 GN=FNDC3A PE=4 SV=1	11.0636	-30.94
NW_020769314.1_965	730.255	XM_026703036.1	PREDICTED: Pseudonaja textilis fibronectin type III domain containing 3A (FNDC3A), transcript variant X5, m	tr|A0A024RDT9|A0A024RDT9_HUMAN Fibronectin type III domain containing 3A, isoform CRA_d OS=Homo sapiens OX=9606 GN=FNDC3A PE=4 SV=1	23.9925	-30.94
NW_020769314.1_965	730.255	XM_026704207.1	PREDICTED: Pseudonaja textilis Jupiter microtubule associated homolog 2 (JPT2), transcript variant X1, mRNA	sp|Q9H910|JUPI2_HUMAN Jupiter microtubule associated homolog 2 OS=Homo sapiens OX=9606 GN=JPT2 PE=1 SV=1	11.6836	-30.84
NW_020769314.1_965	730.255	XM_026704360.1	PREDICTED: Pseudonaja textilis sorting nexin 8 (SNX8), transcript variant X1, mRNA	sp|Q9Y5X2|SNX8_HUMAN Sorting nexin-8 OS=Homo sapiens OX=9606 GN=SNX8 PE=1 SV=1	27.8544	-33.53
NW_020769314.1_965	730.255	XM_026704616.1	PREDICTED: Pseudonaja textilis FLII, actin remodeling protein (FLII), mRNA	sp|Q13045|FLII_HUMAN Protein flightless-1 homolog OS=Homo sapiens OX=9606 GN=FLII PE=1 SV=2	5.46119	-33.08
NW_020769314.1_965	730.255	XM_026706121.1	PREDICTED: Pseudonaja textilis ribosome biogenesis regulator homolog (RRS1), mRNA	sp|Q15050|RRS1_HUMAN Ribosome biogenesis regulatory protein homolog OS=Homo sapiens OX=9606 GN=RRS1 PE=1 SV=2	17.5954	-31.7
NW_020769314.1_965	730.255	XM_026706446.1	PREDICTED: Pseudonaja textilis ryncolin-3-like (LOC113440204), mRNA	tr|Q9UE34|Q9UE34_HUMAN Fibrinogen OS=Homo sapiens OX=9606 PE=4 SV=1	43.8646	-35.4
NW_020769314.1_965	730.255	XM_026708039.1	PREDICTED: Pseudonaja textilis mitochondrial carrier 2 (MTCH2), mRNA	sp|Q9Y6C9|MTCH2_HUMAN Mitochondrial carrier homolog 2 OS=Homo sapiens OX=9606 GN=MTCH2 PE=1 SV=1	16.7378	-30.76
NW_020769314.1_965	730.255	XM_026708685.1	PREDICTED: Pseudonaja textilis unc-45 myosin chaperone B (UNC45B), mRNA	sp|Q8IWX7|UN45B_HUMAN Protein unc-45 homolog B OS=Homo sapiens OX=9606 GN=UNC45B PE=1 SV=1	11.9846	-30.91
NW_020769314.1_965	730.255	XM_026709602.1	PREDICTED: Pseudonaja textilis myocardial zonula adherens protein (MYZAP), transcript variant X1, mRNA	tr|A0A024R5W4|A0A024R5W4_HUMAN HCG40688, isoform CRA_a OS=Homo sapiens OX=9606 GN=hCG_40688 PE=4 SV=1	8.29749	-30.84
NW_020769314.1_965	730.255	XM_026709999.1	PREDICTED: Pseudonaja textilis Rho GTPase activating protein 21 (ARHGAP21), mRNA	sp|Q5T5U3|RHG21_HUMAN Rho GTPase-activating protein 21 OS=Homo sapiens OX=9606 GN=ARHGAP21 PE=1 SV=2	19.1634	-31.84
NW_020769314.1_965	730.255	XM_026710503.1	PREDICTED: Pseudonaja textilis BCL2 interacting protein 3 (BNIP3), mRNA	tr|Q6NVY4|Q6NVY4_HUMAN BNIP3 protein (Fragment) OS=Homo sapiens OX=9606 GN=BNIP3 PE=2 SV=1	8.14785	-33.36
NW_020769314.1_965	730.255	XM_026711386.1	PREDICTED: Pseudonaja textilis N(alpha)-acetyltransferase 10, NatA catalytic subunit (NAA10), transcript va	sp|P41227|NAA10_HUMAN N-alpha-acetyltransferase 10 OS=Homo sapiens OX=9606 GN=NAA10 PE=1 SV=1	135.924	-30.97
NW_020769314.1_965	730.255	XM_026712111.1	PREDICTED: Pseudonaja textilis CLN3, battenin (CLN3), transcript variant X1, mRNA	tr|A0A024QZB8|A0A024QZB8_HUMAN Battenin OS=Homo sapiens OX=9606 GN=CLN3 PE=1 SV=1	14.0736	-35.01
NW_020769314.1_965	730.255	XM_026712693.1	PREDICTED: Pseudonaja textilis translocase of outer mitochondrial membrane 5 (TOMM5), mRNA	sp|Q8N4H5|TOM5_HUMAN Mitochondrial import receptor subunit TOM5 homolog OS=Homo sapiens OX=9606 GN=TOMM5 PE=1 SV=1	14.5322	-31.93
NW_020769314.1_965	730.255	XM_026712955.1	PREDICTED: Pseudonaja textilis plakophilin 1 (PKP1), mRNA	tr|A0A024R952|A0A024R952_HUMAN Plakophilin 1 (Ectodermal dysplasia/skin fragility syndrome), isoform CRA_a OS=Homo sapiens OX=9606 GN=PKP1 PE=3 SV=1	18.6546	-34.67
NW_020769314.1_965	730.255	XM_026713482.1	PREDICTED: Pseudonaja textilis anaphase promoting complex subunit 16 (ANAPC16), transcript variant X1, mRNA	tr|C5H3H2|C5H3H2_HUMAN Anaphase-promoting complex subunit 16 OS=Homo sapiens OX=9606 GN=C10orf104 PE=2 SV=1	6.59214	-30.15
NW_020769314.1_965	730.255	XM_026713483.1	PREDICTED: Pseudonaja textilis anaphase promoting complex subunit 16 (ANAPC16), transcript variant X2, mRNA	tr|C5H3H2|C5H3H2_HUMAN Anaphase-promoting complex subunit 16 OS=Homo sapiens OX=9606 GN=C10orf104 PE=2 SV=1	15.6868	-30.15
NW_020769314.1_965	730.255	XM_026717047.1	PREDICTED: Pseudonaja textilis LIM domain kinase 2 (LIMK2), transcript variant X3, mRNA	tr|A0A024R1M2|A0A024R1M2_HUMAN LIM domain kinase 2, isoform CRA_d OS=Homo sapiens OX=9606 GN=LIMK2 PE=3 SV=1	17.4221	-33.55
NW_020769314.1_965	730.255	XM_026717196.1	PREDICTED: Pseudonaja textilis dynactin subunit 1 (DCTN1), mRNA	sp|Q14203|DCTN1_HUMAN Dynactin subunit 1 OS=Homo sapiens OX=9606 GN=DCTN1 PE=1 SV=3	6.83703	-30.24
NW_020769314.1_965	730.255	XM_026719524.1	PREDICTED: Pseudonaja textilis myosin-7 (LOC113448747), mRNA	tr|Q14905|Q14905_HUMAN Myosin heavy chain beta-subunit (Fragment) OS=Homo sapiens OX=9606 GN=MYH7 PE=4 SV=1	0.21353	-31.06
NW_020769314.1_965	730.255	XM_026721139.1	PREDICTED: Pseudonaja textilis stromal cell derived factor 2 (SDF2), mRNA	sp|Q99470|SDF2_HUMAN Stromal cell-derived factor 2 OS=Homo sapiens OX=9606 GN=SDF2 PE=1 SV=2	7.58054	-33.67
NW_020769314.1_965	730.255	XM_026721403.1	PREDICTED: Pseudonaja textilis alpha-2-macroglobulin-like (LOC113450239), mRNA	sp|P01023|A2MG_HUMAN Alpha-2-macroglobulin OS=Homo sapiens OX=9606 GN=A2M PE=1 SV=3	31.5852	-30.59
NW_020769314.1_965	730.255	XM_026721627.1	PREDICTED: Pseudonaja textilis stromal interaction molecule 1 (STIM1), transcript variant X2, mRNA	sp|Q13586|STIM1_HUMAN Stromal interaction molecule 1 OS=Homo sapiens OX=9606 GN=STIM1 PE=1 SV=3	8.44707	-30.72
NW_020769314.1_965	730.255	XM_026722784.1	PREDICTED: Pseudonaja textilis catenin beta like 1 (CTNNBL1), mRNA	sp|Q8WYA6|CTBL1_HUMAN Beta-catenin-like protein 1 OS=Homo sapiens OX=9606 GN=CTNNBL1 PE=1 SV=1	4.46923	-33.89
NW_020769314.1_965	730.255	XM_026726057.1	PREDICTED: Pseudonaja textilis veficolin-1-like (LOC113454719), partial mRNA		18.5526	-35.4
NW_020769314.1_965	730.255	XM_026726456.1	PREDICTED: Pseudonaja textilis RAB24, member RAS oncogene family (RAB24), mRNA	sp|Q969Q5|RAB24_HUMAN Ras-related protein Rab-24 OS=Homo sapiens OX=9606 GN=RAB24 PE=1 SV=1	17.7495	-34.61
NW_020769330.1_2199	4133.67	XM_026700044.1	PREDICTED: Pseudonaja textilis LIM and calponin homology domains 1 (LIMCH1), mRNA	sp|Q9UPQ0|LIMC1_HUMAN LIM and calponin homology domains-containing protein 1 OS=Homo sapiens OX=9606 GN=LIMCH1 PE=1 SV=4	3.57447	-30.12
NW_020769330.1_2199	4133.67	XM_026716449.1	PREDICTED: Pseudonaja textilis phosphomevalonate kinase (PMVK), mRNA	tr|Q6FGV9|Q6FGV9_HUMAN Phosphomevalonate kinase (Fragment) OS=Homo sapiens OX=9606 GN=PMVK PE=2 SV=1	13.0381	-30.92
NW_020769379.1_4177	593.916	XM_026707549.1	PREDICTED: Pseudonaja textilis eukaryotic translation initiation factor 5B (EIF5B), transcript variant X1,	sp|O60841|IF2P_HUMAN Eukaryotic translation initiation factor 5B OS=Homo sapiens OX=9606 GN=EIF5B PE=1 SV=4	45.2862	-30.14
NW_020769321.1_1522	2039.75	XM_026697401.1	PREDICTED: Pseudonaja textilis ribosomal protein S21 (RPS21), mRNA	tr|Q6FGH5|Q6FGH5_HUMAN 40S ribosomal protein S21 (Fragment) OS=Homo sapiens OX=9606 GN=RPS21 PE=2 SV=1	312.149	-32.1
NW_020769321.1_1522	2039.75	XM_026711177.1	PREDICTED: Pseudonaja textilis RAB5B, member RAS oncogene family (RAB5B), transcript variant X1, mRNA	sp|P61020|RAB5B_HUMAN Ras-related protein Rab-5B OS=Homo sapiens OX=9606 GN=RAB5B PE=1 SV=1	10.9997	-31.39
NW_020769321.1_1522	2039.75	XM_026711181.1	PREDICTED: Pseudonaja textilis RAB5B, member RAS oncogene family (RAB5B), transcript variant X3, mRNA	sp|P61020|RAB5B_HUMAN Ras-related protein Rab-5B OS=Homo sapiens OX=9606 GN=RAB5B PE=1 SV=1	11.1343	-31.39
NW_020769308.1_18	215.048	NP_2	NP_2		2761.82	-41.51
NW_020769308.1_18	215.048	XM_026695122.1	PREDICTED: Pseudonaja textilis high mobility group nucleosomal binding domain 3 (HMGN3), transcript variant	tr|A0A087WZE9|A0A087WZE9_HUMAN High mobility group nucleosome-binding domain-containing protein 3 OS=Homo sapiens OX=9606 GN=HMGN3 PE=1 SV=1	16.0607	-30.63
NW_020769308.1_18	215.048	XM_026695124.1	PREDICTED: Pseudonaja textilis high mobility group nucleosomal binding domain 3 (HMGN3), transcript variant	sp|Q15651|HMGN3_HUMAN High mobility group nucleosome-binding domain-containing protein 3 OS=Homo sapiens OX=9606 GN=HMGN3 PE=1 SV=2	27.5438	-30.63
NW_020769308.1_18	215.048	XM_026695246.1	PREDICTED: Pseudonaja textilis ribonuclease H1 (RNASEH1), transcript variant X2, mRNA	sp|O60930|RNH1_HUMAN Ribonuclease H1 OS=Homo sapiens OX=9606 GN=RNASEH1 PE=1 SV=2	24.9372	-37.58
NW_020769308.1_18	215.048	XM_026695288.1	PREDICTED: Pseudonaja textilis cryptochrome circadian regulator 1 (CRY1), mRNA	tr|A2I2P0|A2I2P0_HUMAN Cryptochrome 1 (Photolyase-like), isoform CRA_a OS=Homo sapiens OX=9606 GN=CRY1 PE=2 SV=1	10.8171	-41.21
NW_020769308.1_18	215.048	XM_026695332.1	PREDICTED: Pseudonaja textilis syndecan 1 (SDC1), mRNA	sp|P18827|SDC1_HUMAN Syndecan-1 OS=Homo sapiens OX=9606 GN=SDC1 PE=1 SV=3	16.3683	-33.22
NW_020769308.1_18	215.048	XM_026695437.1	PREDICTED: Pseudonaja textilis heterogeneous nuclear ribonucleoprotein U (HNRNPU), transcript variant X1, m	tr|B4DLR3|B4DLR3_HUMAN cDNA FLJ54020, highly similar to Heterogeneous nuclear ribonucleoprotein U OS=Homo sapiens OX=9606 PE=2 SV=1	28.3639	-42.26
NW_020769308.1_18	215.048	XM_026695668.1	PREDICTED: Pseudonaja textilis acyl-CoA binding domain containing 3 (ACBD3), transcript variant X2, mRNA	tr|A0A024R3P9|A0A024R3P9_HUMAN Acyl-Coenzyme A binding domain containing 3, isoform CRA_a OS=Homo sapiens OX=9606 GN=ACBD3 PE=4 SV=1	14.3773	-36.43
NW_020769308.1_18	215.048	XM_026695713.1	PREDICTED: Pseudonaja textilis MIA SH3 domain ER export factor 3 (MIA3), transcript variant X8, mRNA	sp|Q5JRA6|TGO1_HUMAN Transport and Golgi organization protein 1 homolog OS=Homo sapiens OX=9606 GN=MIA3 PE=1 SV=1	14.7072	-32.07
NW_020769308.1_18	215.048	XM_026695802.1	PREDICTED: Pseudonaja textilis REST corepressor 3 (RCOR3), transcript variant X1, mRNA	sp|Q9P2K3|RCOR3_HUMAN REST corepressor 3 OS=Homo sapiens OX=9606 GN=RCOR3 PE=1 SV=2	11.1727	-49.69
NW_020769308.1_18	215.048	XM_026695832.1	PREDICTED: Pseudonaja textilis metastasis associated 1 family member 3 (MTA3), mRNA	sp|Q9BTC8|MTA3_HUMAN Metastasis-associated protein MTA3 OS=Homo sapiens OX=9606 GN=MTA3 PE=1 SV=2	11.1123	-50.27
NW_020769308.1_18	215.048	XM_026696000.1	PREDICTED: Pseudonaja textilis F-box protein 11 (FBXO11), transcript variant X2, mRNA	sp|Q86XK2|FBX11_HUMAN F-box only protein 11 OS=Homo sapiens OX=9606 GN=FBXO11 PE=1 SV=3	14.2411	-34.03
NW_020769308.1_18	215.048	XM_026696026.1	PREDICTED: Pseudonaja textilis endoplasmic reticulum lectin 1 (ERLEC1), mRNA	tr|V9HWD3|V9HWD3_HUMAN Epididymis luminal protein 117 OS=Homo sapiens OX=9606 GN=HEL117 PE=2 SV=1	72.5175	-33.22
NW_020769308.1_18	215.048	XM_026696353.1	PREDICTED: Pseudonaja textilis enoyl-CoA hydratase, short chain 1 (ECHS1), mRNA	sp|P30084|ECHM_HUMAN Enoyl-CoA hydratase, mitochondrial OS=Homo sapiens OX=9606 GN=ECHS1 PE=1 SV=4	14.5405	-35.47
NW_020769308.1_18	215.048	XM_026696391.1	PREDICTED: Pseudonaja textilis biorientation of chromosomes in cell division 1 (BOD1), mRNA	sp|Q96IK1|BOD1_HUMAN Biorientation of chromosomes in cell division protein 1 OS=Homo sapiens OX=9606 GN=BOD1 PE=1 SV=2	9.64353	-32.52
NW_020769308.1_18	215.048	XM_026696421.1	PREDICTED: Pseudonaja textilis Nedd4 family interacting protein 1 (NDFIP1), transcript variant X1, mRNA	sp|Q9BT67|NFIP1_HUMAN NEDD4 family-interacting protein 1 OS=Homo sapiens OX=9606 GN=NDFIP1 PE=1 SV=1	59.9295	-36.79
NW_020769308.1_18	215.048	XM_026696540.1	PREDICTED: Pseudonaja textilis heterogeneous nuclear ribonucleoprotein A/B-like (LOC113433780), transcript	tr|D6R9P3|D6R9P3_HUMAN Heterogeneous nuclear ribonucleoprotein A/B OS=Homo sapiens OX=9606 GN=HNRNPAB PE=1 SV=1	48.4852	-43.41
NW_020769308.1_18	215.048	XM_026696541.1	PREDICTED: Pseudonaja textilis heterogeneous nuclear ribonucleoprotein A/B-like (LOC113433780), transcript	tr|D6R9P3|D6R9P3_HUMAN Heterogeneous nuclear ribonucleoprotein A/B OS=Homo sapiens OX=9606 GN=HNRNPAB PE=1 SV=1	30.8827	-43.41
NW_020769308.1_18	215.048	XM_026696575.1	PREDICTED: Pseudonaja textilis calnexin (CANX), transcript variant X2, mRNA	tr|A0A7P0T937|A0A7P0T937_HUMAN Calnexin OS=Homo sapiens OX=9606 GN=CANX PE=4 SV=1	125.068	-36.17
NW_020769308.1_18	215.048	XM_026696576.1	PREDICTED: Pseudonaja textilis calnexin (CANX), transcript variant X3, mRNA	tr|A0A7P0T937|A0A7P0T937_HUMAN Calnexin OS=Homo sapiens OX=9606 GN=CANX PE=4 SV=1	33.7238	-36.17
NW_020769308.1_18	215.048	XM_026696588.1	PREDICTED: Pseudonaja textilis ring finger protein 130 (RNF130), mRNA	sp|Q86XS8|GOLI_HUMAN E3 ubiquitin-protein ligase RNF130 OS=Homo sapiens OX=9606 GN=RNF130 PE=1 SV=1	7.80156	-49.69
NW_020769308.1_18	215.048	XM_026696655.1	PREDICTED: Pseudonaja textilis La ribonucleoprotein domain family member 1 (LARP1), transcript variant X1,	sp|Q6PKG0|LARP1_HUMAN La-related protein 1 OS=Homo sapiens OX=9606 GN=LARP1 PE=1 SV=2	21.4879	-37.14
NW_020769308.1_18	215.048	XM_026696688.1	PREDICTED: Pseudonaja textilis ubiquitin like domain containing CTD phosphatase 1 (UBLCP1), mRNA	sp|Q8WVY7|UBCP1_HUMAN Ubiquitin-like domain-containing CTD phosphatase 1 OS=Homo sapiens OX=9606 GN=UBLCP1 PE=1 SV=2	31.5775	-44.8
NW_020769308.1_18	215.048	XM_026696789.1	PREDICTED: Pseudonaja textilis ST13, Hsp70 interacting protein (ST13), mRNA	tr|A0A140VKA6|A0A140VKA6_HUMAN Testis secretory sperm-binding protein Li 233m OS=Homo sapiens OX=9606 PE=2 SV=1	131.017	-30.29
NW_020769308.1_18	215.048	XM_026696924.1	PREDICTED: Pseudonaja textilis solute carrier family 40 member 1 (SLC40A1), mRNA	sp|Q9NP59|S40A1_HUMAN Solute carrier family 40 member 1 OS=Homo sapiens OX=9606 GN=SLC40A1 PE=1 SV=1	23.599	-37.04
NW_020769308.1_18	215.048	XM_026696942.1	PREDICTED: Pseudonaja textilis zinc finger CCCH-type containing 15 (ZC3H15), mRNA	sp|Q8WU90|ZC3HF_HUMAN Zinc finger CCCH domain-containing protein 15 OS=Homo sapiens OX=9606 GN=ZC3H15 PE=1 SV=1	12.0569	-32.24
NW_020769308.1_18	215.048	XM_026696973.1	PREDICTED: Pseudonaja textilis SEC14 and spectrin domain containing 1 (SESTD1), transcript variant X5, mRNA	sp|Q86VW0|SESD1_HUMAN SEC14 domain and spectrin repeat-containing protein 1 OS=Homo sapiens OX=9606 GN=SESTD1 PE=1 SV=2	59.495	-41.52
NW_020769308.1_18	215.048	XM_026697041.1	PREDICTED: Pseudonaja textilis Sp3 transcription factor (SP3), transcript variant X1, mRNA	sp|Q02447|SP3_HUMAN Transcription factor Sp3 OS=Homo sapiens OX=9606 GN=SP3 PE=1 SV=3	10.5808	-51.71
NW_020769308.1_18	215.048	XM_026697052.1	PREDICTED: Pseudonaja textilis integrin subunit alpha 6 (ITGA6), mRNA	sp|P23229|ITA6_HUMAN Integrin alpha-6 OS=Homo sapiens OX=9606 GN=ITGA6 PE=1 SV=5	28.7602	-51.71
NW_020769308.1_18	215.048	XM_026697067.1	PREDICTED: Pseudonaja textilis tousled like kinase 1 (TLK1), mRNA	sp|Q9UKI8|TLK1_HUMAN Serine/threonine-protein kinase tousled-like 1 OS=Homo sapiens OX=9606 GN=TLK1 PE=1 SV=2	13.9127	-48.32
NW_020769308.1_18	215.048	XM_026697161.1	PREDICTED: Pseudonaja textilis TRAF family member associated NFKB activator (TANK), transcript variant X1,	tr|Q6NW12|Q6NW12_HUMAN TANK protein OS=Homo sapiens OX=9606 GN=TANK PE=1 SV=1	34.8717	-44.88
NW_020769308.1_18	215.048	XM_026697163.1	PREDICTED: Pseudonaja textilis sterol regulatory element binding transcription factor 2 (SREBF2), mRNA	tr|A0A024R1Q0|A0A024R1Q0_HUMAN Sterol regulatory element binding transcription factor 2, isoform CRA_a OS=Homo sapiens OX=9606 GN=SREBF2 PE=4 SV=1	11.8788	-40.44
NW_020769308.1_18	215.048	XM_026697173.1	PREDICTED: Pseudonaja textilis membrane associated ring-CH-type finger 7 (MARCH7), transcript variant X3, m	sp|Q9H992|MARH7_HUMAN E3 ubiquitin-protein ligase MARCHF7 OS=Homo sapiens OX=9606 GN=MARCHF7 PE=1 SV=1	10.9389	-33.73
NW_020769308.1_18	215.048	XM_026697216.1	PREDICTED: Pseudonaja textilis pre-mRNA processing factor 40 homolog A (PRPF40A), mRNA	tr|A0A7N4I394|A0A7N4I394_HUMAN Pre-mRNA-processing factor 40 homolog A OS=Homo sapiens OX=9606 GN=PRPF40A PE=1 SV=1	15.4045	-47.8
NW_020769308.1_18	215.048	XM_026697622.1	PREDICTED: Pseudonaja textilis RAB5 interacting factor (RAB5IF), mRNA	sp|Q9BUV8|RCAF1_HUMAN Respirasome Complex Assembly Factor 1 OS=Homo sapiens OX=9606 GN=RAB5IF PE=1 SV=1	12.3083	-30.63
NW_020769308.1_18	215.048	XM_026697631.1	PREDICTED: Pseudonaja textilis microtubule associated protein 1 light chain 3 alpha (MAP1LC3A), transcript	sp|Q9H492|MLP3A_HUMAN Microtubule-associated proteins 1A/1B light chain 3A OS=Homo sapiens OX=9606 GN=MAP1LC3A PE=1 SV=2	18.6015	-46.6
NW_020769308.1_18	215.048	XM_026697645.1	PREDICTED: Pseudonaja textilis syntrophin alpha 1 (SNTA1), mRNA	sp|Q13424|SNTA1_HUMAN Alpha-1-syntrophin OS=Homo sapiens OX=9606 GN=SNTA1 PE=1 SV=1	8.2854	-47.02
NW_020769308.1_18	215.048	XM_026697984.1	PREDICTED: Pseudonaja textilis SCY1 like pseudokinase 2 (SCYL2), transcript variant X1, mRNA	sp|Q6P3W7|SCYL2_HUMAN SCY1-like protein 2 OS=Homo sapiens OX=9606 GN=SCYL2 PE=1 SV=1	17.8327	-33.56
NW_020769308.1_18	215.048	XM_026698123.1	PREDICTED: Pseudonaja textilis solute carrier family 10 member 7 (SLC10A7), transcript variant X1, mRNA	sp|Q0GE19|NTCP7_HUMAN Sodium/bile acid cotransporter 7 OS=Homo sapiens OX=9606 GN=SLC10A7 PE=1 SV=2	14.2677	-43.5
NW_020769308.1_18	215.048	XM_026698223.1	PREDICTED: Pseudonaja textilis mitochondrial calcium uniporter dominant negative beta subunit (MCUB), mRNA	sp|Q9NWR8|MCUB_HUMAN Calcium uniporter regulatory subunit MCUb, mitochondrial OS=Homo sapiens OX=9606 GN=MCUB PE=1 SV=2	28.9414	-46.4
NW_020769308.1_18	215.048	XM_026698267.1	PREDICTED: Pseudonaja textilis ubiquitin conjugating enzyme E2 D3 (UBE2D3), mRNA	tr|A0A024RDH2|A0A024RDH2_HUMAN Ubiquitin-conjugating enzyme E2D 3 (UBC4/5 homolog, yeast), isoform CRA_a OS=Homo sapiens OX=9606 GN=UBE2D3 PE=3 SV=1	22.8995	-37.86
NW_020769308.1_18	215.048	XM_026698353.1	PREDICTED: Pseudonaja textilis PIGY upstream reading frame (PYURF), mRNA	sp|Q3MUY2|PIGY_HUMAN Phosphatidylinositol N-acetylglucosaminyltransferase subunit Y OS=Homo sapiens OX=9606 GN=PIGY PE=1 SV=1	13.0438	-36.61
NW_020769308.1_18	215.048	XM_026698575.1	PREDICTED: Pseudonaja textilis zinc finger FYVE-type containing 21 (ZFYVE21), transcript variant X1, mRNA	sp|Q9BQ24|ZFY21_HUMAN Zinc finger FYVE domain-containing protein 21 OS=Homo sapiens OX=9606 GN=ZFYVE21 PE=1 SV=1	11.5027	-31.11
NW_020769308.1_18	215.048	XM_026698576.1	PREDICTED: Pseudonaja textilis zinc finger FYVE-type containing 21 (ZFYVE21), transcript variant X2, mRNA	sp|Q9BQ24|ZFY21_HUMAN Zinc finger FYVE domain-containing protein 21 OS=Homo sapiens OX=9606 GN=ZFYVE21 PE=1 SV=1	21.5001	-31.11
NW_020769308.1_18	215.048	XM_026698695.1	PREDICTED: Pseudonaja textilis actin related protein 10 homolog (ACTR10), mRNA	sp|Q9NZ32|ARP10_HUMAN Actin-related protein 10 OS=Homo sapiens OX=9606 GN=ACTR10 PE=1 SV=1	11.5879	-35.34
NW_020769308.1_18	215.048	XM_026698791.1	PREDICTED: Pseudonaja textilis mannosyl (alpha-1,6-)-glycoprotein beta-1,2-N-acetylglucosaminyltransferase	sp|Q10469|MGAT2_HUMAN Alpha-1,6-mannosyl-glycoprotein 2-beta-N-acetylglucosaminyltransferase OS=Homo sapiens OX=9606 GN=MGAT2 PE=1 SV=1	14.8662	-41.43
NW_020769308.1_18	215.048	XM_026698809.1	PREDICTED: Pseudonaja textilis erlin-1-like (LOC113435169), mRNA	sp|O75477|ERLN1_HUMAN Erlin-1 OS=Homo sapiens OX=9606 GN=ERLIN1 PE=1 SV=2	14.4379	-44.6
NW_020769308.1_18	215.048	XM_026698860.1	PREDICTED: Pseudonaja textilis excitatory amino acid transporter 1-like (LOC113435203), mRNA	tr|A0A024R050|A0A024R050_HUMAN Amino acid transporter OS=Homo sapiens OX=9606 GN=SLC1A3 PE=3 SV=1	19.3489	-51.71
NW_020769308.1_18	215.048	XM_026698987.1	PREDICTED: Pseudonaja textilis pleckstrin homology domain containing J1 (PLEKHJ1), mRNA	sp|Q9NW61|PKHJ1_HUMAN Pleckstrin homology domain-containing family J member 1 OS=Homo sapiens OX=9606 GN=PLEKHJ1 PE=1 SV=1	34.7458	-31.79
NW_020769308.1_18	215.048	XM_026699125.1	PREDICTED: Pseudonaja textilis scaffold attachment factor B1-like (LOC113435353), mRNA	sp|Q15424|SAFB1_HUMAN Scaffold attachment factor B1 OS=Homo sapiens OX=9606 GN=SAFB PE=1 SV=4	20.738	-46.89
NW_020769308.1_18	215.048	XM_026699384.1	PREDICTED: Pseudonaja textilis RAB12, member RAS oncogene family (RAB12), mRNA	sp|Q6IQ22|RAB12_HUMAN Ras-related protein Rab-12 OS=Homo sapiens OX=9606 GN=RAB12 PE=1 SV=3	5.12299	-46.4
NW_020769308.1_18	215.048	XM_026699476.1	PREDICTED: Pseudonaja textilis RAB21, member RAS oncogene family (RAB21), mRNA	sp|Q9UL25|RAB21_HUMAN Ras-related protein Rab-21 OS=Homo sapiens OX=9606 GN=RAB21 PE=1 SV=3	29.1486	-35.97
NW_020769308.1_18	215.048	XM_026699499.1	PREDICTED: Pseudonaja textilis biogenesis of lysosomal organelles complex 1 subunit 4 (BLOC1S4), mRNA	sp|Q9NUP1|BL1S4_HUMAN Biogenesis of lysosome-related organelles complex 1 subunit 4 OS=Homo sapiens OX=9606 GN=BLOC1S4 PE=1 SV=1	25.1425	-32.68
NW_020769308.1_18	215.048	XM_026699575.1	PREDICTED: Pseudonaja textilis family with sequence similarity 8 member A1 (FAM8A1), mRNA	sp|Q9UBU6|FA8A1_HUMAN Protein FAM8A1 OS=Homo sapiens OX=9606 GN=FAM8A1 PE=1 SV=1	12.8352	-43.41
NW_020769308.1_18	215.048	XM_026699675.1	PREDICTED: Pseudonaja textilis signal peptidase complex subunit 3 (SPCS3), mRNA	tr|D3DP46|D3DP46_HUMAN Signal peptidase complex subunit 3 OS=Homo sapiens OX=9606 GN=SPCS3 PE=3 SV=1	314.205	-31.68
NW_020769308.1_18	215.048	XM_026699759.1	PREDICTED: Pseudonaja textilis adhesion G protein-coupled receptor A3 (ADGRA3), mRNA	sp|Q8IWK6|AGRA3_HUMAN Adhesion G protein-coupled receptor A3 OS=Homo sapiens OX=9606 GN=ADGRA3 PE=1 SV=2	10.5592	-36.07
NW_020769308.1_18	215.048	XM_026699776.1	PREDICTED: Pseudonaja textilis NOP14 nucleolar protein (NOP14), mRNA	sp|P78316|NOP14_HUMAN Nucleolar protein 14 OS=Homo sapiens OX=9606 GN=NOP14 PE=1 SV=3	9.70222	-40.52
NW_020769308.1_18	215.048	XM_026699784.1	PREDICTED: Pseudonaja textilis FK506 binding protein 4 (FKBP4), mRNA	sp|Q02790|FKBP4_HUMAN Peptidyl-prolyl cis-trans isomerase FKBP4 OS=Homo sapiens OX=9606 GN=FKBP4 PE=1 SV=3	30.2668	-40.41
NW_020769308.1_18	215.048	XM_026699831.1	PREDICTED: Pseudonaja textilis PDS5 cohesin associated factor A (PDS5A), transcript variant X3, mRNA	sp|Q29RF7|PDS5A_HUMAN Sister chromatid cohesion protein PDS5 homolog A OS=Homo sapiens OX=9606 GN=PDS5A PE=1 SV=1	15.1334	-35.15
NW_020769308.1_18	215.048	XM_026699834.1	PREDICTED: Pseudonaja textilis PDS5 cohesin associated factor A (PDS5A), transcript variant X5, mRNA	sp|Q29RF7|PDS5A_HUMAN Sister chromatid cohesion protein PDS5 homolog A OS=Homo sapiens OX=9606 GN=PDS5A PE=1 SV=1	27.5081	-35.15
NW_020769308.1_18	215.048	XM_026699835.1	PREDICTED: Pseudonaja textilis ubiquitin conjugating enzyme E2 K (UBE2K), mRNA	sp|P61086|UBE2K_HUMAN Ubiquitin-conjugating enzyme E2 K OS=Homo sapiens OX=9606 GN=UBE2K PE=1 SV=3	15.3157	-43.41
NW_020769308.1_18	215.048	XM_026699860.1	PREDICTED: Pseudonaja textilis phosphoglucomutase 2 (PGM2), mRNA	sp|Q96G03|PGM2_HUMAN Phosphoglucomutase-2 OS=Homo sapiens OX=9606 GN=PGM2 PE=1 SV=4	25.1282	-30.53
NW_020769308.1_18	215.048	XM_026699896.1	PREDICTED: Pseudonaja textilis ubiquitin specific peptidase 46 (USP46), transcript variant X1, mRNA	sp|P62068|UBP46_HUMAN Ubiquitin carboxyl-terminal hydrolase 46 OS=Homo sapiens OX=9606 GN=USP46 PE=1 SV=1	15.9189	-51.71
NW_020769308.1_18	215.048	XM_026699897.1	PREDICTED: Pseudonaja textilis RAP1B, member of RAS oncogene family (RAP1B), mRNA	sp|P61224|RAP1B_HUMAN Ras-related protein Rap-1b OS=Homo sapiens OX=9606 GN=RAP1B PE=1 SV=1	55.57	-31.82
NW_020769308.1_18	215.048	XM_026699925.1	PREDICTED: Pseudonaja textilis transmembrane protein 165 (TMEM165), mRNA	sp|Q9HC07|TM165_HUMAN Transmembrane protein 165 OS=Homo sapiens OX=9606 GN=TMEM165 PE=1 SV=1	108.862	-30.33
NW_020769308.1_18	215.048	XM_026699947.1	PREDICTED: Pseudonaja textilis carboxypeptidase E (CPE), mRNA	sp|P16870|CBPE_HUMAN Carboxypeptidase E OS=Homo sapiens OX=9606 GN=CPE PE=1 SV=1	13.0718	-45.22
NW_020769308.1_18	215.048	XM_026700020.1	PREDICTED: Pseudonaja textilis syntaxin 18 (STX18), mRNA	sp|Q9P2W9|STX18_HUMAN Syntaxin-18 OS=Homo sapiens OX=9606 GN=STX18 PE=1 SV=1	26.4234	-48.79
NW_020769308.1_18	215.048	XM_026700021.1	PREDICTED: Pseudonaja textilis neuronal vesicle trafficking associated 1 (NSG1), mRNA	tr|D3DVS7|D3DVS7_HUMAN DNA segment on chromosome 4 (Unique) 234 expressed sequence, isoform CRA_a OS=Homo sapiens OX=9606 GN=D4S234E PE=3 SV=1	10.1582	-38.66
NW_020769308.1_18	215.048	XM_026700074.1	PREDICTED: Pseudonaja textilis RAB28, member RAS oncogene family (RAB28), mRNA	sp|P51157|RAB28_HUMAN Ras-related protein Rab-28 OS=Homo sapiens OX=9606 GN=RAB28 PE=1 SV=2	7.89367	-48.79
NW_020769308.1_18	215.048	XM_026700146.1	PREDICTED: Pseudonaja textilis SERPINE1 mRNA binding protein 1 (SERBP1), transcript variant X1, mRNA	tr|D3DQ69|D3DQ69_HUMAN SERPINE1 mRNA binding protein 1, isoform CRA_c OS=Homo sapiens OX=9606 GN=SERBP1 PE=4 SV=1	14.4668	-45.12
NW_020769308.1_18	215.048	XM_026700148.1	PREDICTED: Pseudonaja textilis SERPINE1 mRNA binding protein 1 (SERBP1), transcript variant X2, mRNA	tr|D3DQ69|D3DQ69_HUMAN SERPINE1 mRNA binding protein 1, isoform CRA_c OS=Homo sapiens OX=9606 GN=SERBP1 PE=4 SV=1	18.6687	-45.12
NW_020769308.1_18	215.048	XM_026700308.1	PREDICTED: Pseudonaja textilis zinc finger protein 326 (ZNF326), transcript variant X3, mRNA	sp|Q5BKZ1|ZN326_HUMAN DBIRD complex subunit ZNF326 OS=Homo sapiens OX=9606 GN=ZNF326 PE=1 SV=2	19.0687	-34.61
NW_020769308.1_18	215.048	XM_026700382.1	PREDICTED: Pseudonaja textilis major facilitator superfamily domain containing 14A (MFSD14A), mRNA	sp|Q96MC6|MF14A_HUMAN Hippocampus abundant transcript 1 protein OS=Homo sapiens OX=9606 GN=MFSD14A PE=1 SV=2	18.6501	-33.6
NW_020769308.1_18	215.048	XM_026700434.1	PREDICTED: Pseudonaja textilis syntaxin binding protein 3 (STXBP3), mRNA	sp|O00186|STXB3_HUMAN Syntaxin-binding protein 3 OS=Homo sapiens OX=9606 GN=STXBP3 PE=1 SV=2	13.0354	-37.19
NW_020769308.1_18	215.048	XM_026700650.1	PREDICTED: Pseudonaja textilis CXADR, Ig-like cell adhesion molecule (CXADR), transcript variant X1, mRNA	sp|P78310|CXAR_HUMAN Coxsackievirus and adenovirus receptor OS=Homo sapiens OX=9606 GN=CXADR PE=1 SV=1	18.5791	-33.35
NW_020769308.1_18	215.048	XM_026700651.1	PREDICTED: Pseudonaja textilis CXADR, Ig-like cell adhesion molecule (CXADR), transcript variant X2, mRNA	sp|P78310|CXAR_HUMAN Coxsackievirus and adenovirus receptor OS=Homo sapiens OX=9606 GN=CXADR PE=1 SV=1	11.1996	-33.35
NW_020769308.1_18	215.048	XM_026700866.1	PREDICTED: Pseudonaja textilis FGFR1 oncogene partner 2 (FGFR1OP2), mRNA	sp|Q9NVK5|FGOP2_HUMAN FGFR1 oncogene partner 2 OS=Homo sapiens OX=9606 GN=FGFR1OP2 PE=1 SV=1	41.9764	-39.47
NW_020769308.1_18	215.048	XM_026701012.1	PREDICTED: Pseudonaja textilis iroquois homeobox 2 (IRX2), transcript variant X1, mRNA	sp|Q9BZI1|IRX2_HUMAN Iroquois-class homeodomain protein IRX-2 OS=Homo sapiens OX=9606 GN=IRX2 PE=1 SV=2	41.307	-51.71
NW_020769308.1_18	215.048	XM_026701016.1	PREDICTED: Pseudonaja textilis CLPTM1 like (CLPTM1L), mRNA	sp|Q96KA5|CLP1L_HUMAN Cleft lip and palate transmembrane protein 1-like protein OS=Homo sapiens OX=9606 GN=CLPTM1L PE=1 SV=1	23.2868	-38.69
NW_020769308.1_18	215.048	XM_026701048.1	PREDICTED: Pseudonaja textilis ANKH inorganic pyrophosphate transport regulator (ANKH), mRNA	sp|Q9HCJ1|ANKH_HUMAN Progressive ankylosis protein homolog OS=Homo sapiens OX=9606 GN=ANKH PE=2 SV=2	12.6714	-32.06
NW_020769308.1_18	215.048	XM_026701167.1	PREDICTED: Pseudonaja textilis O-GlcNAcase (OGA), mRNA	sp|O60502|OGA_HUMAN Protein O-GlcNAcase OS=Homo sapiens OX=9606 GN=OGA PE=1 SV=2	12.8215	-30.07
NW_020769308.1_18	215.048	XM_026701199.1	PREDICTED: Pseudonaja textilis phosphoglycerate mutase 1 (PGAM1), mRNA	sp|P18669|PGAM1_HUMAN Phosphoglycerate mutase 1 OS=Homo sapiens OX=9606 GN=PGAM1 PE=1 SV=2	112.237	-33.8
NW_020769308.1_18	215.048	XM_026701279.1	PREDICTED: Pseudonaja textilis UDP-glucose glycoprotein glucosyltransferase 1 (UGGT1), transcript variant X	sp|Q9NYU2|UGGG1_HUMAN UDP-glucose:glycoprotein glucosyltransferase 1 OS=Homo sapiens OX=9606 GN=UGGT1 PE=1 SV=3	14.4783	-30.01
NW_020769308.1_18	215.048	XM_026701280.1	PREDICTED: Pseudonaja textilis UDP-glucose glycoprotein glucosyltransferase 1 (UGGT1), transcript variant X	sp|Q9NYU2|UGGG1_HUMAN UDP-glucose:glycoprotein glucosyltransferase 1 OS=Homo sapiens OX=9606 GN=UGGT1 PE=1 SV=3	50.6653	-30.01
NW_020769308.1_18	215.048	XM_026701347.1	PREDICTED: Pseudonaja textilis HMG-box transcription factor 1 (HBP1), mRNA	tr|B4DJ36|B4DJ36_HUMAN HMG box transcription factor 1 OS=Homo sapiens OX=9606 PE=2 SV=1	18.2433	-31.31
NW_020769308.1_18	215.048	XM_026701440.1	PREDICTED: Pseudonaja textilis inhibitor of growth family member 5 (ING5), transcript variant X3, mRNA	sp|Q8WYH8|ING5_HUMAN Inhibitor of growth protein 5 OS=Homo sapiens OX=9606 GN=ING5 PE=1 SV=1	17.8264	-30.99
NW_020769308.1_18	215.048	XM_026701465.1	PREDICTED: Pseudonaja textilis septin 2 (SEPT2), mRNA	sp|Q15019|SEPT2_HUMAN Septin-2 OS=Homo sapiens OX=9606 GN=SEPTIN2 PE=1 SV=1	13.6466	-38.14
NW_020769308.1_18	215.048	XM_026701507.1	PREDICTED: Pseudonaja textilis 2-phosphoxylose phosphatase 1 (PXYLP1), mRNA	sp|Q8TE99|PXYP1_HUMAN 2-phosphoxylose phosphatase 1 OS=Homo sapiens OX=9606 GN=PXYLP1 PE=1 SV=1	17.5665	-31.53
NW_020769308.1_18	215.048	XM_026701612.1	PREDICTED: Pseudonaja textilis selenoprotein T (SELENOT), mRNA	sp|P62341|SELT_HUMAN Thioredoxin reductase-like selenoprotein T OS=Homo sapiens OX=9606 GN=SELENOT PE=1 SV=2	14.1127	-45.43
NW_020769308.1_18	215.048	XM_026701655.1	PREDICTED: Pseudonaja textilis origin recognition complex subunit 5 (ORC5), transcript variant X1, mRNA	tr|A4D0P7|A4D0P7_HUMAN Origin recognition complex, subunit 5-like (Yeast) OS=Homo sapiens OX=9606 GN=ORC5L PE=2 SV=1	4.53515	-46.05
NW_020769308.1_18	215.048	XM_026701849.1	PREDICTED: Pseudonaja textilis Rho GDP dissociation inhibitor alpha (ARHGDIA), transcript variant X2, mRNA	tr|V9HWE8|V9HWE8_HUMAN Epididymis secretory sperm binding protein Li 47e OS=Homo sapiens OX=9606 GN=HEL-S-47e PE=2 SV=1	58.3908	-36.57
NW_020769308.1_18	215.048	XM_026701927.1	PREDICTED: Pseudonaja textilis leucine rich repeat containing 59 (LRRC59), transcript variant X1, mRNA	sp|Q96AG4|LRC59_HUMAN Leucine-rich repeat-containing protein 59 OS=Homo sapiens OX=9606 GN=LRRC59 PE=1 SV=1	11.8936	-33.66
NW_020769308.1_18	215.048	XM_026702034.1	PREDICTED: Pseudonaja textilis signal recognition particle 68 (SRP68), transcript variant X2, mRNA	sp|Q9UHB9|SRP68_HUMAN Signal recognition particle subunit SRP68 OS=Homo sapiens OX=9606 GN=SRP68 PE=1 SV=2	29.5145	-34.76
NW_020769308.1_18	215.048	XM_026702062.1	PREDICTED: Pseudonaja textilis serine and arginine rich splicing factor 2 (SRSF2), transcript variant X1, m	sp|Q01130|SRSF2_HUMAN Serine/arginine-rich splicing factor 2 OS=Homo sapiens OX=9606 GN=SRSF2 PE=1 SV=4	52.1578	-34.51
NW_020769308.1_18	215.048	XM_026702064.1	PREDICTED: Pseudonaja textilis serine and arginine rich splicing factor 2 (SRSF2), transcript variant X4, m	sp|Q01130|SRSF2_HUMAN Serine/arginine-rich splicing factor 2 OS=Homo sapiens OX=9606 GN=SRSF2 PE=1 SV=4	27.8151	-34.51
NW_020769308.1_18	215.048	XM_026702090.1	PREDICTED: Pseudonaja textilis 2-oxoglutarate and iron dependent oxygenase domain containing 3 (OGFOD3), tr	sp|Q6PK18|OGFD3_HUMAN 2-oxoglutarate and iron-dependent oxygenase domain-containing protein 3 OS=Homo sapiens OX=9606 GN=OGFOD3 PE=1 SV=2	38.4241	-30.62
NW_020769308.1_18	215.048	XM_026702158.1	PREDICTED: Pseudonaja textilis cyclin dependent kinase inhibitor 1B (CDKN1B), mRNA	tr|Q9NYG6|Q9NYG6_HUMAN Cyclin-dependent kinase inhibitor 1B OS=Homo sapiens OX=9606 PE=2 SV=1	5.37959	-43.83
NW_020769308.1_18	215.048	XM_026702183.1	PREDICTED: Pseudonaja textilis cAMP responsive element binding protein like 2 (CREBL2), mRNA	sp|O60519|CRBL2_HUMAN cAMP-responsive element-binding protein-like 2 OS=Homo sapiens OX=9606 GN=CREBL2 PE=1 SV=1	29.7899	-31.79
NW_020769308.1_18	215.048	XM_026702265.1	PREDICTED: Pseudonaja textilis M-phase specific PLK1 interacting protein (MPLKIP), mRNA	sp|Q8TAP9|MPLKI_HUMAN M-phase-specific PLK1-interacting protein OS=Homo sapiens OX=9606 GN=MPLKIP PE=1 SV=1	13.3475	-31.89
NW_020769308.1_18	215.048	XM_026702320.1	PREDICTED: Pseudonaja textilis insulin like growth factor binding protein 3 (IGFBP3), transcript variant X1	sp|P17936|IBP3_HUMAN Insulin-like growth factor-binding protein 3 OS=Homo sapiens OX=9606 GN=IGFBP3 PE=1 SV=2	30.3756	-40.63
NW_020769308.1_18	215.048	XM_026702404.1	PREDICTED: Pseudonaja textilis fibrillarin (FBL), mRNA	tr|Q96BS4|Q96BS4_HUMAN FBL protein (Fragment) OS=Homo sapiens OX=9606 GN=FBL PE=2 SV=2	17.5773	-36.71
NW_020769308.1_18	215.048	XM_026702406.1	PREDICTED: Pseudonaja textilis beta-1,4-galactosyltransferase 3-like (LOC113437428), mRNA	tr|A0A384NY44|A0A384NY44_HUMAN Epididymis secretory sperm binding protein OS=Homo sapiens OX=9606 PE=2 SV=1	31.0622	-35.73
NW_020769308.1_18	215.048	XM_026702438.1	PREDICTED: Pseudonaja textilis ataxin 10 (ATXN10), mRNA	sp|Q9UBB4|ATX10_HUMAN Ataxin-10 OS=Homo sapiens OX=9606 GN=ATXN10 PE=1 SV=1	10.0031	-34.43
NW_020769308.1_18	215.048	XM_026702443.1	PREDICTED: Pseudonaja textilis small nuclear ribonucleoprotein U5 subunit 40 (SNRNP40), mRNA	sp|Q96DI7|SNR40_HUMAN U5 small nuclear ribonucleoprotein 40 kDa protein OS=Homo sapiens OX=9606 GN=SNRNP40 PE=1 SV=1	11.6027	-32.53
NW_020769308.1_18	215.048	XM_026702486.1	PREDICTED: Pseudonaja textilis tRNA selenocysteine 1 associated protein 1 (TRNAU1AP), transcript variant X2	sp|Q9NX07|TSAP1_HUMAN tRNA selenocysteine 1-associated protein 1 OS=Homo sapiens OX=9606 GN=TRNAU1AP PE=1 SV=1	6.89831	-43.41
NW_020769308.1_18	215.048	XM_026702505.1	PREDICTED: Pseudonaja textilis family with sequence similarity 76 member A (FAM76A), transcript variant X2,	sp|Q8TAV0|FA76A_HUMAN Protein FAM76A OS=Homo sapiens OX=9606 GN=FAM76A PE=2 SV=1	10.8172	-34.85
NW_020769308.1_18	215.048	XM_026702564.1	PREDICTED: Pseudonaja textilis zinc finger protein 593 (ZNF593), mRNA	sp|O00488|ZN593_HUMAN Zinc finger protein 593 OS=Homo sapiens OX=9606 GN=ZNF593 PE=1 SV=2	85.5689	-31.37
NW_020769308.1_18	215.048	XM_026702658.1	PREDICTED: Pseudonaja textilis trafficking protein particle complex 3 (TRAPPC3), mRNA	sp|O43617|TPPC3_HUMAN Trafficking protein particle complex subunit 3 OS=Homo sapiens OX=9606 GN=TRAPPC3 PE=1 SV=1	32.7501	-36.62
NW_020769308.1_18	215.048	XM_026702669.1	PREDICTED: Pseudonaja textilis interferon alpha-inducible protein 27-like protein 2A (LOC113437590), mRNA	tr|A0A0B4J270|A0A0B4J270_HUMAN Family with sequence similarity 14, member A, isoform CRA_b OS=Homo sapiens OX=9606 GN=IFI27L2 PE=1 SV=1	27.1706	-36.59
NW_020769308.1_18	215.048	XM_026702670.1	PREDICTED: Pseudonaja textilis splicing factor proline and glutamine rich (SFPQ), transcript variant X1, mR	tr|Q9BSV4|Q9BSV4_HUMAN SFPQ protein (Fragment) OS=Homo sapiens OX=9606 GN=SFPQ PE=2 SV=2	45.1582	-38.79
NW_020769308.1_18	215.048	XM_026702672.1	PREDICTED: Pseudonaja textilis splicing factor proline and glutamine rich (SFPQ), transcript variant X3, mR	tr|Q9BSV4|Q9BSV4_HUMAN SFPQ protein (Fragment) OS=Homo sapiens OX=9606 GN=SFPQ PE=2 SV=2	13.2352	-38.79
NW_020769308.1_18	215.048	XM_026702700.1	PREDICTED: Pseudonaja textilis KH RNA binding domain containing, signal transduction associated 1 (KHDRBS1)	tr|B4E043|B4E043_HUMAN KH domain containing, RNA binding, signal transduction associated 1, isoform CRA_b OS=Homo sapiens OX=9606 GN=KHDRBS1 PE=2 SV=1	17.7036	-35.6
NW_020769308.1_18	215.048	XM_026702703.1	PREDICTED: Pseudonaja textilis histone deacetylase 1 (HDAC1), mRNA	tr|Q6IT96|Q6IT96_HUMAN Histone deacetylase OS=Homo sapiens OX=9606 GN=HDAC1 PE=2 SV=1	20.0073	-32.11
NW_020769308.1_18	215.048	XM_026702722.1	PREDICTED: Pseudonaja textilis IQ motif containing C (IQCC), mRNA	sp|Q4KMZ1|IQCC_HUMAN IQ domain-containing protein C OS=Homo sapiens OX=9606 GN=IQCC PE=1 SV=2	10.4223	-40.75
NW_020769308.1_18	215.048	XM_026702737.1	PREDICTED: Pseudonaja textilis RB binding protein 4, chromatin remodeling factor (RBBP4), transcript varian	sp|Q09028|RBBP4_HUMAN Histone-binding protein RBBP4 OS=Homo sapiens OX=9606 GN=RBBP4 PE=1 SV=3	18.629	-52.36
NW_020769308.1_18	215.048	XM_026702755.1	PREDICTED: Pseudonaja textilis S100P binding protein (S100PBP), transcript variant X1, mRNA		19.3545	-31.94
NW_020769308.1_18	215.048	XM_026702764.1	PREDICTED: Pseudonaja textilis peptidylprolyl isomerase E (PPIE), transcript variant X2, mRNA	sp|Q9UNP9|PPIE_HUMAN Peptidyl-prolyl cis-trans isomerase E OS=Homo sapiens OX=9606 GN=PPIE PE=1 SV=1	17.3866	-42.18
NW_020769308.1_18	215.048	XM_026702782.1	PREDICTED: Pseudonaja textilis mitochondrial ribosomal protein S15 (MRPS15), mRNA	sp|P82914|RT15_HUMAN 28S ribosomal protein S15, mitochondrial OS=Homo sapiens OX=9606 GN=MRPS15 PE=1 SV=1	43.2567	-37.02
NW_020769308.1_18	215.048	XM_026702783.1	PREDICTED: Pseudonaja textilis Ras related GTP binding C (RRAGC), mRNA	sp|Q9HB90|RRAGC_HUMAN Ras-related GTP-binding protein C OS=Homo sapiens OX=9606 GN=RRAGC PE=1 SV=1	10.5535	-42.56
NW_020769308.1_18	215.048	XM_026702796.1	PREDICTED: Pseudonaja textilis uncharacterized protein C1orf109 homolog (LOC113437668), mRNA		7.21418	-36.92
NW_020769308.1_18	215.048	XM_026702869.1	PREDICTED: Pseudonaja textilis VMA21, vacuolar ATPase assembly factor (VMA21), mRNA	sp|Q3ZAQ7|VMA21_HUMAN Vacuolar ATPase assembly integral membrane protein VMA21 OS=Homo sapiens OX=9606 GN=VMA21 PE=1 SV=1	19.1618	-33.72
NW_020769308.1_18	215.048	XM_026702884.1	PREDICTED: Pseudonaja textilis progesterone receptor membrane component 1 (PGRMC1), mRNA	tr|Q6IB11|Q6IB11_HUMAN PGRMC1 protein OS=Homo sapiens OX=9606 GN=PGRMC1 PE=1 SV=1	39.42	-43.18
NW_020769308.1_18	215.048	XM_026702938.1	PREDICTED: Pseudonaja textilis cleavage stimulation factor subunit 2 (CSTF2), transcript variant X2, mRNA	tr|B4DUD5|B4DUD5_HUMAN cDNA FLJ58787, highly similar to Cleavage stimulation factor 64 kDa subunit OS=Homo sapiens OX=9606 PE=2 SV=1	22.0979	-33.43
NW_020769308.1_18	215.048	XM_026702941.1	PREDICTED: Pseudonaja textilis cleavage stimulation factor subunit 2 (CSTF2), transcript variant X5, mRNA	tr|B4DUD5|B4DUD5_HUMAN cDNA FLJ58787, highly similar to Cleavage stimulation factor 64 kDa subunit OS=Homo sapiens OX=9606 PE=2 SV=1	15.9218	-33.43
NW_020769308.1_18	215.048	XM_026702980.1	PREDICTED: Pseudonaja textilis midline 2 (MID2), mRNA	tr|Q6GX22|Q6GX22_HUMAN RING-type E3 ubiquitin transferase OS=Homo sapiens OX=9606 PE=2 SV=1	7.31659	-34.64
NW_020769308.1_18	215.048	XM_026702982.1	PREDICTED: Pseudonaja textilis BRCA1/BRCA2-containing complex subunit 3 (BRCC3), mRNA	tr|A0A087WZR3|A0A087WZR3_HUMAN Lys-63-specific deubiquitinase OS=Homo sapiens OX=9606 GN=BRCC3 PE=1 SV=1	11.4021	-31.68
NW_020769308.1_18	215.048	XM_026703069.1	PREDICTED: Pseudonaja textilis VHL binding protein 1 (VBP1), transcript variant X1, mRNA	tr|D3DWY7|D3DWY7_HUMAN von Hippel-Lindau binding protein 1, isoform CRA_b OS=Homo sapiens OX=9606 GN=VBP1 PE=3 SV=1	26.7353	-39.62
NW_020769308.1_18	215.048	XM_026703118.1	PREDICTED: Pseudonaja textilis uracil phosphoribosyltransferase homolog (UPRT), mRNA	tr|A8KAF9|A8KAF9_HUMAN UPP OS=Homo sapiens OX=9606 GN=RP11-311P8.3 PE=2 SV=1	43.2666	-49.69
NW_020769308.1_18	215.048	XM_026703124.1	PREDICTED: Pseudonaja textilis Yip1 domain family member 6 (YIPF6), mRNA	sp|Q96EC8|YIPF6_HUMAN Protein YIPF6 OS=Homo sapiens OX=9606 GN=YIPF6 PE=1 SV=2	40.7333	-39.22
NW_020769308.1_18	215.048	XM_026703151.1	PREDICTED: Pseudonaja textilis peptidylprolyl cis/trans isomerase, NIMA-interacting 4 (PIN4), mRNA	sp|Q9Y237|PIN4_HUMAN Peptidyl-prolyl cis-trans isomerase NIMA-interacting 4 OS=Homo sapiens OX=9606 GN=PIN4 PE=1 SV=1	35.8501	-33.03
NW_020769308.1_18	215.048	XM_026703223.1	PREDICTED: Pseudonaja textilis cell division cycle 73 (CDC73), mRNA	sp|Q6P1J9|CDC73_HUMAN Parafibromin OS=Homo sapiens OX=9606 GN=CDC73 PE=1 SV=1	12.2122	-47.67
NW_020769308.1_18	215.048	XM_026703502.1	PREDICTED: Pseudonaja textilis zinc finger protein 706 (ZNF706), mRNA	sp|Q9Y5V0|ZN706_HUMAN Zinc finger protein 706 OS=Homo sapiens OX=9606 GN=ZNF706 PE=1 SV=1	51.994	-34.55
NW_020769308.1_18	215.048	XM_026703562.1	PREDICTED: Pseudonaja textilis eukaryotic translation initiation factor 3 subunit E (EIF3E), mRNA	sp|P60228|EIF3E_HUMAN Eukaryotic translation initiation factor 3 subunit E OS=Homo sapiens OX=9606 GN=EIF3E PE=1 SV=1	251.955	-31.36
NW_020769308.1_18	215.048	XM_026703583.1	PREDICTED: Pseudonaja textilis RAD21 cohesin complex component (RAD21), mRNA	tr|A0A024R9J0|A0A024R9J0_HUMAN RAD21 homolog (S. pombe), isoform CRA_a OS=Homo sapiens OX=9606 GN=RAD21 PE=3 SV=1	11.5039	-30.23
NW_020769308.1_18	215.048	XM_026703671.1	PREDICTED: Pseudonaja textilis adenylate cyclase 8 (ADCY8), transcript variant X1, mRNA	tr|A0A0K0K1K3|A0A0K0K1K3_HUMAN Adenylate cyclase OS=Homo sapiens OX=9606 GN=HEL-S-172mP PE=2 SV=1	38.9713	-31.25
NW_020769308.1_18	215.048	XM_026703673.1	PREDICTED: Pseudonaja textilis adenylate cyclase 8 (ADCY8), transcript variant X3, mRNA	tr|A0A0K0K1K3|A0A0K0K1K3_HUMAN Adenylate cyclase OS=Homo sapiens OX=9606 GN=HEL-S-172mP PE=2 SV=1	17.3159	-33.79
NW_020769308.1_18	215.048	XM_026703741.1	PREDICTED: Pseudonaja textilis adenylate kinase 3 (AK3), transcript variant X1, mRNA	sp|Q9UIJ7|KAD3_HUMAN GTP:AMP phosphotransferase AK3, mitochondrial OS=Homo sapiens OX=9606 GN=AK3 PE=1 SV=4	30.2016	-31.57
NW_020769308.1_18	215.048	XM_026703802.1	PREDICTED: Pseudonaja textilis zinc finger AN1-type containing 5 (ZFAND5), transcript variant X1, mRNA	tr|A0A024R219|A0A024R219_HUMAN Zinc finger, A20 domain containing 2, isoform CRA_a OS=Homo sapiens OX=9606 GN=ZA20D2 PE=4 SV=1	22.5016	-44.8
NW_020769308.1_18	215.048	XM_026703844.1	PREDICTED: Pseudonaja textilis RAS and EF-hand domain containing (RASEF), transcript variant X1, mRNA	sp|Q8IZ41|RASEF_HUMAN Ras and EF-hand domain-containing protein OS=Homo sapiens OX=9606 GN=RASEF PE=1 SV=1	17.2292	-31.49
NW_020769308.1_18	215.048	XM_026703864.1	PREDICTED: Pseudonaja textilis neurotrophic receptor tyrosine kinase 2 (NTRK2), transcript variant X3, mRNA	tr|Q5VWE5|Q5VWE5_HUMAN Neurotrophic tyrosine kinase, receptor, type 2, isoform CRA_a OS=Homo sapiens OX=9606 GN=NTRK2 PE=2 SV=1	15.9402	-50.34
NW_020769308.1_18	215.048	XM_026703887.1	PREDICTED: Pseudonaja textilis tetratricopeptide repeat domain 9 (TTC9), mRNA	tr|A0A024R6B1|A0A024R6B1_HUMAN HCG20925, isoform CRA_a OS=Homo sapiens OX=9606 GN=hCG_20925 PE=4 SV=1	2.71336	-45.94
NW_020769308.1_18	215.048	XM_026703993.1	PREDICTED: Pseudonaja textilis methionine sulfoxide reductase B1 (MSRB1), mRNA	sp|Q9NZV6|MSRB1_HUMAN Methionine-R-sulfoxide reductase B1 OS=Homo sapiens OX=9606 GN=MSRB1 PE=1 SV=3	7.91482	-51.71
NW_020769308.1_18	215.048	XM_026704001.1	PREDICTED: Pseudonaja textilis zinc finger protein 598 (ZNF598), transcript variant X1, mRNA	tr|H3BPG6|H3BPG6_HUMAN RING-type E3 ubiquitin transferase OS=Homo sapiens OX=9606 GN=ZNF598 PE=1 SV=1	11.9103	-31.58
NW_020769308.1_18	215.048	XM_026704021.1	PREDICTED: Pseudonaja textilis interleukin 4 receptor (IL4R), mRNA		8.61037	-37.66
NW_020769308.1_18	215.048	XM_026704029.1	PREDICTED: Pseudonaja textilis SLC9A3 regulator 2 (SLC9A3R2), transcript variant X1, mRNA	sp|Q15599|NHRF2_HUMAN Na(+)/H(+) exchange regulatory cofactor NHE-RF2 OS=Homo sapiens OX=9606 GN=SLC9A3R2 PE=1 SV=2	13.5005	-31.38
NW_020769308.1_18	215.048	XM_026704038.1	PREDICTED: Pseudonaja textilis TSR3, acp transferase ribosome maturation factor (TSR3), mRNA	sp|Q9UJK0|TSR3_HUMAN 18S rRNA aminocarboxypropyltransferase OS=Homo sapiens OX=9606 GN=TSR3 PE=1 SV=1	15.3272	-45.7
NW_020769308.1_18	215.048	XM_026704042.1	PREDICTED: Pseudonaja textilis ubiquitin family domain containing 1 (UBFD1), mRNA	sp|O14562|UBFD1_HUMAN Ubiquitin domain-containing protein UBFD1 OS=Homo sapiens OX=9606 GN=UBFD1 PE=1 SV=2	11.0773	-44.8
NW_020769308.1_18	215.048	XM_026704065.1	PREDICTED: Pseudonaja textilis NADH:ubiquinone oxidoreductase subunit AB1 (NDUFAB1), transcript variant X1,	sp|O14561|ACPM_HUMAN Acyl carrier protein, mitochondrial OS=Homo sapiens OX=9606 GN=NDUFAB1 PE=1 SV=3	37.5535	-31.39
NW_020769308.1_18	215.048	XM_026704066.1	PREDICTED: Pseudonaja textilis NADH:ubiquinone oxidoreductase subunit AB1 (NDUFAB1), transcript variant X2,	sp|O14561|ACPM_HUMAN Acyl carrier protein, mitochondrial OS=Homo sapiens OX=9606 GN=NDUFAB1 PE=1 SV=3	7.80321	-31.39
NW_020769308.1_18	215.048	XM_026704139.1	PREDICTED: Pseudonaja textilis glyoxylate reductase 1 homolog (GLYR1), transcript variant X2, mRNA	sp|Q49A26|GLYR1_HUMAN Putative oxidoreductase GLYR1 OS=Homo sapiens OX=9606 GN=GLYR1 PE=1 SV=4	8.43953	-49.44
NW_020769308.1_18	215.048	XM_026704237.1	PREDICTED: Pseudonaja textilis G1 to S phase transition 1 (GSPT1), transcript variant X1, mRNA	sp|Q8IYD1|ERF3B_HUMAN Eukaryotic peptide chain release factor GTP-binding subunit ERF3B OS=Homo sapiens OX=9606 GN=GSPT2 PE=1 SV=2	16.5058	-38.7
NW_020769308.1_18	215.048	XM_026704293.1	PREDICTED: Pseudonaja textilis vacuolar fusion protein CCZ1 homolog (LOC113438766), mRNA	sp|P86791|CCZ1_HUMAN Vacuolar fusion protein CCZ1 homolog OS=Homo sapiens OX=9606 GN=CCZ1 PE=1 SV=1	17.695	-48.79
NW_020769308.1_18	215.048	XM_026704330.1	PREDICTED: Pseudonaja textilis actin related protein 2/3 complex subunit 1A (ARPC1A), transcript variant X1	tr|V9HVZ6|V9HVZ6_HUMAN Actin-related protein 2/3 complex subunit OS=Homo sapiens OX=9606 GN=HEL-68 PE=2 SV=1	15.3126	-36.79
NW_020769308.1_18	215.048	XM_026704353.1	PREDICTED: Pseudonaja textilis G protein subunit alpha 12 (GNA12), mRNA	sp|Q03113|GNA12_HUMAN Guanine nucleotide-binding protein subunit alpha-12 OS=Homo sapiens OX=9606 GN=GNA12 PE=1 SV=4	17.7203	-32.27
NW_020769308.1_18	215.048	XM_026704432.1	PREDICTED: Pseudonaja textilis epsin 2 (EPN2), transcript variant X1, mRNA	tr|B7ZKM5|B7ZKM5_HUMAN ENTH domain-containing protein OS=Homo sapiens OX=9606 PE=2 SV=1	10.2187	-40.55
NW_020769308.1_18	215.048	XM_026704467.1	PREDICTED: Pseudonaja textilis bifunctional apoptosis regulator (BFAR), transcript variant X1, mRNA	sp|Q9NZS9|BFAR_HUMAN Bifunctional apoptosis regulator OS=Homo sapiens OX=9606 GN=BFAR PE=1 SV=1	10.9677	-32.28
NW_020769308.1_18	215.048	XM_026704492.1	PREDICTED: Pseudonaja textilis heme oxygenase 2 (HMOX2), mRNA	sp|P30519|HMOX2_HUMAN Heme oxygenase 2 OS=Homo sapiens OX=9606 GN=HMOX2 PE=1 SV=2	9.44234	-44.15
NW_020769308.1_18	215.048	XM_026704624.1	PREDICTED: Pseudonaja textilis adenylate cyclase 9 (ADCY9), partial mRNA	sp|O60503|ADCY9_HUMAN Adenylate cyclase type 9 OS=Homo sapiens OX=9606 GN=ADCY9 PE=1 SV=4	14.2218	-47.14
NW_020769308.1_18	215.048	XM_026704915.1	PREDICTED: Pseudonaja textilis HtrA serine peptidase 1 (HTRA1), mRNA	sp|Q92743|HTRA1_HUMAN Serine protease HTRA1 OS=Homo sapiens OX=9606 GN=HTRA1 PE=1 SV=1	13.9734	-34.03
NW_020769308.1_18	215.048	XM_026705078.1	PREDICTED: Pseudonaja textilis WT1 associated protein (WTAP), transcript variant X1, mRNA	sp|Q15007|FL2D_HUMAN Pre-mRNA-splicing regulator WTAP OS=Homo sapiens OX=9606 GN=WTAP PE=1 SV=2	22.7848	-36.79
NW_020769308.1_18	215.048	XM_026705171.1	PREDICTED: Pseudonaja textilis piggyBac transposable element derived 5 (PGBD5), mRNA	sp|Q8N414|PGBD5_HUMAN PiggyBac transposable element-derived protein 5 OS=Homo sapiens OX=9606 GN=PGBD5 PE=1 SV=4	17.2636	-47.06
NW_020769308.1_18	215.048	XM_026705218.1	PREDICTED: Pseudonaja textilis endoplasmic reticulum oxidoreductase 1 beta (ERO1B), mRNA	sp|Q86YB8|ERO1B_HUMAN ERO1-like protein beta OS=Homo sapiens OX=9606 GN=ERO1B PE=1 SV=2	282.801	-47.06
NW_020769308.1_18	215.048	XM_026705308.1	PREDICTED: Pseudonaja textilis TBC1 domain family member 4 (TBC1D4), transcript variant X1, mRNA	tr|A0A024R637|A0A024R637_HUMAN TBC1 domain family, member 4, isoform CRA_b OS=Homo sapiens OX=9606 GN=TBC1D4 PE=4 SV=1	9.2252	-45.52
NW_020769308.1_18	215.048	XM_026705364.1	PREDICTED: Pseudonaja textilis DnaJ heat shock protein family (Hsp40) member C15 (DNAJC15), mRNA	sp|Q9Y5T4|DJC15_HUMAN DnaJ homolog subfamily C member 15 OS=Homo sapiens OX=9606 GN=DNAJC15 PE=1 SV=2	29.6016	-43.41
NW_020769308.1_18	215.048	XM_026705457.1	PREDICTED: Pseudonaja textilis nuclear receptor coactivator 7 (NCOA7), transcript variant X1, mRNA	sp|Q8NI08|NCOA7_HUMAN Nuclear receptor coactivator 7 OS=Homo sapiens OX=9606 GN=NCOA7 PE=1 SV=2	13.2353	-36.92
NW_020769308.1_18	215.048	XM_026705607.1	PREDICTED: Pseudonaja textilis peroxisomal biogenesis factor 3 (PEX3), mRNA	sp|P56589|PEX3_HUMAN Peroxisomal biogenesis factor 3 OS=Homo sapiens OX=9606 GN=PEX3 PE=1 SV=1	17.7501	-35.57
NW_020769308.1_18	215.048	XM_026705644.1	PREDICTED: Pseudonaja textilis katanin catalytic subunit A1 (KATNA1), transcript variant X1, mRNA	sp|O75449|KTNA1_HUMAN Katanin p60 ATPase-containing subunit A1 OS=Homo sapiens OX=9606 GN=KATNA1 PE=1 SV=1	12.3083	-38.49
NW_020769308.1_18	215.048	XM_026705705.1	PREDICTED: Pseudonaja textilis ATPase phospholipid transporting 11B (putative) (ATP11B), transcript variant	sp|Q9Y2G3|AT11B_HUMAN Phospholipid-transporting ATPase IF OS=Homo sapiens OX=9606 GN=ATP11B PE=1 SV=2	15.0622	-34.89
NW_020769308.1_18	215.048	XM_026705706.1	PREDICTED: Pseudonaja textilis ATPase phospholipid transporting 11B (putative) (ATP11B), transcript variant	sp|Q9Y2G3|AT11B_HUMAN Phospholipid-transporting ATPase IF OS=Homo sapiens OX=9606 GN=ATP11B PE=1 SV=2	15.4282	-34.89
NW_020769308.1_18	215.048	XM_026705843.1	PREDICTED: Pseudonaja textilis major facilitator superfamily domain containing 1 (MFSD1), transcript varian	sp|Q9H3U5|MFSD1_HUMAN Major facilitator superfamily domain-containing protein 1 OS=Homo sapiens OX=9606 GN=MFSD1 PE=2 SV=2	15.6932	-40.04
NW_020769308.1_18	215.048	XM_026705846.1	PREDICTED: Pseudonaja textilis latexin-like (LOC113439809), mRNA	sp|Q9BS40|LXN_HUMAN Latexin OS=Homo sapiens OX=9606 GN=LXN PE=1 SV=2	10.4103	-48.14
NW_020769308.1_18	215.048	XM_026705929.1	PREDICTED: Pseudonaja textilis metadherin (MTDH), transcript variant X1, mRNA	tr|A0A024R9D2|A0A024R9D2_HUMAN Metadherin, isoform CRA_a OS=Homo sapiens OX=9606 GN=MTDH PE=4 SV=1	37.7743	-44.15
NW_020769308.1_18	215.048	XM_026705930.1	PREDICTED: Pseudonaja textilis metadherin (MTDH), transcript variant X2, mRNA	tr|A0A024R9D2|A0A024R9D2_HUMAN Metadherin, isoform CRA_a OS=Homo sapiens OX=9606 GN=MTDH PE=4 SV=1	29.6196	-44.15
NW_020769308.1_18	215.048	XM_026706017.1	PREDICTED: Pseudonaja textilis regulator of microtubule dynamics 1 (RMDN1), mRNA	sp|Q96DB5|RMD1_HUMAN Regulator of microtubule dynamics protein 1 OS=Homo sapiens OX=9606 GN=RMDN1 PE=1 SV=1	12.9475	-36.56
NW_020769308.1_18	215.048	XM_026706035.1	PREDICTED: Pseudonaja textilis zinc finger and BTB domain containing 10 (ZBTB10), mRNA	sp|Q96DT7|ZBT10_HUMAN Zinc finger and BTB domain-containing protein 10 OS=Homo sapiens OX=9606 GN=ZBTB10 PE=1 SV=2	20.3975	-51.71
NW_020769308.1_18	215.048	XM_026706073.1	PREDICTED: Pseudonaja textilis junctophilin 1 (JPH1), transcript variant X1, mRNA	sp|Q9HDC5|JPH1_HUMAN Junctophilin-1 OS=Homo sapiens OX=9606 GN=JPH1 PE=1 SV=2	6.50045	-46.6
NW_020769308.1_18	215.048	XM_026706151.1	PREDICTED: Pseudonaja textilis ADP ribosylation factor like GTPase 14 effector protein (ARL14EP), transcrip	sp|Q8N8R7|AL14E_HUMAN ARL14 effector protein OS=Homo sapiens OX=9606 GN=ARL14EP PE=1 SV=1	19.1094	-32.04
NW_020769308.1_18	215.048	XM_026706373.1	PREDICTED: Pseudonaja textilis sorting nexin 13 (SNX13), mRNA	tr|Q86XC4|Q86XC4_HUMAN Sorting nexin 13 OS=Homo sapiens OX=9606 GN=SNX13 PE=2 SV=1	11.8715	-47.06
NW_020769308.1_18	215.048	XM_026706486.1	PREDICTED: Pseudonaja textilis RAS related 2 (RRAS2), mRNA	sp|P62070|RRAS2_HUMAN Ras-related protein R-Ras2 OS=Homo sapiens OX=9606 GN=RRAS2 PE=1 SV=1	27.4722	-39.14
NW_020769308.1_18	215.048	XM_026706564.1	PREDICTED: Pseudonaja textilis mitochondrial ribosomal protein L23 (MRPL23), mRNA	tr|A0A024RCB2|A0A024RCB2_HUMAN Mitochondrial ribosomal protein L23, isoform CRA_a OS=Homo sapiens OX=9606 GN=MRPL23 PE=3 SV=1	38.4257	-38.81
NW_020769308.1_18	215.048	XM_026706589.1	PREDICTED: Pseudonaja textilis MOB kinase activator 2 (MOB2), transcript variant X1, mRNA	tr|A0A087WVS8|A0A087WVS8_HUMAN MOB kinase activator 2 OS=Homo sapiens OX=9606 GN=MOB2 PE=1 SV=2	17.0326	-42.56
NW_020769308.1_18	215.048	XM_026706645.1	PREDICTED: Pseudonaja textilis cyclin D1 (CCND1), mRNA	tr|Q6FI00|Q6FI00_HUMAN CCND1 protein OS=Homo sapiens OX=9606 GN=CCND1 PE=2 SV=1	21.0601	-46.86
NW_020769308.1_18	215.048	XM_026706792.1	PREDICTED: Pseudonaja textilis PCF11, cleavage and polyadenylation factor subunit (PCF11), mRNA	sp|O94913|PCF11_HUMAN Pre-mRNA cleavage complex 2 protein Pcf11 OS=Homo sapiens OX=9606 GN=PCF11 PE=1 SV=3	10.69	-48.72
NW_020769308.1_18	215.048	XM_026706804.1	PREDICTED: Pseudonaja textilis CREB/ATF bZIP transcription factor (CREBZF), transcript variant X2, mRNA	tr|H0YDC7|H0YDC7_HUMAN CREB/ATF bZIP transcription factor (Fragment) OS=Homo sapiens OX=9606 GN=CREBZF PE=1 SV=2	9.6806	-35.16
NW_020769308.1_18	215.048	XM_026706877.1	PREDICTED: Pseudonaja textilis prolylcarboxypeptidase (PRCP), mRNA	sp|P42785|PCP_HUMAN Lysosomal Pro-X carboxypeptidase OS=Homo sapiens OX=9606 GN=PRCP PE=1 SV=1	42.0282	-35.35
NW_020769308.1_18	215.048	XM_026706944.1	PREDICTED: Pseudonaja textilis cell cycle associated protein 1 (CAPRIN1), transcript variant X1, mRNA	sp|Q14444|CAPR1_HUMAN Caprin-1 OS=Homo sapiens OX=9606 GN=CAPRIN1 PE=1 SV=2	19.6781	-33.42
NW_020769308.1_18	215.048	XM_026706952.1	PREDICTED: Pseudonaja textilis cell cycle associated protein 1 (CAPRIN1), transcript variant X2, mRNA	sp|Q14444|CAPR1_HUMAN Caprin-1 OS=Homo sapiens OX=9606 GN=CAPRIN1 PE=1 SV=2	2.92836	-33.42
NW_020769308.1_18	215.048	XM_026706958.1	PREDICTED: Pseudonaja textilis G protein subunit alpha i3 (GNAI3), mRNA	sp|P08754|GNAI3_HUMAN Guanine nucleotide-binding protein G(i) subunit alpha-3 OS=Homo sapiens OX=9606 GN=GNAI3 PE=1 SV=3	40.1489	-33.5
NW_020769308.1_18	215.048	XM_026706969.1	PREDICTED: Pseudonaja textilis cell cycle associated protein 1 (CAPRIN1), transcript variant X5, mRNA	sp|Q14444|CAPR1_HUMAN Caprin-1 OS=Homo sapiens OX=9606 GN=CAPRIN1 PE=1 SV=2	9.55891	-33.42
NW_020769308.1_18	215.048	XM_026707455.1	PREDICTED: Pseudonaja textilis defective in cullin neddylation 1 domain containing 2 (DCUN1D2), mRNA	sp|Q6PH85|DCNL2_HUMAN DCN1-like protein 2 OS=Homo sapiens OX=9606 GN=DCUN1D2 PE=1 SV=1	14.9484	-46.15
NW_020769308.1_18	215.048	XM_026707524.1	PREDICTED: Pseudonaja textilis NIPA magnesium transporter 2 (NIPA2), transcript variant X2, mRNA	sp|Q8N8Q9|NIPA2_HUMAN Magnesium transporter NIPA2 OS=Homo sapiens OX=9606 GN=NIPA2 PE=2 SV=1	16.9488	-30.16
NW_020769308.1_18	215.048	XM_026707525.1	PREDICTED: Pseudonaja textilis NIPA magnesium transporter 2 (NIPA2), transcript variant X3, mRNA	sp|Q8N8Q9|NIPA2_HUMAN Magnesium transporter NIPA2 OS=Homo sapiens OX=9606 GN=NIPA2 PE=2 SV=1	14.0118	-30.16
NW_020769308.1_18	215.048	XM_026707609.1	PREDICTED: Pseudonaja textilis ubiquitin conjugating enzyme E2 F (putative) (UBE2F), transcript variant X1,	sp|Q969M7|UBE2F_HUMAN NEDD8-conjugating enzyme UBE2F OS=Homo sapiens OX=9606 GN=UBE2F PE=1 SV=1	19.3667	-30.84
NW_020769308.1_18	215.048	XM_026707771.1	PREDICTED: Pseudonaja textilis cyclin Y like 1 (CCNYL1), transcript variant X1, mRNA	sp|Q8N7R7|CCYL1_HUMAN Cyclin-Y-like protein 1 OS=Homo sapiens OX=9606 GN=CCNYL1 PE=1 SV=2	21.7139	-46.89
NW_020769308.1_18	215.048	XM_026707824.1	PREDICTED: Pseudonaja textilis CD2 associated protein (CD2AP), transcript variant X1, mRNA	sp|Q9Y5K6|CD2AP_HUMAN CD2-associated protein OS=Homo sapiens OX=9606 GN=CD2AP PE=1 SV=1	16.3566	-34.9
NW_020769308.1_18	215.048	XM_026707939.1	PREDICTED: Pseudonaja textilis MYC associated factor X (MAX), transcript variant X2, mRNA	tr|Q8TAX8|Q8TAX8_HUMAN Myc-associated factor X OS=Homo sapiens OX=9606 GN=MAX PE=2 SV=1	12.3176	-34.15
NW_020769308.1_18	215.048	XM_026707956.1	PREDICTED: Pseudonaja textilis sorting nexin 4 (SNX4), mRNA	sp|O95219|SNX4_HUMAN Sorting nexin-4 OS=Homo sapiens OX=9606 GN=SNX4 PE=1 SV=1	14.2899	-46.89
NW_020769308.1_18	215.048	XM_026707979.1	PREDICTED: Pseudonaja textilis aspartyl aminopeptidase (DNPEP), mRNA	tr|E5RIA4|E5RIA4_HUMAN Aspartyl aminopeptidase OS=Homo sapiens OX=9606 GN=DNPEP PE=1 SV=1	14.3806	-34.69
NW_020769308.1_18	215.048	XM_026707982.1	PREDICTED: Pseudonaja textilis protein tyrosine phosphatase, receptor type N (PTPRN), transcript variant X1	sp|Q16849|PTPRN_HUMAN Receptor-type tyrosine-protein phosphatase-like N OS=Homo sapiens OX=9606 GN=PTPRN PE=1 SV=1	16.0814	-34.16
NW_020769308.1_18	215.048	XM_026708011.1	PREDICTED: Pseudonaja textilis reticulophagy regulator family member 2 (RETREG2), mRNA	sp|Q8NC44|RETR2_HUMAN Reticulophagy regulator 2 OS=Homo sapiens OX=9606 GN=RETREG2 PE=1 SV=3	9.77912	-31.13
NW_020769308.1_18	215.048	XM_026708061.1	PREDICTED: Pseudonaja textilis protein farnesyltransferase subunit beta-like (LOC113441192), mRNA	tr|A0A384MEJ5|A0A384MEJ5_HUMAN Protein farnesyltransferase subunit beta OS=Homo sapiens OX=9606 PE=2 SV=1	43.967	-40.17
NW_020769308.1_18	215.048	XM_026708142.1	PREDICTED: Pseudonaja textilis TBC1 domain family member 5 (TBC1D5), transcript variant X2, mRNA	sp|Q92609|TBCD5_HUMAN TBC1 domain family member 5 OS=Homo sapiens OX=9606 GN=TBC1D5 PE=1 SV=1	11.9674	-39.47
NW_020769308.1_18	215.048	XM_026708231.1	PREDICTED: Pseudonaja textilis KRAS proto-oncogene, GTPase (KRAS), transcript variant X2, mRNA	tr|I1SRC5|I1SRC5_HUMAN UBE2L3/KRAS fusion protein OS=Homo sapiens OX=9606 PE=2 SV=1	6.07325	-38.45
NW_020769308.1_18	215.048	XM_026708320.1	PREDICTED: Pseudonaja textilis importin 5 (IPO5), mRNA	tr|A0A024RDY0|A0A024RDY0_HUMAN RAN binding protein 5, isoform CRA_d OS=Homo sapiens OX=9606 GN=RANBP5 PE=4 SV=1	26.1111	-40.2
NW_020769308.1_18	215.048	XM_026708380.1	PREDICTED: Pseudonaja textilis fucosyltransferase 8 (FUT8), transcript variant X1, mRNA	tr|Q546E0|Q546E0_HUMAN Alpha-(1,6)-fucosyltransferase OS=Homo sapiens OX=9606 GN=FUT8 PE=2 SV=1	28.947	-30.7
NW_020769308.1_18	215.048	XM_026708388.1	PREDICTED: Pseudonaja textilis fucosyltransferase 8 (FUT8), transcript variant X2, mRNA	tr|Q546E0|Q546E0_HUMAN Alpha-(1,6)-fucosyltransferase OS=Homo sapiens OX=9606 GN=FUT8 PE=2 SV=1	18.0336	-30.7
NW_020769308.1_18	215.048	XM_026708418.1	PREDICTED: Pseudonaja textilis nucleoporin 88 (NUP88), mRNA	sp|Q99567|NUP88_HUMAN Nuclear pore complex protein Nup88 OS=Homo sapiens OX=9606 GN=NUP88 PE=1 SV=2	11.9846	-44.58
NW_020769308.1_18	215.048	XM_026708428.1	PREDICTED: Pseudonaja textilis RAB10, member RAS oncogene family (RAB10), mRNA	sp|P61026|RAB10_HUMAN Ras-related protein Rab-10 OS=Homo sapiens OX=9606 GN=RAB10 PE=1 SV=1	21.7187	-32.64
NW_020769308.1_18	215.048	XM_026708439.1	PREDICTED: Pseudonaja textilis eukaryotic translation initiation factor 4H (EIF4H), transcript variant X2,	sp|Q15056|IF4H_HUMAN Eukaryotic translation initiation factor 4H OS=Homo sapiens OX=9606 GN=EIF4H PE=1 SV=5	41.5687	-31.66
NW_020769308.1_18	215.048	XM_026708475.1	PREDICTED: Pseudonaja textilis eukaryotic translation initiation factor 2 subunit alpha (EIF2S1), mRNA	tr|Q53XC0|Q53XC0_HUMAN Eukaryotic translation initiation factor 2 subunit 1 OS=Homo sapiens OX=9606 GN=EIF2S1 PE=2 SV=1	29.8568	-30.58
NW_020769308.1_18	215.048	XM_026708502.1	PREDICTED: Pseudonaja textilis nuclear receptor binding protein 1 (NRBP1), transcript variant X3, mRNA	sp|Q9UHY1|NRBP_HUMAN Nuclear receptor-binding protein OS=Homo sapiens OX=9606 GN=NRBP1 PE=1 SV=1	12.5594	-30.4
NW_020769308.1_18	215.048	XM_026708520.1	PREDICTED: Pseudonaja textilis prolactin regulatory element binding (PREB), mRNA	sp|Q9HCU5|PREB_HUMAN Prolactin regulatory element-binding protein OS=Homo sapiens OX=9606 GN=PREB PE=1 SV=2	34.779	-31.25
NW_020769308.1_18	215.048	XM_026708601.1	PREDICTED: Pseudonaja textilis transmembrane protein 214 (TMEM214), mRNA	sp|Q6NUQ4|TM214_HUMAN Transmembrane protein 214 OS=Homo sapiens OX=9606 GN=TMEM214 PE=1 SV=2	42.5989	-36.88
NW_020769308.1_18	215.048	XM_026708617.1	PREDICTED: Pseudonaja textilis SBDS, ribosome maturation factor (SBDS), mRNA	tr|A0A0S2Z5I7|A0A0S2Z5I7_HUMAN Ribosome maturation protein SBDS (Fragment) OS=Homo sapiens OX=9606 GN=SBDS PE=2 SV=1	48.3146	-32.79
NW_020769308.1_18	215.048	XM_026708696.1	PREDICTED: Pseudonaja textilis sorting nexin 17 (SNX17), transcript variant X1, mRNA	sp|Q15036|SNX17_HUMAN Sorting nexin-17 OS=Homo sapiens OX=9606 GN=SNX17 PE=1 SV=1	48.9598	-32.12
NW_020769308.1_18	215.048	XM_026708697.1	PREDICTED: Pseudonaja textilis sorting nexin 17 (SNX17), transcript variant X2, mRNA	tr|B4DQ37|B4DQ37_HUMAN Sorting nexin-17 OS=Homo sapiens OX=9606 PE=2 SV=1	85.5566	-32.12
NW_020769308.1_18	215.048	XM_026708766.1	PREDICTED: Pseudonaja textilis ubiquitin like 3 (UBL3), mRNA	tr|A0A024RDP0|A0A024RDP0_HUMAN Ubiquitin-like protein OS=Homo sapiens OX=9606 GN=UBL3 PE=4 SV=1	17.2311	-32.75
NW_020769308.1_18	215.048	XM_026708819.1	PREDICTED: Pseudonaja textilis mitochondrial intermediate peptidase (MIPEP), mRNA	sp|Q99797|MIPEP_HUMAN Mitochondrial intermediate peptidase OS=Homo sapiens OX=9606 GN=MIPEP PE=1 SV=2	8.59429	-32.23
NW_020769308.1_18	215.048	XM_026708838.1	PREDICTED: Pseudonaja textilis poly(A) specific ribonuclease subunit PAN3 (PAN3), transcript variant X2, mR	sp|Q58A45|PAN3_HUMAN PAN2-PAN3 deadenylation complex subunit PAN3 OS=Homo sapiens OX=9606 GN=PAN3 PE=1 SV=3	4.10323	-40.87
NW_020769308.1_18	215.048	XM_026708949.1	PREDICTED: Pseudonaja textilis NEDD4 binding protein 2 like 1 (N4BP2L1), transcript variant X1, mRNA	tr|A0A024RDR5|A0A024RDR5_HUMAN Hypothetical gene CG018, isoform CRA_b OS=Homo sapiens OX=9606 GN=CG018 PE=4 SV=1	10.0767	-31.71
NW_020769308.1_18	215.048	XM_026708954.1	PREDICTED: Pseudonaja textilis zinc finger DHHC-type containing 20 (ZDHHC20), mRNA	sp|Q5W0Z9|ZDH20_HUMAN Palmitoyltransferase ZDHHC20 OS=Homo sapiens OX=9606 GN=ZDHHC20 PE=1 SV=1	13.3973	-38.05
NW_020769308.1_18	215.048	XM_026709062.1	PREDICTED: Pseudonaja textilis zw10 kinetochore protein (ZW10), transcript variant X2, mRNA	sp|O43264|ZW10_HUMAN Centromere/kinetochore protein zw10 homolog OS=Homo sapiens OX=9606 GN=ZW10 PE=1 SV=3	9.25894	-30.89
NW_020769308.1_18	215.048	XM_026709063.1	PREDICTED: Pseudonaja textilis ZPR1 zinc finger (ZPR1), transcript variant X1, mRNA	sp|O75312|ZPR1_HUMAN Zinc finger protein ZPR1 OS=Homo sapiens OX=9606 GN=ZPR1 PE=1 SV=1	13.1158	-40.68
NW_020769308.1_18	215.048	XM_026709103.1	PREDICTED: Pseudonaja textilis coiled-coil domain containing 84 (CCDC84), transcript variant X1, mRNA	sp|Q86UT8|CATAC_HUMAN Centrosomal AT-AC splicing factor OS=Homo sapiens OX=9606 GN=CENATAC PE=1 SV=1	19.543	-41.31
NW_020769308.1_18	215.048	XM_026709204.1	PREDICTED: Pseudonaja textilis salt inducible kinase 2 (SIK2), mRNA	sp|Q9H0K1|SIK2_HUMAN Serine/threonine-protein kinase SIK2 OS=Homo sapiens OX=9606 GN=SIK2 PE=1 SV=1	4.81833	-49.69
NW_020769308.1_18	215.048	XM_026709244.1	PREDICTED: Pseudonaja textilis acidic nuclear phosphoprotein 32 family member A (ANP32A), transcript varian	tr|H0YN26|H0YN26_HUMAN Acidic leucine-rich nuclear phosphoprotein 32 family member A OS=Homo sapiens OX=9606 GN=ANP32A PE=1 SV=1	51.0719	-45.72
NW_020769308.1_18	215.048	XM_026709340.1	PREDICTED: Pseudonaja textilis chromosome unknown C15orf61 homolog (CUNH15orf61), mRNA	sp|A6NNL5|CO061_HUMAN Uncharacterized protein C15orf61 OS=Homo sapiens OX=9606 GN=C15orf61 PE=2 SV=2	12.9119	-33.4
NW_020769308.1_18	215.048	XM_026709359.1	PREDICTED: Pseudonaja textilis cathepsin H (CTSH), mRNA	tr|Q6IBC3|Q6IBC3_HUMAN CTSH protein OS=Homo sapiens OX=9606 GN=CTSH PE=2 SV=1	12.3775	-31.82
NW_020769308.1_18	215.048	XM_026709383.1	PREDICTED: Pseudonaja textilis VPS33B, late endosome and lysosome associated (VPS33B), mRNA	sp|Q9H267|VP33B_HUMAN Vacuolar protein sorting-associated protein 33B OS=Homo sapiens OX=9606 GN=VPS33B PE=1 SV=2	12.2211	-31.39
NW_020769308.1_18	215.048	XM_026709431.1	PREDICTED: Pseudonaja textilis neugrin, neurite outgrowth associated (NGRN), mRNA	sp|Q9NPE2|NGRN_HUMAN Neugrin OS=Homo sapiens OX=9606 GN=NGRN PE=1 SV=2	10.9527	-30.4
NW_020769308.1_18	215.048	XM_026709437.1	PREDICTED: Pseudonaja textilis family with sequence similarity 174 member B (FAM174B), mRNA	sp|Q3ZCQ3|F174B_HUMAN Membrane protein FAM174B OS=Homo sapiens OX=9606 GN=FAM174B PE=2 SV=2	14.0995	-43.7
NW_020769308.1_18	215.048	XM_026709464.1	PREDICTED: Pseudonaja textilis mortality factor 4 like 1 (MORF4L1), mRNA	tr|A5D8W6|A5D8W6_HUMAN Mortality factor 4 like 1 OS=Homo sapiens OX=9606 GN=MORF4L1 PE=2 SV=1	34.0594	-38.14
NW_020769308.1_18	215.048	XM_026709507.1	PREDICTED: Pseudonaja textilis ariadne RBR E3 ubiquitin protein ligase 1 (ARIH1), transcript variant X2, mR	sp|Q9Y4X5|ARI1_HUMAN E3 ubiquitin-protein ligase ARIH1 OS=Homo sapiens OX=9606 GN=ARIH1 PE=1 SV=2	9.65608	-48.25
NW_020769308.1_18	215.048	XM_026709602.1	PREDICTED: Pseudonaja textilis myocardial zonula adherens protein (MYZAP), transcript variant X1, mRNA	tr|A0A024R5W4|A0A024R5W4_HUMAN HCG40688, isoform CRA_a OS=Homo sapiens OX=9606 GN=hCG_40688 PE=4 SV=1	8.29749	-32.32
NW_020769308.1_18	215.048	XM_026709629.1	PREDICTED: Pseudonaja textilis proteasome subunit alpha 4 (PSMA4), transcript variant X1, mRNA	sp|P25789|PSA4_HUMAN Proteasome subunit alpha type-4 OS=Homo sapiens OX=9606 GN=PSMA4 PE=1 SV=1	89.598	-35.61
NW_020769308.1_18	215.048	XM_026709632.1	PREDICTED: Pseudonaja textilis tetraspanin 3 (TSPAN3), mRNA	sp|O60637|TSN3_HUMAN Tetraspanin-3 OS=Homo sapiens OX=9606 GN=TSPAN3 PE=2 SV=1	55.4874	-34.02
NW_020769308.1_18	215.048	XM_026709644.1	PREDICTED: Pseudonaja textilis threonyl-tRNA synthetase like 2 (TARSL2), mRNA	sp|A2RTX5|SYTC2_HUMAN Threonine--tRNA ligase 2, cytoplasmic OS=Homo sapiens OX=9606 GN=TARS3 PE=1 SV=1	5.09441	-49.69
NW_020769308.1_18	215.048	XM_026709646.1	PREDICTED: Pseudonaja textilis BTB domain containing 1 (BTBD1), mRNA	tr|A0A024R224|A0A024R224_HUMAN BTB (POZ) domain containing 1, isoform CRA_a OS=Homo sapiens OX=9606 GN=BTBD1 PE=4 SV=1	20.3006	-33.69
NW_020769308.1_18	215.048	XM_026709649.1	PREDICTED: Pseudonaja textilis pyruvate kinase M1/2 (PKM), mRNA	tr|V9HWB8|V9HWB8_HUMAN Pyruvate kinase OS=Homo sapiens OX=9606 GN=HEL-S-30 PE=2 SV=1	97.3157	-36.69
NW_020769308.1_18	215.048	XM_026709666.1	PREDICTED: Pseudonaja textilis ubiquitin conjugating enzyme E2 Q2 (UBE2Q2), transcript variant X2, mRNA	sp|Q8WVN8|UB2Q2_HUMAN Ubiquitin-conjugating enzyme E2 Q2 OS=Homo sapiens OX=9606 GN=UBE2Q2 PE=1 SV=1	22.3178	-31.72
NW_020769308.1_18	215.048	XM_026709668.1	PREDICTED: Pseudonaja textilis electron transfer flavoprotein subunit alpha (ETFA), transcript variant X2,	sp|P13804|ETFA_HUMAN Electron transfer flavoprotein subunit alpha, mitochondrial OS=Homo sapiens OX=9606 GN=ETFA PE=1 SV=1	37.5903	-35.71
NW_020769308.1_18	215.048	XM_026709752.1	PREDICTED: Pseudonaja textilis phosphatidylinositol glycan anchor biosynthesis class B (PIGB), mRNA	sp|Q92521|PIGB_HUMAN GPI mannosyltransferase 3 OS=Homo sapiens OX=9606 GN=PIGB PE=1 SV=1	15.4803	-47.06
NW_020769308.1_18	215.048	XM_026709755.1	PREDICTED: Pseudonaja textilis dynein axonemal assembly factor 4 (DNAAF4), mRNA	sp|Q8WXU2|DAAF4_HUMAN Dynein axonemal assembly factor 4 OS=Homo sapiens OX=9606 GN=DNAAF4 PE=1 SV=2	39.7942	-40.35
NW_020769308.1_18	215.048	XM_026709812.1	PREDICTED: Pseudonaja textilis ADAM metallopeptidase domain 10 (ADAM10), transcript variant X1, mRNA	tr|A0A024R5U5|A0A024R5U5_HUMAN Disintegrin and metalloproteinase domain-containing protein 10 OS=Homo sapiens OX=9606 GN=ADAM10 PE=4 SV=1	8.54729	-47.06
NW_020769308.1_18	215.048	XM_026709840.1	PREDICTED: Pseudonaja textilis signal peptide peptidase like 2A (SPPL2A), transcript variant X1, mRNA	sp|Q8TCT8|SPP2A_HUMAN Signal peptide peptidase-like 2A OS=Homo sapiens OX=9606 GN=SPPL2A PE=1 SV=2	61.4124	-40.76
NW_020769308.1_18	215.048	XM_026709848.1	PREDICTED: Pseudonaja textilis CDC like kinase 3 (CLK3), transcript variant X2, mRNA	tr|A8K7G8|A8K7G8_HUMAN cDNA FLJ76915, highly similar to Homo sapiens CDC-like kinase 3 (CLK3), transcript variant phclk3, mRNA OS=Homo sapiens OX=9606 PE=2 SV=1	10.2494	-36.69
NW_020769308.1_18	215.048	XM_026709887.1	PREDICTED: Pseudonaja textilis methenyltetrahydrofolate synthetase (MTHFS), transcript variant X1, mRNA	sp|P49914|MTHFS_HUMAN 5-formyltetrahydrofolate cyclo-ligase OS=Homo sapiens OX=9606 GN=MTHFS PE=1 SV=2	11.7806	-34.81
NW_020769308.1_18	215.048	XM_026709931.1	PREDICTED: Pseudonaja textilis mitogen-activated protein kinase 6 (MAPK6), transcript variant X1, mRNA	sp|Q16659|MK06_HUMAN Mitogen-activated protein kinase 6 OS=Homo sapiens OX=9606 GN=MAPK6 PE=1 SV=1	17.1565	-42.2
NW_020769308.1_18	215.048	XM_026710095.1	PREDICTED: Pseudonaja textilis kinesin family member 5B (KIF5B), transcript variant X1, mRNA	tr|D3DRX6|D3DRX6_HUMAN Kinesin-like protein OS=Homo sapiens OX=9606 GN=KIF5B PE=3 SV=1	77.8257	-40.47
NW_020769308.1_18	215.048	XM_026710123.1	PREDICTED: Pseudonaja textilis isopentenyl-diphosphate Delta-isomerase 1-like (LOC113442492), transcript va	sp|Q13907|IDI1_HUMAN Isopentenyl-diphosphate Delta-isomerase 1 OS=Homo sapiens OX=9606 GN=IDI1 PE=1 SV=2	28.5939	-37.01
NW_020769308.1_18	215.048	XM_026710157.1	PREDICTED: Pseudonaja textilis intraflagellar transport 20 (IFT20), transcript variant X1, mRNA	tr|A0A024QZ08|A0A024QZ08_HUMAN Intraflagellar transport 20 homolog (Chlamydomonas), isoform CRA_c OS=Homo sapiens OX=9606 GN=IFT20 PE=4 SV=1	15.3667	-32.42
NW_020769308.1_18	215.048	XM_026710389.1	PREDICTED: Pseudonaja textilis ER membrane protein complex subunit 7 (EMC7), mRNA	sp|Q9NPA0|EMC7_HUMAN ER membrane protein complex subunit 7 OS=Homo sapiens OX=9606 GN=EMC7 PE=1 SV=1	64.8523	-41.67
NW_020769308.1_18	215.048	XM_026710482.1	PREDICTED: Pseudonaja textilis tankyrase 2 (TNKS2), transcript variant X3, mRNA	sp|Q9H2K2|TNKS2_HUMAN Poly [ADP-ribose] polymerase tankyrase-2 OS=Homo sapiens OX=9606 GN=TNKS2 PE=1 SV=1	14.3535	-46.89
NW_020769308.1_18	215.048	XM_026710740.1	PREDICTED: Pseudonaja textilis zinc finger protein 652 (ZNF652), transcript variant X1, mRNA	sp|Q9Y2D9|ZN652_HUMAN Zinc finger protein 652 OS=Homo sapiens OX=9606 GN=ZNF652 PE=1 SV=3	10.0183	-51.71
NW_020769308.1_18	215.048	XM_026710741.1	PREDICTED: Pseudonaja textilis zinc finger protein 652 (ZNF652), transcript variant X2, mRNA	sp|Q9Y2D9|ZN652_HUMAN Zinc finger protein 652 OS=Homo sapiens OX=9606 GN=ZNF652 PE=1 SV=3	11.8837	-51.71
NW_020769308.1_18	215.048	XM_026710744.1	PREDICTED: Pseudonaja textilis zinc finger protein 652 (ZNF652), transcript variant X5, mRNA	sp|Q9Y2D9|ZN652_HUMAN Zinc finger protein 652 OS=Homo sapiens OX=9606 GN=ZNF652 PE=1 SV=3	12.0002	-51.71
NW_020769308.1_18	215.048	XM_026710755.1	PREDICTED: Pseudonaja textilis LIM and SH3 protein 1 (LASP1), transcript variant X1, mRNA	tr|A0A024R1S8|A0A024R1S8_HUMAN LIM and SH3 domain protein 1 OS=Homo sapiens OX=9606 GN=LASP1 PE=4 SV=1	22.1067	-39.67
NW_020769308.1_18	215.048	XM_026710935.1	PREDICTED: Pseudonaja textilis karyopherin subunit beta 1 (KPNB1), mRNA	sp|Q14974|IMB1_HUMAN Importin subunit beta-1 OS=Homo sapiens OX=9606 GN=KPNB1 PE=1 SV=2	12.7332	-38.47
NW_020769308.1_18	215.048	XM_026711000.1	PREDICTED: Pseudonaja textilis coiled-coil domain containing 6 (CCDC6), mRNA	tr|A0A024QZJ7|A0A024QZJ7_HUMAN Coiled-coil domain containing 6, isoform CRA_a OS=Homo sapiens OX=9606 GN=CCDC6 PE=4 SV=1	8.59295	-51.26
NW_020769308.1_18	215.048	XM_026711033.1	PREDICTED: Pseudonaja textilis transmembrane 9 superfamily member 3 (TM9SF3), mRNA	tr|A0A024QYS2|A0A024QYS2_HUMAN Transmembrane 9 superfamily member OS=Homo sapiens OX=9606 PE=2 SV=1	95.7932	-43.45
NW_020769308.1_18	215.048	XM_026711075.1	PREDICTED: Pseudonaja textilis proliferation-associated 2G4 (PA2G4), mRNA	tr|A0A024RB85|A0A024RB85_HUMAN Proliferation-associated 2G4, 38kDa, isoform CRA_a OS=Homo sapiens OX=9606 GN=PA2G4 PE=3 SV=1	82.5731	-34.24
NW_020769308.1_18	215.048	XM_026711109.1	PREDICTED: Pseudonaja textilis spermatogenesis associated serine rich 2 (SPATS2), transcript variant X2, mR	sp|Q86XZ4|SPAS2_HUMAN Spermatogenesis-associated serine-rich protein 2 OS=Homo sapiens OX=9606 GN=SPATS2 PE=1 SV=1	30.8708	-38.87
NW_020769308.1_18	215.048	XM_026711196.1	PREDICTED: Pseudonaja textilis arylsulfatase G (ARSG), transcript variant X2, mRNA	tr|A0A024R8K1|A0A024R8K1_HUMAN Arylsulfatase G, isoform CRA_a OS=Homo sapiens OX=9606 GN=ARSG PE=3 SV=1	26.385	-31.6
NW_020769308.1_18	215.048	XM_026711200.1	PREDICTED: Pseudonaja textilis WD repeat domain, phosphoinositide interacting 1 (WIPI1), mRNA	tr|A0A024R8L5|A0A024R8L5_HUMAN WD repeat domain, phosphoinositide interacting 1, isoform CRA_b OS=Homo sapiens OX=9606 GN=WIPI1 PE=1 SV=1	15.1801	-33.71
NW_020769308.1_18	215.048	XM_026711252.1	PREDICTED: Pseudonaja textilis ORMDL sphingolipid biosynthesis regulator 2 (ORMDL2), mRNA	sp|Q53FV1|ORML2_HUMAN ORM1-like protein 2 OS=Homo sapiens OX=9606 GN=ORMDL2 PE=1 SV=2	31.3375	-30.46
NW_020769308.1_18	215.048	XM_026711489.1	PREDICTED: Pseudonaja textilis ubiquitin like modifier activating enzyme 1 (UBA1), transcript variant X1, m	tr|A0A024R1A3|A0A024R1A3_HUMAN Ubiquitin-activating enzyme E1 OS=Homo sapiens OX=9606 GN=UBE1 PE=2 SV=1	10.5259	-34.08
NW_020769308.1_18	215.048	XM_026711510.1	PREDICTED: Pseudonaja textilis GRIP1 associated protein 1 (GRIPAP1), transcript variant X2, mRNA	sp|Q4V328|GRAP1_HUMAN GRIP1-associated protein 1 OS=Homo sapiens OX=9606 GN=GRIPAP1 PE=1 SV=2	11.9283	-31.23
NW_020769308.1_18	215.048	XM_026711553.1	PREDICTED: Pseudonaja textilis cell division cycle 37 (CDC37), mRNA	tr|A0A024R7B7|A0A024R7B7_HUMAN Hsp90 chaperone protein kinase-targeting subunit OS=Homo sapiens OX=9606 GN=CDC37 PE=3 SV=1	32.5875	-32.44
NW_020769308.1_18	215.048	XM_026712202.1	PREDICTED: Pseudonaja textilis surfeit locus protein 1 (LOC113443771), mRNA	tr|E5KRX5|E5KRX5_HUMAN SURF1-like protein OS=Homo sapiens OX=9606 GN=SURF1 PE=2 SV=1	4.50983	-37.65
NW_020769308.1_18	215.048	XM_026712234.1	PREDICTED: Pseudonaja textilis torsin family 1 member B (TOR1B), mRNA	sp|O14657|TOR1B_HUMAN Torsin-1B OS=Homo sapiens OX=9606 GN=TOR1B PE=1 SV=2	10.0246	-35.59
NW_020769308.1_18	215.048	XM_026712270.1	PREDICTED: Pseudonaja textilis SET nuclear proto-oncogene (SET), transcript variant X1, mRNA	tr|A0A024R895|A0A024R895_HUMAN SET translocation (Myeloid leukemia-associated), isoform CRA_b OS=Homo sapiens OX=9606 GN=SET PE=3 SV=1	44.6786	-46.89
NW_020769308.1_18	215.048	XM_026712271.1	PREDICTED: Pseudonaja textilis SET nuclear proto-oncogene (SET), transcript variant X2, mRNA	tr|A0A024R895|A0A024R895_HUMAN SET translocation (Myeloid leukemia-associated), isoform CRA_b OS=Homo sapiens OX=9606 GN=SET PE=3 SV=1	32.3728	-46.89
NW_020769308.1_18	215.048	XM_026712272.1	PREDICTED: Pseudonaja textilis SET nuclear proto-oncogene (SET), transcript variant X3, mRNA	tr|A0A024R895|A0A024R895_HUMAN SET translocation (Myeloid leukemia-associated), isoform CRA_b OS=Homo sapiens OX=9606 GN=SET PE=3 SV=1	10.1395	-46.89
NW_020769308.1_18	215.048	XM_026712290.1	PREDICTED: Pseudonaja textilis NADH:ubiquinone oxidoreductase subunit A8 (NDUFA8), mRNA	sp|P51970|NDUA8_HUMAN NADH dehydrogenase [ubiquinone] 1 alpha subcomplex subunit 8 OS=Homo sapiens OX=9606 GN=NDUFA8 PE=1 SV=3	10.1056	-32.52
NW_020769308.1_18	215.048	XM_026712341.1	PREDICTED: Pseudonaja textilis mannosidase alpha class 1B member 1 (MAN1B1), transcript variant X1, mRNA	sp|Q9UKM7|MA1B1_HUMAN Endoplasmic reticulum mannosyl-oligosaccharide 1,2-alpha-mannosidase OS=Homo sapiens OX=9606 GN=MAN1B1 PE=1 SV=2	16.0712	-37.21
NW_020769308.1_18	215.048	XM_026712343.1	PREDICTED: Pseudonaja textilis F-box and WD repeat domain containing 5 (FBXW5), mRNA	tr|A0A024R8H7|A0A024R8H7_HUMAN F-box and WD-40 domain protein 5, isoform CRA_a OS=Homo sapiens OX=9606 GN=FBXW5 PE=4 SV=1	14.4093	-34.84
NW_020769308.1_18	215.048	XM_026712347.1	PREDICTED: Pseudonaja textilis UDP-N-acetylglucosamine pyrophosphorylase 1 like 1 (UAP1L1), mRNA	sp|Q3KQV9|UAP1L_HUMAN UDP-N-acetylhexosamine pyrophosphorylase-like protein 1 OS=Homo sapiens OX=9606 GN=UAP1L1 PE=1 SV=2	12.1078	-35.72
NW_020769308.1_18	215.048	XM_026712348.1	PREDICTED: Pseudonaja textilis dipeptidyl peptidase 7 (DPP7), mRNA	sp|Q9UHL4|DPP2_HUMAN Dipeptidyl peptidase 2 OS=Homo sapiens OX=9606 GN=DPP7 PE=1 SV=3	3.97529	-33.16
NW_020769308.1_18	215.048	XM_026712357.1	PREDICTED: Pseudonaja textilis neural proliferation, differentiation and control 1 (NPDC1), mRNA	sp|Q9NQX5|NPDC1_HUMAN Neural proliferation differentiation and control protein 1 OS=Homo sapiens OX=9606 GN=NPDC1 PE=1 SV=2	7.34288	-32.21
NW_020769308.1_18	215.048	XM_026712464.1	PREDICTED: Pseudonaja textilis UBA domain containing 1 (UBAC1), mRNA	tr|A0A140VK64|A0A140VK64_HUMAN E3 ubiquitin-protein ligase subunit KPC2 OS=Homo sapiens OX=9606 PE=2 SV=1	29.082	-46.89
NW_020769308.1_18	215.048	XM_026712549.1	PREDICTED: Pseudonaja textilis actin related protein 2/3 complex subunit 5 like (ARPC5L), mRNA	tr|A0A024R897|A0A024R897_HUMAN Actin-related protein 2/3 complex subunit 5 OS=Homo sapiens OX=9606 GN=ARPC5L PE=2 SV=1	11.6783	-32
NW_020769308.1_18	215.048	XM_026712570.1	PREDICTED: Pseudonaja textilis mitochondrial ribosomal protein L41 (MRPL41), mRNA	sp|Q8IXM3|RM41_HUMAN 39S ribosomal protein L41, mitochondrial OS=Homo sapiens OX=9606 GN=MRPL41 PE=1 SV=1	5.91768	-36.42
NW_020769308.1_18	215.048	XM_026712697.1	PREDICTED: Pseudonaja textilis general transcription factor IIA subunit 1 (GTF2A1), mRNA	sp|P52655|TF2AA_HUMAN Transcription initiation factor IIA subunit 1 OS=Homo sapiens OX=9606 GN=GTF2A1 PE=1 SV=1	14.625	-44.8
NW_020769308.1_18	215.048	XM_026712714.1	PREDICTED: Pseudonaja textilis RNA polymerase I subunit E (POLR1E), transcript variant X1, mRNA	sp|Q9GZS1|RPA49_HUMAN DNA-directed RNA polymerase I subunit RPA49 OS=Homo sapiens OX=9606 GN=POLR1E PE=1 SV=3	9.33296	-43.29
NW_020769308.1_18	215.048	XM_026712798.1	PREDICTED: Pseudonaja textilis protein phosphatase 2 catalytic subunit beta (PPP2CB), mRNA	sp|P62714|PP2AB_HUMAN Serine/threonine-protein phosphatase 2A catalytic subunit beta isoform OS=Homo sapiens OX=9606 GN=PPP2CB PE=1 SV=1	58.1975	-36.64
NW_020769308.1_18	215.048	XM_026712932.1	PREDICTED: Pseudonaja textilis ADP ribosylation factor like GTPase 8A (ARL8A), mRNA	sp|Q96BM9|ARL8A_HUMAN ADP-ribosylation factor-like protein 8A OS=Homo sapiens OX=9606 GN=ARL8A PE=1 SV=1	15.8278	-31.01
NW_020769308.1_18	215.048	XM_026713064.1	PREDICTED: Pseudonaja textilis capping actin protein of muscle Z-line subunit alpha 2 (CAPZA2), mRNA	tr|A4D0V4|A4D0V4_HUMAN F-actin-capping protein subunit alpha OS=Homo sapiens OX=9606 GN=CAPZA2 PE=2 SV=1	31.1539	-33.68
NW_020769308.1_18	215.048	XM_026713129.1	PREDICTED: Pseudonaja textilis BEN domain containing 7 (BEND7), mRNA	sp|Q8N7W2|BEND7_HUMAN BEN domain-containing protein 7 OS=Homo sapiens OX=9606 GN=BEND7 PE=1 SV=2	20.053	-50.74
NW_020769308.1_18	215.048	XM_026713315.1	PREDICTED: Pseudonaja textilis translocase of inner mitochondrial membrane 29 (TIMM29), mRNA	sp|Q9BSF4|TIM29_HUMAN Mitochondrial import inner membrane translocase subunit Tim29 OS=Homo sapiens OX=9606 GN=TIMM29 PE=1 SV=2	14.7301	-30.06
NW_020769308.1_18	215.048	XM_026713526.1	PREDICTED: Pseudonaja textilis eukaryotic translation initiation factor 4E binding protein 2 (EIF4EBP2), mR	tr|A0A024QZM3|A0A024QZM3_HUMAN Eukaryotic translation initiation factor 4E binding protein 2, isoform CRA_a OS=Homo sapiens OX=9606 GN=EIF4EBP2 PE=3 SV=1	12.4384	-35.65
NW_020769308.1_18	215.048	XM_026713545.1	PREDICTED: Pseudonaja textilis KIF1 binding protein (KIF1BP), mRNA	sp|Q96EK5|KBP_HUMAN KIF-binding protein OS=Homo sapiens OX=9606 GN=KIFBP PE=1 SV=1	20.3824	-48.79
NW_020769308.1_18	215.048	XM_026713654.1	PREDICTED: Pseudonaja textilis ubiquitin specific peptidase 9 X-linked (USP9X), transcript variant X3, mRNA	sp|Q93008|USP9X_HUMAN Probable ubiquitin carboxyl-terminal hydrolase FAF-X OS=Homo sapiens OX=9606 GN=USP9X PE=1 SV=4	9.6037	-33.85
NW_020769308.1_18	215.048	XM_026713660.1	PREDICTED: Pseudonaja textilis glutamine amidotransferase like class 1 domain containing 3A (GATD3A), mRNA	sp|A0A0B4J2D5|GAL3B_HUMAN Glutamine amidotransferase-like class 1 domain-containing protein 3B, mitochondrial OS=Homo sapiens OX=9606 GN=GATD3B PE=1 SV=1	22.3485	-30.62
NW_020769308.1_18	215.048	XM_026713759.1	PREDICTED: Pseudonaja textilis eukaryotic translation initiation factor 4B (EIF4B), mRNA	tr|B4DEP6|B4DEP6_HUMAN cDNA FLJ59206, highly similar to Eukaryotic translation initiation factor 4B OS=Homo sapiens OX=9606 PE=2 SV=1	165.401	-41.74
NW_020769308.1_18	215.048	XM_026713819.1	PREDICTED: Pseudonaja textilis ATPase 13A1 (ATP13A1), mRNA	tr|A0A024R7N2|A0A024R7N2_HUMAN ATPase type 13A1, isoform CRA_c OS=Homo sapiens OX=9606 GN=ATP13A1 PE=3 SV=1	17.9358	-33.17
NW_020769308.1_18	215.048	XM_026713847.1	PREDICTED: Pseudonaja textilis OS9, endoplasmic reticulum lectin (OS9), transcript variant X1, mRNA	sp|Q13438|OS9_HUMAN Protein OS-9 OS=Homo sapiens OX=9606 GN=OS9 PE=1 SV=1	29.0158	-33.05
NW_020769308.1_18	215.048	XM_026713884.1	PREDICTED: Pseudonaja textilis ATP synthase F1 subunit alpha (ATP5F1A), mRNA	tr|V9HW26|V9HW26_HUMAN ATP synthase subunit alpha OS=Homo sapiens OX=9606 GN=HEL-S-123m PE=2 SV=1	60.8497	-36.73
NW_020769308.1_18	215.048	XM_026713933.1	PREDICTED: Pseudonaja textilis URI1, prefoldin like chaperone (URI1), mRNA	sp|O94763|RMP_HUMAN Unconventional prefoldin RPB5 interactor 1 OS=Homo sapiens OX=9606 GN=URI1 PE=1 SV=3	22.0752	-41.12
NW_020769308.1_18	215.048	XM_026713936.1	PREDICTED: Pseudonaja textilis ER membrane protein complex subunit 8 (EMC8), mRNA	tr|Q53Y03|Q53Y03_HUMAN COX4 neighbor, isoform CRA_a OS=Homo sapiens OX=9606 GN=COX4NB PE=2 SV=1	9.92088	-38.72
NW_020769308.1_18	215.048	XM_026713997.1	PREDICTED: Pseudonaja textilis integrin alpha FG-GAP repeat containing 1 (ITFG1), mRNA	sp|Q8TB96|TIP_HUMAN T-cell immunomodulatory protein OS=Homo sapiens OX=9606 GN=ITFG1 PE=1 SV=1	17.0157	-30.73
NW_020769308.1_18	215.048	XM_026714007.1	PREDICTED: Pseudonaja textilis glutamic--pyruvic transaminase 2 (GPT2), transcript variant X1, mRNA	sp|Q8TD30|ALAT2_HUMAN Alanine aminotransferase 2 OS=Homo sapiens OX=9606 GN=GPT2 PE=1 SV=1	10.6203	-32.9
NW_020769308.1_18	215.048	XM_026714049.1	PREDICTED: Pseudonaja textilis calpain small subunit 1-like (LOC113445054), transcript variant X1, mRNA	sp|P04632|CPNS1_HUMAN Calpain small subunit 1 OS=Homo sapiens OX=9606 GN=CAPNS1 PE=1 SV=1	13.1626	-42.26
NW_020769308.1_18	215.048	XM_026714104.1	PREDICTED: Pseudonaja textilis Wiskott-Aldrich syndrome like (WASL), transcript variant X2, mRNA	sp|O00401|WASL_HUMAN Neural Wiskott-Aldrich syndrome protein OS=Homo sapiens OX=9606 GN=WASL PE=1 SV=2	10.3754	-37.4
NW_020769308.1_18	215.048	XM_026714150.1	PREDICTED: Pseudonaja textilis glycine cleavage system protein H (GCSH), mRNA	tr|Q53XL7|Q53XL7_HUMAN Glycine cleavage system H protein OS=Homo sapiens OX=9606 GN=GCSH PE=2 SV=1	35.9818	-34
NW_020769308.1_18	215.048	XM_026714280.1	PREDICTED: Pseudonaja textilis CTP synthase 2 (CTPS2), transcript variant X1, mRNA	sp|Q9NRF8|PYRG2_HUMAN CTP synthase 2 OS=Homo sapiens OX=9606 GN=CTPS2 PE=1 SV=1	8.33173	-39.35
NW_020769308.1_18	215.048	XM_026714322.1	PREDICTED: Pseudonaja textilis SET domain containing 6 (SETD6), transcript variant X3, mRNA	sp|Q8TBK2|SETD6_HUMAN N-lysine methyltransferase SETD6 OS=Homo sapiens OX=9606 GN=SETD6 PE=1 SV=2	14.5714	-31.33
NW_020769308.1_18	215.048	XM_026714329.1	PREDICTED: Pseudonaja textilis ubiquitin like modifier activating enzyme 2 (UBA2), mRNA	sp|Q9UBT2|SAE2_HUMAN SUMO-activating enzyme subunit 2 OS=Homo sapiens OX=9606 GN=UBA2 PE=1 SV=2	12.4054	-34.84
NW_020769308.1_18	215.048	XM_026714350.1	PREDICTED: Pseudonaja textilis LSM14A, mRNA processing body assembly factor (LSM14A), mRNA	sp|Q8ND56|LS14A_HUMAN Protein LSM14 homolog A OS=Homo sapiens OX=9606 GN=LSM14A PE=1 SV=3	19.1424	-50.74
NW_020769308.1_18	215.048	XM_026714370.1	PREDICTED: Pseudonaja textilis copine 2 (CPNE2), transcript variant X2, mRNA	sp|Q96FN4|CPNE2_HUMAN Copine-2 OS=Homo sapiens OX=9606 GN=CPNE2 PE=1 SV=3	6.77471	-33.15
NW_020769308.1_18	215.048	XM_026714417.1	PREDICTED: Pseudonaja textilis golgi glycoprotein 1 (GLG1), mRNA	sp|Q92896|GSLG1_HUMAN Golgi apparatus protein 1 OS=Homo sapiens OX=9606 GN=GLG1 PE=1 SV=2	30.4863	-47.06
NW_020769308.1_18	215.048	XM_026714431.1	PREDICTED: Pseudonaja textilis coenzyme Q9 (COQ9), mRNA	tr|A0A024R6U3|A0A024R6U3_HUMAN Ubiquinone biosynthesis protein OS=Homo sapiens OX=9606 GN=hCG_2025883 PE=3 SV=1	10.796	-44.03
NW_020769308.1_18	215.048	XM_026714486.1	PREDICTED: Pseudonaja textilis CCAAT enhancer binding protein gamma (CEBPG), mRNA	sp|P53567|CEBPG_HUMAN CCAAT/enhancer-binding protein gamma OS=Homo sapiens OX=9606 GN=CEBPG PE=1 SV=1	23.2277	-51.26
NW_020769308.1_18	215.048	XM_026714504.1	PREDICTED: Pseudonaja textilis tetraspanin 14 (TSPAN14), transcript variant X1, mRNA	sp|Q8NG11|TSN14_HUMAN Tetraspanin-14 OS=Homo sapiens OX=9606 GN=TSPAN14 PE=1 SV=1	12.1782	-47.06
NW_020769308.1_18	215.048	XM_026714666.1	PREDICTED: Pseudonaja textilis keratin, type II cytoskeletal 5-like (LOC113445486), mRNA	tr|A0A0S2Z428|A0A0S2Z428_HUMAN HCG2039812, isoform CRA_b (Fragment) OS=Homo sapiens OX=9606 GN=KRT6A PE=2 SV=1	130.854	-44.1
NW_020769308.1_18	215.048	XM_026714722.1	PREDICTED: Pseudonaja textilis keratin, type II cytoskeletal 6C-like (LOC113445510), mRNA	tr|B4DRR0|B4DRR0_HUMAN cDNA FLJ53910, highly similar to Keratin, type II cytoskeletal 6A OS=Homo sapiens OX=9606 PE=2 SV=1	1.33064	-43.55
NW_020769308.1_18	215.048	XM_026714768.1	PREDICTED: Pseudonaja textilis immediate early response 3 interacting protein 1 (IER3IP1), mRNA	sp|Q9Y5U9|IR3IP_HUMAN Immediate early response 3-interacting protein 1 OS=Homo sapiens OX=9606 GN=IER3IP1 PE=1 SV=1	102.52	-33.75
NW_020769308.1_18	215.048	XM_026714815.1	PREDICTED: Pseudonaja textilis tetraspanin 31 (TSPAN31), transcript variant X1, mRNA	sp|Q12999|TSN31_HUMAN Tetraspanin-31 OS=Homo sapiens OX=9606 GN=TSPAN31 PE=1 SV=1	39.0442	-43.43
NW_020769308.1_18	215.048	XM_026714844.1	PREDICTED: Pseudonaja textilis heterogeneous nuclear ribonucleoprotein A1 (HNRNPA1), transcript variant X1,	tr|F8VZ49|F8VZ49_HUMAN Helix-destabilizing protein (Fragment) OS=Homo sapiens OX=9606 GN=HNRNPA1 PE=1 SV=1	48.2357	-48.32
NW_020769308.1_18	215.048	XM_026714846.1	PREDICTED: Pseudonaja textilis heterogeneous nuclear ribonucleoprotein A1 (HNRNPA1), transcript variant X3,	tr|F8VZ49|F8VZ49_HUMAN Helix-destabilizing protein (Fragment) OS=Homo sapiens OX=9606 GN=HNRNPA1 PE=1 SV=1	36.728	-48.32
NW_020769308.1_18	215.048	XM_026714921.1	PREDICTED: Pseudonaja textilis mitoferrin-1-like (LOC113445637), transcript variant X1, mRNA	sp|Q9NYZ2|MFRN1_HUMAN Mitoferrin-1 OS=Homo sapiens OX=9606 GN=SLC25A37 PE=1 SV=2	20.9044	-37.17
NW_020769308.1_18	215.048	XM_026715013.1	PREDICTED: Pseudonaja textilis solute carrier family 35 member B3 (SLC35B3), mRNA	sp|Q9H1N7|S35B3_HUMAN Adenosine 3'-phospho 5'-phosphosulfate transporter 2 OS=Homo sapiens OX=9606 GN=SLC35B3 PE=1 SV=1	26.7212	-31.66
NW_020769308.1_18	215.048	XM_026715169.1	PREDICTED: Pseudonaja textilis RNA/RNP complex-1-interacting phosphatase-like (LOC113445817), mRNA	sp|O75319|DUS11_HUMAN RNA/RNP complex-1-interacting phosphatase OS=Homo sapiens OX=9606 GN=DUSP11 PE=1 SV=2	13.4566	-46.86
NW_020769308.1_18	215.048	XM_026715244.1	PREDICTED: Pseudonaja textilis gamma-glutamyl carboxylase (GGCX), mRNA	sp|P38435|VKGC_HUMAN Vitamin K-dependent gamma-carboxylase OS=Homo sapiens OX=9606 GN=GGCX PE=1 SV=2	30.9943	-30.04
NW_020769308.1_18	215.048	XM_026715256.1	PREDICTED: Pseudonaja textilis ubiquitin specific peptidase 39 (USP39), mRNA	sp|Q53GS9|SNUT2_HUMAN U4/U6.U5 tri-snRNP-associated protein 2 OS=Homo sapiens OX=9606 GN=USP39 PE=1 SV=2	9.01357	-40.33
NW_020769308.1_18	215.048	XM_026715266.1	PREDICTED: Pseudonaja textilis polysaccharide biosynthesis domain containing 1 (PBDC1), mRNA	sp|Q9BVG4|PBDC1_HUMAN Protein PBDC1 OS=Homo sapiens OX=9606 GN=PBDC1 PE=1 SV=1	25.1078	-44.1
NW_020769308.1_18	215.048	XM_026715267.1	PREDICTED: Pseudonaja textilis chromosome unknown C2orf68 homolog (CUNH2orf68), mRNA	tr|L7T9J5|L7T9J5_HUMAN HCRCN81 protein OS=Homo sapiens OX=9606 GN=HCRCN81 PE=2 SV=1	17.9005	-47.06
NW_020769308.1_18	215.048	XM_026715269.1	PREDICTED: Pseudonaja textilis ring finger protein 181 (RNF181), transcript variant X1, mRNA	sp|Q9P0P0|RN181_HUMAN E3 ubiquitin-protein ligase RNF181 OS=Homo sapiens OX=9606 GN=RNF181 PE=1 SV=1	13.8982	-30.64
NW_020769308.1_18	215.048	XM_026715275.1	PREDICTED: Pseudonaja textilis E3 ubiquitin-protein ligase MARCH5-like (LOC113445884), mRNA	sp|Q9NX47|MARH5_HUMAN E3 ubiquitin-protein ligase MARCHF5 OS=Homo sapiens OX=9606 GN=MARCHF5 PE=1 SV=1	8.50446	-39.22
NW_020769308.1_18	215.048	XM_026715282.1	PREDICTED: Pseudonaja textilis voltage dependent anion channel 3 (VDAC3), transcript variant X3, mRNA	sp|Q9Y277|VDAC3_HUMAN Voltage-dependent anion-selective channel protein 3 OS=Homo sapiens OX=9606 GN=VDAC3 PE=1 SV=1	25.3705	-41.42
NW_020769308.1_18	215.048	XM_026715293.1	PREDICTED: Pseudonaja textilis calpain small subunit 1 (CAPNS1), mRNA	sp|P04632|CPNS1_HUMAN Calpain small subunit 1 OS=Homo sapiens OX=9606 GN=CAPNS1 PE=1 SV=1	97.4558	-39.64
NW_020769308.1_18	215.048	XM_026715308.1	PREDICTED: Pseudonaja textilis ryanodine receptor 1 (RYR1), transcript variant X4, mRNA	sp|P21817|RYR1_HUMAN Ryanodine receptor 1 OS=Homo sapiens OX=9606 GN=RYR1 PE=1 SV=3	2.77182	-33.35
NW_020769308.1_18	215.048	XM_026715330.1	PREDICTED: Pseudonaja textilis sirtuin 2 (SIRT2), mRNA	sp|Q8IXJ6|SIR2_HUMAN NAD-dependent protein deacetylase sirtuin-2 OS=Homo sapiens OX=9606 GN=SIRT2 PE=1 SV=2	24.9138	-30.54
NW_020769308.1_18	215.048	XM_026715400.1	PREDICTED: Pseudonaja textilis THAP domain containing 8 (THAP8), mRNA	tr|H9CWI5|H9CWI5_HUMAN THAP domain containing 8 transcript variant 2 OS=Homo sapiens OX=9606 GN=THAP8 PE=2 SV=1	3.36151	-35.92
NW_020769308.1_18	215.048	XM_026715427.1	PREDICTED: Pseudonaja textilis proteasome 26S subunit, non-ATPase 8 (PSMD8), transcript variant X1, mRNA	tr|R4GMR5|R4GMR5_HUMAN 26S proteasome non-ATPase regulatory subunit 8 OS=Homo sapiens OX=9606 GN=PSMD8 PE=1 SV=1	35.7059	-38.91
NW_020769308.1_18	215.048	XM_026715430.1	PREDICTED: Pseudonaja textilis NOP53 ribosome biogenesis factor (NOP53), mRNA	tr|Q7L4X7|Q7L4X7_HUMAN Ribosome biogenesis protein NOP53 (Fragment) OS=Homo sapiens OX=9606 PE=2 SV=1	24.2888	-30.6
NW_020769308.1_18	215.048	XM_026715485.1	PREDICTED: Pseudonaja textilis solute carrier family 1 member 5 (SLC1A5), transcript variant X1, mRNA	sp|Q15758|AAAT_HUMAN Neutral amino acid transporter B(0) OS=Homo sapiens OX=9606 GN=SLC1A5 PE=1 SV=2	25.1522	-43.55
NW_020769308.1_18	215.048	XM_026715489.1	PREDICTED: Pseudonaja textilis tubulin folding cofactor B (TBCB), mRNA	sp|Q99426|TBCB_HUMAN Tubulin-folding cofactor B OS=Homo sapiens OX=9606 GN=TBCB PE=1 SV=2	16.8974	-31.61
NW_020769308.1_18	215.048	XM_026715739.1	PREDICTED: Pseudonaja textilis succinate dehydrogenase complex iron sulfur subunit B (SDHB), mRNA	sp|P21912|SDHB_HUMAN Succinate dehydrogenase [ubiquinone] iron-sulfur subunit, mitochondrial OS=Homo sapiens OX=9606 GN=SDHB PE=1 SV=3	42.5134	-34.33
NW_020769308.1_18	215.048	XM_026715750.1	PREDICTED: Pseudonaja textilis dolichyl-diphosphooligosaccharide--protein glycosyltransferase non-catalytic	tr|A0A0C4DGS1|A0A0C4DGS1_HUMAN Dolichyl-diphosphooligosaccharide--protein glycosyltransferase 48 kDa subunit OS=Homo sapiens OX=9606 GN=DDOST PE=1 SV=1	73.4783	-30.99
NW_020769308.1_18	215.048	XM_026715837.1	PREDICTED: Pseudonaja textilis ATPase family, AAA domain containing 3A (ATAD3A), mRNA	sp|Q9NVI7|ATD3A_HUMAN ATPase family AAA domain-containing protein 3A OS=Homo sapiens OX=9606 GN=ATAD3A PE=1 SV=2	14.1437	-47.06
NW_020769308.1_18	215.048	XM_026715912.1	PREDICTED: Pseudonaja textilis G protein subunit beta 1 (GNB1), mRNA	tr|A0A140VJJ8|A0A140VJJ8_HUMAN Guanine nucleotide binding protein (G protein), beta polypeptide 1, isoform CRA_a OS=Homo sapiens OX=9606 GN=GNB1 PE=2 SV=1	11.8552	-31.15
NW_020769308.1_18	215.048	XM_026716301.1	PREDICTED: Pseudonaja textilis cofilin 1 (CFL1), mRNA	tr|Q549N0|Q549N0_HUMAN Cofilin 2 (Muscle), isoform CRA_a OS=Homo sapiens OX=9606 GN=CFL2 PE=2 SV=1	91.0911	-32.48
NW_020769308.1_18	215.048	XM_026716362.1	PREDICTED: Pseudonaja textilis nuclear RNA export factor 1 (NXF1), mRNA	sp|Q9UBU9|NXF1_HUMAN Nuclear RNA export factor 1 OS=Homo sapiens OX=9606 GN=NXF1 PE=1 SV=1	12.7793	-31.17
NW_020769308.1_18	215.048	XM_026716410.1	PREDICTED: Pseudonaja textilis ras-related protein Rab-1B (LOC113446664), mRNA	sp|P62820|RAB1A_HUMAN Ras-related protein Rab-1A OS=Homo sapiens OX=9606 GN=RAB1A PE=1 SV=3	11.743	-39.13
NW_020769308.1_18	215.048	XM_026716542.1	PREDICTED: Pseudonaja textilis hypoxanthine phosphoribosyltransferase 1 (HPRT1), mRNA	tr|A0A140VJL3|A0A140VJL3_HUMAN Hypoxanthine phosphoribosyltransferase OS=Homo sapiens OX=9606 PE=2 SV=1	4.92537	-34.33
NW_020769308.1_18	215.048	XM_026716576.1	PREDICTED: Pseudonaja textilis histone deacetylase 8 (HDAC8), transcript variant X1, mRNA	sp|Q9BY41|HDAC8_HUMAN Histone deacetylase 8 OS=Homo sapiens OX=9606 GN=HDAC8 PE=1 SV=2	5.3813	-48
NW_020769308.1_18	215.048	XM_026716601.1	PREDICTED: Pseudonaja textilis RNA binding motif protein 41 (RBM41), transcript variant X1, mRNA	sp|Q96IZ5|RBM41_HUMAN RNA-binding protein 41 OS=Homo sapiens OX=9606 GN=RBM41 PE=1 SV=2	8.44759	-47.54
NW_020769308.1_18	215.048	XM_026716668.1	PREDICTED: Pseudonaja textilis sorting nexin 12 (SNX12), mRNA	tr|Q3SYF1|Q3SYF1_HUMAN Sorting nexin 12 OS=Homo sapiens OX=9606 GN=SNX12 PE=2 SV=1	15.8607	-37.16
NW_020769308.1_18	215.048	XM_026716680.1	PREDICTED: Pseudonaja textilis thymosin beta 15B (TMSB15B), transcript variant X1, mRNA	sp|P0CG35|TB15B_HUMAN Thymosin beta-15B OS=Homo sapiens OX=9606 GN=TMSB15B PE=1 SV=1	17.8964	-30.78
NW_020769308.1_18	215.048	XM_026716698.1	PREDICTED: Pseudonaja textilis phosphorylase kinase regulatory subunit alpha 1 (PHKA1), transcript variant	sp|P46020|KPB1_HUMAN Phosphorylase b kinase regulatory subunit alpha, skeletal muscle isoform OS=Homo sapiens OX=9606 GN=PHKA1 PE=1 SV=2	6.23642	-42.13
NW_020769308.1_18	215.048	XM_026716725.1	PREDICTED: Pseudonaja textilis ilvB acetolactate synthase like (ILVBL), mRNA	sp|A1L0T0|HACL2_HUMAN 2-hydroxyacyl-CoA lyase 2 OS=Homo sapiens OX=9606 GN=ILVBL PE=1 SV=2	33.8394	-31.55
NW_020769308.1_18	215.048	XM_026716886.1	PREDICTED: Pseudonaja textilis proteasome subunit alpha type-5 (LOC113446961), mRNA	sp|P28066|PSA5_HUMAN Proteasome subunit alpha type-5 OS=Homo sapiens OX=9606 GN=PSMA5 PE=1 SV=3	85.7544	-34.03
NW_020769308.1_18	215.048	XM_026716890.1	PREDICTED: Pseudonaja textilis GC-rich promoter binding protein 1 (GPBP1), transcript variant X2, mRNA	sp|Q86WP2|GPBP1_HUMAN Vasculin OS=Homo sapiens OX=9606 GN=GPBP1 PE=1 SV=1	29.0437	-30.17
NW_020769308.1_18	215.048	XM_026717015.1	PREDICTED: Pseudonaja textilis coenzyme Q5, methyltransferase (COQ5), mRNA	sp|Q5HYK3|COQ5_HUMAN 2-methoxy-6-polyprenyl-1,4-benzoquinol methylase, mitochondrial OS=Homo sapiens OX=9606 GN=COQ5 PE=1 SV=2	13.0878	-30.36
NW_020769308.1_18	215.048	XM_026717076.1	PREDICTED: Pseudonaja textilis acyl-CoA dehydrogenase short chain (ACADS), transcript variant X1, mRNA	tr|E5KSD5|E5KSD5_HUMAN Acyl-Coenzyme A dehydrogenase, C-2 to C-3 short chain OS=Homo sapiens OX=9606 GN=ACADS PE=3 SV=1	20.0444	-34.34
NW_020769308.1_18	215.048	XM_026717113.1	PREDICTED: Pseudonaja textilis malectin (MLEC), mRNA	sp|Q14165|MLEC_HUMAN Malectin OS=Homo sapiens OX=9606 GN=MLEC PE=1 SV=1	23.9889	-36.52
NW_020769308.1_18	215.048	XM_026717121.1	PREDICTED: Pseudonaja textilis BCR, RhoGEF and GTPase activating protein (BCR), transcript variant X2, mRNA	sp|P11274|BCR_HUMAN Breakpoint cluster region protein OS=Homo sapiens OX=9606 GN=BCR PE=1 SV=2	11.8763	-51.71
NW_020769308.1_18	215.048	XM_026717160.1	PREDICTED: Pseudonaja textilis NOP56 ribonucleoprotein (NOP56), mRNA	tr|A0A494C128|A0A494C128_HUMAN Nucleolar protein 56 OS=Homo sapiens OX=9606 GN=NOP56 PE=1 SV=1	12.6048	-35.2
NW_020769308.1_18	215.048	XM_026717170.1	PREDICTED: Pseudonaja textilis WW domain binding protein 1 (WBP1), transcript variant X2, mRNA	tr|A0A384P602|A0A384P602_HUMAN Epididymis secretory sperm binding protein OS=Homo sapiens OX=9606 PE=2 SV=1	3.192	-34.86
NW_020769308.1_18	215.048	XM_026717187.1	PREDICTED: Pseudonaja textilis starch binding domain 1 (STBD1), mRNA		16.1781	-42.98
NW_020769308.1_18	215.048	XM_026717201.1	PREDICTED: Pseudonaja textilis tetratricopeptide repeat domain 31 (TTC31), mRNA	sp|Q49AM3|TTC31_HUMAN Tetratricopeptide repeat protein 31 OS=Homo sapiens OX=9606 GN=TTC31 PE=1 SV=3	7.00826	-32.33
NW_020769308.1_18	215.048	XM_026717263.1	PREDICTED: Pseudonaja textilis RAB11 family interacting protein 1 (RAB11FIP1), transcript variant X2, mRNA	sp|Q6WKZ4|RFIP1_HUMAN Rab11 family-interacting protein 1 OS=Homo sapiens OX=9606 GN=RAB11FIP1 PE=1 SV=3	10.0628	-42.65
NW_020769308.1_18	215.048	XM_026717271.1	PREDICTED: Pseudonaja textilis reticulophagy regulator family member 3 (RETREG3), transcript variant X1, mR	sp|Q86VR2|RETR3_HUMAN Reticulophagy regulator 3 OS=Homo sapiens OX=9606 GN=RETREG3 PE=1 SV=1	17.4474	-30.62
NW_020769308.1_18	215.048	XM_026717470.1	PREDICTED: Pseudonaja textilis solute carrier family 30 member 5 (SLC30A5), transcript variant X1, mRNA	sp|Q8TAD4|ZNT5_HUMAN Zinc transporter 5 OS=Homo sapiens OX=9606 GN=SLC30A5 PE=1 SV=1	6.94747	-44.87
NW_020769308.1_18	215.048	XM_026717472.1	PREDICTED: Pseudonaja textilis La ribonucleoprotein domain family member 4 (LARP4), transcript variant X3,	sp|Q71RC2|LARP4_HUMAN La-related protein 4 OS=Homo sapiens OX=9606 GN=LARP4 PE=1 SV=3	16.2924	-31.7
NW_020769308.1_18	215.048	XM_026717486.1	PREDICTED: Pseudonaja textilis solute carrier family 30 member 5 (SLC30A5), transcript variant X3, mRNA	sp|Q8TAD4|ZNT5_HUMAN Zinc transporter 5 OS=Homo sapiens OX=9606 GN=SLC30A5 PE=1 SV=1	82.1685	-44.87
NW_020769308.1_18	215.048	XM_026717645.1	PREDICTED: Pseudonaja textilis FAU, ubiquitin like and ribosomal protein S30 fusion (FAU), transcript varia	tr|E9PM49|E9PM49_HUMAN 40S ribosomal protein S30 (Fragment) OS=Homo sapiens OX=9606 GN=FAU PE=1 SV=8	833.733	-36.04
NW_020769308.1_18	215.048	XM_026717665.1	PREDICTED: Pseudonaja textilis coatomer protein complex subunit alpha (COPA), mRNA	sp|P53621|COPA_HUMAN Coatomer subunit alpha OS=Homo sapiens OX=9606 GN=COPA PE=1 SV=2	18.4405	-43.55
NW_020769308.1_18	215.048	XM_026717679.1	PREDICTED: Pseudonaja textilis splicing factor 1 (SF1), partial mRNA	tr|A0A024R588|A0A024R588_HUMAN Splicing factor 1 OS=Homo sapiens OX=9606 GN=SF1 PE=3 SV=1	23.1914	-40.23
NW_020769308.1_18	215.048	XM_026717725.1	PREDICTED: Pseudonaja textilis prefoldin subunit 2 (PFDN2), mRNA	tr|B1AQP2|B1AQP2_HUMAN Prefoldin subunit 2 OS=Homo sapiens OX=9606 GN=PFDN2 PE=2 SV=1	17.2078	-38.95
NW_020769308.1_18	215.048	XM_026717747.1	PREDICTED: Pseudonaja textilis ubiquilin 4 (UBQLN4), transcript variant X1, mRNA	tr|B4DZF6|B4DZF6_HUMAN cDNA FLJ54206, highly similar to Ubiquilin-4 OS=Homo sapiens OX=9606 PE=2 SV=1	6.1267	-47.14
NW_020769308.1_18	215.048	XM_026717812.1	PREDICTED: Pseudonaja textilis zinc finger DHHC-type containing 3 (ZDHHC3), transcript variant X1, mRNA	sp|Q9NYG2|ZDHC3_HUMAN Palmitoyltransferase ZDHHC3 OS=Homo sapiens OX=9606 GN=ZDHHC3 PE=1 SV=2	14.7707	-35.15
NW_020769308.1_18	215.048	XM_026717914.1	PREDICTED: Pseudonaja textilis actin related protein 2/3 complex subunit 4 (ARPC4), transcript variant X1,	sp|P59998|ARPC4_HUMAN Actin-related protein 2/3 complex subunit 4 OS=Homo sapiens OX=9606 GN=ARPC4 PE=1 SV=3	23.3122	-33.5
NW_020769308.1_18	215.048	XM_026717981.1	PREDICTED: Pseudonaja textilis protein kinase cAMP-dependent type II regulatory subunit alpha (PRKAR2A), mR	tr|A0A024R2W3|A0A024R2W3_HUMAN Protein kinase cAMP-dependent regulatory type II alpha isoform 2 (Fragment) OS=Homo sapiens OX=9606 GN=PRKAR2A PE=2 SV=1	32.4871	-38.68
NW_020769308.1_18	215.048	XM_026718220.1	PREDICTED: Pseudonaja textilis 26S proteasome non-ATPase regulatory subunit 11 (LOC113447814), mRNA	sp|O00231|PSD11_HUMAN 26S proteasome non-ATPase regulatory subunit 11 OS=Homo sapiens OX=9606 GN=PSMD11 PE=1 SV=3	22.4131	-35.53
NW_020769308.1_18	215.048	XM_026718227.1	PREDICTED: Pseudonaja textilis ATP citrate lyase (ACLY), transcript variant X1, mRNA	tr|A0A024R1T9|A0A024R1T9_HUMAN ATP-citrate synthase OS=Homo sapiens OX=9606 GN=ACLY PE=3 SV=1	15.2906	-32.15
NW_020769308.1_18	215.048	XM_026718271.1	PREDICTED: Pseudonaja textilis methylcrotonoyl-CoA carboxylase 2 (MCCC2), mRNA	tr|A0A140VK29|A0A140VK29_HUMAN Testicular secretory protein Li 29 OS=Homo sapiens OX=9606 PE=2 SV=1	20.1175	-31.09
NW_020769308.1_18	215.048	XM_026718503.1	PREDICTED: Pseudonaja textilis activin A receptor type 2B (ACVR2B), transcript variant X2, mRNA	sp|Q13705|AVR2B_HUMAN Activin receptor type-2B OS=Homo sapiens OX=9606 GN=ACVR2B PE=1 SV=3	5.38842	-32.87
NW_020769308.1_18	215.048	XM_026718547.1	PREDICTED: Pseudonaja textilis solute carrier family 44 member 1 (SLC44A1), transcript variant X2, mRNA	tr|A0A024R151|A0A024R151_HUMAN Solute carrier family 44, member 1, isoform CRA_a OS=Homo sapiens OX=9606 GN=SLC44A1 PE=3 SV=1	10.3203	-33.71
NW_020769308.1_18	215.048	XM_026718607.1	PREDICTED: Pseudonaja textilis TBC1 domain family member 10A (TBC1D10A), mRNA	sp|Q9BXI6|TB10A_HUMAN TBC1 domain family member 10A OS=Homo sapiens OX=9606 GN=TBC1D10A PE=1 SV=1	7.75566	-48.65
NW_020769308.1_18	215.048	XM_026718794.1	PREDICTED: Pseudonaja textilis electron transfer flavoprotein subunit beta (ETFB), transcript variant X1, m	sp|P38117|ETFB_HUMAN Electron transfer flavoprotein subunit beta OS=Homo sapiens OX=9606 GN=ETFB PE=1 SV=3	7.24196	-32.54
NW_020769308.1_18	215.048	XM_026718795.1	PREDICTED: Pseudonaja textilis electron transfer flavoprotein subunit beta (ETFB), transcript variant X2, m	sp|P38117|ETFB_HUMAN Electron transfer flavoprotein subunit beta OS=Homo sapiens OX=9606 GN=ETFB PE=1 SV=3	11.6363	-32.54
NW_020769308.1_18	215.048	XM_026718881.1	PREDICTED: Pseudonaja textilis proteasome 26S subunit, non-ATPase 2 (PSMD2), mRNA	sp|Q13200|PSMD2_HUMAN 26S proteasome non-ATPase regulatory subunit 2 OS=Homo sapiens OX=9606 GN=PSMD2 PE=1 SV=3	8.97949	-37.04
NW_020769308.1_18	215.048	XM_026718898.1	PREDICTED: Pseudonaja textilis heterogeneous nuclear ribonucleoprotein D (HNRNPD), mRNA	tr|B4DTC3|B4DTC3_HUMAN cDNA FLJ54150, highly similar to Heterogeneous nuclear ribonucleoprotein D0 OS=Homo sapiens OX=9606 PE=2 SV=1	46.8783	-46.89
NW_020769308.1_18	215.048	XM_026718909.1	PREDICTED: Pseudonaja textilis heterogeneous nuclear ribonucleoprotein D like (HNRNPDL), transcript variant	tr|A0A024RDB5|A0A024RDB5_HUMAN Heterogeneous nuclear ribonucleoprotein D-like, isoform CRA_a OS=Homo sapiens OX=9606 GN=HNRPDL PE=4 SV=1	28.2956	-46.36
NW_020769308.1_18	215.048	XM_026718911.1	PREDICTED: Pseudonaja textilis heterogeneous nuclear ribonucleoprotein D like (HNRNPDL), transcript variant	tr|A0A024RDB5|A0A024RDB5_HUMAN Heterogeneous nuclear ribonucleoprotein D-like, isoform CRA_a OS=Homo sapiens OX=9606 GN=HNRPDL PE=4 SV=1	41.7449	-46.36
NW_020769308.1_18	215.048	XM_026718917.1	PREDICTED: Pseudonaja textilis COP9 signalosome subunit 4 (COPS4), mRNA	tr|A0A0S2Z5H7|A0A0S2Z5H7_HUMAN COP9 signalosome complex subunit 4 (Fragment) OS=Homo sapiens OX=9606 GN=COPS4 PE=2 SV=1	24.6284	-33.07
NW_020769308.1_18	215.048	XM_026718921.1	PREDICTED: Pseudonaja textilis SEC31 homolog A, COPII coat complex component (SEC31A), mRNA	tr|D6REX3|D6REX3_HUMAN Protein transport protein Sec31A OS=Homo sapiens OX=9606 GN=SEC31A PE=1 SV=1	14.2399	-46.89
NW_020769308.1_18	215.048	XM_026718928.1	PREDICTED: Pseudonaja textilis BMP2 inducible kinase (BMP2K), transcript variant X3, mRNA	sp|Q9NSY1|BMP2K_HUMAN BMP-2-inducible protein kinase OS=Homo sapiens OX=9606 GN=BMP2K PE=1 SV=2	11.3738	-46.89
NW_020769308.1_18	215.048	XM_026719093.1	PREDICTED: Pseudonaja textilis nuclear transport factor 2 (LOC113448413), mRNA	sp|P61970|NTF2_HUMAN Nuclear transport factor 2 OS=Homo sapiens OX=9606 GN=NUTF2 PE=1 SV=1	15.8486	-31.93
NW_020769308.1_18	215.048	XM_026719171.1	PREDICTED: Pseudonaja textilis SEC16 homolog A, endoplasmic reticulum export factor (SEC16A), mRNA	sp|O15027|SC16A_HUMAN Protein transport protein Sec16A OS=Homo sapiens OX=9606 GN=SEC16A PE=1 SV=4	10.9761	-45.12
NW_020769308.1_18	215.048	XM_026719191.1	PREDICTED: Pseudonaja textilis WD repeat domain 5 (WDR5), mRNA	sp|P61964|WDR5_HUMAN WD repeat-containing protein 5 OS=Homo sapiens OX=9606 GN=WDR5 PE=1 SV=1	41.9424	-40.92
NW_020769308.1_18	215.048	XM_026719264.1	PREDICTED: Pseudonaja textilis elongation factor for RNA polymerase II 2 (ELL2), mRNA	sp|O00472|ELL2_HUMAN RNA polymerase II elongation factor ELL2 OS=Homo sapiens OX=9606 GN=ELL2 PE=1 SV=2	14.4048	-40.54
NW_020769308.1_18	215.048	XM_026719298.1	PREDICTED: Pseudonaja textilis ankyrin repeat domain 13A (ANKRD13A), transcript variant X1, mRNA	tr|Q3ZTS7|Q3ZTS7_HUMAN Ankyrin repeat domain 13, isoform CRA_b OS=Homo sapiens OX=9606 GN=ANKRD13 PE=2 SV=1	4.57755	-37.58
NW_020769308.1_18	215.048	XM_026719299.1	PREDICTED: Pseudonaja textilis ankyrin repeat domain 13A (ANKRD13A), transcript variant X2, mRNA	tr|Q3ZTS7|Q3ZTS7_HUMAN Ankyrin repeat domain 13, isoform CRA_b OS=Homo sapiens OX=9606 GN=ANKRD13 PE=2 SV=1	24.5621	-32.97
NW_020769308.1_18	215.048	XM_026719303.1	PREDICTED: Pseudonaja textilis glycolipid transfer protein (GLTP), mRNA	tr|A0A024RBI7|A0A024RBI7_HUMAN Glycolipid transfer protein, isoform CRA_a OS=Homo sapiens OX=9606 GN=GLTP PE=4 SV=1	14.5628	-35.61
NW_020769308.1_18	215.048	XM_026719317.1	PREDICTED: Pseudonaja textilis ATPase H+ transporting V0 subunit a2 (ATP6V0A2), transcript variant X2, mRNA	sp|Q9Y487|VPP2_HUMAN V-type proton ATPase 116 kDa subunit a2 OS=Homo sapiens OX=9606 GN=ATP6V0A2 PE=1 SV=2	11.3161	-32.55
NW_020769308.1_18	215.048	XM_026719328.1	PREDICTED: Pseudonaja textilis checkpoint kinase 2 (CHEK2), transcript variant X1, mRNA	tr|A8JZZ5|A8JZZ5_HUMAN cDNA FLJ78721, highly similar to Homo sapiens CHK2 checkpoint homolog (S. pombe) (CHEK2), transcript variant 1, mRNA OS=Homo sapiens OX=9606 PE=2 SV=1	11.9723	-35.44
NW_020769308.1_18	215.048	XM_026719331.1	PREDICTED: Pseudonaja textilis HscB mitochondrial iron-sulfur cluster cochaperone (HSCB), transcript varian	tr|A0A384NYJ4|A0A384NYJ4_HUMAN Epididymis secretory sperm binding protein OS=Homo sapiens OX=9606 GN=RP3-366L4.2 PE=2 SV=1	30.0323	-38.16
NW_020769308.1_18	215.048	XM_026719332.1	PREDICTED: Pseudonaja textilis HscB mitochondrial iron-sulfur cluster cochaperone (HSCB), transcript varian	tr|A0A384NYJ4|A0A384NYJ4_HUMAN Epididymis secretory sperm binding protein OS=Homo sapiens OX=9606 GN=RP3-366L4.2 PE=2 SV=1	8.89707	-38.16
NW_020769308.1_18	215.048	XM_026719333.1	PREDICTED: Pseudonaja textilis coiled-coil domain containing 117 (CCDC117), mRNA	tr|A0A024R1C5|A0A024R1C5_HUMAN Uncharacterized protein OS=Homo sapiens OX=9606 GN=FLJ33814 PE=4 SV=1	7.23993	-37.14
NW_020769308.1_18	215.048	XM_026719339.1	PREDICTED: Pseudonaja textilis protein phosphatase 1 catalytic subunit gamma (PPP1CC), transcript variant X	tr|A0A024RBP2|A0A024RBP2_HUMAN Serine/threonine-protein phosphatase OS=Homo sapiens OX=9606 GN=PPP1CC PE=3 SV=1	11.3438	-36.25
NW_020769308.1_18	215.048	XM_026719368.1	PREDICTED: Pseudonaja textilis myosin XVIIIB (MYO18B), mRNA	tr|A0A024R1G4|A0A024R1G4_HUMAN Myosin XVIIIB, isoform CRA_d OS=Homo sapiens OX=9606 GN=MYO18B PE=3 SV=1	4.60372	-33.85
NW_020769308.1_18	215.048	XM_026719400.1	PREDICTED: Pseudonaja textilis lysine methyltransferase 5A (KMT5A), transcript variant X1, mRNA	tr|A0A0C4DFR3|A0A0C4DFR3_HUMAN [Histone H4]-lysine(20) N-methyltransferase OS=Homo sapiens OX=9606 GN=KMT5A PE=1 SV=1	14.4352	-47.06
NW_020769308.1_18	215.048	XM_026719435.1	PREDICTED: Pseudonaja textilis metabolism of cobalamin associated B (MMAB), mRNA	tr|B2R6J3|B2R6J3_HUMAN Corrinoid adenosyltransferase OS=Homo sapiens OX=9606 PE=1 SV=1	8.37881	-39.4
NW_020769308.1_18	215.048	XM_026719455.1	PREDICTED: Pseudonaja textilis FIC domain containing (FICD), mRNA	tr|A0A024RBM8|A0A024RBM8_HUMAN AMPylator FICD OS=Homo sapiens OX=9606 GN=HYPE PE=3 SV=1	17.9794	-44.22
NW_020769308.1_18	215.048	XM_026719724.1	PREDICTED: Pseudonaja textilis solute carrier family 43 member 1 (SLC43A1), transcript variant X1, mRNA	sp|O75387|LAT3_HUMAN Large neutral amino acids transporter small subunit 3 OS=Homo sapiens OX=9606 GN=SLC43A1 PE=1 SV=1	10.6383	-38.7
NW_020769308.1_18	215.048	XM_026719725.1	PREDICTED: Pseudonaja textilis solute carrier family 43 member 1 (SLC43A1), transcript variant X2, mRNA	sp|O75387|LAT3_HUMAN Large neutral amino acids transporter small subunit 3 OS=Homo sapiens OX=9606 GN=SLC43A1 PE=1 SV=1	10.4163	-36.27
NW_020769308.1_18	215.048	XM_026719806.1	PREDICTED: Pseudonaja textilis IST1, ESCRT-III associated factor (IST1), mRNA	sp|P53990|IST1_HUMAN IST1 homolog OS=Homo sapiens OX=9606 GN=IST1 PE=1 SV=1	18.1066	-44.28
NW_020769308.1_18	215.048	XM_026719811.1	PREDICTED: Pseudonaja textilis F-box protein 31 (FBXO31), transcript variant X3, mRNA	sp|Q5XUX0|FBX31_HUMAN F-box only protein 31 OS=Homo sapiens OX=9606 GN=FBXO31 PE=1 SV=2	2.79869	-44.08
NW_020769308.1_18	215.048	XM_026719819.1	PREDICTED: Pseudonaja textilis dihydroorotate dehydrogenase (quinone) (DHODH), mRNA	sp|Q02127|PYRD_HUMAN Dihydroorotate dehydrogenase (quinone), mitochondrial OS=Homo sapiens OX=9606 GN=DHODH PE=1 SV=3	18.5042	-30.3
NW_020769308.1_18	215.048	XM_026719830.1	PREDICTED: Pseudonaja textilis telomeric repeat binding factor 2 (TERF2), mRNA	sp|Q15554|TERF2_HUMAN Telomeric repeat-binding factor 2 OS=Homo sapiens OX=9606 GN=TERF2 PE=1 SV=3	8.32554	-32.7
NW_020769308.1_18	215.048	XM_026719844.1	PREDICTED: Pseudonaja textilis solute carrier family 7 member 5 (SLC7A5), mRNA	sp|Q01650|LAT1_HUMAN Large neutral amino acids transporter small subunit 1 OS=Homo sapiens OX=9606 GN=SLC7A5 PE=1 SV=2	23.6502	-50.34
NW_020769308.1_18	215.048	XM_026719863.1	PREDICTED: Pseudonaja textilis NIN1 (RPN12) binding protein 1 homolog (NOB1), mRNA	sp|Q9ULX3|NOB1_HUMAN RNA-binding protein NOB1 OS=Homo sapiens OX=9606 GN=NOB1 PE=1 SV=1	14.7331	-39.83
NW_020769308.1_18	215.048	XM_026719865.1	PREDICTED: Pseudonaja textilis NAD(P)H quinone dehydrogenase 1 (NQO1), transcript variant X2, mRNA	sp|P15559|NQO1_HUMAN NAD(P)H dehydrogenase [quinone] 1 OS=Homo sapiens OX=9606 GN=NQO1 PE=1 SV=1	0.0229602	-33.27
NW_020769308.1_18	215.048	XM_026720168.1	PREDICTED: Pseudonaja textilis solute carrier family 27 member 3 (SLC27A3), partial mRNA	sp|Q5K4L6|S27A3_HUMAN Solute carrier family 27 member 3 OS=Homo sapiens OX=9606 GN=SLC27A3 PE=1 SV=4	7.54631	-32.01
NW_020769308.1_18	215.048	XM_026720223.1	PREDICTED: Pseudonaja textilis DDB1 and CUL4 associated factor 8 (DCAF8), mRNA	tr|B7Z2P6|B7Z2P6_HUMAN Peroxin-19 OS=Homo sapiens OX=9606 PE=2 SV=1	16.17	-40.75
NW_020769308.1_18	215.048	XM_026720257.1	PREDICTED: Pseudonaja textilis proteasome 26S subunit, non-ATPase 4 (PSMD4), mRNA	sp|P55036|PSMD4_HUMAN 26S proteasome non-ATPase regulatory subunit 4 OS=Homo sapiens OX=9606 GN=PSMD4 PE=1 SV=1	46.9915	-35.56
NW_020769308.1_18	215.048	XM_026720273.1	PREDICTED: Pseudonaja textilis heparin binding growth factor (HDGF), mRNA	tr|A0A384NPW1|A0A384NPW1_HUMAN Epididymis secretory sperm binding protein OS=Homo sapiens OX=9606 PE=2 SV=1	31.9524	-47.8
NW_020769308.1_18	215.048	XM_026720440.1	PREDICTED: Pseudonaja textilis component of oligomeric golgi complex 3 (COG3), mRNA	sp|Q96JB2|COG3_HUMAN Conserved oligomeric Golgi complex subunit 3 OS=Homo sapiens OX=9606 GN=COG3 PE=1 SV=3	11.09	-30.78
NW_020769308.1_18	215.048	XM_026720449.1	PREDICTED: Pseudonaja textilis macrophage erythroblast attacher (MAEA), mRNA	sp|Q7L5Y9|MAEA_HUMAN E3 ubiquitin-protein transferase MAEA OS=Homo sapiens OX=9606 GN=MAEA PE=1 SV=1	16.4798	-51.71
NW_020769308.1_18	215.048	XM_026720469.1	PREDICTED: Pseudonaja textilis stem-loop binding protein (SLBP), transcript variant X3, mRNA	sp|Q14493|SLBP_HUMAN Histone RNA hairpin-binding protein OS=Homo sapiens OX=9606 GN=SLBP PE=1 SV=1	10.1564	-37.34
NW_020769308.1_18	215.048	XM_026720479.1	PREDICTED: Pseudonaja textilis polyamine oxidase (PAOX), mRNA	sp|Q6QHF9|PAOX_HUMAN Peroxisomal N(1)-acetyl-spermine/spermidine oxidase OS=Homo sapiens OX=9606 GN=PAOX PE=1 SV=4	10.3914	-35.5
NW_020769308.1_18	215.048	XM_026720490.1	PREDICTED: Pseudonaja textilis mitogen-activated protein kinase 8 (MAPK8), transcript variant X3, mRNA	tr|A1L4K2|A1L4K2_HUMAN Mitogen-activated protein kinase OS=Homo sapiens OX=9606 GN=MAPK8 PE=2 SV=1	12.1783	-36.01
NW_020769308.1_18	215.048	XM_026720542.1	PREDICTED: Pseudonaja textilis claudin 15 (CLDN15), mRNA	sp|P56746|CLD15_HUMAN Claudin-15 OS=Homo sapiens OX=9606 GN=CLDN15 PE=1 SV=1	132.262	-31.17
NW_020769308.1_18	215.048	XM_026720765.1	PREDICTED: Pseudonaja textilis uncharacterized LOC113449659 (LOC113449659), mRNA	sp|Q9C029|TRIM7_HUMAN E3 ubiquitin-protein ligase TRIM7 OS=Homo sapiens OX=9606 GN=TRIM7 PE=1 SV=2	11.0682	-44.15
NW_020769308.1_18	215.048	XM_026720776.1	PREDICTED: Pseudonaja textilis glucosylceramidase beta 2 (GBA2), mRNA	sp|Q9HCG7|GBA2_HUMAN Non-lysosomal glucosylceramidase OS=Homo sapiens OX=9606 GN=GBA2 PE=1 SV=2	22.0874	-47.14
NW_020769308.1_18	215.048	XM_026720792.1	PREDICTED: Pseudonaja textilis valosin containing protein (VCP), mRNA	tr|V9HW80|V9HW80_HUMAN 15S Mg(2+)-ATPase p97 subunit OS=Homo sapiens OX=9606 GN=HEL-S-70 PE=2 SV=1	30.4767	-35.47
NW_020769308.1_18	215.048	XM_026720802.1	PREDICTED: Pseudonaja textilis mitochondrial ribosomal protein L17 (MRPL17), transcript variant X1, mRNA	sp|Q9NRX2|RM17_HUMAN 39S ribosomal protein L17, mitochondrial OS=Homo sapiens OX=9606 GN=MRPL17 PE=1 SV=1	7.66672	-39.5
NW_020769308.1_18	215.048	XM_026720810.1	PREDICTED: Pseudonaja textilis LDL receptor related protein associated protein 1 (LRPAP1), mRNA	sp|P30533|AMRP_HUMAN Alpha-2-macroglobulin receptor-associated protein OS=Homo sapiens OX=9606 GN=LRPAP1 PE=1 SV=1	9.50367	-30.69
NW_020769308.1_18	215.048	XM_026720847.1	PREDICTED: Pseudonaja textilis Y-box binding protein 1 (YBX1), transcript variant X1, mRNA	tr|Q2VIK8|Q2VIK8_HUMAN RcNSEP1 (Fragment) OS=Homo sapiens OX=9606 PE=4 SV=1	31.1809	-38.97
NW_020769308.1_18	215.048	XM_026720848.1	PREDICTED: Pseudonaja textilis Y-box binding protein 1 (YBX1), transcript variant X2, mRNA	tr|Q2VIK8|Q2VIK8_HUMAN RcNSEP1 (Fragment) OS=Homo sapiens OX=9606 PE=4 SV=1	324.046	-38.97
NW_020769308.1_18	215.048	XM_026720921.1	PREDICTED: Pseudonaja textilis ribosomal protein L22 (RPL22), mRNA	sp|P35268|RL22_HUMAN 60S ribosomal protein L22 OS=Homo sapiens OX=9606 GN=RPL22 PE=1 SV=2	1102.35	-32.13
NW_020769308.1_18	215.048	XM_026721084.1	PREDICTED: Pseudonaja textilis SWI/SNF related, matrix associated, actin dependent regulator of chromatin s	sp|Q92922|SMRC1_HUMAN SWI/SNF complex subunit SMARCC1 OS=Homo sapiens OX=9606 GN=SMARCC1 PE=1 SV=3	11.0504	-45.58
NW_020769308.1_18	215.048	XM_026721116.1	PREDICTED: Pseudonaja textilis FUS RNA binding protein (FUS), mRNA	tr|B4DR70|B4DR70_HUMAN cDNA FLJ58049, highly similar to RNA-binding protein FUS OS=Homo sapiens OX=9606 PE=2 SV=1	46.2137	-41.74
NW_020769308.1_18	215.048	XM_026721139.1	PREDICTED: Pseudonaja textilis stromal cell derived factor 2 (SDF2), mRNA	sp|Q99470|SDF2_HUMAN Stromal cell-derived factor 2 OS=Homo sapiens OX=9606 GN=SDF2 PE=1 SV=2	7.58054	-39.38
NW_020769308.1_18	215.048	XM_026721140.1	PREDICTED: Pseudonaja textilis CRK proto-oncogene, adaptor protein (CRK), mRNA	tr|A0A0S2Z3Q4|A0A0S2Z3Q4_HUMAN V-crk sarcoma virus CT10 oncogene-like protein isoform 1 (Fragment) OS=Homo sapiens OX=9606 GN=CRK PE=2 SV=1	12.0288	-37.64
NW_020769308.1_18	215.048	XM_026721151.1	PREDICTED: Pseudonaja textilis DNA polymerase delta interacting protein 2 (POLDIP2), mRNA	sp|Q9Y2S7|PDIP2_HUMAN Polymerase delta-interacting protein 2 OS=Homo sapiens OX=9606 GN=POLDIP2 PE=1 SV=1	5.56893	-48.79
NW_020769308.1_18	215.048	XM_026721195.1	PREDICTED: Pseudonaja textilis mitochondrial inner membrane organizing system 1 (MINOS1), mRNA	sp|Q5TGZ0|MIC10_HUMAN MICOS complex subunit MIC10 OS=Homo sapiens OX=9606 GN=MICOS10 PE=1 SV=1	31.7732	-31.7
NW_020769308.1_18	215.048	XM_026721261.1	PREDICTED: Pseudonaja textilis ring finger protein 5 (RNF5), transcript variant X1, mRNA	sp|Q99942|RNF5_HUMAN E3 ubiquitin-protein ligase RNF5 OS=Homo sapiens OX=9606 GN=RNF5 PE=1 SV=1	7.24202	-39.54
NW_020769308.1_18	215.048	XM_026721435.1	PREDICTED: Pseudonaja textilis ERCC excision repair 1, endonuclease non-catalytic subunit (ERCC1), transcri	tr|A0A024R0Q6|A0A024R0Q6_HUMAN Excision repair cross-complementing rodent repair deficiency, complementation group 1 (Includes overlapping antisense sequence), isoform CRA_a OS=Homo sapiens OX=9606 GN=ERCC1 PE=3 SV=1	13.3095	-36.43
NW_020769308.1_18	215.048	XM_026721464.1	PREDICTED: Pseudonaja textilis coiled-coil domain containing 9 (CCDC9), transcript variant X1, mRNA	tr|B4DXW2|B4DXW2_HUMAN cDNA FLJ60947, highly similar to Coiled-coil domain-containing protein 9 OS=Homo sapiens OX=9606 PE=2 SV=1	21.6563	-31.75
NW_020769308.1_18	215.048	XM_026721473.1	PREDICTED: Pseudonaja textilis rho-related GTP-binding protein RhoU-like (LOC113450298), mRNA	tr|A0A024R3Q7|A0A024R3Q7_HUMAN Ras homolog gene family, member U, isoform CRA_a OS=Homo sapiens OX=9606 GN=RHOU PE=4 SV=1	11.2637	-32.98
NW_020769308.1_18	215.048	XM_026721608.1	PREDICTED: Pseudonaja textilis integrin linked kinase (ILK), mRNA	tr|V9HWF0|V9HWF0_HUMAN 59 kDa serine/threonine-protein kinase OS=Homo sapiens OX=9606 GN=HEL-S-28 PE=2 SV=1	13.543	-46.89
NW_020769308.1_18	215.048	XM_026721653.1	PREDICTED: Pseudonaja textilis sphingomyelin phosphodiesterase 1 (SMPD1), mRNA	tr|E9LUE8|E9LUE8_HUMAN Sphingomyelin phosphodiesterase OS=Homo sapiens OX=9606 GN=SMPD1 PE=2 SV=1	7.39767	-39.99
NW_020769308.1_18	215.048	XM_026721659.1	PREDICTED: Pseudonaja textilis nucleolin (NCL), transcript variant X1, mRNA	tr|B3KM80|B3KM80_HUMAN Nucleolin OS=Homo sapiens OX=9606 GN=NCL PE=2 SV=1	34.0475	-38.98
NW_020769308.1_18	215.048	XM_026721661.1	PREDICTED: Pseudonaja textilis nucleolin (NCL), transcript variant X3, mRNA	tr|B3KM80|B3KM80_HUMAN Nucleolin OS=Homo sapiens OX=9606 GN=NCL PE=2 SV=1	1.98223	-38.98
NW_020769308.1_18	215.048	XM_026721698.1	PREDICTED: Pseudonaja textilis MICOS complex subunit MIC19-like (LOC113450501), mRNA	tr|B7Z1X9|B7Z1X9_HUMAN cDNA FLJ53726, highly similar to Coiled-coil-helix-coiled-coil-helixdomain-containing protein 3 OS=Homo sapiens OX=9606 PE=2 SV=1	6.22918	-32.12
NW_020769308.1_18	215.048	XM_026721769.1	PREDICTED: Pseudonaja textilis PDX1 C-terminal inhibiting factor 1 (PCIF1), mRNA	tr|B7Z5U5|B7Z5U5_HUMAN cDNA FLJ61655, highly similar to Phosphorylated CTD-interacting factor 1 OS=Homo sapiens OX=9606 PE=2 SV=1	8.1371	-36.34
NW_020769308.1_18	215.048	XM_026721772.1	PREDICTED: Pseudonaja textilis cathepsin A (CTSA), mRNA	sp|P10619|PPGB_HUMAN Lysosomal protective protein OS=Homo sapiens OX=9606 GN=CTSA PE=1 SV=2	9.26691	-35.44
NW_020769308.1_18	215.048	XM_026721775.1	PREDICTED: Pseudonaja textilis COP9 signalosome subunit 6 (COPS6), mRNA	sp|Q7L5N1|CSN6_HUMAN COP9 signalosome complex subunit 6 OS=Homo sapiens OX=9606 GN=COPS6 PE=1 SV=1	46.4558	-41.95
NW_020769308.1_18	215.048	XM_026721788.1	PREDICTED: Pseudonaja textilis DEAD-box helicase 27 (DDX27), mRNA	tr|B7Z6D5|B7Z6D5_HUMAN RNA helicase OS=Homo sapiens OX=9606 GN=DDX27 PE=1 SV=1	7.60209	-33.15
NW_020769308.1_18	215.048	XM_026721794.1	PREDICTED: Pseudonaja textilis small nuclear ribonucleoprotein polypeptides B and B1 (SNRPB), mRNA	tr|X5DP00|X5DP00_HUMAN HCG15924, isoform CRA_a (Fragment) OS=Homo sapiens OX=9606 GN=SNRPN PE=2 SV=1	13.3372	-32.29
NW_020769308.1_18	215.048	XM_026721808.1	PREDICTED: Pseudonaja textilis ring finger protein 115 (RNF115), mRNA	sp|Q9Y4L5|RN115_HUMAN E3 ubiquitin-protein ligase RNF115 OS=Homo sapiens OX=9606 GN=RNF115 PE=1 SV=2	12.8461	-34.32
NW_020769308.1_18	215.048	XM_026721876.1	PREDICTED: Pseudonaja textilis cytochrome c1, heme protein, mitochondrial (LOC113450621), mRNA	sp|P08574|CY1_HUMAN Cytochrome c1, heme protein, mitochondrial OS=Homo sapiens OX=9606 GN=CYC1 PE=1 SV=3	20.6359	-44.89
NW_020769308.1_18	215.048	XM_026721878.1	PREDICTED: Pseudonaja textilis exosome component 4 (EXOSC4), transcript variant X2, mRNA	sp|Q9NPD3|EXOS4_HUMAN Exosome complex component RRP41 OS=Homo sapiens OX=9606 GN=EXOSC4 PE=1 SV=3	6.35505	-33.79
NW_020769308.1_18	215.048	XM_026721934.1	PREDICTED: Pseudonaja textilis staphylococcal nuclease and tudor domain containing 1 (SND1), mRNA	sp|Q7KZF4|SND1_HUMAN Staphylococcal nuclease domain-containing protein 1 OS=Homo sapiens OX=9606 GN=SND1 PE=1 SV=1	34.8537	-31.46
NW_020769308.1_18	215.048	XM_026722026.1	PREDICTED: Pseudonaja textilis keratin, type I cytoskeletal 15-like (LOC113450741), mRNA	tr|K7ERE3|K7ERE3_HUMAN Keratin, type I cytoskeletal 13 OS=Homo sapiens OX=9606 GN=KRT13 PE=1 SV=1	262.958	-40.84
NW_020769308.1_18	215.048	XM_026722185.1	PREDICTED: Pseudonaja textilis EWS RNA binding protein 1 (EWSR1), transcript variant X2, mRNA	tr|F1JVV5|F1JVV5_HUMAN EWSR1/ATF1 fusion protein type 1 OS=Homo sapiens OX=9606 GN=EWSR1/ATF1 fusion PE=2 SV=1	20.9235	-35.99
NW_020769308.1_18	215.048	XM_026722187.1	PREDICTED: Pseudonaja textilis THO complex 5 (THOC5), mRNA	tr|A0A024R1D6|A0A024R1D6_HUMAN HCG2011153, isoform CRA_b OS=Homo sapiens OX=9606 GN=hCG_2011153 PE=3 SV=1	14.653	-30.17
NW_020769308.1_18	215.048	XM_026722241.1	PREDICTED: Pseudonaja textilis protein phosphatase 1 regulatory inhibitor subunit 2 (PPP1R2), transcript va	sp|P41236|IPP2_HUMAN Protein phosphatase inhibitor 2 OS=Homo sapiens OX=9606 GN=PPP1R2 PE=1 SV=2	6.36629	-42.16
NW_020769308.1_18	215.048	XM_026722265.1	PREDICTED: Pseudonaja textilis OPA1, mitochondrial dynamin like GTPase (OPA1), mRNA	tr|E5KLL9|E5KLL9_HUMAN Dynamin-like 120 kDa protein, form S1 OS=Homo sapiens OX=9606 PE=4 SV=1	7.10097	-50.74
NW_020769308.1_18	215.048	XM_026722510.1	PREDICTED: Pseudonaja textilis LSM7 homolog, U6 small nuclear RNA and mRNA degradation associated (LSM7), m	sp|Q9UK45|LSM7_HUMAN U6 snRNA-associated Sm-like protein LSm7 OS=Homo sapiens OX=9606 GN=LSM7 PE=1 SV=1	23.8684	-32.67
NW_020769308.1_18	215.048	XM_026722515.1	PREDICTED: Pseudonaja textilis translocase of inner mitochondrial membrane 13 (TIMM13), mRNA	sp|Q9Y5L4|TIM13_HUMAN Mitochondrial import inner membrane translocase subunit Tim13 OS=Homo sapiens OX=9606 GN=TIMM13 PE=1 SV=1	21.353	-38.55
NW_020769308.1_18	215.048	XM_026722579.1	PREDICTED: Pseudonaja textilis inositol monophosphatase domain containing 1 (IMPAD1), mRNA	tr|A0A024R7W0|A0A024R7W0_HUMAN Inositol monophosphatase domain containing 1, isoform CRA_a OS=Homo sapiens OX=9606 GN=IMPAD1 PE=3 SV=1	19.6431	-31.64
NW_020769308.1_18	215.048	XM_026722600.1	PREDICTED: Pseudonaja textilis ER degradation enhancing alpha-mannosidase like protein 1 (EDEM1), transcrip	tr|A0A024R2D5|A0A024R2D5_HUMAN alpha-1,2-Mannosidase OS=Homo sapiens OX=9606 GN=EDEM1 PE=3 SV=1	53.3428	-49.69
NW_020769308.1_18	215.048	XM_026722607.1	PREDICTED: Pseudonaja textilis ER degradation enhancing alpha-mannosidase like protein 1 (EDEM1), transcrip	tr|A0A024R2D5|A0A024R2D5_HUMAN alpha-1,2-Mannosidase OS=Homo sapiens OX=9606 GN=EDEM1 PE=3 SV=1	23.5016	-34.35
NW_020769308.1_18	215.048	XM_026722801.1	PREDICTED: Pseudonaja textilis ETHE1, persulfide dioxygenase (ETHE1), mRNA	tr|A0A0S2Z5B3|A0A0S2Z5B3_HUMAN Ethylmalonic encephalopathy 1 isoform 1 (Fragment) OS=Homo sapiens OX=9606 GN=ETHE1 PE=2 SV=1	32.8135	-30.24
NW_020769308.1_18	215.048	XM_026722924.1	PREDICTED: Pseudonaja textilis DDRGK domain containing 1 (DDRGK1), transcript variant X1, mRNA	tr|Q6UW46|Q6UW46_HUMAN DDRGK domain-containing protein 1 OS=Homo sapiens OX=9606 GN=UNQ2523 PE=2 SV=1	35.6173	-31.88
NW_020769308.1_18	215.048	XM_026723000.1	PREDICTED: Pseudonaja textilis N-alpha-acetyltransferase 20 (LOC113451621), transcript variant X1, mRNA	sp|P61599|NAA20_HUMAN N-alpha-acetyltransferase 20 OS=Homo sapiens OX=9606 GN=NAA20 PE=1 SV=1	39.8702	-43.51
NW_020769308.1_18	215.048	XM_026723002.1	PREDICTED: Pseudonaja textilis syntaxin 17 (STX17), mRNA	sp|P56962|STX17_HUMAN Syntaxin-17 OS=Homo sapiens OX=9606 GN=STX17 PE=1 SV=2	5.96495	-33.8
NW_020769308.1_18	215.048	XM_026723009.1	PREDICTED: Pseudonaja textilis NACHT, LRR and PYD domains-containing protein 3-like (LOC113451628), transcr	sp|Q8N5L8|RP25L_HUMAN Ribonuclease P protein subunit p25-like protein OS=Homo sapiens OX=9606 GN=RPP25L PE=1 SV=1	5.89143	-33.41
NW_020769308.1_18	215.048	XM_026723047.1	PREDICTED: Pseudonaja textilis bleomycin hydrolase (BLMH), mRNA	sp|Q13867|BLMH_HUMAN Bleomycin hydrolase OS=Homo sapiens OX=9606 GN=BLMH PE=1 SV=1	11.8066	-32.8
NW_020769308.1_18	215.048	XM_026723060.1	PREDICTED: Pseudonaja textilis coiled-coil domain containing 12 (CCDC12), mRNA	sp|Q8WUD4|CCD12_HUMAN Coiled-coil domain-containing protein 12 OS=Homo sapiens OX=9606 GN=CCDC12 PE=1 SV=1	9.60884	-32.9
NW_020769308.1_18	215.048	XM_026723073.1	PREDICTED: Pseudonaja textilis transmembrane protein 256 (TMEM256), mRNA	sp|Q8N2U0|TM256_HUMAN Transmembrane protein 256 OS=Homo sapiens OX=9606 GN=TMEM256 PE=3 SV=1	20.5781	-31.71
NW_020769308.1_18	215.048	XM_026723116.1	PREDICTED: Pseudonaja textilis flotillin 2 (FLOT2), mRNA	tr|Q9BTI6|Q9BTI6_HUMAN Flotillin OS=Homo sapiens OX=9606 GN=FLOT2 PE=1 SV=1	10.2041	-34.87
NW_020769308.1_18	215.048	XM_026723163.1	PREDICTED: Pseudonaja textilis solute carrier family 41 member 3 (SLC41A3), transcript variant X1, mRNA	tr|B2RMP2|B2RMP2_HUMAN Solute carrier family 41, member 1 OS=Homo sapiens OX=9606 GN=SLC41A1 PE=2 SV=1	22.5616	-31.74
NW_020769308.1_18	215.048	XM_026723406.1	PREDICTED: Pseudonaja textilis histone H1x (LOC113451997), mRNA	sp|Q92522|H1X_HUMAN Histone H1.10 OS=Homo sapiens OX=9606 GN=H1-10 PE=1 SV=1	22.1311	-40.22
NW_020769308.1_18	215.048	XM_026723444.1	PREDICTED: Pseudonaja textilis 1-aminocyclopropane-1-carboxylate synthase-like protein 1 (LOC113452038), mR	sp|Q96QU6|1A1L1_HUMAN 1-aminocyclopropane-1-carboxylate synthase-like protein 1 OS=Homo sapiens OX=9606 GN=ACCS PE=1 SV=1	25.1195	-36.2
NW_020769308.1_18	215.048	XM_026723503.1	PREDICTED: Pseudonaja textilis bromodomain containing 2 (BRD2), transcript variant X2, mRNA	tr|X5CF57|X5CF57_HUMAN BRD2 OS=Homo sapiens OX=9606 GN=BRD2 PE=4 SV=1	14.5039	-40.22
NW_020769308.1_18	215.048	XM_026723522.1	PREDICTED: Pseudonaja textilis filamin B (FLNB), transcript variant X1, mRNA	sp|O75369|FLNB_HUMAN Filamin-B OS=Homo sapiens OX=9606 GN=FLNB PE=1 SV=2	19.6503	-33.6
NW_020769308.1_18	215.048	XM_026723602.1	PREDICTED: Pseudonaja textilis sigma non-opioid intracellular receptor 1 (SIGMAR1), mRNA	sp|Q99720|SGMR1_HUMAN Sigma non-opioid intracellular receptor 1 OS=Homo sapiens OX=9606 GN=SIGMAR1 PE=1 SV=1	6.43951	-52.36
NW_020769308.1_18	215.048	XM_026723686.1	PREDICTED: Pseudonaja textilis voltage-dependent anion-selective channel protein 2 (LOC113452241), transcri	sp|P45880|VDAC2_HUMAN Voltage-dependent anion-selective channel protein 2 OS=Homo sapiens OX=9606 GN=VDAC2 PE=1 SV=2	13.8495	-33.4
NW_020769308.1_18	215.048	XM_026723688.1	PREDICTED: Pseudonaja textilis voltage-dependent anion-selective channel protein 2 (LOC113452241), transcri	sp|P45880|VDAC2_HUMAN Voltage-dependent anion-selective channel protein 2 OS=Homo sapiens OX=9606 GN=VDAC2 PE=1 SV=2	36.1778	-33.4
NW_020769308.1_18	215.048	XM_026723690.1	PREDICTED: Pseudonaja textilis voltage-dependent anion-selective channel protein 2 (LOC113452244), transcri	sp|P45880|VDAC2_HUMAN Voltage-dependent anion-selective channel protein 2 OS=Homo sapiens OX=9606 GN=VDAC2 PE=1 SV=2	6.21064	-33.4
NW_020769308.1_18	215.048	XM_026723692.1	PREDICTED: Pseudonaja textilis voltage-dependent anion-selective channel protein 2 (LOC113452244), transcri	sp|P45880|VDAC2_HUMAN Voltage-dependent anion-selective channel protein 2 OS=Homo sapiens OX=9606 GN=VDAC2 PE=1 SV=2	44.8111	-33.4
NW_020769308.1_18	215.048	XM_026724042.1	PREDICTED: Pseudonaja textilis STIP1 homology and U box-containing protein 1-like (LOC113452584), partial m	sp|Q9UNE7|CHIP_HUMAN E3 ubiquitin-protein ligase CHIP OS=Homo sapiens OX=9606 GN=STUB1 PE=1 SV=2	4.32642	-47.06
NW_020769308.1_18	215.048	XM_026724047.1	PREDICTED: Pseudonaja textilis STIP1 homology and U box-containing protein 1-like (LOC113452587), partial m	sp|Q9UNE7|CHIP_HUMAN E3 ubiquitin-protein ligase CHIP OS=Homo sapiens OX=9606 GN=STUB1 PE=1 SV=2	4.32642	-47.06
NW_020769308.1_18	215.048	XM_026724116.1	PREDICTED: Pseudonaja textilis cytochrome b-c1 complex subunit 2, mitochondrial-like (LOC113452659), mRNA	tr|H3BRG4|H3BRG4_HUMAN Cytochrome b-c1 complex subunit 2, mitochondrial OS=Homo sapiens OX=9606 GN=UQCRC2 PE=1 SV=1	26.0896	-35.37
NW_020769308.1_18	215.048	XM_026724126.1	PREDICTED: Pseudonaja textilis cytochrome b-c1 complex subunit 2, mitochondrial-like (LOC113452666), mRNA	tr|H3BRG4|H3BRG4_HUMAN Cytochrome b-c1 complex subunit 2, mitochondrial OS=Homo sapiens OX=9606 GN=UQCRC2 PE=1 SV=1	26.0896	-35.37
NW_020769308.1_18	215.048	XM_026724212.1	PREDICTED: Pseudonaja textilis lysM and putative peptidoglycan-binding domain-containing protein 1-like (LO	tr|B4DQI5|B4DQI5_HUMAN cDNA FLJ52686, highly similar to Homo sapiens LysM, peptidoglycan-binding, domain containing 1 (LYSMD1), mRNA OS=Homo sapiens OX=9606 PE=2 SV=1	8.00737	-47.06
NW_020769308.1_18	215.048	XM_026724229.1	PREDICTED: Pseudonaja textilis density-regulated protein (LOC113452760), transcript variant X1, mRNA	tr|A0A024RBR3|A0A024RBR3_HUMAN Density-regulated protein OS=Homo sapiens OX=9606 GN=DENR PE=3 SV=1	28.0814	-33.88
NW_020769308.1_18	215.048	XM_026724231.1	PREDICTED: Pseudonaja textilis density-regulated protein (LOC113452760), transcript variant X2, mRNA	tr|A0A024RBR3|A0A024RBR3_HUMAN Density-regulated protein OS=Homo sapiens OX=9606 GN=DENR PE=3 SV=1	18.0334	-33.88
NW_020769308.1_18	215.048	XM_026724411.1	PREDICTED: Pseudonaja textilis signal peptidase complex subunit 2 (LOC113452919), partial mRNA	sp|Q15005|SPCS2_HUMAN Signal peptidase complex subunit 2 OS=Homo sapiens OX=9606 GN=SPCS2 PE=1 SV=3	209.653	-42.09
NW_020769308.1_18	215.048	XM_026724678.1	PREDICTED: Pseudonaja textilis protein lifeguard 1-like (LOC113453169), mRNA	sp|Q7Z429|LFG1_HUMAN Protein lifeguard 1 OS=Homo sapiens OX=9606 GN=GRINA PE=1 SV=1	5.42536	-35.33
NW_020769308.1_18	215.048	XM_026725419.1	PREDICTED: Pseudonaja textilis deoxynucleotidyltransferase terminal-interacting protein 1-like (LOC11345398	sp|Q9H147|TDIF1_HUMAN Deoxynucleotidyltransferase terminal-interacting protein 1 OS=Homo sapiens OX=9606 GN=DNTTIP1 PE=1 SV=2	7.77625	-33.16
NW_020769308.1_18	215.048	XM_026725539.1	PREDICTED: Pseudonaja textilis interferon related developmental regulator 2 (IFRD2), mRNA	tr|A0A0R4J2F6|A0A0R4J2F6_HUMAN Interferon-related developmental regulator 2 OS=Homo sapiens OX=9606 GN=IFRD2 PE=1 SV=1	11.4572	-39.38
NW_020769308.1_18	215.048	XM_026725812.1	PREDICTED: Pseudonaja textilis zinc transporter SLC39A7-like (LOC113454441), partial mRNA	tr|B4DVK8|B4DVK8_HUMAN cDNA FLJ54178, highly similar to Zinc transporter SLC39A7 OS=Homo sapiens OX=9606 PE=2 SV=1	64.0589	-33.55
NW_020769308.1_18	215.048	XM_026726089.1	PREDICTED: Pseudonaja textilis N-acetylglucosamine-1-phosphate transferase subunits alpha and beta (GNPTAB)	sp|Q3T906|GNPTA_HUMAN N-acetylglucosamine-1-phosphotransferase subunits alpha/beta OS=Homo sapiens OX=9606 GN=GNPTAB PE=1 SV=1	14.797	-33.02
NW_020769308.1_18	215.048	XM_026726111.1	PREDICTED: Pseudonaja textilis proteasome subunit beta 6 (PSMB6), partial mRNA	tr|Q6IAT9|Q6IAT9_HUMAN Proteasome subunit beta OS=Homo sapiens OX=9606 GN=PSMB6 PE=2 SV=1	33.9772	-34.95
NW_020769308.1_18	215.048	XM_026726314.1	PREDICTED: Pseudonaja textilis G protein-coupled receptor kinase 6 (GRK6), transcript variant X2, mRNA	sp|P43250|GRK6_HUMAN G protein-coupled receptor kinase 6 OS=Homo sapiens OX=9606 GN=GRK6 PE=1 SV=2	13.4959	-44.8
NW_020769308.1_18	215.048	XM_026726341.1	PREDICTED: Pseudonaja textilis proline rich 7, synaptic (PRR7), transcript variant X1, mRNA	tr|A0A024R7R8|A0A024R7R8_HUMAN Proline rich 7 (Synaptic), isoform CRA_a OS=Homo sapiens OX=9606 GN=PRR7 PE=4 SV=1	11.3229	-44.8
NW_020769308.1_18	215.048	XM_026726446.1	PREDICTED: Pseudonaja textilis PRELI domain containing 1 (PRELID1), mRNA	sp|Q9Y255|PRLD1_HUMAN PRELI domain-containing protein 1, mitochondrial OS=Homo sapiens OX=9606 GN=PRELID1 PE=1 SV=1	80.0155	-31.8
NW_020769308.1_18	215.048	XM_026726740.1	PREDICTED: Pseudonaja textilis ubiquitin conjugating enzyme E2 J1 (UBE2J1), mRNA	sp|Q9Y385|UB2J1_HUMAN Ubiquitin-conjugating enzyme E2 J1 OS=Homo sapiens OX=9606 GN=UBE2J1 PE=1 SV=2	38.7642	-32.95
NW_020769308.1_18	215.048	XR_003374186.1	PREDICTED: Pseudonaja textilis serine and arginine rich splicing factor 2 (SRSF2), transcript variant X2, m	sp|Q01130|SRSF2_HUMAN Serine/arginine-rich splicing factor 2 OS=Homo sapiens OX=9606 GN=SRSF2 PE=1 SV=4	73.1271	-34.51
NW_020769308.1_18	215.048	XR_003374209.1	PREDICTED: Pseudonaja textilis HERPUD family member 2 (HERPUD2), transcript variant X3, misc_RNA	tr|A0A024RA77|A0A024RA77_HUMAN Ubiquitin-like domain-containing protein OS=Homo sapiens OX=9606 GN=FLJ22313 PE=4 SV=1	21.3139	-37.06
NW_020769308.1_18	215.048	XR_003374706.1	PREDICTED: Pseudonaja textilis LDL receptor related protein 5 (LRP5), transcript variant X2, misc_RNA	sp|O75197|LRP5_HUMAN Low-density lipoprotein receptor-related protein 5 OS=Homo sapiens OX=9606 GN=LRP5 PE=1 SV=2	11.1237	-32.01
NW_020769308.1_18	215.048	XR_003375397.1	PREDICTED: Pseudonaja textilis uncharacterized LOC113445702 (LOC113445702), transcript variant X1, ncRNA		13.42	-35.96
NW_020769308.1_18	215.048	XR_003375821.1	PREDICTED: Pseudonaja textilis uncharacterized LOC113449391 (LOC113449391), ncRNA		40.9562	-32.99
NW_020769308.1_18	215.048	XR_003376437.1	PREDICTED: Pseudonaja textilis uncharacterized LOC113454756 (LOC113454756), ncRNA		12.0111	-32.5
NW_020769419.1_4932	4493.32	XM_026701231.1	PREDICTED: Pseudonaja textilis pyridine nucleotide-disulphide oxidoreductase domain 2 (PYROXD2), mRNA	sp|Q8N2H3|PYRD2_HUMAN Pyridine nucleotide-disulfide oxidoreductase domain-containing protein 2 OS=Homo sapiens OX=9606 GN=PYROXD2 PE=1 SV=2	7.63481	-30.09
NW_020769327.1_1973	166.222	XM_026701288.1	PREDICTED: Pseudonaja textilis WD repeat domain 33 (WDR33), transcript variant X1, mRNA	sp|Q9C0J8|WDR33_HUMAN pre-mRNA 3' end processing protein WDR33 OS=Homo sapiens OX=9606 GN=WDR33 PE=1 SV=2	10.5563	-30.3

## Sheet: Unmilked_miRNA
Unmilked miRNA	CPM	Target	Annotation	Human Ortholog	TPM	Free Energy
NW_020777307.1_38858	129136	XM_026696184.1	PREDICTED: Pseudonaja textilis testis-expressed protein 47-like (LOC113433565), transcript variant X1, mRNA	sp|Q8TBZ9|TEX47_HUMAN Testis-expressed protein 47 OS=Homo sapiens OX=9606 GN=TEX47 PE=1 SV=1	11.4748	-30.17
NW_020777307.1_38858	129136	XM_026697727.1	PREDICTED: Pseudonaja textilis lysine demethylase 5B (KDM5B), transcript variant X1, mRNA	sp|Q9UGL1|KDM5B_HUMAN Lysine-specific demethylase 5B OS=Homo sapiens OX=9606 GN=KDM5B PE=1 SV=3	7.78809	-34.07
NW_020777307.1_38858	129136	XM_026697796.1	PREDICTED: Pseudonaja textilis cell cycle regulator of NHEJ (CYREN), transcript variant X2, mRNA	#N/A	5.9847	-32.89
NW_020777307.1_38858	129136	XM_026698000.1	PREDICTED: Pseudonaja textilis annexin A5 (ANXA5), mRNA	tr|V9HWE0|V9HWE0_HUMAN Annexin OS=Homo sapiens OX=9606 GN=HEL-S-7 PE=2 SV=1	64.0861	-32.96
NW_020777307.1_38858	129136	XM_026701909.1	PREDICTED: Pseudonaja textilis calcium release activated channel regulator 2A (CRACR2A), transcript variant	sp|Q9BSW2|EFC4B_HUMAN EF-hand calcium-binding domain-containing protein 4B OS=Homo sapiens OX=9606 GN=CRACR2A PE=1 SV=2	7.4819	-30.36
NW_020777307.1_38858	129136	XM_026703844.1	PREDICTED: Pseudonaja textilis RAS and EF-hand domain containing (RASEF), transcript variant X1, mRNA	sp|Q8IZ41|RASEF_HUMAN Ras and EF-hand domain-containing protein OS=Homo sapiens OX=9606 GN=RASEF PE=1 SV=1	8.0174	-34.6
NW_020777307.1_38858	129136	XM_026704093.1	PREDICTED: Pseudonaja textilis phosphomannomutase 2 (PMM2), mRNA	sp|O15305|PMM2_HUMAN Phosphomannomutase 2 OS=Homo sapiens OX=9606 GN=PMM2 PE=1 SV=1	27.3509	-33.46
NW_020777307.1_38858	129136	XM_026711510.1	PREDICTED: Pseudonaja textilis GRIP1 associated protein 1 (GRIPAP1), transcript variant X2, mRNA	sp|Q4V328|GRAP1_HUMAN GRIP1-associated protein 1 OS=Homo sapiens OX=9606 GN=GRIPAP1 PE=1 SV=2	5.72171	-31.65
NW_020777307.1_38858	129136	XM_026716551.1	PREDICTED: Pseudonaja textilis 40S ribosomal protein S4 (LOC113446762), mRNA	sp|P62701|RS4X_HUMAN 40S ribosomal protein S4, X isoform OS=Homo sapiens OX=9606 GN=RPS4X PE=1 SV=2	2816.22	-32.19
NW_020777307.1_38858	129136	XM_026716651.1	PREDICTED: Pseudonaja textilis non-POU domain containing octamer binding (NONO), transcript variant X2, mRN	tr|A0A0S2Z4Z9|A0A0S2Z4Z9_HUMAN Non-POU domain containing octamer-binding isoform 1 (Fragment) OS=Homo sapiens OX=9606 GN=NONO PE=2 SV=1	32.6551	-31.18
NW_020777307.1_38858	129136	XM_026719298.1	PREDICTED: Pseudonaja textilis ankyrin repeat domain 13A (ANKRD13A), transcript variant X1, mRNA	tr|Q3ZTS7|Q3ZTS7_HUMAN Ankyrin repeat domain 13, isoform CRA_b OS=Homo sapiens OX=9606 GN=ANKRD13 PE=2 SV=1	13.1691	-31.23
NW_020777307.1_38858	129136	XM_026719299.1	PREDICTED: Pseudonaja textilis ankyrin repeat domain 13A (ANKRD13A), transcript variant X2, mRNA	tr|Q3ZTS7|Q3ZTS7_HUMAN Ankyrin repeat domain 13, isoform CRA_b OS=Homo sapiens OX=9606 GN=ANKRD13 PE=2 SV=1	73.3181	-31.23
NW_020777307.1_38858	129136	XM_026720050.1	PREDICTED: Pseudonaja textilis carnitine O-acetyltransferase-like (LOC113449081), mRNA	sp|P43155|CACP_HUMAN Carnitine O-acetyltransferase OS=Homo sapiens OX=9606 GN=CRAT PE=1 SV=5	12.8784	-31.22
NW_020777307.1_38858	129136	XM_026721530.1	PREDICTED: Pseudonaja textilis myeloid derived growth factor (MYDGF), mRNA	sp|Q969H8|MYDGF_HUMAN Myeloid-derived growth factor OS=Homo sapiens OX=9606 GN=MYDGF PE=1 SV=1	14.9406	-33.3
NW_020777307.1_38858	129136	XM_026721926.1	PREDICTED: Pseudonaja textilis carnitine palmitoyltransferase 1B (CPT1B), transcript variant X1, mRNA	tr|A0A024R4W7|A0A024R4W7_HUMAN Carnitine O-palmitoyltransferase OS=Homo sapiens OX=9606 GN=hCG_2044796 PE=3 SV=1	16.0153	-30.09
NW_020769345.1_19102	31878.1	XM_026702438.1	PREDICTED: Pseudonaja textilis ataxin 10 (ATXN10), mRNA	sp|Q9UBB4|ATX10_HUMAN Ataxin-10 OS=Homo sapiens OX=9606 GN=ATXN10 PE=1 SV=1	41.6347	-32.42
NW_020769345.1_19102	31878.1	XM_026717670.1	PREDICTED: Pseudonaja textilis eukaryotic translation elongation factor 1 gamma (EEF1G), mRNA	tr|Q53YD7|Q53YD7_HUMAN Elongation factor 1-gamma OS=Homo sapiens OX=9606 GN=EEF1G PE=2 SV=1	758.919	-31.5
NW_020769345.1_19102	31878.1	XM_026725212.1	PREDICTED: Pseudonaja textilis elongation factor 1-gamma-like (LOC113453750), mRNA	tr|Q53YD7|Q53YD7_HUMAN Elongation factor 1-gamma OS=Homo sapiens OX=9606 GN=EEF1G PE=2 SV=1	1054.28	-31.5
NW_020769345.1_19115	27819.6	XM_026696688.1	PREDICTED: Pseudonaja textilis ubiquitin like domain containing CTD phosphatase 1 (UBLCP1), mRNA	sp|Q8WVY7|UBCP1_HUMAN Ubiquitin-like domain-containing CTD phosphatase 1 OS=Homo sapiens OX=9606 GN=UBLCP1 PE=1 SV=2	34.8428	-30.9
NW_020769345.1_19115	27819.6	XM_026699125.1	PREDICTED: Pseudonaja textilis scaffold attachment factor B1-like (LOC113435353), mRNA	sp|Q15424|SAFB1_HUMAN Scaffold attachment factor B1 OS=Homo sapiens OX=9606 GN=SAFB PE=1 SV=4	14.5543	-31.9
NW_020769345.1_19115	27819.6	XM_026703445.1	PREDICTED: Pseudonaja textilis SUN domain containing ossification factor (SUCO), transcript variant X2, mRN	sp|Q9UBS9|SUCO_HUMAN SUN domain-containing ossification factor OS=Homo sapiens OX=9606 GN=SUCO PE=1 SV=1	6.08455	-30.6
NW_020769345.1_19115	27819.6	XM_026717644.1	PREDICTED: Pseudonaja textilis mitochondrial ribosomal protein L49 (MRPL49), mRNA	sp|Q13405|RM49_HUMAN 39S ribosomal protein L49, mitochondrial OS=Homo sapiens OX=9606 GN=MRPL49 PE=1 SV=1	11.7419	-31.25
NW_020769345.1_19115	27819.6	XM_026719350.1	PREDICTED: Pseudonaja textilis huntingtin interacting protein 1 related (HIP1R), mRNA	sp|O75146|HIP1R_HUMAN Huntingtin-interacting protein 1-related protein OS=Homo sapiens OX=9606 GN=HIP1R PE=1 SV=2	31.7275	-30.74
NW_020769345.1_19115	27819.6	XM_026719520.1	PREDICTED: Pseudonaja textilis neuroguidin (NGDN), mRNA	sp|Q8NEJ9|NGDN_HUMAN Neuroguidin OS=Homo sapiens OX=9606 GN=NGDN PE=1 SV=1	46.0849	-31.03
NW_020769345.1_19115	27819.6	XM_026722262.1	PREDICTED: Pseudonaja textilis large 60S subunit nuclear export GTPase 1 (LSG1), mRNA	sp|Q9H089|LSG1_HUMAN Large subunit GTPase 1 homolog OS=Homo sapiens OX=9606 GN=LSG1 PE=1 SV=2	16.1761	-33.26
NW_020769408.1_30640	20645.1	XM_026724678.1	PREDICTED: Pseudonaja textilis protein lifeguard 1-like (LOC113453169), mRNA	sp|Q7Z429|LFG1_HUMAN Protein lifeguard 1 OS=Homo sapiens OX=9606 GN=GRINA PE=1 SV=1	15.0485	-30.43
NW_020769327.1_12847	16431	XM_026722265.1	PREDICTED: Pseudonaja textilis OPA1, mitochondrial dynamin like GTPase (OPA1), mRNA	tr|E5KLL9|E5KLL9_HUMAN Dynamin-like 120 kDa protein, form S1 OS=Homo sapiens OX=9606 PE=4 SV=1	14.7779	-30.33
NW_020769464.1_34131	8610.37	XM_026713408.1	PREDICTED: Pseudonaja textilis DnaJ heat shock protein family (Hsp40) member C25 (DNAJC25), mRNA	sp|Q9H1X3|DJC25_HUMAN DnaJ homolog subfamily C member 25 OS=Homo sapiens OX=9606 GN=DNAJC25 PE=1 SV=1	10.7645	-34.47
NW_020769347.1_19475	5564.33	XM_026709090.1	PREDICTED: Pseudonaja textilis hypoxia up-regulated 1 (HYOU1), mRNA	tr|A0A384P5T6|A0A384P5T6_HUMAN Epididymis secretory sperm binding protein OS=Homo sapiens OX=9606 PE=2 SV=1	25.462	-30.72
NW_020769347.1_19475	5564.33	XM_026709837.1	PREDICTED: Pseudonaja textilis WD repeat domain 61 (WDR61), mRNA	tr|H0YMF9|H0YMF9_HUMAN WD repeat-containing protein 61 OS=Homo sapiens OX=9606 GN=WDR61 PE=1 SV=1	28.2124	-30.02
NW_020769347.1_19475	5564.33	XM_026711177.1	PREDICTED: Pseudonaja textilis RAB5B, member RAS oncogene family (RAB5B), transcript variant X1, mRNA	sp|P61020|RAB5B_HUMAN Ras-related protein Rab-5B OS=Homo sapiens OX=9606 GN=RAB5B PE=1 SV=1	4.26699	-30.23
NW_020769347.1_19475	5564.33	XM_026711181.1	PREDICTED: Pseudonaja textilis RAB5B, member RAS oncogene family (RAB5B), transcript variant X3, mRNA	sp|P61020|RAB5B_HUMAN Ras-related protein Rab-5B OS=Homo sapiens OX=9606 GN=RAB5B PE=1 SV=1	9.657	-30.23
NW_020769347.1_19475	5564.33	XM_026714856.1	PREDICTED: Pseudonaja textilis calcium binding and coiled-coil domain 1 (CALCOCO1), mRNA	tr|A0A024RAZ1|A0A024RAZ1_HUMAN Calcium binding and coiled-coil domain 1, isoform CRA_b OS=Homo sapiens OX=9606 GN=CALCOCO1 PE=4 SV=1	8.01026	-31
NW_020769347.1_19475	5564.33	XM_026717196.1	PREDICTED: Pseudonaja textilis dynactin subunit 1 (DCTN1), mRNA	sp|Q14203|DCTN1_HUMAN Dynactin subunit 1 OS=Homo sapiens OX=9606 GN=DCTN1 PE=1 SV=3	13.4501	-32.03
NW_020769347.1_19475	5564.33	XM_026717258.1	PREDICTED: Pseudonaja textilis pyridoxal phosphate binding protein (PLPBP), transcript variant X1, mRNA	tr|D3DSW3|D3DSW3_HUMAN Pyridoxal phosphate homeostasis protein OS=Homo sapiens OX=9606 GN=PROSC PE=3 SV=1	12.3136	-32.17
NW_020769347.1_19475	5564.33	XM_026718307.1	PREDICTED: Pseudonaja textilis insulin induced gene 1 (INSIG1), mRNA	tr|A0A024RD68|A0A024RD68_HUMAN Insulin-induced gene protein OS=Homo sapiens OX=9606 GN=INSIG1 PE=3 SV=1	38.0134	-31.78
NW_020769347.1_19475	5564.33	XM_026720223.1	PREDICTED: Pseudonaja textilis DDB1 and CUL4 associated factor 8 (DCAF8), mRNA	tr|B7Z2P6|B7Z2P6_HUMAN Peroxin-19 OS=Homo sapiens OX=9606 PE=2 SV=1	23.8626	-31.92
NW_020769498.1_35118	5370.51	XM_026697476.1	PREDICTED: Pseudonaja textilis breast carcinoma amplified sequence 1 (BCAS1), transcript variant X3, mRNA	tr|B2RCQ5|B2RCQ5_HUMAN cDNA, FLJ96216, highly similar to Homo sapiens breast carcinoma amplified sequence 1 (BCAS1), mRNA OS=Homo sapiens OX=9606 PE=2 SV=1	3.52517	-30.29
NW_020769498.1_35118	5370.51	XM_026703045.1	PREDICTED: Pseudonaja textilis START domain-containing protein 10-like (LOC113437861), mRNA	tr|B3KTJ1|B3KTJ1_HUMAN cDNA FLJ38349 fis, clone FEBRA1000057, highly similar to PCTP-like protein OS=Homo sapiens OX=9606 PE=2 SV=1	34.6611	-32.27
NW_020769419.1_31532	4194.16	XM_026701231.1	PREDICTED: Pseudonaja textilis pyridine nucleotide-disulphide oxidoreductase domain 2 (PYROXD2), mRNA	sp|Q8N2H3|PYRD2_HUMAN Pyridine nucleotide-disulfide oxidoreductase domain-containing protein 2 OS=Homo sapiens OX=9606 GN=PYROXD2 PE=1 SV=2	10.8293	-32.99
NW_020769322.1_10848	3665.37	XM_026704624.1	PREDICTED: Pseudonaja textilis adenylate cyclase 9 (ADCY9), partial mRNA	sp|O60503|ADCY9_HUMAN Adenylate cyclase type 9 OS=Homo sapiens OX=9606 GN=ADCY9 PE=1 SV=4	18.0945	-32.23
NW_020769322.1_10848	3665.37	XM_026717465.1	PREDICTED: Pseudonaja textilis myosin light polypeptide 6 (LOC113447336), transcript variant X1, mRNA	tr|G8JLA2|G8JLA2_HUMAN Myosin light polypeptide 6 OS=Homo sapiens OX=9606 GN=MYL6 PE=1 SV=1	239.465	-31.96
NW_020769322.1_10848	3665.37	XM_026717466.1	PREDICTED: Pseudonaja textilis myosin light polypeptide 6 (LOC113447336), transcript variant X2, mRNA	sp|P60660|MYL6_HUMAN Myosin light polypeptide 6 OS=Homo sapiens OX=9606 GN=MYL6 PE=1 SV=2	72.0752	-31.96
NW_020769322.1_10849	3203.03	XM_026702722.1	PREDICTED: Pseudonaja textilis IQ motif containing C (IQCC), mRNA	sp|Q4KMZ1|IQCC_HUMAN IQ domain-containing protein C OS=Homo sapiens OX=9606 GN=IQCC PE=1 SV=2	12.9764	-34.15
NW_020769322.1_10849	3203.03	XM_026712559.1	PREDICTED: Pseudonaja textilis F-box and WD repeat domain containing 2 (FBXW2), transcript variant X3, mRNA	sp|Q9UKT8|FBXW2_HUMAN F-box/WD repeat-containing protein 2 OS=Homo sapiens OX=9606 GN=FBXW2 PE=1 SV=2	12.9749	-30.04
NW_020769322.1_10849	3203.03	XM_026720050.1	PREDICTED: Pseudonaja textilis carnitine O-acetyltransferase-like (LOC113449081), mRNA	sp|P43155|CACP_HUMAN Carnitine O-acetyltransferase OS=Homo sapiens OX=9606 GN=CRAT PE=1 SV=5	12.8784	-32.61
NW_020769408.1_30643	2100.35	XM_026696694.1	PREDICTED: Pseudonaja textilis complexin 2 (CPLX2), transcript variant X2, mRNA	sp|Q6PUV4|CPLX2_HUMAN Complexin-2 OS=Homo sapiens OX=9606 GN=CPLX2 PE=1 SV=2	1.92004	-30.76
NW_020769408.1_30643	2100.35	XM_026697141.1	PREDICTED: Pseudonaja textilis cordon-bleu WH2 repeat protein like 1 (COBLL1), transcript variant X6, mRNA	tr|B7Z2P5|B7Z2P5_HUMAN cDNA FLJ56478, highly similar to Homo sapiens COBL-like 1 (COBLL1), mRNA OS=Homo sapiens OX=9606 PE=2 SV=1	23.9634	-32.42
NW_020769408.1_30643	2100.35	XM_026697578.1	PREDICTED: Pseudonaja textilis ribophorin II (RPN2), transcript variant X2, mRNA	sp|P04844|RPN2_HUMAN Dolichyl-diphosphooligosaccharide--protein glycosyltransferase subunit 2 OS=Homo sapiens OX=9606 GN=RPN2 PE=1 SV=3	163.592	-30.28
NW_020769408.1_30643	2100.35	XM_026697635.1	PREDICTED: Pseudonaja textilis eukaryotic translation initiation factor 2 subunit beta (EIF2S2), mRNA	tr|B5BU01|B5BU01_HUMAN Eukaryotic translation initiation factor 2 beta OS=Homo sapiens OX=9606 GN=EIF2S2 PE=2 SV=1	33.9186	-30.84
NW_020769408.1_30643	2100.35	XM_026698457.1	PREDICTED: Pseudonaja textilis SURP and G-patch domain containing 1 (SUGP1), mRNA	sp|Q8IWZ8|SUGP1_HUMAN SURP and G-patch domain-containing protein 1 OS=Homo sapiens OX=9606 GN=SUGP1 PE=1 SV=2	11.0983	-30.16
NW_020769408.1_30643	2100.35	XM_026699831.1	PREDICTED: Pseudonaja textilis PDS5 cohesin associated factor A (PDS5A), transcript variant X3, mRNA	sp|Q29RF7|PDS5A_HUMAN Sister chromatid cohesion protein PDS5 homolog A OS=Homo sapiens OX=9606 GN=PDS5A PE=1 SV=1	7.33257	-34.92
NW_020769408.1_30643	2100.35	XM_026699834.1	PREDICTED: Pseudonaja textilis PDS5 cohesin associated factor A (PDS5A), transcript variant X5, mRNA	sp|Q29RF7|PDS5A_HUMAN Sister chromatid cohesion protein PDS5 homolog A OS=Homo sapiens OX=9606 GN=PDS5A PE=1 SV=1	17.2992	-34.92
NW_020769408.1_30643	2100.35	XM_026699860.1	PREDICTED: Pseudonaja textilis phosphoglucomutase 2 (PGM2), mRNA	sp|Q96G03|PGM2_HUMAN Phosphoglucomutase-2 OS=Homo sapiens OX=9606 GN=PGM2 PE=1 SV=4	39.7378	-30.13
NW_020769408.1_30643	2100.35	XM_026700934.1	PREDICTED: Pseudonaja textilis ankyrin repeat and KH domain-containing protein 1-like (LOC113436499), trans	sp|Q8IWZ3|ANKH1_HUMAN Ankyrin repeat and KH domain-containing protein 1 OS=Homo sapiens OX=9606 GN=ANKHD1 PE=1 SV=1	5.06255	-32.08
NW_020769408.1_30643	2100.35	XM_026700937.1	PREDICTED: Pseudonaja textilis ankyrin repeat and KH domain-containing protein 1-like (LOC113436499), trans	sp|Q8IWZ3|ANKH1_HUMAN Ankyrin repeat and KH domain-containing protein 1 OS=Homo sapiens OX=9606 GN=ANKHD1 PE=1 SV=1	6.18341	-32.08
NW_020769408.1_30643	2100.35	XM_026701851.1	PREDICTED: Pseudonaja textilis Aly/REF export factor (ALYREF), transcript variant X2, mRNA	tr|E9PB61|E9PB61_HUMAN THO complex subunit 4 OS=Homo sapiens OX=9606 GN=ALYREF PE=1 SV=1	33.8654	-33.18
NW_020769408.1_30643	2100.35	XM_026702261.1	PREDICTED: Pseudonaja textilis RAS like proto-oncogene A (RALA), transcript variant X1, mRNA	sp|P11233|RALA_HUMAN Ras-related protein Ral-A OS=Homo sapiens OX=9606 GN=RALA PE=1 SV=1	8.42155	-30.93
NW_020769408.1_30643	2100.35	XM_026702974.1	PREDICTED: Pseudonaja textilis apoptosis inducing factor mitochondria associated 1 (AIFM1), mRNA	sp|O95831|AIFM1_HUMAN Apoptosis-inducing factor 1, mitochondrial OS=Homo sapiens OX=9606 GN=AIFM1 PE=1 SV=1	12.2394	-31.69
NW_020769408.1_30643	2100.35	XM_026704054.1	PREDICTED: Pseudonaja textilis ubiquitin conjugating enzyme E2 I (UBE2I), mRNA	sp|P63279|UBC9_HUMAN SUMO-conjugating enzyme UBC9 OS=Homo sapiens OX=9606 GN=UBE2I PE=1 SV=1	24.0717	-31.26
NW_020769408.1_30643	2100.35	XM_026704330.1	PREDICTED: Pseudonaja textilis actin related protein 2/3 complex subunit 1A (ARPC1A), transcript variant X1	tr|V9HVZ6|V9HVZ6_HUMAN Actin-related protein 2/3 complex subunit OS=Homo sapiens OX=9606 GN=HEL-68 PE=2 SV=1	13.8382	-31.21
NW_020769408.1_30643	2100.35	XM_026704432.1	PREDICTED: Pseudonaja textilis epsin 2 (EPN2), transcript variant X1, mRNA	tr|B7ZKM5|B7ZKM5_HUMAN ENTH domain-containing protein OS=Homo sapiens OX=9606 PE=2 SV=1	7.11414	-31.14
NW_020769408.1_30643	2100.35	XM_026704460.1	PREDICTED: Pseudonaja textilis thioredoxin domain containing 11 (TXNDC11), mRNA	sp|Q6PKC3|TXD11_HUMAN Thioredoxin domain-containing protein 11 OS=Homo sapiens OX=9606 GN=TXNDC11 PE=1 SV=2	22.7642	-30.12
NW_020769408.1_30643	2100.35	XM_026706121.1	PREDICTED: Pseudonaja textilis ribosome biogenesis regulator homolog (RRS1), mRNA	sp|Q15050|RRS1_HUMAN Ribosome biogenesis regulatory protein homolog OS=Homo sapiens OX=9606 GN=RRS1 PE=1 SV=2	11.855	-32.83
NW_020769408.1_30643	2100.35	XM_026708954.1	PREDICTED: Pseudonaja textilis zinc finger DHHC-type containing 20 (ZDHHC20), mRNA	sp|Q5W0Z9|ZDH20_HUMAN Palmitoyltransferase ZDHHC20 OS=Homo sapiens OX=9606 GN=ZDHHC20 PE=1 SV=1	12.4737	-35.15
NW_020769408.1_30643	2100.35	XM_026709027.1	PREDICTED: Pseudonaja textilis archain 1 (ARCN1), mRNA	tr|B0YIW5|B0YIW5_HUMAN Coatomer subunit delta OS=Homo sapiens OX=9606 GN=ARCN1 PE=2 SV=1	79.59	-30.37
NW_020769408.1_30643	2100.35	XM_026709085.1	PREDICTED: Pseudonaja textilis RNA binding motif protein 25 (RBM25), transcript variant X2, mRNA	sp|P49756|RBM25_HUMAN RNA-binding protein 25 OS=Homo sapiens OX=9606 GN=RBM25 PE=1 SV=3	10.8906	-31.67
NW_020769408.1_30643	2100.35	XM_026709102.1	PREDICTED: Pseudonaja textilis RNA binding motif protein 25 (RBM25), transcript variant X4, mRNA	sp|P49756|RBM25_HUMAN RNA-binding protein 25 OS=Homo sapiens OX=9606 GN=RBM25 PE=1 SV=3	13.4428	-31.67
NW_020769408.1_30643	2100.35	XM_026709200.1	PREDICTED: Pseudonaja textilis SRP receptor subunit alpha (SRPRA), mRNA	tr|Q6IAX9|Q6IAX9_HUMAN SRPR protein OS=Homo sapiens OX=9606 GN=SRPR PE=2 SV=1	16.142	-30.04
NW_020769408.1_30643	2100.35	XM_026709374.1	PREDICTED: Pseudonaja textilis mitochondrial ribosomal protein L46 (MRPL46), mRNA	sp|Q9H2W6|RM46_HUMAN 39S ribosomal protein L46, mitochondrial OS=Homo sapiens OX=9606 GN=MRPL46 PE=1 SV=1	16.3163	-30.66
NW_020769408.1_30643	2100.35	XM_026709419.1	PREDICTED: Pseudonaja textilis eukaryotic translation initiation factor 3 subunit J (EIF3J), mRNA	tr|A0A024R5S5|A0A024R5S5_HUMAN Eukaryotic translation initiation factor 3 subunit J OS=Homo sapiens OX=9606 GN=EIF3S1 PE=3 SV=1	54.1633	-30.29
NW_020769408.1_30643	2100.35	XM_026709591.1	PREDICTED: Pseudonaja textilis general transcription factor IIA subunit 2 (GTF2A2), transcript variant X1,	tr|A0A024R5Z5|A0A024R5Z5_HUMAN Transcription initiation factor IIA subunit 2 OS=Homo sapiens OX=9606 GN=GTF2A2 PE=3 SV=1	126.145	-31.2
NW_020769408.1_30643	2100.35	XM_026709731.1	PREDICTED: Pseudonaja textilis hexosaminidase subunit alpha (HEXA), mRNA	tr|H3BS10|H3BS10_HUMAN Beta-hexosaminidase OS=Homo sapiens OX=9606 GN=HEXA PE=1 SV=1	18.0701	-30.71
NW_020769408.1_30643	2100.35	XM_026710182.1	PREDICTED: Pseudonaja textilis cystinosin, lysosomal cystine transporter (CTNS), mRNA	tr|A0A0S2Z3K3|A0A0S2Z3K3_HUMAN Cystinosis nephropathic isoform 2 OS=Homo sapiens OX=9606 GN=CTNS PE=2 SV=1	10.7381	-36.17
NW_020769408.1_30643	2100.35	XM_026711432.1	PREDICTED: Pseudonaja textilis RNA binding motif protein 10 (RBM10), transcript variant X1, mRNA	sp|P98175|RBM10_HUMAN RNA-binding protein 10 OS=Homo sapiens OX=9606 GN=RBM10 PE=1 SV=3	33.17	-31
NW_020769408.1_30643	2100.35	XM_026712829.1	PREDICTED: Pseudonaja textilis partner of NOB1 homolog (PNO1), mRNA	sp|Q9NRX1|PNO1_HUMAN RNA-binding protein PNO1 OS=Homo sapiens OX=9606 GN=PNO1 PE=1 SV=1	15.0596	-32.57
NW_020769408.1_30643	2100.35	XM_026713759.1	PREDICTED: Pseudonaja textilis eukaryotic translation initiation factor 4B (EIF4B), mRNA	tr|B4DEP6|B4DEP6_HUMAN cDNA FLJ59206, highly similar to Eukaryotic translation initiation factor 4B OS=Homo sapiens OX=9606 PE=2 SV=1	382.819	-34.33
NW_020769408.1_30643	2100.35	XM_026714344.1	PREDICTED: Pseudonaja textilis nudix hydrolase 21 (NUDT21), transcript variant X1, mRNA	tr|A0A024R6W2|A0A024R6W2_HUMAN Cleavage and polyadenylation specificity factor subunit 5 OS=Homo sapiens OX=9606 GN=NUDT21 PE=3 SV=1	23.1755	-31.57
NW_020769408.1_30643	2100.35	XM_026714468.1	PREDICTED: Pseudonaja textilis casein kinase 2 alpha 2 (CSNK2A2), mRNA	sp|P19784|CSK22_HUMAN Casein kinase II subunit alpha' OS=Homo sapiens OX=9606 GN=CSNK2A2 PE=1 SV=1	22.3635	-30.72
NW_020769408.1_30643	2100.35	XM_026714697.1	PREDICTED: Pseudonaja textilis keratin, type II cytoskeletal 6A-like (LOC113445498), mRNA	tr|B4DRR0|B4DRR0_HUMAN cDNA FLJ53910, highly similar to Keratin, type II cytoskeletal 6A OS=Homo sapiens OX=9606 PE=2 SV=1	95.7185	-30.33
NW_020769408.1_30643	2100.35	XM_026715172.1	PREDICTED: Pseudonaja textilis ubiquitin fold modifier 1 (UFM1), mRNA	sp|P61960|UFM1_HUMAN Ubiquitin-fold modifier 1 OS=Homo sapiens OX=9606 GN=UFM1 PE=1 SV=1	72.0286	-35.88
NW_020769408.1_30643	2100.35	XM_026715308.1	PREDICTED: Pseudonaja textilis ryanodine receptor 1 (RYR1), transcript variant X4, mRNA	sp|P21817|RYR1_HUMAN Ryanodine receptor 1 OS=Homo sapiens OX=9606 GN=RYR1 PE=1 SV=3	11.7175	-30.71
NW_020769408.1_30643	2100.35	XM_026715429.1	PREDICTED: Pseudonaja textilis ribosomal protein S19 (RPS19), mRNA	tr|Q8WVX7|Q8WVX7_HUMAN 40S ribosomal protein S19 (Fragment) OS=Homo sapiens OX=9606 PE=2 SV=1	1474.05	-30.28
NW_020769408.1_30643	2100.35	XM_026715837.1	PREDICTED: Pseudonaja textilis ATPase family, AAA domain containing 3A (ATAD3A), mRNA	sp|Q9NVI7|ATD3A_HUMAN ATPase family AAA domain-containing protein 3A OS=Homo sapiens OX=9606 GN=ATAD3A PE=1 SV=2	7.33541	-31.48
NW_020769408.1_30643	2100.35	XM_026716268.1	PREDICTED: Pseudonaja textilis transgelin 2 (TAGLN2), mRNA	sp|P37802|TAGL2_HUMAN Transgelin-2 OS=Homo sapiens OX=9606 GN=TAGLN2 PE=1 SV=3	50.5446	-31.87
NW_020769408.1_30643	2100.35	XM_026716694.1	PREDICTED: Pseudonaja textilis shroom family member 4 (SHROOM4), mRNA	sp|Q9ULL8|SHRM4_HUMAN Protein Shroom4 OS=Homo sapiens OX=9606 GN=SHROOM4 PE=1 SV=3	18.9206	-33.92
NW_020769408.1_30643	2100.35	XM_026717018.1	PREDICTED: Pseudonaja textilis CRK like proto-oncogene, adaptor protein (CRKL), mRNA	sp|P46109|CRKL_HUMAN Crk-like protein OS=Homo sapiens OX=9606 GN=CRKL PE=1 SV=1	33.0061	-30.8
NW_020769408.1_30643	2100.35	XM_026717121.1	PREDICTED: Pseudonaja textilis BCR, RhoGEF and GTPase activating protein (BCR), transcript variant X2, mRNA	sp|P11274|BCR_HUMAN Breakpoint cluster region protein OS=Homo sapiens OX=9606 GN=BCR PE=1 SV=2	11.2034	-30.53
NW_020769408.1_30643	2100.35	XM_026717340.1	PREDICTED: Pseudonaja textilis charged multivesicular body protein 3 (LOC113447271), transcript variant X1,	sp|O00237|RN103_HUMAN E3 ubiquitin-protein ligase RNF103 OS=Homo sapiens OX=9606 GN=RNF103 PE=1 SV=1	14.9967	-30.34
NW_020769408.1_30643	2100.35	XM_026717341.1	PREDICTED: Pseudonaja textilis charged multivesicular body protein 3 (LOC113447271), transcript variant X2,	sp|O00237|RN103_HUMAN E3 ubiquitin-protein ligase RNF103 OS=Homo sapiens OX=9606 GN=RNF103 PE=1 SV=1	18.1797	-30.34
NW_020769408.1_30643	2100.35	XM_026718425.1	PREDICTED: Pseudonaja textilis tyrosine-protein kinase JAK1-like (LOC113447938), mRNA	sp|P23458|JAK1_HUMAN Tyrosine-protein kinase JAK1 OS=Homo sapiens OX=9606 GN=JAK1 PE=1 SV=2	9.33869	-30.05
NW_020769408.1_30643	2100.35	XM_026718503.1	PREDICTED: Pseudonaja textilis activin A receptor type 2B (ACVR2B), transcript variant X2, mRNA	sp|Q13705|AVR2B_HUMAN Activin receptor type-2B OS=Homo sapiens OX=9606 GN=ACVR2B PE=1 SV=3	10.1457	-31.41
NW_020769408.1_30643	2100.35	XM_026718928.1	PREDICTED: Pseudonaja textilis BMP2 inducible kinase (BMP2K), transcript variant X3, mRNA	sp|Q9NSY1|BMP2K_HUMAN BMP-2-inducible protein kinase OS=Homo sapiens OX=9606 GN=BMP2K PE=1 SV=2	7.22984	-34.88
NW_020769408.1_30643	2100.35	XM_026719823.1	PREDICTED: Pseudonaja textilis mevalonate diphosphate decarboxylase (MVD), mRNA	sp|P53602|MVD1_HUMAN Diphosphomevalonate decarboxylase OS=Homo sapiens OX=9606 GN=MVD PE=1 SV=1	8.45899	-33.26
NW_020769408.1_30643	2100.35	XM_026720540.1	PREDICTED: Pseudonaja textilis dnaJ homolog subfamily C member 3-like (LOC113449437), transcript variant X1	tr|A8KA82|A8KA82_HUMAN DnaJ (Hsp40) homolog, subfamily C, member 3 OS=Homo sapiens OX=9606 GN=DNAJC3 PE=2 SV=1	14.7065	-30.35
NW_020769408.1_30643	2100.35	XM_026720746.1	PREDICTED: Pseudonaja textilis ATP binding cassette subfamily F member 1 (ABCF1), transcript variant X1, mR	tr|Q5STZ8|Q5STZ8_HUMAN ATP-binding cassette sub-family F member 1 OS=Homo sapiens OX=9606 GN=ABCF1 PE=1 SV=10	64.3603	-31.65
NW_020769408.1_30643	2100.35	XM_026720812.1	PREDICTED: Pseudonaja textilis DnaJ heat shock protein family (Hsp40) member B5 (DNAJB5), mRNA	tr|A0A7I2RN43|A0A7I2RN43_HUMAN DnaJ homolog subfamily B member 5 OS=Homo sapiens OX=9606 GN=DNAJB5 PE=1 SV=1	15.4744	-30.61
NW_020769408.1_30643	2100.35	XM_026720847.1	PREDICTED: Pseudonaja textilis Y-box binding protein 1 (YBX1), transcript variant X1, mRNA	tr|Q2VIK8|Q2VIK8_HUMAN RcNSEP1 (Fragment) OS=Homo sapiens OX=9606 PE=4 SV=1	92.1373	-30.9
NW_020769408.1_30643	2100.35	XM_026720848.1	PREDICTED: Pseudonaja textilis Y-box binding protein 1 (YBX1), transcript variant X2, mRNA	tr|Q2VIK8|Q2VIK8_HUMAN RcNSEP1 (Fragment) OS=Homo sapiens OX=9606 PE=4 SV=1	828.505	-30.9
NW_020769408.1_30643	2100.35	XM_026720906.1	PREDICTED: Pseudonaja textilis PTEN induced kinase 1 (PINK1), mRNA	sp|Q9BXM7|PINK1_HUMAN Serine/threonine-protein kinase PINK1, mitochondrial OS=Homo sapiens OX=9606 GN=PINK1 PE=1 SV=1	16.8468	-31.61
NW_020769408.1_30643	2100.35	XM_026721078.1	PREDICTED: Pseudonaja textilis retinoic acid receptor responder 2 (RARRES2), mRNA	#N/A	30.4014	-30.65
NW_020769408.1_30643	2100.35	XM_026721149.1	PREDICTED: Pseudonaja textilis diphthamide biosynthesis 1 (DPH1), mRNA	tr|A0A6Q8JGF9|A0A6Q8JGF9_HUMAN 2-(3-amino-3-carboxypropyl)histidine synthase OS=Homo sapiens OX=9606 GN=DPH1 PE=1 SV=1	11.4486	-32.18
NW_020769408.1_30643	2100.35	XM_026721511.1	PREDICTED: Pseudonaja textilis chromosome unknown C19orf47 homolog (CUNH19orf47), transcript variant X2, mR	sp|Q8N9M1|CS047_HUMAN Uncharacterized protein C19orf47 OS=Homo sapiens OX=9606 GN=C19orf47 PE=1 SV=1	15.771	-33.62
NW_020769408.1_30643	2100.35	XM_026721627.1	PREDICTED: Pseudonaja textilis stromal interaction molecule 1 (STIM1), transcript variant X2, mRNA	sp|Q13586|STIM1_HUMAN Stromal interaction molecule 1 OS=Homo sapiens OX=9606 GN=STIM1 PE=1 SV=3	17.2902	-31.26
NW_020769408.1_30643	2100.35	XM_026721926.1	PREDICTED: Pseudonaja textilis carnitine palmitoyltransferase 1B (CPT1B), transcript variant X1, mRNA	tr|A0A024R4W7|A0A024R4W7_HUMAN Carnitine O-palmitoyltransferase OS=Homo sapiens OX=9606 GN=hCG_2044796 PE=3 SV=1	16.0153	-33.56
NW_020769408.1_30643	2100.35	XM_026723020.1	PREDICTED: Pseudonaja textilis diacylglycerol O-acyltransferase 1 (DGAT1), mRNA	tr|Q9BRH5|Q9BRH5_HUMAN Acyl-CoA retinol O-fatty-acyltransferase (Fragment) OS=Homo sapiens OX=9606 GN=DGAT1 PE=2 SV=2	26.2389	-34.18
NW_020769408.1_30643	2100.35	XM_026724756.1	PREDICTED: Pseudonaja textilis STIP1 homology and U box-containing protein 1-like (LOC113453248), partial m	sp|Q9UNE7|CHIP_HUMAN E3 ubiquitin-protein ligase CHIP OS=Homo sapiens OX=9606 GN=STUB1 PE=1 SV=2	25.7395	-30.89
NW_020769408.1_30643	2100.35	XM_026724760.1	PREDICTED: Pseudonaja textilis STIP1 homology and U box-containing protein 1-like (LOC113453252), partial m	sp|Q9UNE7|CHIP_HUMAN E3 ubiquitin-protein ligase CHIP OS=Homo sapiens OX=9606 GN=STUB1 PE=1 SV=2	25.7395	-30.89
NW_020769408.1_30643	2100.35	XM_026725165.1	PREDICTED: Pseudonaja textilis beta-carotene oxygenase 2 (BCO2), mRNA	tr|B2RCV8|B2RCV8_HUMAN cDNA, FLJ96324, highly similar to Homo sapiens beta-carotene dioxygenase 2 (BCDO2), mRNA OS=Homo sapiens OX=9606 PE=2 SV=1	56.8063	-30.89
NW_020769408.1_30643	2100.35	XM_026725782.1	PREDICTED: Pseudonaja textilis complement C1q A chain (C1QA), partial mRNA	tr|A0A024RAG6|A0A024RAG6_HUMAN Complement C1q subcomponent subunit A OS=Homo sapiens OX=9606 GN=ADIC PE=4 SV=1	20.5917	-35.24
NW_020769408.1_30643	2100.35	XM_026725812.1	PREDICTED: Pseudonaja textilis zinc transporter SLC39A7-like (LOC113454441), partial mRNA	tr|B4DVK8|B4DVK8_HUMAN cDNA FLJ54178, highly similar to Zinc transporter SLC39A7 OS=Homo sapiens OX=9606 PE=2 SV=1	55.691	-31.03
NW_020769408.1_30643	2100.35	XM_026725920.1	PREDICTED: Pseudonaja textilis protein unc-13 homolog B-like (LOC113454558), mRNA	sp|O14795|UN13B_HUMAN Protein unc-13 homolog B OS=Homo sapiens OX=9606 GN=UNC13B PE=1 SV=2	62.2908	-38.85
NW_020769408.1_30643	2100.35	XM_026725975.1	PREDICTED: Pseudonaja textilis protein misato homolog 1-like (LOC113454616), partial mRNA	tr|A8K3J5|A8K3J5_HUMAN Protein misato homolog 1 OS=Homo sapiens OX=9606 PE=2 SV=1	12.2107	-31.59
NW_020769408.1_30643	2100.35	XM_026725982.1	PREDICTED: Pseudonaja textilis E3 ubiquitin-protein ligase RING2-A-like (LOC113454624), mRNA	sp|Q99496|RING2_HUMAN E3 ubiquitin-protein ligase RING2 OS=Homo sapiens OX=9606 GN=RNF2 PE=1 SV=1	40.7252	-40.06
NW_020769408.1_30643	2100.35	XR_003375780.1	PREDICTED: Pseudonaja textilis uncharacterized LOC113449005 (LOC113449005), ncRNA	#N/A	11.0243	-30.83
NW_020769329.1_14110	1682.76	XM_026706994.1	PREDICTED: Pseudonaja textilis protein tyrosine phosphatase, receptor type F (PTPRF), transcript variant X1	sp|P10586|PTPRF_HUMAN Receptor-type tyrosine-protein phosphatase F OS=Homo sapiens OX=9606 GN=PTPRF PE=1 SV=2	21.8882	-30.18
NW_020769423.1_31756	1321.63	XM_026697887.1	PREDICTED: Pseudonaja textilis PDZ and LIM domain 3 (PDLIM3), transcript variant X1, mRNA	sp|Q53GG5|PDLI3_HUMAN PDZ and LIM domain protein 3 OS=Homo sapiens OX=9606 GN=PDLIM3 PE=1 SV=1	40.5569	-31.43
NW_020769423.1_31756	1321.63	XM_026699476.1	PREDICTED: Pseudonaja textilis RAB21, member RAS oncogene family (RAB21), mRNA	sp|Q9UL25|RAB21_HUMAN Ras-related protein Rab-21 OS=Homo sapiens OX=9606 GN=RAB21 PE=1 SV=3	24.4104	-30.83
NW_020769423.1_31756	1321.63	XM_026708029.1	PREDICTED: Pseudonaja textilis protein disulfide isomerase family A member 5 (PDIA5), mRNA	sp|Q14554|PDIA5_HUMAN Protein disulfide-isomerase A5 OS=Homo sapiens OX=9606 GN=PDIA5 PE=1 SV=1	10.6872	-34.06
NW_020769423.1_31756	1321.63	XM_026711608.1	PREDICTED: Pseudonaja textilis aldehyde dehydrogenase 6 family member A1 (ALDH6A1), mRNA	tr|A0A024R6G4|A0A024R6G4_HUMAN Aldehyde dehydrogenase 6 family, member A1, isoform CRA_b OS=Homo sapiens OX=9606 GN=ALDH6A1 PE=2 SV=1	39.2892	-30.06
NW_020769423.1_31756	1321.63	XM_026713881.1	PREDICTED: Pseudonaja textilis aquaporin 3 (Gill blood group) (AQP3), mRNA	sp|Q92482|AQP3_HUMAN Aquaporin-3 OS=Homo sapiens OX=9606 GN=AQP3 PE=1 SV=2	57.7516	-31.36
NW_020769423.1_31756	1321.63	XM_026714371.1	PREDICTED: Pseudonaja textilis family with sequence similarity 192 member A (FAM192A), transcript variant X	tr|A0A024R6T8|A0A024R6T8_HUMAN NEFA-interacting nuclear protein NIP30, isoform CRA_a OS=Homo sapiens OX=9606 GN=NIP30 PE=4 SV=1	14.4662	-30.06
NW_020769423.1_31756	1321.63	XM_026714372.1	PREDICTED: Pseudonaja textilis family with sequence similarity 192 member A (FAM192A), transcript variant X	tr|A0A024R6T8|A0A024R6T8_HUMAN NEFA-interacting nuclear protein NIP30, isoform CRA_a OS=Homo sapiens OX=9606 GN=NIP30 PE=4 SV=1	36.7046	-30.06
NW_020769423.1_31756	1321.63	XM_026714572.1	PREDICTED: Pseudonaja textilis peroxiredoxin like 2A (PRXL2A), transcript variant X2, mRNA	sp|Q9BRX8|PXL2A_HUMAN Peroxiredoxin-like 2A OS=Homo sapiens OX=9606 GN=PRXL2A PE=1 SV=3	23.173	-30.14
NW_020769423.1_31756	1321.63	XM_026715284.1	PREDICTED: Pseudonaja textilis ankyrin repeat domain 23 (ANKRD23), mRNA	#N/A	292.04	-30.51
NW_020769423.1_31756	1321.63	XM_026716385.1	PREDICTED: Pseudonaja textilis peroxiredoxin 5 (PRDX5), mRNA	sp|P30044|PRDX5_HUMAN Peroxiredoxin-5, mitochondrial OS=Homo sapiens OX=9606 GN=PRDX5 PE=1 SV=4	79.426	-30.51
NW_020769423.1_31756	1321.63	XM_026717201.1	PREDICTED: Pseudonaja textilis tetratricopeptide repeat domain 31 (TTC31), mRNA	sp|Q49AM3|TTC31_HUMAN Tetratricopeptide repeat protein 31 OS=Homo sapiens OX=9606 GN=TTC31 PE=1 SV=3	15.8221	-30.47
NW_020769423.1_31756	1321.63	XM_026717508.1	PREDICTED: Pseudonaja textilis solute carrier family 25 member 39 (SLC25A39), transcript variant X4, mRNA	sp|Q9BZJ4|S2539_HUMAN Solute carrier family 25 member 39 OS=Homo sapiens OX=9606 GN=SLC25A39 PE=2 SV=2	13.1195	-30.8
NW_020769423.1_31756	1321.63	XM_026717513.1	PREDICTED: Pseudonaja textilis solute carrier family 25 member 39 (SLC25A39), transcript variant X8, mRNA	tr|B4DFG5|B4DFG5_HUMAN Solute carrier family 25 member 39 OS=Homo sapiens OX=9606 GN=SLC25A39 PE=1 SV=1	12.1388	-30.8
NW_020769423.1_31756	1321.63	XM_026723528.1	PREDICTED: Pseudonaja textilis AP-1 complex subunit sigma-1A-like (LOC113452110), mRNA	tr|A0A2R8YGH5|A0A2R8YGH5_HUMAN AP complex subunit sigma OS=Homo sapiens OX=9606 GN=AP1S1 PE=1 SV=1	10.0737	-32.23
NW_020769423.1_31756	1321.63	XM_026723534.1	PREDICTED: Pseudonaja textilis AP-1 complex subunit sigma-1A-like (LOC113452115), mRNA	tr|A0A2R8YGH5|A0A2R8YGH5_HUMAN AP complex subunit sigma OS=Homo sapiens OX=9606 GN=AP1S1 PE=1 SV=1	10.0737	-32.23
NW_020769423.1_31756	1321.63	XM_026724173.1	PREDICTED: Pseudonaja textilis redox-regulatory protein FAM213A-like (LOC113452709), transcript variant X2,	sp|Q9BRX8|PXL2A_HUMAN Peroxiredoxin-like 2A OS=Homo sapiens OX=9606 GN=PRXL2A PE=1 SV=3	17.4414	-30.14
NW_020769423.1_31756	1321.63	XM_026725920.1	PREDICTED: Pseudonaja textilis protein unc-13 homolog B-like (LOC113454558), mRNA	sp|O14795|UN13B_HUMAN Protein unc-13 homolog B OS=Homo sapiens OX=9606 GN=UNC13B PE=1 SV=2	62.2908	-36.79
NW_020769423.1_31756	1321.63	XR_003376291.1	PREDICTED: Pseudonaja textilis 18S ribosomal RNA (LOC113453604), rRNA	#N/A	419.955	-30.89
NW_020769423.1_31756	1321.63	XR_003376374.1	PREDICTED: Pseudonaja textilis 18S ribosomal RNA (LOC113454181), rRNA	#N/A	419.955	-30.89
NW_020769308.1_1327	1231.43	XM_026697110.1	PREDICTED: Pseudonaja textilis xin actin binding repeat containing 2 (XIRP2), mRNA	sp|A4UGR9|XIRP2_HUMAN Xin actin-binding repeat-containing protein 2 OS=Homo sapiens OX=9606 GN=XIRP2 PE=1 SV=2	7.64784	-30.73
NW_020769308.1_1327	1231.43	XM_026702722.1	PREDICTED: Pseudonaja textilis IQ motif containing C (IQCC), mRNA	sp|Q4KMZ1|IQCC_HUMAN IQ domain-containing protein C OS=Homo sapiens OX=9606 GN=IQCC PE=1 SV=2	12.9764	-31.34
NW_020769308.1_1327	1231.43	XM_026712559.1	PREDICTED: Pseudonaja textilis F-box and WD repeat domain containing 2 (FBXW2), transcript variant X3, mRNA	sp|Q9UKT8|FBXW2_HUMAN F-box/WD repeat-containing protein 2 OS=Homo sapiens OX=9606 GN=FBXW2 PE=1 SV=2	12.9749	-30.32
NW_020769308.1_1327	1231.43	XM_026717652.1	PREDICTED: Pseudonaja textilis glycogen phosphorylase, muscle associated (PYGM), mRNA	sp|P11217|PYGM_HUMAN Glycogen phosphorylase, muscle form OS=Homo sapiens OX=9606 GN=PYGM PE=1 SV=6	264.728	-31.03
NW_020769308.1_1327	1231.43	XM_026720050.1	PREDICTED: Pseudonaja textilis carnitine O-acetyltransferase-like (LOC113449081), mRNA	sp|P43155|CACP_HUMAN Carnitine O-acetyltransferase OS=Homo sapiens OX=9606 GN=CRAT PE=1 SV=5	12.8784	-32.58
NW_020769308.1_1327	1231.43	XM_026723204.1	PREDICTED: Pseudonaja textilis claudin-7-like (LOC113451815), mRNA	tr|A0A384ME58|A0A384ME58_HUMAN Claudin OS=Homo sapiens OX=9606 PE=2 SV=1	78.4428	-33.3
NW_020769308.1_1327	1231.43	XM_026724564.1	PREDICTED: Pseudonaja textilis uncharacterized LOC113453056 (LOC113453056), partial mRNA	tr|I3L466|I3L466_HUMAN Histone acetyltransferase (Fragment) OS=Homo sapiens OX=9606 GN=CREBBP PE=1 SV=2	10.5764	-30.96
NW_020769316.1_7444	1116.45	XM_026696629.1	PREDICTED: Pseudonaja textilis GM2 ganglioside activator (GM2A), mRNA	sp|P17900|SAP3_HUMAN Ganglioside GM2 activator OS=Homo sapiens OX=9606 GN=GM2A PE=1 SV=4	22.1944	-32.36
NW_020769316.1_7444	1116.45	XM_026696712.1	PREDICTED: Pseudonaja textilis adenylosuccinate lyase (ADSL), mRNA	tr|A0A384E0N4|A0A384E0N4_HOMNE Adenylosuccinate lyase OS=Homo sapiens neanderthalensis OX=63221 GN=ADSL PE=1 SV=1	123.554	-31.44
NW_020769316.1_7444	1116.45	XM_026697041.1	PREDICTED: Pseudonaja textilis Sp3 transcription factor (SP3), transcript variant X1, mRNA	sp|Q02447|SP3_HUMAN Transcription factor Sp3 OS=Homo sapiens OX=9606 GN=SP3 PE=1 SV=3	8.53807	-30.16
NW_020769316.1_7444	1116.45	XM_026697961.1	PREDICTED: Pseudonaja textilis synaptopodin 2 (SYNPO2), transcript variant X1, mRNA	sp|Q9UMS6|SYNP2_HUMAN Synaptopodin-2 OS=Homo sapiens OX=9606 GN=SYNPO2 PE=1 SV=2	19.6091	-30.53
NW_020769316.1_7444	1116.45	XM_026698384.1	PREDICTED: Pseudonaja textilis leukotriene A4 hydrolase (LTA4H), mRNA	tr|A0A140VK27|A0A140VK27_HUMAN Leukotriene A(4) hydrolase OS=Homo sapiens OX=9606 PE=2 SV=1	13.8498	-32.49
NW_020769316.1_7444	1116.45	XM_026701589.1	PREDICTED: Pseudonaja textilis glycogenin 1 (GYG1), transcript variant X1, mRNA	tr|Q8N5Y3|Q8N5Y3_HUMAN GYG1 protein (Fragment) OS=Homo sapiens OX=9606 GN=GYG1 PE=2 SV=2	36.3594	-30.04
NW_020769316.1_7444	1116.45	XM_026702315.1	PREDICTED: Pseudonaja textilis glutaredoxin 5 (GLRX5), mRNA	tr|A0A384MDT9|A0A384MDT9_HUMAN Epididymis secretory sperm binding protein OS=Homo sapiens OX=9606 PE=2 SV=1	31.2116	-35.13
NW_020769316.1_7444	1116.45	XM_026703026.1	PREDICTED: Pseudonaja textilis ribosomal protein S6 kinase A6 (RPS6KA6), transcript variant X2, mRNA	sp|Q9UK32|KS6A6_HUMAN Ribosomal protein S6 kinase alpha-6 OS=Homo sapiens OX=9606 GN=RPS6KA6 PE=1 SV=1	6.99824	-33.28
NW_020769316.1_7444	1116.45	XM_026704359.1	PREDICTED: Pseudonaja textilis eukaryotic translation initiation factor 3 subunit B (EIF3B), mRNA	tr|A0A024R821|A0A024R821_HUMAN Eukaryotic translation initiation factor 3 subunit B OS=Homo sapiens OX=9606 GN=EIF3S9 PE=3 SV=1	166.447	-32.2
NW_020769316.1_7444	1116.45	XM_026706529.1	PREDICTED: Pseudonaja textilis SPT2 chromatin protein domain containing 1 (SPTY2D1), transcript variant X1,	sp|Q68D10|SPT2_HUMAN Protein SPT2 homolog OS=Homo sapiens OX=9606 GN=SPTY2D1 PE=1 SV=3	5.23669	-33.38
NW_020769316.1_7444	1116.45	XM_026709007.1	PREDICTED: Pseudonaja textilis ring finger protein 214 (RNF214), partial mRNA	tr|E9PN76|E9PN76_HUMAN RING finger protein 214 OS=Homo sapiens OX=9606 GN=RNF214 PE=1 SV=1	12.0636	-33.65
NW_020769316.1_7444	1116.45	XM_026709492.1	PREDICTED: Pseudonaja textilis cingulin like 1 (CGNL1), mRNA	sp|Q0VF96|CGNL1_HUMAN Cingulin-like protein 1 OS=Homo sapiens OX=9606 GN=CGNL1 PE=1 SV=2	22.2602	-35.04
NW_020769316.1_7444	1116.45	XM_026713558.1	PREDICTED: Pseudonaja textilis prosaposin-like (LOC113444702), mRNA	tr|Q59EN5|Q59EN5_HUMAN Prosaposin variant (Fragment) OS=Homo sapiens OX=9606 PE=2 SV=1	22.6762	-31.46
NW_020769316.1_7444	1116.45	XM_026713576.1	PREDICTED: Pseudonaja textilis cystathionine beta-synthase-like (LOC113444718), transcript variant X2, mRNA	sp|P35520|CBS_HUMAN Cystathionine beta-synthase OS=Homo sapiens OX=9606 GN=CBS PE=1 SV=2	5.21408	-33.91
NW_020769316.1_7444	1116.45	XM_026713577.1	PREDICTED: Pseudonaja textilis cystathionine beta-synthase-like (LOC113444718), transcript variant X3, mRNA	sp|P35520|CBS_HUMAN Cystathionine beta-synthase OS=Homo sapiens OX=9606 GN=CBS PE=1 SV=2	26.1373	-33.91
NW_020769316.1_7444	1116.45	XM_026713664.1	PREDICTED: Pseudonaja textilis DEAD-box helicase 3 X-linked (DDX3X), transcript variant X1, mRNA	tr|A0A2R8Y4A4|A0A2R8Y4A4_HUMAN RNA helicase OS=Homo sapiens OX=9606 GN=DDX3X PE=1 SV=1	19.2606	-33.46
NW_020769316.1_7444	1116.45	XM_026713665.1	PREDICTED: Pseudonaja textilis DEAD-box helicase 3 X-linked (DDX3X), transcript variant X2, mRNA	tr|A0A2R8Y4A4|A0A2R8Y4A4_HUMAN RNA helicase OS=Homo sapiens OX=9606 GN=DDX3X PE=1 SV=1	21.0886	-33.46
NW_020769316.1_7444	1116.45	XM_026715278.1	PREDICTED: Pseudonaja textilis hexokinase-2-like (LOC113445888), mRNA	sp|P52789|HXK2_HUMAN Hexokinase-2 OS=Homo sapiens OX=9606 GN=HK2 PE=1 SV=2	9.00933	-33.34
NW_020769316.1_7444	1116.45	XM_026715490.1	PREDICTED: Pseudonaja textilis transmembrane protein 160 (TMEM160), mRNA	sp|Q9NX00|TM160_HUMAN Transmembrane protein 160 OS=Homo sapiens OX=9606 GN=TMEM160 PE=1 SV=1	11.4098	-30.48
NW_020769316.1_7444	1116.45	XM_026717285.1	PREDICTED: Pseudonaja textilis inner membrane mitochondrial protein (IMMT), transcript variant X1, mRNA	sp|Q16891|MIC60_HUMAN MICOS complex subunit MIC60 OS=Homo sapiens OX=9606 GN=IMMT PE=1 SV=1	42.0468	-30.34
NW_020769316.1_7444	1116.45	XM_026717286.1	PREDICTED: Pseudonaja textilis inner membrane mitochondrial protein (IMMT), transcript variant X2, mRNA	tr|B9A067|B9A067_HUMAN MICOS complex subunit MIC60 OS=Homo sapiens OX=9606 GN=IMMT PE=1 SV=2	13.5736	-30.34
NW_020769316.1_7444	1116.45	XM_026719782.1	PREDICTED: Pseudonaja textilis vacuolar protein sorting 4 homolog A (VPS4A), mRNA	tr|A0A024R705|A0A024R705_HUMAN Vesicle-fusing ATPase OS=Homo sapiens OX=9606 GN=VPS4A PE=3 SV=1	18.9913	-39.23
NW_020769316.1_7444	1116.45	XM_026720236.1	PREDICTED: Pseudonaja textilis protein S100-A13-like (LOC113449223), mRNA	sp|Q99584|S10AD_HUMAN Protein S100-A13 OS=Homo sapiens OX=9606 GN=S100A13 PE=1 SV=1	7.76966	-31.35
NW_020769316.1_7444	1116.45	XM_026720778.1	PREDICTED: Pseudonaja textilis tropomyosin 2 (TPM2), transcript variant X1, mRNA	sp|P07951|TPM2_HUMAN Tropomyosin beta chain OS=Homo sapiens OX=9606 GN=TPM2 PE=1 SV=1	3097	-31.32
NW_020769316.1_7444	1116.45	XM_026720779.1	PREDICTED: Pseudonaja textilis tropomyosin 2 (TPM2), transcript variant X2, mRNA	tr|B4DTK3|B4DTK3_HUMAN cDNA FLJ57891, highly similar to Tropomyosin beta chain OS=Homo sapiens OX=9606 PE=2 SV=1	107.16	-31.32
NW_020769316.1_7444	1116.45	XM_026720781.1	PREDICTED: Pseudonaja textilis tropomyosin 2 (TPM2), transcript variant X4, mRNA	tr|B4DTK3|B4DTK3_HUMAN cDNA FLJ57891, highly similar to Tropomyosin beta chain OS=Homo sapiens OX=9606 PE=2 SV=1	39.9437	-31.32
NW_020769316.1_7444	1116.45	XM_026720784.1	PREDICTED: Pseudonaja textilis tropomyosin 2 (TPM2), transcript variant X7, mRNA	tr|D6R904|D6R904_HUMAN Tropomyosin alpha-3 chain OS=Homo sapiens OX=9606 GN=TPM3 PE=1 SV=1	82.9986	-31.32
NW_020769316.1_7444	1116.45	XM_026720785.1	PREDICTED: Pseudonaja textilis tropomyosin 2 (TPM2), transcript variant X8, mRNA	tr|D6R904|D6R904_HUMAN Tropomyosin alpha-3 chain OS=Homo sapiens OX=9606 GN=TPM3 PE=1 SV=1	15.5794	-31.32
NW_020769316.1_7444	1116.45	XM_026720812.1	PREDICTED: Pseudonaja textilis DnaJ heat shock protein family (Hsp40) member B5 (DNAJB5), mRNA	tr|A0A7I2RN43|A0A7I2RN43_HUMAN DnaJ homolog subfamily B member 5 OS=Homo sapiens OX=9606 GN=DNAJB5 PE=1 SV=1	15.4744	-30.3
NW_020769316.1_7444	1116.45	XM_026721466.1	PREDICTED: Pseudonaja textilis SUMO1 activating enzyme subunit 1 (SAE1), transcript variant X1, mRNA	tr|A0A024R0R4|A0A024R0R4_HUMAN SUMO-1 activating enzyme subunit 1, isoform CRA_b OS=Homo sapiens OX=9606 GN=SAE1 PE=3 SV=1	80.0154	-35.17
NW_020769316.1_7444	1116.45	XM_026721764.1	PREDICTED: Pseudonaja textilis nuclear receptor coactivator 5 (NCOA5), mRNA	sp|Q9HCD5|NCOA5_HUMAN Nuclear receptor coactivator 5 OS=Homo sapiens OX=9606 GN=NCOA5 PE=1 SV=2	16.4707	-35.39
NW_020769316.1_7444	1116.45	XM_026721817.1	PREDICTED: Pseudonaja textilis proline rich coiled-coil 1 (PRRC1), transcript variant X2, mRNA	sp|Q96M27|PRRC1_HUMAN Protein PRRC1 OS=Homo sapiens OX=9606 GN=PRRC1 PE=1 SV=1	26.5376	-37.05
NW_020769316.1_7444	1116.45	XM_026725798.1	PREDICTED: Pseudonaja textilis ER membrane protein complex subunit 3 (EMC3), mRNA	sp|Q9P0I2|EMC3_HUMAN ER membrane protein complex subunit 3 OS=Homo sapiens OX=9606 GN=EMC3 PE=1 SV=3	62.44	-31.19
NW_020769308.1_1183	1046.56	XM_026720434.1	PREDICTED: Pseudonaja textilis tubulin beta class I (TUBB), mRNA	sp|P07437|TBB5_HUMAN Tubulin beta chain OS=Homo sapiens OX=9606 GN=TUBB PE=1 SV=2	9.11029	-31.56
NW_020769308.1_1183	1046.56	XM_026720765.1	PREDICTED: Pseudonaja textilis uncharacterized LOC113449659 (LOC113449659), mRNA	sp|Q9C029|TRIM7_HUMAN E3 ubiquitin-protein ligase TRIM7 OS=Homo sapiens OX=9606 GN=TRIM7 PE=1 SV=2	15.308	-30.3
NW_020769360.1_22815	949.134	XM_026696300.1	PREDICTED: Pseudonaja textilis transportin 2 (TNPO2), transcript variant X2, mRNA	tr|A0A024R7F7|A0A024R7F7_HUMAN Transportin 2 (Importin 3, karyopherin beta 2b), isoform CRA_b OS=Homo sapiens OX=9606 GN=TNPO2 PE=4 SV=1	14.3904	-31.44
NW_020769360.1_22815	949.134	XM_026707362.1	PREDICTED: Pseudonaja textilis RANBP2-like and GRIP domain containing 4 (RGPD4), transcript variant X2, mRN	sp|P49792|RBP2_HUMAN E3 SUMO-protein ligase RanBP2 OS=Homo sapiens OX=9606 GN=RANBP2 PE=1 SV=2	9.65202	-32.37
NW_020769360.1_22815	949.134	XM_026720168.1	PREDICTED: Pseudonaja textilis solute carrier family 27 member 3 (SLC27A3), partial mRNA	sp|Q5K4L6|S27A3_HUMAN Solute carrier family 27 member 3 OS=Homo sapiens OX=9606 GN=SLC27A3 PE=1 SV=4	14.2206	-30.55
NW_020769360.1_22815	949.134	XM_026721940.1	PREDICTED: Pseudonaja textilis PDZ domain containing 11 (PDZD11), transcript variant X1, mRNA	sp|Q5EBL8|PDZ11_HUMAN PDZ domain-containing protein 11 OS=Homo sapiens OX=9606 GN=PDZD11 PE=1 SV=2	14.9016	-32.42
NW_020769360.1_22815	949.134	XM_026723522.1	PREDICTED: Pseudonaja textilis filamin B (FLNB), transcript variant X1, mRNA	sp|O75369|FLNB_HUMAN Filamin-B OS=Homo sapiens OX=9606 GN=FLNB PE=1 SV=2	26.5204	-30.08
NW_020769360.1_22815	949.134	XM_026724722.1	PREDICTED: Pseudonaja textilis sterol regulatory element-binding protein 1-like (LOC113453211), mRNA	tr|A8MTU8|A8MTU8_HUMAN cDNA FLJ38006 fis, clone CTONG2012422, highly similar to Sterol regulatory element-binding protein 1 OS=Homo sapiens OX=9606 PE=2 SV=1	6.13152	-30.56
NW_020769350.1_20264	890.609	XM_026717914.1	PREDICTED: Pseudonaja textilis actin related protein 2/3 complex subunit 4 (ARPC4), transcript variant X1,	sp|P59998|ARPC4_HUMAN Actin-related protein 2/3 complex subunit 4 OS=Homo sapiens OX=9606 GN=ARPC4 PE=1 SV=3	19.373	-30.1
NW_020769387.1_28040	847.921	XM_026695864.1	PREDICTED: Pseudonaja textilis CXXC repeat containing interactor of PDZ3 domain (CRIPT), mRNA	sp|Q9P021|CRIPT_HUMAN Cysteine-rich PDZ-binding protein OS=Homo sapiens OX=9606 GN=CRIPT PE=1 SV=1	46.2021	-30.41
NW_020769387.1_28040	847.921	XM_026717270.1	PREDICTED: Pseudonaja textilis DEAH-box helicase 8 (DHX8), mRNA	sp|Q14562|DHX8_HUMAN ATP-dependent RNA helicase DHX8 OS=Homo sapiens OX=9606 GN=DHX8 PE=1 SV=1	7.60493	-35.18
NW_020769435.1_32739	825.199	XM_026701512.1	PREDICTED: Pseudonaja textilis acyl-CoA synthetase long chain family member 3 (ACSL3), transcript variant X	tr|A0A024R487|A0A024R487_HUMAN Acyl-CoA synthetase long-chain family member 3, isoform CRA_a OS=Homo sapiens OX=9606 GN=ACSL3 PE=4 SV=1	6.71229	-30.64
NW_020769435.1_32739	825.199	XM_026702561.1	PREDICTED: Pseudonaja textilis connector enhancer of kinase suppressor of Ras 1 (CNKSR1), transcript varian	tr|Q53GM7|Q53GM7_HUMAN Connector enhancer of kinase suppressor of Ras 1 variant (Fragment) OS=Homo sapiens OX=9606 GN=CNKSR1 PE=2 SV=1	16.6049	-30.79
NW_020769435.1_32739	825.199	XM_026707944.1	PREDICTED: Pseudonaja textilis SEC22 homolog A, vesicle trafficking protein (SEC22A), mRNA	sp|Q96IW7|SC22A_HUMAN Vesicle-trafficking protein SEC22a OS=Homo sapiens OX=9606 GN=SEC22A PE=1 SV=1	21.5912	-30.66
NW_020769435.1_32739	825.199	XM_026709731.1	PREDICTED: Pseudonaja textilis hexosaminidase subunit alpha (HEXA), mRNA	tr|H3BS10|H3BS10_HUMAN Beta-hexosaminidase OS=Homo sapiens OX=9606 GN=HEXA PE=1 SV=1	18.0701	-32.38
NW_020769435.1_32739	825.199	XM_026710470.1	PREDICTED: Pseudonaja textilis ALG11, alpha-1,2-mannosyltransferase (ALG11), transcript variant X2, mRNA	sp|Q2TAA5|ALG11_HUMAN GDP-Man:Man(3)GlcNAc(2)-PP-Dol alpha-1,2-mannosyltransferase OS=Homo sapiens OX=9606 GN=ALG11 PE=1 SV=2	11.5172	-32.38
NW_020769435.1_32739	825.199	XM_026711033.1	PREDICTED: Pseudonaja textilis transmembrane 9 superfamily member 3 (TM9SF3), mRNA	tr|A0A024QYS2|A0A024QYS2_HUMAN Transmembrane 9 superfamily member OS=Homo sapiens OX=9606 PE=2 SV=1	71.59	-30.54
NW_020769435.1_32739	825.199	XM_026714486.1	PREDICTED: Pseudonaja textilis CCAAT enhancer binding protein gamma (CEBPG), mRNA	sp|P53567|CEBPG_HUMAN CCAAT/enhancer-binding protein gamma OS=Homo sapiens OX=9606 GN=CEBPG PE=1 SV=1	15.9353	-31.39
NW_020769435.1_32739	825.199	XM_026716513.1	PREDICTED: Pseudonaja textilis transmembrane emp24 domain-containing protein 10-like (LOC113446728), transc	sp|P49755|TMEDA_HUMAN Transmembrane emp24 domain-containing protein 10 OS=Homo sapiens OX=9606 GN=TMED10 PE=1 SV=2	71.0914	-31.68
NW_020769435.1_32739	825.199	XM_026721786.1	PREDICTED: Pseudonaja textilis troponin C2, fast skeletal type (TNNC2), mRNA	tr|B4DUI9|B4DUI9_HUMAN cDNA FLJ55420, highly similar to Troponin C, skeletal muscle OS=Homo sapiens OX=9606 PE=2 SV=1	1381.07	-31.2
NW_020769435.1_32739	825.199	XM_026724722.1	PREDICTED: Pseudonaja textilis sterol regulatory element-binding protein 1-like (LOC113453211), mRNA	tr|A8MTU8|A8MTU8_HUMAN cDNA FLJ38006 fis, clone CTONG2012422, highly similar to Sterol regulatory element-binding protein 1 OS=Homo sapiens OX=9606 PE=2 SV=1	6.13152	-30.24
NW_020769435.1_32739	825.199	XM_026725914.1	PREDICTED: Pseudonaja textilis T cell leukemia translocation altered (TCTA), mRNA	sp|P57738|TCTA_HUMAN T-cell leukemia translocation-altered gene protein OS=Homo sapiens OX=9606 GN=TCTA PE=1 SV=1	9.22751	-30.7
NW_020769435.1_32739	825.199	XM_026726235.1	PREDICTED: Pseudonaja textilis lectin, mannose binding 2 (LMAN2), transcript variant X1, mRNA	sp|Q12907|LMAN2_HUMAN Vesicular integral-membrane protein VIP36 OS=Homo sapiens OX=9606 GN=LMAN2 PE=1 SV=1	92.5614	-32.16
NW_020769435.1_32739	825.199	XM_026726241.1	PREDICTED: Pseudonaja textilis lectin, mannose binding 2 (LMAN2), transcript variant X2, mRNA	sp|Q12907|LMAN2_HUMAN Vesicular integral-membrane protein VIP36 OS=Homo sapiens OX=9606 GN=LMAN2 PE=1 SV=1	7.55559	-32.16
NW_020769435.1_32739	825.199	XM_026726249.1	PREDICTED: Pseudonaja textilis inosine-5'-monophosphate dehydrogenase 1-like (LOC113454934), mRNA	tr|A0A024R725|A0A024R725_HUMAN Inosine-5'-monophosphate dehydrogenase OS=Homo sapiens OX=9606 GN=IMPDH1 PE=3 SV=1	16.4521	-30.19
NW_020769350.1_20242	520.526	XM_026708029.1	PREDICTED: Pseudonaja textilis protein disulfide isomerase family A member 5 (PDIA5), mRNA	sp|Q14554|PDIA5_HUMAN Protein disulfide-isomerase A5 OS=Homo sapiens OX=9606 GN=PDIA5 PE=1 SV=1	10.6872	-32.41
NW_020769350.1_20242	520.526	XM_026717508.1	PREDICTED: Pseudonaja textilis solute carrier family 25 member 39 (SLC25A39), transcript variant X4, mRNA	sp|Q9BZJ4|S2539_HUMAN Solute carrier family 25 member 39 OS=Homo sapiens OX=9606 GN=SLC25A39 PE=2 SV=2	13.1195	-34.04
NW_020769350.1_20242	520.526	XM_026717513.1	PREDICTED: Pseudonaja textilis solute carrier family 25 member 39 (SLC25A39), transcript variant X8, mRNA	tr|B4DFG5|B4DFG5_HUMAN Solute carrier family 25 member 39 OS=Homo sapiens OX=9606 GN=SLC25A39 PE=1 SV=1	12.1388	-34.04
NW_020769350.1_20242	520.526	XM_026717906.1	PREDICTED: Pseudonaja textilis interleukin 17 receptor C (IL17RC), transcript variant X2, mRNA	sp|Q8NAC3|I17RC_HUMAN Interleukin-17 receptor C OS=Homo sapiens OX=9606 GN=IL17RC PE=1 SV=2	17.4625	-32.05
NW_020769350.1_20242	520.526	XM_026720810.1	PREDICTED: Pseudonaja textilis LDL receptor related protein associated protein 1 (LRPAP1), mRNA	sp|P30533|AMRP_HUMAN Alpha-2-macroglobulin receptor-associated protein OS=Homo sapiens OX=9606 GN=LRPAP1 PE=1 SV=1	17.6835	-30.31
NW_020769350.1_20242	520.526	XM_026722696.1	PREDICTED: Pseudonaja textilis RNA polymerase II subunit A (POLR2A), mRNA	sp|P24928|RPB1_HUMAN DNA-directed RNA polymerase II subunit RPB1 OS=Homo sapiens OX=9606 GN=POLR2A PE=1 SV=2	9.33195	-30.67
NW_020769350.1_20242	520.526	XM_026725920.1	PREDICTED: Pseudonaja textilis protein unc-13 homolog B-like (LOC113454558), mRNA	sp|O14795|UN13B_HUMAN Protein unc-13 homolog B OS=Homo sapiens OX=9606 GN=UNC13B PE=1 SV=2	62.2908	-33.37
NW_020769312.1_4352	474.051	XM_026700673.1	PREDICTED: Pseudonaja textilis 1,4-alpha-glucan branching enzyme 1 (GBE1), transcript variant X2, mRNA	tr|Q59ET0|Q59ET0_HUMAN 1,4-alpha-glucan branching enzyme (Fragment) OS=Homo sapiens OX=9606 PE=2 SV=1	4.18973	-30.41
NW_020769357.1_22167	465.444	XM_026699687.1	PREDICTED: Pseudonaja textilis F-box protein 8 (FBXO8), mRNA	tr|A0A0S2Z5D1|A0A0S2Z5D1_HUMAN F-box protein 8 isoform 1 (Fragment) OS=Homo sapiens OX=9606 GN=FBXO8 PE=2 SV=1	15.0444	-30.75
NW_020769357.1_22167	465.444	XM_026702373.1	PREDICTED: Pseudonaja textilis programmed cell death 6 (PDCD6), transcript variant X3, mRNA	sp|O75340|PDCD6_HUMAN Programmed cell death protein 6 OS=Homo sapiens OX=9606 GN=PDCD6 PE=1 SV=1	19.6226	-30.81
NW_020769357.1_22167	465.444	XM_026707528.1	PREDICTED: Pseudonaja textilis peroxisomal biogenesis factor 16 (PEX16), mRNA	sp|Q9Y5Y5|PEX16_HUMAN Peroxisomal membrane protein PEX16 OS=Homo sapiens OX=9606 GN=PEX16 PE=1 SV=2	19.0819	-31.95
NW_020769357.1_22167	465.444	XM_026707908.1	PREDICTED: Pseudonaja textilis protein lifeguard 3-like (LOC113441099), transcript variant X1, mRNA	tr|A0A024R472|A0A024R472_HUMAN Transmembrane BAX inhibitor motif containing 1, isoform CRA_a OS=Homo sapiens OX=9606 GN=TMBIM1 PE=3 SV=1	34.9865	-33.05
NW_020769357.1_22167	465.444	XM_026712478.1	PREDICTED: Pseudonaja textilis gelsolin (GSN), transcript variant X1, mRNA	tr|A0A0A0MT01|A0A0A0MT01_HUMAN Actin-depolymerizing factor OS=Homo sapiens OX=9606 GN=GSN PE=1 SV=1	10.4035	-30.12
NW_020769357.1_22167	465.444	XM_026712479.1	PREDICTED: Pseudonaja textilis gelsolin (GSN), transcript variant X2, mRNA	tr|B7Z9A0|B7Z9A0_HUMAN Actin-depolymerizing factor OS=Homo sapiens OX=9606 PE=2 SV=1	50.2338	-30.12
NW_020769357.1_22167	465.444	XM_026713361.1	PREDICTED: Pseudonaja textilis ubiquitin specific peptidase 5 (USP5), transcript variant X2, mRNA	sp|P45974|UBP5_HUMAN Ubiquitin carboxyl-terminal hydrolase 5 OS=Homo sapiens OX=9606 GN=USP5 PE=1 SV=2	8.99705	-31.36
NW_020769357.1_22167	465.444	XM_026713548.1	PREDICTED: Pseudonaja textilis hexokinase-1 (LOC113444691), transcript variant X2, mRNA	tr|B4DG62|B4DG62_HUMAN Hexokinase OS=Homo sapiens OX=9606 PE=2 SV=1	32.5268	-30.9
NW_020769357.1_22167	465.444	XM_026713718.1	PREDICTED: Pseudonaja textilis major facilitator superfamily domain containing 5 (MFSD5), mRNA	sp|Q6N075|MFSD5_HUMAN Molybdate-anion transporter OS=Homo sapiens OX=9606 GN=MFSD5 PE=1 SV=2	5.50356	-30.95
NW_020769357.1_22167	465.444	XM_026719610.1	PREDICTED: Pseudonaja textilis oxysterol binding protein (OSBP), mRNA	sp|P22059|OSBP1_HUMAN Oxysterol-binding protein 1 OS=Homo sapiens OX=9606 GN=OSBP PE=1 SV=1	11.9602	-30.62
NW_020769357.1_22167	465.444	XM_026721769.1	PREDICTED: Pseudonaja textilis PDX1 C-terminal inhibiting factor 1 (PCIF1), mRNA	tr|B7Z5U5|B7Z5U5_HUMAN cDNA FLJ61655, highly similar to Phosphorylated CTD-interacting factor 1 OS=Homo sapiens OX=9606 PE=2 SV=1	14.9237	-33
NW_020769357.1_22167	465.444	XM_026723350.1	PREDICTED: Pseudonaja textilis S100 calcium binding protein A6 (S100A6), transcript variant X2, mRNA	sp|P06703|S10A6_HUMAN Protein S100-A6 OS=Homo sapiens OX=9606 GN=S100A6 PE=1 SV=1	614.715	-31.47
NW_020769350.1_20266	331.181	XM_026717914.1	PREDICTED: Pseudonaja textilis actin related protein 2/3 complex subunit 4 (ARPC4), transcript variant X1,	sp|P59998|ARPC4_HUMAN Actin-related protein 2/3 complex subunit 4 OS=Homo sapiens OX=9606 GN=ARPC4 PE=1 SV=3	19.373	-30.33
NW_020769394.1_29027	325.329	XM_026724181.1	PREDICTED: Pseudonaja textilis solute carrier family 37 member 3 (SLC37A3), transcript variant X1, mRNA	sp|Q8NCC5|SPX3_HUMAN Sugar phosphate exchanger 3 OS=Homo sapiens OX=9606 GN=SLC37A3 PE=2 SV=2	15.572	-30.41
NW_020769360.1_22811	314.312	XM_026707912.1	PREDICTED: Pseudonaja textilis angio associated migratory cell protein (AAMP), mRNA	sp|Q13685|AAMP_HUMAN Angio-associated migratory cell protein OS=Homo sapiens OX=9606 GN=AAMP PE=1 SV=2	14.275	-30.16
NW_020769312.1_4446	308.116	XM_026697936.1	PREDICTED: Pseudonaja textilis microtubule associated scaffold protein 1 (MTUS1), transcript variant X5, mR	tr|B4E246|B4E246_HUMAN cDNA FLJ53273, highly similar to Homo sapiens mitochondrial tumor suppressor 1 (MTUS1), transcript variant 2, mRNA OS=Homo sapiens OX=9606 PE=2 SV=1	21.1439	-30.11
NW_020769312.1_4446	308.116	XM_026711692.1	PREDICTED: Pseudonaja textilis solute carrier family 6 member 16 (SLC6A16), transcript variant X1, mRNA	tr|Q68CX0|Q68CX0_HUMAN Transporter (Fragment) OS=Homo sapiens OX=9606 GN=DKFZp761I0921 PE=2 SV=1	4.46417	-30.09
NW_020769320.1_9919	259.575	XM_026720372.1	PREDICTED: Pseudonaja textilis hydroxysteroid 17-beta dehydrogenase 4 (HSD17B4), mRNA	sp|P51659|DHB4_HUMAN Peroxisomal multifunctional enzyme type 2 OS=Homo sapiens OX=9606 GN=HSD17B4 PE=1 SV=3	27.5978	-32.89
NW_020769370.1_25271	190.722	XM_026701963.1	PREDICTED: Pseudonaja textilis Jupiter microtubule associated homolog 1 (JPT1), mRNA	sp|Q9UK76|JUPI1_HUMAN Jupiter microtubule associated homolog 1 OS=Homo sapiens OX=9606 GN=JPT1 PE=1 SV=3	51.331	-33.4
NW_020769370.1_25271	190.722	XM_026702759.1	PREDICTED: Pseudonaja textilis adenylate kinase 2 (AK2), transcript variant X1, mRNA	tr|A0A140VK93|A0A140VK93_HUMAN Adenylate kinase 2, mitochondrial OS=Homo sapiens OX=9606 GN=AK2 PE=2 SV=1	71.958	-31.95
NW_020769370.1_25271	190.722	XM_026702760.1	PREDICTED: Pseudonaja textilis adenylate kinase 2 (AK2), transcript variant X2, mRNA	tr|F8W1A4|F8W1A4_HUMAN Adenylate kinase 2, mitochondrial OS=Homo sapiens OX=9606 GN=AK2 PE=1 SV=1	10.0824	-31.95
NW_020769370.1_25271	190.722	XM_026704588.1	PREDICTED: Pseudonaja textilis chromosome unknown C16orf45 homolog (CUNH16orf45), mRNA	tr|B4DE25|B4DE25_HUMAN cDNA FLJ55322 OS=Homo sapiens OX=9606 PE=2 SV=1	12.6858	-33.97
NW_020769370.1_25271	190.722	XM_026707549.1	PREDICTED: Pseudonaja textilis eukaryotic translation initiation factor 5B (EIF5B), transcript variant X1,	sp|O60841|IF2P_HUMAN Eukaryotic translation initiation factor 5B OS=Homo sapiens OX=9606 GN=EIF5B PE=1 SV=4	16.2185	-30.79
NW_020769370.1_25271	190.722	XM_026712432.1	PREDICTED: Pseudonaja textilis REX4 homolog, 3'-5' exonuclease (REXO4), mRNA	sp|Q9GZR2|REXO4_HUMAN RNA exonuclease 4 OS=Homo sapiens OX=9606 GN=REXO4 PE=1 SV=2	11.4845	-30.36
NW_020769370.1_25271	190.722	XM_026716372.1	PREDICTED: Pseudonaja textilis syntaxin 5 (STX5), transcript variant X1, mRNA	sp|Q13190|STX5_HUMAN Syntaxin-5 OS=Homo sapiens OX=9606 GN=STX5 PE=1 SV=2	15.0621	-30.94
NW_020769370.1_25271	190.722	XM_026723370.1	PREDICTED: Pseudonaja textilis golgin B1 (GOLGB1), partial mRNA	sp|Q14789|GOGB1_HUMAN Golgin subfamily B member 1 OS=Homo sapiens OX=9606 GN=GOLGB1 PE=1 SV=2	8.27026	-31.5
NW_020769393.1_28585	157.673	XM_026723448.1	PREDICTED: Pseudonaja textilis coatomer protein complex subunit gamma 1 (COPG1), mRNA	sp|Q9Y678|COPG1_HUMAN Coatomer subunit gamma-1 OS=Homo sapiens OX=9606 GN=COPG1 PE=1 SV=1	15.3996	-31.95
NW_020769325.1_11799	406.231	XM_026723568.1	PREDICTED: Pseudonaja textilis metallo-beta-lactamase domain-containing protein 1-like (LOC113452141), mRNA	sp|A4D2B0|MBLC1_HUMAN Metallo-beta-lactamase domain-containing protein 1 OS=Homo sapiens OX=9606 GN=MBLAC1 PE=1 SV=1	13.7002	-31.79
NW_020769325.1_11799	406.231	XM_026723906.1	PREDICTED: Pseudonaja textilis heterogeneous nuclear ribonucleoprotein U-like protein 2 (LOC113452446), par	sp|Q1KMD3|HNRL2_HUMAN Heterogeneous nuclear ribonucleoprotein U-like protein 2 OS=Homo sapiens OX=9606 GN=HNRNPUL2 PE=1 SV=1	20.5395	-30.37
NW_020769327.1_13142	413.46	XM_026696629.1	PREDICTED: Pseudonaja textilis GM2 ganglioside activator (GM2A), mRNA	sp|P17900|SAP3_HUMAN Ganglioside GM2 activator OS=Homo sapiens OX=9606 GN=GM2A PE=1 SV=4	22.1944	-32.36
NW_020769327.1_13142	413.46	XM_026697041.1	PREDICTED: Pseudonaja textilis Sp3 transcription factor (SP3), transcript variant X1, mRNA	sp|Q02447|SP3_HUMAN Transcription factor Sp3 OS=Homo sapiens OX=9606 GN=SP3 PE=1 SV=3	8.53807	-30.16
NW_020769327.1_13142	413.46	XM_026697961.1	PREDICTED: Pseudonaja textilis synaptopodin 2 (SYNPO2), transcript variant X1, mRNA	sp|Q9UMS6|SYNP2_HUMAN Synaptopodin-2 OS=Homo sapiens OX=9606 GN=SYNPO2 PE=1 SV=2	19.6091	-30.53
NW_020769327.1_13142	413.46	XM_026702315.1	PREDICTED: Pseudonaja textilis glutaredoxin 5 (GLRX5), mRNA	tr|A0A384MDT9|A0A384MDT9_HUMAN Epididymis secretory sperm binding protein OS=Homo sapiens OX=9606 PE=2 SV=1	31.2116	-33.28
NW_020769327.1_13142	413.46	XM_026703026.1	PREDICTED: Pseudonaja textilis ribosomal protein S6 kinase A6 (RPS6KA6), transcript variant X2, mRNA	sp|Q9UK32|KS6A6_HUMAN Ribosomal protein S6 kinase alpha-6 OS=Homo sapiens OX=9606 GN=RPS6KA6 PE=1 SV=1	6.99824	-31.7
NW_020769327.1_13142	413.46	XM_026704359.1	PREDICTED: Pseudonaja textilis eukaryotic translation initiation factor 3 subunit B (EIF3B), mRNA	tr|A0A024R821|A0A024R821_HUMAN Eukaryotic translation initiation factor 3 subunit B OS=Homo sapiens OX=9606 GN=EIF3S9 PE=3 SV=1	166.447	-32.2
NW_020769327.1_13142	413.46	XM_026709007.1	PREDICTED: Pseudonaja textilis ring finger protein 214 (RNF214), partial mRNA	tr|E9PN76|E9PN76_HUMAN RING finger protein 214 OS=Homo sapiens OX=9606 GN=RNF214 PE=1 SV=1	12.0636	-32.78
NW_020769327.1_13142	413.46	XM_026713558.1	PREDICTED: Pseudonaja textilis prosaposin-like (LOC113444702), mRNA	tr|Q59EN5|Q59EN5_HUMAN Prosaposin variant (Fragment) OS=Homo sapiens OX=9606 PE=2 SV=1	22.6762	-31.46
NW_020769327.1_13142	413.46	XM_026713576.1	PREDICTED: Pseudonaja textilis cystathionine beta-synthase-like (LOC113444718), transcript variant X2, mRNA	sp|P35520|CBS_HUMAN Cystathionine beta-synthase OS=Homo sapiens OX=9606 GN=CBS PE=1 SV=2	5.21408	-32.05
NW_020769327.1_13142	413.46	XM_026713577.1	PREDICTED: Pseudonaja textilis cystathionine beta-synthase-like (LOC113444718), transcript variant X3, mRNA	sp|P35520|CBS_HUMAN Cystathionine beta-synthase OS=Homo sapiens OX=9606 GN=CBS PE=1 SV=2	26.1373	-32.05
NW_020769327.1_13142	413.46	XM_026713664.1	PREDICTED: Pseudonaja textilis DEAD-box helicase 3 X-linked (DDX3X), transcript variant X1, mRNA	tr|A0A2R8Y4A4|A0A2R8Y4A4_HUMAN RNA helicase OS=Homo sapiens OX=9606 GN=DDX3X PE=1 SV=1	19.2606	-33.46
NW_020769327.1_13142	413.46	XM_026713665.1	PREDICTED: Pseudonaja textilis DEAD-box helicase 3 X-linked (DDX3X), transcript variant X2, mRNA	tr|A0A2R8Y4A4|A0A2R8Y4A4_HUMAN RNA helicase OS=Homo sapiens OX=9606 GN=DDX3X PE=1 SV=1	21.0886	-33.46
NW_020769327.1_13142	413.46	XM_026715278.1	PREDICTED: Pseudonaja textilis hexokinase-2-like (LOC113445888), mRNA	sp|P52789|HXK2_HUMAN Hexokinase-2 OS=Homo sapiens OX=9606 GN=HK2 PE=1 SV=2	9.00933	-33.34
NW_020769327.1_13142	413.46	XM_026715490.1	PREDICTED: Pseudonaja textilis transmembrane protein 160 (TMEM160), mRNA	sp|Q9NX00|TM160_HUMAN Transmembrane protein 160 OS=Homo sapiens OX=9606 GN=TMEM160 PE=1 SV=1	11.4098	-30.46
NW_020769327.1_13142	413.46	XM_026719782.1	PREDICTED: Pseudonaja textilis vacuolar protein sorting 4 homolog A (VPS4A), mRNA	tr|A0A024R705|A0A024R705_HUMAN Vesicle-fusing ATPase OS=Homo sapiens OX=9606 GN=VPS4A PE=3 SV=1	18.9913	-38.27
NW_020769327.1_13142	413.46	XM_026720236.1	PREDICTED: Pseudonaja textilis protein S100-A13-like (LOC113449223), mRNA	sp|Q99584|S10AD_HUMAN Protein S100-A13 OS=Homo sapiens OX=9606 GN=S100A13 PE=1 SV=1	7.76966	-31.35
NW_020769327.1_13142	413.46	XM_026720778.1	PREDICTED: Pseudonaja textilis tropomyosin 2 (TPM2), transcript variant X1, mRNA	sp|P07951|TPM2_HUMAN Tropomyosin beta chain OS=Homo sapiens OX=9606 GN=TPM2 PE=1 SV=1	3097	-30.45
NW_020769327.1_13142	413.46	XM_026720779.1	PREDICTED: Pseudonaja textilis tropomyosin 2 (TPM2), transcript variant X2, mRNA	tr|B4DTK3|B4DTK3_HUMAN cDNA FLJ57891, highly similar to Tropomyosin beta chain OS=Homo sapiens OX=9606 PE=2 SV=1	107.16	-30.45
NW_020769327.1_13142	413.46	XM_026720781.1	PREDICTED: Pseudonaja textilis tropomyosin 2 (TPM2), transcript variant X4, mRNA	tr|B4DTK3|B4DTK3_HUMAN cDNA FLJ57891, highly similar to Tropomyosin beta chain OS=Homo sapiens OX=9606 PE=2 SV=1	39.9437	-30.45
NW_020769327.1_13142	413.46	XM_026720784.1	PREDICTED: Pseudonaja textilis tropomyosin 2 (TPM2), transcript variant X7, mRNA	tr|D6R904|D6R904_HUMAN Tropomyosin alpha-3 chain OS=Homo sapiens OX=9606 GN=TPM3 PE=1 SV=1	82.9986	-30.45
NW_020769327.1_13142	413.46	XM_026720785.1	PREDICTED: Pseudonaja textilis tropomyosin 2 (TPM2), transcript variant X8, mRNA	tr|D6R904|D6R904_HUMAN Tropomyosin alpha-3 chain OS=Homo sapiens OX=9606 GN=TPM3 PE=1 SV=1	15.5794	-30.45
NW_020769327.1_13142	413.46	XM_026720812.1	PREDICTED: Pseudonaja textilis DnaJ heat shock protein family (Hsp40) member B5 (DNAJB5), mRNA	tr|A0A7I2RN43|A0A7I2RN43_HUMAN DnaJ homolog subfamily B member 5 OS=Homo sapiens OX=9606 GN=DNAJB5 PE=1 SV=1	15.4744	-30.3
NW_020769327.1_13142	413.46	XM_026721466.1	PREDICTED: Pseudonaja textilis SUMO1 activating enzyme subunit 1 (SAE1), transcript variant X1, mRNA	tr|A0A024R0R4|A0A024R0R4_HUMAN SUMO-1 activating enzyme subunit 1, isoform CRA_b OS=Homo sapiens OX=9606 GN=SAE1 PE=3 SV=1	80.0154	-33.83
NW_020769327.1_13142	413.46	XM_026721764.1	PREDICTED: Pseudonaja textilis nuclear receptor coactivator 5 (NCOA5), mRNA	sp|Q9HCD5|NCOA5_HUMAN Nuclear receptor coactivator 5 OS=Homo sapiens OX=9606 GN=NCOA5 PE=1 SV=2	16.4707	-34.05
NW_020769327.1_13142	413.46	XM_026721817.1	PREDICTED: Pseudonaja textilis proline rich coiled-coil 1 (PRRC1), transcript variant X2, mRNA	sp|Q96M27|PRRC1_HUMAN Protein PRRC1 OS=Homo sapiens OX=9606 GN=PRRC1 PE=1 SV=1	26.5376	-35.2
NW_020769327.1_13142	413.46	XM_026725798.1	PREDICTED: Pseudonaja textilis ER membrane protein complex subunit 3 (EMC3), mRNA	sp|Q9P0I2|EMC3_HUMAN ER membrane protein complex subunit 3 OS=Homo sapiens OX=9606 GN=EMC3 PE=1 SV=3	62.44	-30.32
NW_020769340.1_17627	237.886	XM_026703228.1	PREDICTED: Pseudonaja textilis TROVE domain family member 2 (TROVE2), transcript variant X1, mRNA	sp|P10155|RO60_HUMAN 60 kDa SS-A/Ro ribonucleoprotein OS=Homo sapiens OX=9606 GN=RO60 PE=1 SV=2	6.43412	-31.43
NW_020769340.1_17627	237.886	XM_026713202.1	PREDICTED: Pseudonaja textilis SPT20 homolog, SAGA complex component (SUPT20H), transcript variant X8, mRNA	tr|F6S7C4|F6S7C4_HUMAN Transcription factor SPT20 homolog OS=Homo sapiens OX=9606 GN=SUPT20H PE=1 SV=1	9.41753	-36.03
NW_020769364.1_24452	123.246	XM_026696629.1	PREDICTED: Pseudonaja textilis GM2 ganglioside activator (GM2A), mRNA	sp|P17900|SAP3_HUMAN Ganglioside GM2 activator OS=Homo sapiens OX=9606 GN=GM2A PE=1 SV=4	22.1944	-31.26
NW_020769364.1_24452	123.246	XM_026697961.1	PREDICTED: Pseudonaja textilis synaptopodin 2 (SYNPO2), transcript variant X1, mRNA	sp|Q9UMS6|SYNP2_HUMAN Synaptopodin-2 OS=Homo sapiens OX=9606 GN=SYNPO2 PE=1 SV=2	19.6091	-30.53
NW_020769364.1_24452	123.246	XM_026702315.1	PREDICTED: Pseudonaja textilis glutaredoxin 5 (GLRX5), mRNA	tr|A0A384MDT9|A0A384MDT9_HUMAN Epididymis secretory sperm binding protein OS=Homo sapiens OX=9606 PE=2 SV=1	31.2116	-30.38
NW_020769364.1_24452	123.246	XM_026703026.1	PREDICTED: Pseudonaja textilis ribosomal protein S6 kinase A6 (RPS6KA6), transcript variant X2, mRNA	sp|Q9UK32|KS6A6_HUMAN Ribosomal protein S6 kinase alpha-6 OS=Homo sapiens OX=9606 GN=RPS6KA6 PE=1 SV=1	6.99824	-31.7
NW_020769364.1_24452	123.246	XM_026713558.1	PREDICTED: Pseudonaja textilis prosaposin-like (LOC113444702), mRNA	tr|Q59EN5|Q59EN5_HUMAN Prosaposin variant (Fragment) OS=Homo sapiens OX=9606 PE=2 SV=1	22.6762	-30.36
NW_020769364.1_24452	123.246	XM_026715278.1	PREDICTED: Pseudonaja textilis hexokinase-2-like (LOC113445888), mRNA	sp|P52789|HXK2_HUMAN Hexokinase-2 OS=Homo sapiens OX=9606 GN=HK2 PE=1 SV=2	9.00933	-32.24
NW_020769364.1_24452	123.246	XM_026719782.1	PREDICTED: Pseudonaja textilis vacuolar protein sorting 4 homolog A (VPS4A), mRNA	tr|A0A024R705|A0A024R705_HUMAN Vesicle-fusing ATPase OS=Homo sapiens OX=9606 GN=VPS4A PE=3 SV=1	18.9913	-36.71
NW_020769364.1_24452	123.246	XM_026720236.1	PREDICTED: Pseudonaja textilis protein S100-A13-like (LOC113449223), mRNA	sp|Q99584|S10AD_HUMAN Protein S100-A13 OS=Homo sapiens OX=9606 GN=S100A13 PE=1 SV=1	7.76966	-30.25
NW_020769364.1_24452	123.246	XM_026721764.1	PREDICTED: Pseudonaja textilis nuclear receptor coactivator 5 (NCOA5), mRNA	sp|Q9HCD5|NCOA5_HUMAN Nuclear receptor coactivator 5 OS=Homo sapiens OX=9606 GN=NCOA5 PE=1 SV=2	16.4707	-31.15
NW_020769364.1_24452	123.246	XM_026721817.1	PREDICTED: Pseudonaja textilis proline rich coiled-coil 1 (PRRC1), transcript variant X2, mRNA	sp|Q96M27|PRRC1_HUMAN Protein PRRC1 OS=Homo sapiens OX=9606 GN=PRRC1 PE=1 SV=1	26.5376	-32.3
NW_020769314.1_6157	304.673	XM_026717047.1	PREDICTED: Pseudonaja textilis LIM domain kinase 2 (LIMK2), transcript variant X3, mRNA	tr|A0A024R1M2|A0A024R1M2_HUMAN LIM domain kinase 2, isoform CRA_d OS=Homo sapiens OX=9606 GN=LIMK2 PE=3 SV=1	15.1856	-33.55
NW_020769333.1_15608	581.805	XM_026702634.1	PREDICTED: Pseudonaja textilis SAMM50 sorting and assembly machinery component (SAMM50), mRNA	sp|Q9Y512|SAM50_HUMAN Sorting and assembly machinery component 50 homolog OS=Homo sapiens OX=9606 GN=SAMM50 PE=1 SV=3	65.6443	-31.37
NW_020769333.1_15608	581.805	XM_026713558.1	PREDICTED: Pseudonaja textilis prosaposin-like (LOC113444702), mRNA	tr|Q59EN5|Q59EN5_HUMAN Prosaposin variant (Fragment) OS=Homo sapiens OX=9606 PE=2 SV=1	22.6762	-32.7
NW_020769408.1_30648	631.379	XM_026708414.1	PREDICTED: Pseudonaja textilis phosphorylase kinase catalytic subunit gamma 1 (PHKG1), transcript variant X	tr|A0A024RDL4|A0A024RDL4_HUMAN Phosphorylase kinase OS=Homo sapiens OX=9606 GN=hCG_18830 PE=3 SV=1	10.6629	-30.64
NW_020769408.1_30648	631.379	XM_026708424.1	PREDICTED: Pseudonaja textilis myotubularin related protein 4 (MTMR4), transcript variant X2, mRNA	sp|Q9NYA4|MTMR4_HUMAN Myotubularin-related protein 4 OS=Homo sapiens OX=9606 GN=MTMR4 PE=1 SV=2	8.35913	-31.62
NW_020769408.1_30648	631.379	XM_026711252.1	PREDICTED: Pseudonaja textilis ORMDL sphingolipid biosynthesis regulator 2 (ORMDL2), mRNA	sp|Q53FV1|ORML2_HUMAN ORM1-like protein 2 OS=Homo sapiens OX=9606 GN=ORMDL2 PE=1 SV=2	10.7692	-31.76
NW_020769408.1_30648	631.379	XM_026723503.1	PREDICTED: Pseudonaja textilis bromodomain containing 2 (BRD2), transcript variant X2, mRNA	tr|X5CF57|X5CF57_HUMAN BRD2 OS=Homo sapiens OX=9606 GN=BRD2 PE=4 SV=1	14.515	-32.12
NW_020769330.1_14501	3879.16	XM_026700044.1	PREDICTED: Pseudonaja textilis LIM and calponin homology domains 1 (LIMCH1), mRNA	sp|Q9UPQ0|LIMC1_HUMAN LIM and calponin homology domains-containing protein 1 OS=Homo sapiens OX=9606 GN=LIMCH1 PE=1 SV=4	16.1844	-30.12
NW_020769330.1_14501	3879.16	XM_026716449.1	PREDICTED: Pseudonaja textilis phosphomevalonate kinase (PMVK), mRNA	tr|Q6FGV9|Q6FGV9_HUMAN Phosphomevalonate kinase (Fragment) OS=Homo sapiens OX=9606 GN=PMVK PE=2 SV=1	15.8644	-30.92
NW_020769523.1_35392	2362.68	XM_026697633.1	PREDICTED: Pseudonaja textilis itchy E3 ubiquitin protein ligase (ITCH), mRNA	tr|A0A590UJQ1|A0A590UJQ1_HUMAN E3 ubiquitin-protein ligase OS=Homo sapiens OX=9606 GN=ITCH PE=1 SV=1	9.46567	-31.6
NW_020769379.1_26559	175.574	XM_026707549.1	PREDICTED: Pseudonaja textilis eukaryotic translation initiation factor 5B (EIF5B), transcript variant X1,	sp|O60841|IF2P_HUMAN Eukaryotic translation initiation factor 5B OS=Homo sapiens OX=9606 GN=EIF5B PE=1 SV=4	16.2185	-30.14
NW_020769365.1_24544	2233.24	XM_026696694.1	PREDICTED: Pseudonaja textilis complexin 2 (CPLX2), transcript variant X2, mRNA	sp|Q6PUV4|CPLX2_HUMAN Complexin-2 OS=Homo sapiens OX=9606 GN=CPLX2 PE=1 SV=2	1.92004	-31.9
NW_020769365.1_24544	2233.24	XM_026699430.1	PREDICTED: Pseudonaja textilis SEH1 like nucleoporin (SEH1L), transcript variant X1, mRNA	sp|Q96EE3|SEH1_HUMAN Nucleoporin SEH1 OS=Homo sapiens OX=9606 GN=SEH1L PE=1 SV=3	6.35306	-33.33
NW_020769365.1_24544	2233.24	XM_026699705.1	PREDICTED: Pseudonaja textilis YEATS domain containing 4 (YEATS4), mRNA	sp|O95619|YETS4_HUMAN YEATS domain-containing protein 4 OS=Homo sapiens OX=9606 GN=YEATS4 PE=1 SV=1	29.1302	-34.57
NW_020769365.1_24544	2233.24	XM_026703266.1	PREDICTED: Pseudonaja textilis neutrophil cytosolic factor 2 (NCF2), mRNA	tr|A0A0S2Z457|A0A0S2Z457_HUMAN Neutrophil cytosolic factor 2 isoform 1 (Fragment) OS=Homo sapiens OX=9606 GN=NCF2 PE=2 SV=1	16.8869	-32.52
NW_020769365.1_24544	2233.24	XM_026704411.1	PREDICTED: Pseudonaja textilis ATP synthase mitochondrial F1 complex assembly factor 2 (ATPAF2), mRNA	sp|Q8N5M1|ATPF2_HUMAN ATP synthase mitochondrial F1 complex assembly factor 2 OS=Homo sapiens OX=9606 GN=ATPAF2 PE=1 SV=1	27.7703	-34.48
NW_020769365.1_24544	2233.24	XM_026708289.1	PREDICTED: Pseudonaja textilis G protein-coupled receptor 180 (GPR180), mRNA	sp|Q86V85|GP180_HUMAN Integral membrane protein GPR180 OS=Homo sapiens OX=9606 GN=GPR180 PE=2 SV=1	6.49322	-32.29
NW_020769365.1_24544	2233.24	XM_026709421.1	PREDICTED: Pseudonaja textilis cancer susceptibility 4 (CASC4), mRNA	tr|A0A3B3IRW9|A0A3B3IRW9_HUMAN Golgi membrane protein 2 OS=Homo sapiens OX=9606 GN=GOLM2 PE=1 SV=1	26.2009	-31.43
NW_020769365.1_24544	2233.24	XM_026711913.1	PREDICTED: Pseudonaja textilis phosphatidylinositol transfer protein beta isoform-like (LOC113443584), tran	sp|P48739|PIPNB_HUMAN Phosphatidylinositol transfer protein beta isoform OS=Homo sapiens OX=9606 GN=PITPNB PE=1 SV=2	3.09702	-30.05
NW_020769365.1_24544	2233.24	XM_026713868.1	PREDICTED: Pseudonaja textilis methionyl-tRNA synthetase (MARS), transcript variant X2, mRNA	sp|P56192|SYMC_HUMAN Methionine--tRNA ligase, cytoplasmic OS=Homo sapiens OX=9606 GN=MARS1 PE=1 SV=2	6.06292	-31.45
NW_020769365.1_24544	2233.24	XM_026714600.1	PREDICTED: Pseudonaja textilis solute carrier family 35 member F5 (SLC35F5), transcript variant X1, mRNA	tr|B8ZZY4|B8ZZY4_HUMAN Solute carrier family 35 member F5 OS=Homo sapiens OX=9606 GN=SLC35F5 PE=1 SV=1	20.2657	-36.61
NW_020769365.1_24544	2233.24	XM_026714722.1	PREDICTED: Pseudonaja textilis keratin, type II cytoskeletal 6C-like (LOC113445510), mRNA	tr|B4DRR0|B4DRR0_HUMAN cDNA FLJ53910, highly similar to Keratin, type II cytoskeletal 6A OS=Homo sapiens OX=9606 PE=2 SV=1	27.8508	-34.77
NW_020769365.1_24544	2233.24	XM_026714929.1	PREDICTED: Pseudonaja textilis phytanoyl-CoA hydroxylase-interacting protein (LOC113445644), mRNA	sp|Q92561|PHYIP_HUMAN Phytanoyl-CoA hydroxylase-interacting protein OS=Homo sapiens OX=9606 GN=PHYHIP PE=1 SV=1	23.9687	-32.52
NW_020769365.1_24544	2233.24	XM_026716627.1	PREDICTED: Pseudonaja textilis WD repeat domain 44 (WDR44), mRNA	sp|Q5JSH3|WDR44_HUMAN WD repeat-containing protein 44 OS=Homo sapiens OX=9606 GN=WDR44 PE=1 SV=1	8.26126	-30.1
NW_020769365.1_24544	2233.24	XM_026717167.1	PREDICTED: Pseudonaja textilis isocitrate dehydrogenase 3 (NAD(+)) beta (IDH3B), transcript variant X2, mRN	tr|A0A087WZN1|A0A087WZN1_HUMAN Isocitrate dehydrogenase [NAD] subunit, mitochondrial OS=Homo sapiens OX=9606 GN=IDH3B PE=1 SV=1	15.3876	-31.8
NW_020769365.1_24544	2233.24	XM_026719347.1	PREDICTED: Pseudonaja textilis phosphatidylinositol transfer protein beta (PITPNB), transcript variant X2,	sp|P48739|PIPNB_HUMAN Phosphatidylinositol transfer protein beta isoform OS=Homo sapiens OX=9606 GN=PITPNB PE=1 SV=2	26.6679	-31.45
NW_020769365.1_24544	2233.24	XM_026720113.1	PREDICTED: Pseudonaja textilis protein geranylgeranyltransferase type I subunit beta (PGGT1B), mRNA	sp|P53609|PGTB1_HUMAN Geranylgeranyl transferase type-1 subunit beta OS=Homo sapiens OX=9606 GN=PGGT1B PE=1 SV=2	13.6094	-30.58
NW_020769365.1_24544	2233.24	XM_026723504.1	PREDICTED: Pseudonaja textilis retinoid X receptor beta (RXRB), transcript variant X1, mRNA	tr|J3JS71|J3JS71_HUMAN Retinoid X receptor, beta (Fragment) OS=Homo sapiens OX=9606 GN=RXRB PE=3 SV=1	21.0981	-34.6
NW_020769365.1_24544	2233.24	XM_026725024.1	PREDICTED: Pseudonaja textilis major histocompatibility complex class I-related gene protein-like (LOC11345	tr|A0A0A7RYM9|A0A0A7RYM9_HUMAN MHC class I antigen (Fragment) OS=Homo sapiens OX=9606 GN=HLA-C PE=3 SV=1	8.12253	-30.45
NW_020769365.1_24544	2233.24	XR_003374706.1	PREDICTED: Pseudonaja textilis LDL receptor related protein 5 (LRP5), transcript variant X2, misc_RNA	sp|O75197|LRP5_HUMAN Low-density lipoprotein receptor-related protein 5 OS=Homo sapiens OX=9606 GN=LRP5 PE=1 SV=2	6.43238	-31.13
NW_020769310.1_3029	154.23	XM_026700237.1	PREDICTED: Pseudonaja textilis protein kinase cAMP-activated catalytic subunit beta (PRKACB), transcript va	tr|B2RB89|B2RB89_HUMAN cAMP-dependent protein kinase OS=Homo sapiens OX=9606 GN=PRKACB PE=2 SV=1	9.95036	-30.2
NW_020769310.1_3029	154.23	XM_026705705.1	PREDICTED: Pseudonaja textilis ATPase phospholipid transporting 11B (putative) (ATP11B), transcript variant	sp|Q9Y2G3|AT11B_HUMAN Phospholipid-transporting ATPase IF OS=Homo sapiens OX=9606 GN=ATP11B PE=1 SV=2	10.2681	-30.92
NW_020769310.1_3029	154.23	XM_026711766.1	PREDICTED: Pseudonaja textilis epsin 1 (EPN1), transcript variant X5, mRNA	tr|A0A024R4S1|A0A024R4S1_HUMAN Epsin 1, isoform CRA_a OS=Homo sapiens OX=9606 GN=EPN1 PE=3 SV=1	10.5344	-30.8
NW_020769310.1_3029	154.23	XM_026711803.1	PREDICTED: Pseudonaja textilis GTPase HRas (LOC113443525), transcript variant X1, mRNA	tr|A0A024RAV5|A0A024RAV5_HUMAN V-Ki-ras2 Kirsten rat sarcoma viral oncogene homolog, isoform CRA_b OS=Homo sapiens OX=9606 GN=KRAS PE=1 SV=1	51.0381	-32.19
NW_020769310.1_3029	154.23	XM_026712014.1	PREDICTED: Pseudonaja textilis PAXIP1 associated glutamate rich protein 1 (PAGR1), transcript variant X1, m	sp|Q9BTK6|PAGR1_HUMAN PAXIP1-associated glutamate-rich protein 1 OS=Homo sapiens OX=9606 GN=PAGR1 PE=1 SV=1	12.547	-30.19
NW_020769310.1_3029	154.23	XM_026721770.1	PREDICTED: Pseudonaja textilis cyclin D1 binding protein 1 (CCNDBP1), mRNA	sp|O95273|CCDB1_HUMAN Cyclin-D1-binding protein 1 OS=Homo sapiens OX=9606 GN=CCNDBP1 PE=1 SV=2	33.7071	-31.57
NW_020769310.1_3029	154.23	XM_026722192.1	PREDICTED: Pseudonaja textilis FERM domain containing 4B (FRMD4B), mRNA	sp|Q9Y2L6|FRM4B_HUMAN FERM domain-containing protein 4B OS=Homo sapiens OX=9606 GN=FRMD4B PE=1 SV=4	12.7108	-30.08
NW_020769310.1_3029	154.23	XM_026724564.1	PREDICTED: Pseudonaja textilis uncharacterized LOC113453056 (LOC113453056), partial mRNA	tr|I3L466|I3L466_HUMAN Histone acetyltransferase (Fragment) OS=Homo sapiens OX=9606 GN=CREBBP PE=1 SV=2	10.5764	-30.37
NW_020769321.1_10366	3929.77	XM_026697401.1	PREDICTED: Pseudonaja textilis ribosomal protein S21 (RPS21), mRNA	tr|Q6FGH5|Q6FGH5_HUMAN 40S ribosomal protein S21 (Fragment) OS=Homo sapiens OX=9606 GN=RPS21 PE=2 SV=1	557.789	-32.1
NW_020769321.1_10366	3929.77	XM_026711177.1	PREDICTED: Pseudonaja textilis RAB5B, member RAS oncogene family (RAB5B), transcript variant X1, mRNA	sp|P61020|RAB5B_HUMAN Ras-related protein Rab-5B OS=Homo sapiens OX=9606 GN=RAB5B PE=1 SV=1	4.26699	-31.39
NW_020769321.1_10366	3929.77	XM_026711181.1	PREDICTED: Pseudonaja textilis RAB5B, member RAS oncogene family (RAB5B), transcript variant X3, mRNA	sp|P61020|RAB5B_HUMAN Ras-related protein Rab-5B OS=Homo sapiens OX=9606 GN=RAB5B PE=1 SV=1	9.657	-31.39
NW_020769351.1_20788	426.887	XM_026710908.1	PREDICTED: Pseudonaja textilis nitric oxide synthase interacting protein (NOSIP), transcript variant X1, mR	sp|Q9Y314|NOSIP_HUMAN Nitric oxide synthase-interacting protein OS=Homo sapiens OX=9606 GN=NOSIP PE=1 SV=1	21.5545	-33.29
NW_020769351.1_20788	426.887	XM_026718120.1	PREDICTED: Pseudonaja textilis serine--tRNA ligase, cytoplasmic (LOC113447752), mRNA	sp|P49591|SYSC_HUMAN Serine--tRNA ligase, cytoplasmic OS=Homo sapiens OX=9606 GN=SARS1 PE=1 SV=3	12.0101	-31.36
NW_020769310.1_3031	863.757	XM_026702682.1	PREDICTED: Pseudonaja textilis gap junction beta-3 protein-like (LOC113437595), mRNA	tr|A0A654ICK0|A0A654ICK0_HUMAN Connexin C OS=Homo sapiens OX=9606 GN=CXNC PE=4 SV=1	20.2183	-30.24
NW_020769310.1_3031	863.757	XM_026704029.1	PREDICTED: Pseudonaja textilis SLC9A3 regulator 2 (SLC9A3R2), transcript variant X1, mRNA	sp|Q15599|NHRF2_HUMAN Na(+)/H(+) exchange regulatory cofactor NHE-RF2 OS=Homo sapiens OX=9606 GN=SLC9A3R2 PE=1 SV=2	11.8839	-30.77
NW_020769331.1_14575	174.542	XM_026715308.1	PREDICTED: Pseudonaja textilis ryanodine receptor 1 (RYR1), transcript variant X4, mRNA	sp|P21817|RYR1_HUMAN Ryanodine receptor 1 OS=Homo sapiens OX=9606 GN=RYR1 PE=1 SV=3	11.7175	-31.61
NW_020769331.1_14575	174.542	XM_026717906.1	PREDICTED: Pseudonaja textilis interleukin 17 receptor C (IL17RC), transcript variant X2, mRNA	sp|Q8NAC3|I17RC_HUMAN Interleukin-17 receptor C OS=Homo sapiens OX=9606 GN=IL17RC PE=1 SV=2	17.4625	-30.91
