# Supplementary material for: Distinct regulatory networks control toxin gene expression in elapid and viperid snakes
Source: BMC Genomics. 2024 Feb 16;25:186. doi: 10.1186/s12864-024-10090-y (PMC10874052; doi:10.1186/s12864-024-10090-y)
Supplement: Supplementary file 8 — Supplementary Material 8 [file 12864_2024_10090_MOESM8_ESM.xlsx]

## Sheet: Sheet1
Supplemental Table 15. miRNA target predictions for Crotalus viridis venom glands.
Milked miRNA	CPM	Target	Annotation	Human Ortholog	TPM	Free Energy
CM012306.1_1866	157080	crovir-transcript-16417	XP_015670887.1 N-alpha-acetyltransferase 25, NatB auxiliary subunit [Protobothrops mucrosquamatus]	sp|Q14CX7|NAA25_HUMAN N-alpha-acetyltransferase 25, NatB auxiliary subunit OS=Homo sapiens OX=9606 GN=NAA25 PE=1 SV=1	104.826	-30.09
CM012307.1_6610	24024.9	crovir-transcript-5239	XP_015674412.1 mRNA cap guanine-N7 methyltransferase isoform X2 [Protobothrops mucrosquamatus]	sp|O43148|MCES_HUMAN mRNA cap guanine-N7 methyltransferase OS=Homo sapiens OX=9606 GN=RNMT PE=1 SV=1	22.2881	-34.63
CM012308.1_7771	23559.3	crovir-transcript-5239	XP_015674412.1 mRNA cap guanine-N7 methyltransferase isoform X2 [Protobothrops mucrosquamatus]	sp|O43148|MCES_HUMAN mRNA cap guanine-N7 methyltransferase OS=Homo sapiens OX=9606 GN=RNMT PE=1 SV=1	22.2881	-34.63
CM012307.1_5225	23091.4	crovir-transcript-7929	ETE69795.1 Beta-adrenergic receptor kinase 1, partial [Ophiophagus hannah]	tr|A0A0S2Z392|A0A0S2Z392_HUMAN G protein-coupled receptor kinase (Fragment) OS=Homo sapiens OX=9606 GN=ADRBK1 PE=2 SV=1	34.5272	-30.43
CM012307.1_5225	23091.4	crovir-transcript-12621	XP_015677535.1 methanethiol oxidase [Protobothrops mucrosquamatus]	tr|V9HWG1|V9HWG1_HUMAN Epididymis secretory sperm binding protein Li 134P OS=Homo sapiens OX=9606 GN=HEL-S-134P PE=2 SV=1	71.778	-30.2
CM012307.1_5225	23091.4	crovir-transcript-15041	XP_015668781.1 glucosidase 2 subunit beta [Protobothrops mucrosquamatus]	tr|K7ELL7|K7ELL7_HUMAN Glucosidase 2 subunit beta OS=Homo sapiens OX=9606 GN=PRKCSH PE=1 SV=1	114.347	-33.88
CM012307.1_4818	20541.4	crovir-transcript-7104	XP_015674552.1 endoribonuclease Dicer [Protobothrops mucrosquamatus]	sp|Q9UPY3|DICER_HUMAN Endoribonuclease Dicer OS=Homo sapiens OX=9606 GN=DICER1 PE=1 SV=3	14.9405	-30.16
CM012307.1_4283	20279.5	crovir-transcript-8301	XP_015676015.1 neurabin-1 isoform X1 [Protobothrops mucrosquamatus]	tr|D6W5R0|D6W5R0_HUMAN HCG1741805, isoform CRA_a OS=Homo sapiens OX=9606 GN=hCG_1741805 PE=4 SV=1	25.2029	-32.72
CM012307.1_4128	19968.5	crovir-transcript-7104	XP_015674552.1 endoribonuclease Dicer [Protobothrops mucrosquamatus]	sp|Q9UPY3|DICER_HUMAN Endoribonuclease Dicer OS=Homo sapiens OX=9606 GN=DICER1 PE=1 SV=3	14.9405	-30.16
CM012318.1_15564	9120.3	crovir-transcript-15326	XP_013909582.1 PREDICTED: dnaJ homolog subfamily C member 25 isoform X1 [Thamnophis sirtalis]	sp|Q9H1X3|DJC25_HUMAN DnaJ homolog subfamily C member 25 OS=Homo sapiens OX=9606 GN=DNAJC25 PE=1 SV=1	72.3577	-31.77
CM012309.1_9991	7923.12	crovir-transcript-4927	XP_013916321.1 PREDICTED: E3 ubiquitin-protein ligase RNF19A [Thamnophis sirtalis]	sp|Q9NV58|RN19A_HUMAN E3 ubiquitin-protein ligase RNF19A OS=Homo sapiens OX=9606 GN=RNF19A PE=1 SV=3	34.0215	-30.8
CM012313.1_12823	7822.96	crovir-transcript-4927	XP_013916321.1 PREDICTED: E3 ubiquitin-protein ligase RNF19A [Thamnophis sirtalis]	sp|Q9NV58|RN19A_HUMAN E3 ubiquitin-protein ligase RNF19A OS=Homo sapiens OX=9606 GN=RNF19A PE=1 SV=3	34.0215	-30.8
CM012306.1_1258	5989.72	crovir-transcript-7325	XP_026566644.1 HEAT repeat-containing protein 5A isoform X2 [Pseudonaja textilis]	tr|F5H619|F5H619_HUMAN HEAT repeat-containing protein 5A OS=Homo sapiens OX=9606 GN=HEATR5A PE=1 SV=1	6.11671	-30.66
CM012306.1_1258	5989.72	crovir-transcript-8675	XP_026566207.1 catenin alpha-1 [Pseudonaja textilis]	tr|G3XAM7|G3XAM7_HUMAN Catenin (Cadherin-associated protein), alpha 1, 102kDa, isoform CRA_a OS=Homo sapiens OX=9606 GN=CTNNA1 PE=1 SV=1	15.0947	-30.93
CM012306.1_1258	5989.72	crovir-transcript-10277	XP_026569336.1 ATP-dependent RNA helicase SUPV3L1, mitochondrial [Pseudonaja textilis]	tr|B7Z611|B7Z611_HUMAN ATP-dependent RNA helicase SUPV3L1, mitochondrial (Fragment) OS=Homo sapiens OX=9606 PE=2 SV=1	18.7855	-31.77
CM012306.1_1258	5989.72	crovir-transcript-13763	XP_015677013.2 FAS-associated factor 2 [Protobothrops mucrosquamatus]	sp|Q96CS3|FAF2_HUMAN FAS-associated factor 2 OS=Homo sapiens OX=9606 GN=FAF2 PE=1 SV=2	34.4085	-30.31
CM012306.1_3259	5635.6	crovir-transcript-8043	XP_015674987.1 WD repeat domain phosphoinositide-interacting protein 2 [Protobothrops mucrosquamatus]	sp|Q9Y4P8|WIPI2_HUMAN WD repeat domain phosphoinositide-interacting protein 2 OS=Homo sapiens OX=9606 GN=WIPI2 PE=1 SV=1	18.4737	-31.67
CM012306.1_3259	5635.6	crovir-transcript-15819	XP_026572015.1 hydroxymethylglutaryl-CoA synthase, cytoplasmic isoform X1 [Pseudonaja textilis]	sp|Q01581|HMCS1_HUMAN Hydroxymethylglutaryl-CoA synthase, cytoplasmic OS=Homo sapiens OX=9606 GN=HMGCS1 PE=1 SV=2	93.98	-31.48
CM012308.1_8615	4144.82	crovir-transcript-7985	ETE72715.1 Mitochondrial carrier-like 2 [Ophiophagus hannah]	sp|Q9Y6C9|MTCH2_HUMAN Mitochondrial carrier homolog 2 OS=Homo sapiens OX=9606 GN=MTCH2 PE=1 SV=1	28.69	-31.18
CM012308.1_8615	4144.82	crovir-transcript-14523	XP_030664536.1 tubulin alpha-1C chain isoform X1 [Nomascus leucogenys]	tr|F5H5D3|F5H5D3_HUMAN Tubulin alpha chain OS=Homo sapiens OX=9606 GN=TUBA1C PE=1 SV=1	77.7471	-31.59
CM012309.1_9987	4178.66	crovir-transcript-9007	XP_015672867.1 midasin [Protobothrops mucrosquamatus]	sp|Q9NU22|MDN1_HUMAN Midasin OS=Homo sapiens OX=9606 GN=MDN1 PE=1 SV=2	4.02155	-31.96
CM012313.1_12821	4203.39	crovir-transcript-9007	XP_015672867.1 midasin [Protobothrops mucrosquamatus]	sp|Q9NU22|MDN1_HUMAN Midasin OS=Homo sapiens OX=9606 GN=MDN1 PE=1 SV=2	4.02155	-31.96
CM012319.1_15742	4144.96	crovir-transcript-7985	ETE72715.1 Mitochondrial carrier-like 2 [Ophiophagus hannah]	sp|Q9Y6C9|MTCH2_HUMAN Mitochondrial carrier homolog 2 OS=Homo sapiens OX=9606 GN=MTCH2 PE=1 SV=1	28.69	-31.18
CM012319.1_15742	4144.96	crovir-transcript-14523	XP_030664536.1 tubulin alpha-1C chain isoform X1 [Nomascus leucogenys]	tr|F5H5D3|F5H5D3_HUMAN Tubulin alpha chain OS=Homo sapiens OX=9606 GN=TUBA1C PE=1 SV=1	77.7471	-31.59
CM012307.1_4872	4172.32	crovir-transcript-7985	ETE72715.1 Mitochondrial carrier-like 2 [Ophiophagus hannah]	sp|Q9Y6C9|MTCH2_HUMAN Mitochondrial carrier homolog 2 OS=Homo sapiens OX=9606 GN=MTCH2 PE=1 SV=1	28.69	-31.18
CM012307.1_4872	4172.32	crovir-transcript-14523	XP_030664536.1 tubulin alpha-1C chain isoform X1 [Nomascus leucogenys]	tr|F5H5D3|F5H5D3_HUMAN Tubulin alpha chain OS=Homo sapiens OX=9606 GN=TUBA1C PE=1 SV=1	77.7471	-31.59
CM012306.1_831	3100.85	crovir-transcript-3426	XP_015686977.1 eukaryotic translation initiation factor 5B [Protobothrops mucrosquamatus]	sp|O60841|IF2P_HUMAN Eukaryotic translation initiation factor 5B OS=Homo sapiens OX=9606 GN=EIF5B PE=1 SV=4	81.2327	-32
CM012306.1_831	3100.85	crovir-transcript-14826	XP_029140353.1 E3 ubiquitin-protein ligase HUWE1 [Protobothrops mucrosquamatus]	tr|A0A024R9Y3|A0A024R9Y3_HUMAN HECT-type E3 ubiquitin transferase OS=Homo sapiens OX=9606 GN=HUWE1 PE=4 SV=1	34.9832	-30.35
CM012320.1_16235	1300.43	crovir-transcript-5821	XP_029140661.1 protein PRRC2A [Protobothrops mucrosquamatus]	tr|A0A1U9X996|A0A1U9X996_HUMAN PRRC2A OS=Homo sapiens OX=9606 PE=4 SV=1	15.8831	-31.88
CM012309.1_9263	1900.1	crovir-transcript-10092	XP_015678787.1 acetyl-CoA carboxylase, partial [Protobothrops mucrosquamatus]	tr|A0A024R0Y2|A0A024R0Y2_HUMAN Acetyl-CoA carboxylase 1 OS=Homo sapiens OX=9606 GN=hCG_30204 PE=4 SV=1	5.07151	-32.7
CM012309.1_9263	1900.1	crovir-transcript-11093	XP_015671783.1 WD repeat-containing protein 61 [Protobothrops mucrosquamatus]	tr|H0YMF9|H0YMF9_HUMAN WD repeat-containing protein 61 OS=Homo sapiens OX=9606 GN=WDR61 PE=1 SV=1	19.9225	-30.02
CM012309.1_9263	1900.1	crovir-transcript-12815	XP_015675241.1 pyridoxal phosphate homeostasis protein [Protobothrops mucrosquamatus]	sp|O94903|PLPHP_HUMAN Pyridoxal phosphate homeostasis protein OS=Homo sapiens OX=9606 GN=PLPBP PE=1 SV=1	14.0665	-32.17
CM012309.1_9263	1900.1	crovir-transcript-12989	XP_015666599.1 U4/U6.U5 tri-snRNP-associated protein 2 [Protobothrops mucrosquamatus]	tr|A0A087X1B2|A0A087X1B2_HUMAN U4/U6.U5 tri-snRNP-associated protein 2 OS=Homo sapiens OX=9606 GN=USP39 PE=1 SV=1	32.2545	-32.74
CM012309.1_9263	1900.1	crovir-transcript-13260	XP_015743795.1 SET domain-containing protein 5 [Python bivittatus]	tr|E7EWN3|E7EWN3_HUMAN Histone-lysine N-methyltransferase SETD5 OS=Homo sapiens OX=9606 GN=SETD5 PE=1 SV=1	15.321	-34.55
CM012309.1_9263	1900.1	crovir-transcript-13461	XP_026579233.1 coatomer subunit gamma-1 [Pseudonaja textilis]	sp|Q9Y678|COPG1_HUMAN Coatomer subunit gamma-1 OS=Homo sapiens OX=9606 GN=COPG1 PE=1 SV=1	41.6436	-31.73
CM012309.1_9263	1900.1	crovir-transcript-14853	XP_015670602.1 filamin-A [Protobothrops mucrosquamatus]	sp|P21333|FLNA_HUMAN Filamin-A OS=Homo sapiens OX=9606 GN=FLNA PE=1 SV=4	76.937	-32.88
CM012317.1_15293	1726	crovir-transcript-1874	XP_015666117.1 ankyrin repeat and IBR domain-containing protein 1 isoform X1 [Protobothrops mucrosquamatus]	sp|Q9P2G1|AKIB1_HUMAN Ankyrin repeat and IBR domain-containing protein 1 OS=Homo sapiens OX=9606 GN=ANKIB1 PE=1 SV=3	64.0302	-31.2
CM012317.1_15293	1726	crovir-transcript-3857	XP_015671527.1 GTP-binding protein 8 [Protobothrops mucrosquamatus]	sp|Q8N3Z3|GTPB8_HUMAN GTP-binding protein 8 OS=Homo sapiens OX=9606 GN=GTPBP8 PE=1 SV=1	11.8618	-31.3
CM012317.1_15293	1726	crovir-transcript-6250	ETE63386.1 Protein BTG2 [Ophiophagus hannah]	sp|P78543|BTG2_HUMAN Protein BTG2 OS=Homo sapiens OX=9606 GN=BTG2 PE=1 SV=1	40.9189	-31.72
CM012317.1_15293	1726	crovir-transcript-6823	ETE66532.1 DET1- and DDB1-associated protein 1, partial [Ophiophagus hannah]	tr|A0A024R7J7|A0A024R7J7_HUMAN DET1- and DDB1-associated protein 1 OS=Homo sapiens OX=9606 GN=DDA1 PE=3 SV=1	40.0633	-30.78
CM012317.1_15293	1726	crovir-transcript-10703	XP_015679733.1 serine/threonine-protein kinase PAK 2 [Protobothrops mucrosquamatus]	sp|Q13177|PAK2_HUMAN Serine/threonine-protein kinase PAK 2 OS=Homo sapiens OX=9606 GN=PAK2 PE=1 SV=3	34.0444	-31.3
CM012317.1_15293	1726	crovir-transcript-11427	XP_026539818.1 genetic suppressor element 1 isoform X3 [Notechis scutatus]	sp|Q14687|GSE1_HUMAN Genetic suppressor element 1 OS=Homo sapiens OX=9606 GN=GSE1 PE=1 SV=3	25.2309	-36.17
CM012317.1_15293	1726	crovir-transcript-11936	XP_015666452.1 uncharacterized protein C12orf29 homolog [Protobothrops mucrosquamatus]	sp|Q8N999|CL029_HUMAN Uncharacterized protein C12orf29 OS=Homo sapiens OX=9606 GN=C12orf29 PE=1 SV=2	14.3347	-31.12
CM012307.1_5223	1637.51	crovir-transcript-4651	XP_015673145.1 dihydropteridine reductase [Protobothrops mucrosquamatus]	tr|A0A140VKA9|A0A140VKA9_HUMAN Testis secretory sperm-binding protein Li 236P OS=Homo sapiens OX=9606 PE=2 SV=1	13.2272	-30.02
CM012307.1_5223	1637.51	crovir-transcript-14091	XP_015686080.1 neurogenic locus notch homolog protein 3 [Protobothrops mucrosquamatus]	sp|Q9UM47|NOTC3_HUMAN Neurogenic locus notch homolog protein 3 OS=Homo sapiens OX=9606 GN=NOTCH3 PE=1 SV=2	20.6165	-33.24
CM012320.1_15981	1624.3	crovir-transcript-10092	XP_015678787.1 acetyl-CoA carboxylase, partial [Protobothrops mucrosquamatus]	tr|A0A024R0Y2|A0A024R0Y2_HUMAN Acetyl-CoA carboxylase 1 OS=Homo sapiens OX=9606 GN=hCG_30204 PE=4 SV=1	5.07151	-32.7
CM012320.1_15981	1624.3	crovir-transcript-11093	XP_015671783.1 WD repeat-containing protein 61 [Protobothrops mucrosquamatus]	tr|H0YMF9|H0YMF9_HUMAN WD repeat-containing protein 61 OS=Homo sapiens OX=9606 GN=WDR61 PE=1 SV=1	19.9225	-30.02
CM012320.1_15981	1624.3	crovir-transcript-12815	XP_015675241.1 pyridoxal phosphate homeostasis protein [Protobothrops mucrosquamatus]	sp|O94903|PLPHP_HUMAN Pyridoxal phosphate homeostasis protein OS=Homo sapiens OX=9606 GN=PLPBP PE=1 SV=1	14.0665	-32.17
CM012320.1_15981	1624.3	crovir-transcript-12989	XP_015666599.1 U4/U6.U5 tri-snRNP-associated protein 2 [Protobothrops mucrosquamatus]	tr|A0A087X1B2|A0A087X1B2_HUMAN U4/U6.U5 tri-snRNP-associated protein 2 OS=Homo sapiens OX=9606 GN=USP39 PE=1 SV=1	32.2545	-32.74
CM012320.1_15981	1624.3	crovir-transcript-13260	XP_015743795.1 SET domain-containing protein 5 [Python bivittatus]	tr|E7EWN3|E7EWN3_HUMAN Histone-lysine N-methyltransferase SETD5 OS=Homo sapiens OX=9606 GN=SETD5 PE=1 SV=1	15.321	-34.55
CM012320.1_15981	1624.3	crovir-transcript-13461	XP_026579233.1 coatomer subunit gamma-1 [Pseudonaja textilis]	sp|Q9Y678|COPG1_HUMAN Coatomer subunit gamma-1 OS=Homo sapiens OX=9606 GN=COPG1 PE=1 SV=1	41.6436	-31.73
CM012320.1_15981	1624.3	crovir-transcript-14853	XP_015670602.1 filamin-A [Protobothrops mucrosquamatus]	sp|P21333|FLNA_HUMAN Filamin-A OS=Homo sapiens OX=9606 GN=FLNA PE=1 SV=4	76.937	-32.88
CM012308.1_6968	1409.22	crovir-transcript-8043	XP_015674987.1 WD repeat domain phosphoinositide-interacting protein 2 [Protobothrops mucrosquamatus]	sp|Q9Y4P8|WIPI2_HUMAN WD repeat domain phosphoinositide-interacting protein 2 OS=Homo sapiens OX=9606 GN=WIPI2 PE=1 SV=1	18.4737	-34.84
CM012308.1_6968	1409.22	crovir-transcript-14091	XP_015686080.1 neurogenic locus notch homolog protein 3 [Protobothrops mucrosquamatus]	sp|Q9UM47|NOTC3_HUMAN Neurogenic locus notch homolog protein 3 OS=Homo sapiens OX=9606 GN=NOTCH3 PE=1 SV=2	20.6165	-32.07
CM012307.1_6667	1097.62	crovir-transcript-13796	XP_015681354.1 protein FAM114A2 [Protobothrops mucrosquamatus]	tr|A0A140VKG4|A0A140VKG4_HUMAN Testis tissue sperm-binding protein Li 81P OS=Homo sapiens OX=9606 PE=2 SV=1	14.5164	-33.98
CM012307.1_3956	1007.31	crovir-transcript-3724	ATU85522.1 disintegrin and metalloproteinase with thrombospondin motifs 1, partial [Bothrops moojeni]	tr|Q5HYL0|Q5HYL0_HUMAN Uncharacterized protein DKFZp686E01144 OS=Homo sapiens OX=9606 GN=DKFZp686E01144 PE=2 SV=1	9.88616	-31.66
CM012307.1_3956	1007.31	crovir-transcript-4184	XP_015678059.1 carbohydrate deacetylase [Protobothrops mucrosquamatus]	sp|A8MPS7|YDJC_HUMAN Carbohydrate deacetylase OS=Homo sapiens OX=9606 GN=YDJC PE=1 SV=1	15.3286	-30.06
CM012307.1_3956	1007.31	crovir-transcript-4579	XP_026553666.1 ufm1-specific protease 2 [Pseudonaja textilis]	sp|Q9NUQ7|UFSP2_HUMAN Ufm1-specific protease 2 OS=Homo sapiens OX=9606 GN=UFSP2 PE=1 SV=3	17.587	-30.63
CM012307.1_3956	1007.31	crovir-transcript-6878	XP_026554594.1 erlin-1-like [Pseudonaja textilis]	sp|O75477|ERLN1_HUMAN Erlin-1 OS=Homo sapiens OX=9606 GN=ERLIN1 PE=1 SV=2	82.7975	-30.02
CM012307.1_3956	1007.31	crovir-transcript-7366	XP_015671418.1 EH domain-containing protein 4 [Protobothrops mucrosquamatus]	tr|A0A024R9N6|A0A024R9N6_HUMAN EH-domain containing 4, isoform CRA_a OS=Homo sapiens OX=9606 GN=EHD4 PE=4 SV=1	46.5618	-32.43
CM012307.1_3956	1007.31	crovir-transcript-7961	XP_015678273.1 carnosine synthase 1 [Protobothrops mucrosquamatus]	sp|A5YM72|CRNS1_HUMAN Carnosine synthase 1 OS=Homo sapiens OX=9606 GN=CARNS1 PE=1 SV=3	9.06671	-31.83
CM012307.1_3956	1007.31	crovir-transcript-9562	XP_026537903.1 replication stress response regulator SDE2 isoform X1 [Notechis scutatus]	sp|Q6IQ49|SDE2_HUMAN Replication stress response regulator SDE2 OS=Homo sapiens OX=9606 GN=SDE2 PE=1 SV=1	9.8693	-30.73
CM012307.1_3956	1007.31	crovir-transcript-11093	XP_015671783.1 WD repeat-containing protein 61 [Protobothrops mucrosquamatus]	tr|H0YMF9|H0YMF9_HUMAN WD repeat-containing protein 61 OS=Homo sapiens OX=9606 GN=WDR61 PE=1 SV=1	19.9225	-33.82
CM012307.1_3956	1007.31	crovir-transcript-13003	XP_026571004.1 AP2-associated protein kinase 1 isoform X9 [Pseudonaja textilis]	sp|Q2M2I8|AAK1_HUMAN AP2-associated protein kinase 1 OS=Homo sapiens OX=9606 GN=AAK1 PE=1 SV=3	16.7579	-32.65
CM012307.1_3956	1007.31	crovir-transcript-13107	XP_015668402.1 coatomer subunit delta [Protobothrops mucrosquamatus]	tr|B0YIW6|B0YIW6_HUMAN Coatomer subunit delta OS=Homo sapiens OX=9606 GN=ARCN1 PE=1 SV=1	308.659	-31.2
CM012307.1_3956	1007.31	crovir-transcript-13634	XP_015675515.1 U3 small nucleolar RNA-interacting protein 2 [Protobothrops mucrosquamatus]	sp|O43818|U3IP2_HUMAN U3 small nucleolar RNA-interacting protein 2 OS=Homo sapiens OX=9606 GN=RRP9 PE=1 SV=1	12.5689	-31.3
CM012307.1_3956	1007.31	crovir-transcript-16237	XP_015666924.1 ankyrin repeat domain-containing protein 11 [Protobothrops mucrosquamatus]	sp|Q6UB99|ANR11_HUMAN Ankyrin repeat domain-containing protein 11 OS=Homo sapiens OX=9606 GN=ANKRD11 PE=1 SV=3	50.8747	-37.74
CM012320.1_15983	1027.46	crovir-transcript-2834	ETE71644.1 Nuclear protein 1, partial [Ophiophagus hannah]	sp|O60356|NUPR1_HUMAN Nuclear protein 1 OS=Homo sapiens OX=9606 GN=NUPR1 PE=1 SV=1	76.8141	-32.09
CM012323.1_17227	849.32	crovir-transcript-2890	XP_026567934.1 leukocyte receptor cluster member 8 isoform X2 [Pseudonaja textilis]	tr|A0A024R4R9|A0A024R4R9_HUMAN Leukocyte receptor cluster (LRC) member 8, isoform CRA_a OS=Homo sapiens OX=9606 GN=LENG8 PE=4 SV=1	27.5636	-31.68
CM012323.1_17227	849.32	crovir-transcript-13010	XP_015666611.1 annexin A4 [Protobothrops mucrosquamatus]	tr|Q6LES2|Q6LES2_HUMAN Annexin (Fragment) OS=Homo sapiens OX=9606 GN=ANXA4 PE=2 SV=1	9.486	-33.82
CM012323.1_17227	849.32	crovir-transcript-13954	XP_026543803.1 transcription elongation regulator 1 isoform X2 [Notechis scutatus]	sp|O14776|TCRG1_HUMAN Transcription elongation regulator 1 OS=Homo sapiens OX=9606 GN=TCERG1 PE=1 SV=2	18.6053	-31.02
CM012307.1_4286	462.573	crovir-transcript-1345	XP_026568070.1 ribosome-recycling factor, mitochondrial [Pseudonaja textilis]	sp|Q96E11|RRFM_HUMAN Ribosome-recycling factor, mitochondrial OS=Homo sapiens OX=9606 GN=MRRF PE=1 SV=1	20.8163	-38.59
CM012307.1_4286	462.573	crovir-transcript-1364	GCF53907.1 hypothetical protein parPi_0015888 [Paroedura picta]	tr|A0A2R8Y4M4|A0A2R8Y4M4_HUMAN RING-type domain-containing protein OS=Homo sapiens OX=9606 PE=4 SV=1	64.1958	-34.83
CM012307.1_4286	462.573	crovir-transcript-1623	XP_015667469.1 cytosolic Fe-S cluster assembly factor NUBP1 [Protobothrops mucrosquamatus]	sp|P53384|NUBP1_HUMAN Cytosolic Fe-S cluster assembly factor NUBP1 OS=Homo sapiens OX=9606 GN=NUBP1 PE=1 SV=2	25.7256	-30.15
CM012307.1_4286	462.573	crovir-transcript-2809	XP_015665726.1 battenin [Protobothrops mucrosquamatus]	tr|A0A024QZB8|A0A024QZB8_HUMAN Battenin OS=Homo sapiens OX=9606 GN=CLN3 PE=1 SV=1	28.0708	-34.4
CM012307.1_4286	462.573	crovir-transcript-2892	XP_015665741.1 epidermal growth factor receptor kinase substrate 8-like protein 1 [Protobothrops mucrosquamatus]	sp|Q8TE68|ES8L1_HUMAN Epidermal growth factor receptor kinase substrate 8-like protein 1 OS=Homo sapiens OX=9606 GN=EPS8L1 PE=1 SV=3	37.2006	-30.83
CM012307.1_4286	462.573	crovir-transcript-6401	XP_015678998.1 DENN domain-containing protein 2D [Protobothrops mucrosquamatus]	sp|Q9H6A0|DEN2D_HUMAN DENN domain-containing protein 2D OS=Homo sapiens OX=9606 GN=DENND2D PE=1 SV=2	17.0698	-33.1
CM012307.1_4286	462.573	crovir-transcript-8188	XP_015679011.1 origin recognition complex subunit 4 [Protobothrops mucrosquamatus]	sp|O43929|ORC4_HUMAN Origin recognition complex subunit 4 OS=Homo sapiens OX=9606 GN=ORC4 PE=1 SV=2	10.9801	-30.25
CM012307.1_4286	462.573	crovir-transcript-8474	XP_026537079.1 cytochrome P450 20A1 [Notechis scutatus]	sp|Q6UW02|CP20A_HUMAN Cytochrome P450 20A1 OS=Homo sapiens OX=9606 GN=CYP20A1 PE=1 SV=1	101.934	-35.44
CM012307.1_4286	462.573	crovir-transcript-11416	XP_015677505.1 uncharacterized protein KIAA0513 homolog [Protobothrops mucrosquamatus]	sp|O60268|K0513_HUMAN Uncharacterized protein KIAA0513 OS=Homo sapiens OX=9606 GN=KIAA0513 PE=1 SV=1	30.1196	-32.64
CM012307.1_4286	462.573	crovir-transcript-12412	XP_015681955.1 cofilin-1 [Protobothrops mucrosquamatus]	tr|E9PQB7|E9PQB7_HUMAN Cofilin, non-muscle isoform (Fragment) OS=Homo sapiens OX=9606 GN=CFL1 PE=1 SV=1	10.0225	-30.12
CM012307.1_4286	462.573	crovir-transcript-12628	XP_015680382.1 tropomodulin-4 [Protobothrops mucrosquamatus]	tr|B2R891|B2R891_HUMAN cDNA, FLJ93792, highly similar to Homo sapiens tropomodulin 4 (muscle) (TMOD4), mRNA OS=Homo sapiens OX=9606 PE=2 SV=1	0.890356	-31.29
CM012307.1_4286	462.573	crovir-transcript-13217	XP_015673918.1 alpha-1,3-mannosyl-glycoprotein 2-beta-N-acetylglucosaminyltransferase isoform X1 [Protobothrops mucrosquamatus]	tr|B3KQ18|B3KQ18_HUMAN cDNA FLJ32632 fis, clone SYNOV1000190, highly similar to Alpha-1,3-mannosyl-glycoprotein2-beta-N- acetylglucosaminyltransferase OS=Homo sapiens OX=9606 PE=2 SV=1	22.9036	-30.14
CM012307.1_4286	462.573	crovir-transcript-13796	XP_015681354.1 protein FAM114A2 [Protobothrops mucrosquamatus]	tr|A0A140VKG4|A0A140VKG4_HUMAN Testis tissue sperm-binding protein Li 81P OS=Homo sapiens OX=9606 PE=2 SV=1	14.5164	-35.9
CM012307.1_4286	462.573	crovir-transcript-14077	XP_007442015.1 transitional endoplasmic reticulum ATPase isoform X2 [Python bivittatus]	tr|A0A7I2V540|A0A7I2V540_HUMAN 15S Mg(2+)-ATPase p97 subunit OS=Homo sapiens OX=9606 GN=VCP PE=1 SV=1	28.5835	-33.26
CM012307.1_4286	462.573	crovir-transcript-14762	GCF58098.1 hypothetical protein parPi_0021035 [Paroedura picta]	tr|A0A024R324|A0A024R324_HUMAN Epididymis secretory sperm binding protein OS=Homo sapiens OX=9606 GN=RHOA PE=2 SV=1	110.173	-31.66
CM012307.1_4286	462.573	crovir-transcript-14821	XP_029140352.1 guanine nucleotide-binding protein-like 3-like protein [Protobothrops mucrosquamatus]	tr|A0A024R9Y6|A0A024R9Y6_HUMAN Guanine nucleotide binding protein-like 3 (Nucleolar)-like, isoform CRA_a OS=Homo sapiens OX=9606 GN=GNL3L PE=4 SV=1	56.6959	-31.88
CM012307.1_4286	462.573	crovir-transcript-15040	XP_015668796.1 ATPase SWSAP1 [Protobothrops mucrosquamatus]	sp|Q6NVH7|SWAP1_HUMAN ATPase SWSAP1 OS=Homo sapiens OX=9606 GN=SWSAP1 PE=1 SV=1	18.9762	-30.49
CM012307.1_4286	462.573	crovir-transcript-15064	XP_015675695.2 transcription factor Sp1 [Protobothrops mucrosquamatus]	sp|P08047|SP1_HUMAN Transcription factor Sp1 OS=Homo sapiens OX=9606 GN=SP1 PE=1 SV=3	8.07356	-30.55
CM012307.1_4286	462.573	crovir-transcript-15855	XP_015681800.1 cell cycle checkpoint protein RAD1 [Protobothrops mucrosquamatus]	sp|O60671|RAD1_HUMAN Cell cycle checkpoint protein RAD1 OS=Homo sapiens OX=9606 GN=RAD1 PE=1 SV=1	7.01018	-30.28
CM012307.1_4286	462.573	crovir-transcript-15998	XP_015667669.1 V-type proton ATPase subunit d 1 [Protobothrops mucrosquamatus]	sp|P61421|VA0D1_HUMAN V-type proton ATPase subunit d 1 OS=Homo sapiens OX=9606 GN=ATP6V0D1 PE=1 SV=1	38.6093	-37.93
CM012319.1_15744	764.26	crovir-transcript-74	XP_015687849.1 synaptotagmin-like protein 2 [Protobothrops mucrosquamatus]	sp|Q9HCH5|SYTL2_HUMAN Synaptotagmin-like protein 2 OS=Homo sapiens OX=9606 GN=SYTL2 PE=1 SV=3	28.8654	-35.08
CM012319.1_15744	764.26	crovir-transcript-394	XP_026543937.1 nodal modulator 3-like [Notechis scutatus]	tr|A0A7I2V4T6|A0A7I2V4T6_HUMAN Nodal modulator 3 OS=Homo sapiens OX=9606 GN=NOMO3 PE=1 SV=1	50.3913	-30.21
CM012319.1_15744	764.26	crovir-transcript-1043	XP_015671519.1 Golgi integral membrane protein 4 [Protobothrops mucrosquamatus]	tr|F8W785|F8W785_HUMAN Golgi integral membrane protein 4 OS=Homo sapiens OX=9606 GN=GOLIM4 PE=1 SV=1	28.181	-32.15
CM012319.1_15744	764.26	crovir-transcript-10339	XP_015674292.1 polycomb group RING finger protein 5 isoform X1 [Protobothrops mucrosquamatus]	sp|Q86SE9|PCGF5_HUMAN Polycomb group RING finger protein 5 OS=Homo sapiens OX=9606 GN=PCGF5 PE=1 SV=1	5.45931	-33.25
CM012319.1_15744	764.26	crovir-transcript-14093	XP_015678265.2 forkhead box protein K2 [Protobothrops mucrosquamatus]	sp|Q01167|FOXK2_HUMAN Forkhead box protein K2 OS=Homo sapiens OX=9606 GN=FOXK2 PE=1 SV=3	13.8516	-30.19
CM012323.1_17218	758.463	crovir-transcript-286	XP_026560145.1 sorting nexin-8 isoform X1 [Pseudonaja textilis]	tr|B2RDT8|B2RDT8_HUMAN cDNA, FLJ96764, highly similar to Homo sapiens sorting nexin 8 (SNX8), mRNA OS=Homo sapiens OX=9606 PE=2 SV=1	69.0512	-31.51
CM012323.1_17218	758.463	crovir-transcript-1008	XP_015686271.1 adenylyl cyclase-associated protein 1 [Protobothrops mucrosquamatus]	tr|B4DNY3|B4DNY3_HUMAN Adenylyl cyclase-associated protein 1 OS=Homo sapiens OX=9606 PE=2 SV=1	36.942	-30.66
CM012323.1_17218	758.463	crovir-transcript-1498	XP_015680178.1 gelsolin isoform X1 [Protobothrops mucrosquamatus]	tr|A0A0A0MS51|A0A0A0MS51_HUMAN Actin-depolymerizing factor OS=Homo sapiens OX=9606 GN=GSN PE=1 SV=1	44.3235	-30.12
CM012323.1_17218	758.463	crovir-transcript-4615	XP_015670373.1 F-box only protein 8 [Protobothrops mucrosquamatus]	tr|A0A0S2Z5D1|A0A0S2Z5D1_HUMAN F-box protein 8 isoform 1 (Fragment) OS=Homo sapiens OX=9606 GN=FBXO8 PE=2 SV=1	12.316	-30.75
CM012323.1_17218	758.463	crovir-transcript-6250	ETE63386.1 Protein BTG2 [Ophiophagus hannah]	sp|P78543|BTG2_HUMAN Protein BTG2 OS=Homo sapiens OX=9606 GN=BTG2 PE=1 SV=1	40.9189	-30.93
CM012323.1_17218	758.463	crovir-transcript-7090	XP_026554299.1 cytoplasmic dynein 1 heavy chain 1 isoform X2 [Pseudonaja textilis]	sp|Q14204|DYHC1_HUMAN Cytoplasmic dynein 1 heavy chain 1 OS=Homo sapiens OX=9606 GN=DYNC1H1 PE=1 SV=5	12.5968	-31.14
CM012323.1_17218	758.463	crovir-transcript-8279	XP_015667355.1 Golgi reassembly-stacking protein 2 [Protobothrops mucrosquamatus]	sp|Q9H8Y8|GORS2_HUMAN Golgi reassembly-stacking protein 2 OS=Homo sapiens OX=9606 GN=GORASP2 PE=1 SV=3	161.849	-33.23
CM012323.1_17218	758.463	crovir-transcript-10915	XP_015670418.1 fibronectin type III domain-containing protein 3B [Protobothrops mucrosquamatus]	sp|Q53EP0|FND3B_HUMAN Fibronectin type III domain-containing protein 3B OS=Homo sapiens OX=9606 GN=FNDC3B PE=1 SV=2	53.1924	-30.49
CM012323.1_17218	758.463	crovir-transcript-12393	XP_015673162.2 spectrin beta chain, non-erythrocytic 2 [Protobothrops mucrosquamatus]	tr|D6W5C0|D6W5C0_HUMAN Spectrin beta chain OS=Homo sapiens OX=9606 GN=SPTBN1 PE=3 SV=1	17.8154	-30.95
CM012323.1_17218	758.463	crovir-transcript-12469	XP_015684041.2 peroxiredoxin-5, mitochondrial, partial [Protobothrops mucrosquamatus]	sp|P30044|PRDX5_HUMAN Peroxiredoxin-5, mitochondrial OS=Homo sapiens OX=9606 GN=PRDX5 PE=1 SV=4	16.3995	-30.53
CM012323.1_17218	758.463	crovir-transcript-14620	XP_029140212.1 protein OS-9 [Protobothrops mucrosquamatus]	tr|Q9BR60|Q9BR60_HUMAN OS9 protein (Fragment) OS=Homo sapiens OX=9606 GN=OS9 PE=2 SV=2	490.978	-33.36
CM012323.1_17218	758.463	crovir-transcript-15115	XP_015669506.1 ubiquitin carboxyl-terminal hydrolase 5 isoform X1 [Protobothrops mucrosquamatus]	sp|P45974|UBP5_HUMAN Ubiquitin carboxyl-terminal hydrolase 5 OS=Homo sapiens OX=9606 GN=USP5 PE=1 SV=2	28.9735	-31.36
CM012323.1_17218	758.463	crovir-transcript-15593	XP_015677874.1 adenomatous polyposis coli protein [Protobothrops mucrosquamatus]	tr|Q4LE70|Q4LE70_HUMAN APC variant protein (Fragment) OS=Homo sapiens OX=9606 GN=APC variant protein PE=2 SV=1	12.0029	-30.18
CM012323.1_17218	758.463	crovir-transcript-16927	XP_008119734.1 PREDICTED: LOW QUALITY PROTEIN: kinesin-like protein KIF1B [Anolis carolinensis]	sp|O60333|KIF1B_HUMAN Kinesin-like protein KIF1B OS=Homo sapiens OX=9606 GN=KIF1B PE=1 SV=5	22.4907	-31.98
CM012314.1_14337	736.019	crovir-transcript-336	XP_015676632.1 cerebellar degeneration-related protein 2 isoform X1 [Protobothrops mucrosquamatus]	sp|Q01850|CDR2_HUMAN Cerebellar degeneration-related protein 2 OS=Homo sapiens OX=9606 GN=CDR2 PE=1 SV=2	62.4908	-30.53
CM012314.1_14337	736.019	crovir-transcript-4576	ETE63912.1 PDZ and LIM domain protein 3 [Ophiophagus hannah]	sp|Q53GG5|PDLI3_HUMAN PDZ and LIM domain protein 3 OS=Homo sapiens OX=9606 GN=PDLIM3 PE=1 SV=1	34.345	-31.43
CM012314.1_14337	736.019	crovir-transcript-6475	XP_007435170.1 adenosylhomocysteinase [Python bivittatus]	tr|A0A384MTQ3|A0A384MTQ3_HUMAN Adenosylhomocysteinase OS=Homo sapiens OX=9606 PE=2 SV=1	36.1838	-30.52
CM012314.1_14337	736.019	crovir-transcript-13107	XP_015668402.1 coatomer subunit delta [Protobothrops mucrosquamatus]	tr|B0YIW6|B0YIW6_HUMAN Coatomer subunit delta OS=Homo sapiens OX=9606 GN=ARCN1 PE=1 SV=1	308.659	-32.5
CM012320.1_15972	530.041	crovir-transcript-13712	XP_015673373.1 lysine-specific demethylase 3B [Protobothrops mucrosquamatus]	sp|Q7LBC6|KDM3B_HUMAN Lysine-specific demethylase 3B OS=Homo sapiens OX=9606 GN=KDM3B PE=1 SV=2	12.5568	-30.52
CM012320.1_15978	287.735	crovir-transcript-13712	XP_015673373.1 lysine-specific demethylase 3B [Protobothrops mucrosquamatus]	sp|Q7LBC6|KDM3B_HUMAN Lysine-specific demethylase 3B OS=Homo sapiens OX=9606 GN=KDM3B PE=1 SV=2	12.5568	-30.41
CM012306.1_743	249.316	crovir-transcript-9403	XP_015680395.1 conserved oligomeric Golgi complex subunit 2 [Protobothrops mucrosquamatus]	tr|B1ALW7|B1ALW7_HUMAN Component of oligomeric Golgi complex 2 OS=Homo sapiens OX=9606 GN=COG2 PE=2 SV=1	25.3236	-30.34
CM012306.1_743	249.316	crovir-transcript-10206	XP_015679586.1 F-box/LRR-repeat protein 15 [Protobothrops mucrosquamatus]	tr|A0A0C4DFV0|A0A0C4DFV0_HUMAN F-box/LRR-repeat protein 15 OS=Homo sapiens OX=9606 GN=FBXL15 PE=1 SV=1	13.384	-30.3
CM012306.1_743	249.316	crovir-transcript-13750	XP_015676026.2 hexokinase-3-like [Protobothrops mucrosquamatus]	sp|P52790|HXK3_HUMAN Hexokinase-3 OS=Homo sapiens OX=9606 GN=HK3 PE=1 SV=2	16.3634	-33.69
CM012309.1_9922	207.662	crovir-transcript-2635	XP_015665931.1 39S ribosomal protein L10, mitochondrial [Protobothrops mucrosquamatus]	sp|Q7Z7H8|RM10_HUMAN 39S ribosomal protein L10, mitochondrial OS=Homo sapiens OX=9606 GN=MRPL10 PE=1 SV=3	97.0652	-33.91
CM012309.1_9922	207.662	crovir-transcript-4489	XP_026553842.1 ETS-related transcription factor Elf-2 isoform X1 [Pseudonaja textilis]	sp|Q15723|ELF2_HUMAN ETS-related transcription factor Elf-2 OS=Homo sapiens OX=9606 GN=ELF2 PE=1 SV=2	9.31442	-31.83
CM012309.1_9922	207.662	crovir-transcript-14431	XP_015678386.1 inositol polyphosphate 1-phosphatase [Protobothrops mucrosquamatus]	tr|B5BU62|B5BU62_HUMAN Inositol polyphosphate-1-phosphatase OS=Homo sapiens OX=9606 GN=INPP1 PE=2 SV=1	9.12072	-33.95
CM012307.1_3958	156.775	crovir-transcript-4675	XP_015672030.1 guanylate cyclase soluble subunit alpha-1 [Protobothrops mucrosquamatus]	sp|Q02108|GCYA1_HUMAN Guanylate cyclase soluble subunit alpha-1 OS=Homo sapiens OX=9606 GN=GUCY1A1 PE=1 SV=2	15.8194	-31.33
CM012307.1_3958	156.775	crovir-transcript-16104	XP_026542842.1 PHD finger protein 6 isoform X1 [Notechis scutatus]	sp|Q8IWS0|PHF6_HUMAN PHD finger protein 6 OS=Homo sapiens OX=9606 GN=PHF6 PE=1 SV=1	16.6902	-30.55
CM012307.1_3958	156.775	crovir-transcript-SVMP_1	J3S829.1 RecName: Full=Zinc metalloproteinase-disintegrin-like 2a; AltName: Full=Snake venom metalloproteinase; Short=SVMP; Flags: Precursor	sp|Q9UKQ2|ADA28_HUMAN Disintegrin and metalloproteinase domain-containing protein 28 OS=Homo sapiens OX=9606 GN=ADAM28 PE=1 SV=3	2574.38	-32.54
CM012307.1_3958	156.775	crovir-transcript-SVMP_2	ABG26980.1 metalloproteinase isoform 3 [Sistrurus catenatus edwardsi]	sp|Q9UKQ2|ADA28_HUMAN Disintegrin and metalloproteinase domain-containing protein 28 OS=Homo sapiens OX=9606 GN=ADAM28 PE=1 SV=3	187.55	-32.54
CM012307.1_3958	156.775	crovir-transcript-SVMP_3	ABG26980.1 metalloproteinase isoform 3 [Sistrurus catenatus edwardsi]	tr|A0A384MTL6|A0A384MTL6_HUMAN Epididymis secretory sperm binding protein OS=Homo sapiens OX=9606 PE=2 SV=1	175.143	-32.54
CM012307.1_3958	156.775	crovir-transcript-SVMP_9	Q98UF9.3 RecName: Full=Zinc metalloproteinase-disintegrin-like HF3; AltName: Full=Snake venom metalloproteinase; Short=SVMP; Flags: Precursor	sp|Q9UKQ2|ADA28_HUMAN Disintegrin and metalloproteinase domain-containing protein 28 OS=Homo sapiens OX=9606 GN=ADAM28 PE=1 SV=3	2140.15	-32.54
CM012322.1_16514	177.399	crovir-transcript-175	XP_015676084.1 transcription initiation factor TFIID subunit 7-like [Protobothrops mucrosquamatus]	sp|Q15545|TAF7_HUMAN Transcription initiation factor TFIID subunit 7 OS=Homo sapiens OX=9606 GN=TAF7 PE=1 SV=1	9.14462	-34.49
CM012322.1_16514	177.399	crovir-transcript-1423	ETE62453.1 Trafficking protein particle complex subunit 3, partial [Ophiophagus hannah]	sp|O43617|TPPC3_HUMAN Trafficking protein particle complex subunit 3 OS=Homo sapiens OX=9606 GN=TRAPPC3 PE=1 SV=1	23.5743	-30.84
CM012322.1_16514	177.399	crovir-transcript-2713	XP_015665676.1 AP-2 complex subunit alpha-1 isoform X2 [Protobothrops mucrosquamatus]	sp|O95782|AP2A1_HUMAN AP-2 complex subunit alpha-1 OS=Homo sapiens OX=9606 GN=AP2A1 PE=1 SV=3	33.1643	-31.32
CM012322.1_16514	177.399	crovir-transcript-3157	XP_015675341.1 ragulator complex protein LAMTOR2 [Protobothrops mucrosquamatus]	sp|Q9Y2Q5|LTOR2_HUMAN Ragulator complex protein LAMTOR2 OS=Homo sapiens OX=9606 GN=LAMTOR2 PE=1 SV=1	78.7048	-33.17
CM012322.1_16514	177.399	crovir-transcript-3178	XP_026573533.1 ubiquilin-4 isoform X2 [Pseudonaja textilis]	tr|Q59F94|Q59F94_HUMAN Ataxin-1 ubiquitin-like interacting protein variant (Fragment) OS=Homo sapiens OX=9606 PE=2 SV=1	31.4942	-30.05
CM012322.1_16514	177.399	crovir-transcript-5522	XP_029139095.1 SLC35A4 upstream open reading frame protein-like [Protobothrops mucrosquamatus]	sp|L0R6Q1|S35U4_HUMAN SLC35A4 upstream open reading frame protein OS=Homo sapiens OX=9606 GN=SLC35A4 PE=3 SV=1	10.1046	-30.34
CM012322.1_16514	177.399	crovir-transcript-5630	XP_015687509.1 protein PRRC2C [Protobothrops mucrosquamatus]	sp|Q9Y520|PRC2C_HUMAN Protein PRRC2C OS=Homo sapiens OX=9606 GN=PRRC2C PE=1 SV=4	20.1357	-30.59
CM012322.1_16514	177.399	crovir-transcript-5994	XP_015666355.1 acyl-coenzyme A thioesterase 11 [Protobothrops mucrosquamatus]	sp|Q8WXI4|ACO11_HUMAN Acyl-coenzyme A thioesterase 11 OS=Homo sapiens OX=9606 GN=ACOT11 PE=1 SV=1	11.463	-30.55
CM012322.1_16514	177.399	crovir-transcript-7205	XP_015668098.1 SNW domain-containing protein 1 [Protobothrops mucrosquamatus]	sp|Q13573|SNW1_HUMAN SNW domain-containing protein 1 OS=Homo sapiens OX=9606 GN=SNW1 PE=1 SV=1	28.6477	-31.02
CM012322.1_16514	177.399	crovir-transcript-7544	XP_013928027.1 PREDICTED: COMM domain-containing protein 9 [Thamnophis sirtalis]	tr|Q53FR9|Q53FR9_HUMAN COMM domain containing 9 variant (Fragment) OS=Homo sapiens OX=9606 GN=COMMD9 PE=2 SV=1	15.2579	-32.49
CM012322.1_16514	177.399	crovir-transcript-8667	XP_013909453.1 PREDICTED: translocating chain-associated membrane protein 2 [Thamnophis sirtalis]	sp|Q15035|TRAM2_HUMAN Translocating chain-associated membrane protein 2 OS=Homo sapiens OX=9606 GN=TRAM2 PE=1 SV=1	53.2185	-30.78
CM012322.1_16514	177.399	crovir-transcript-9585	XP_015687407.1 transport and Golgi organization protein 1 homolog [Protobothrops mucrosquamatus]	sp|Q5JRA6|TGO1_HUMAN Transport and Golgi organization protein 1 homolog OS=Homo sapiens OX=9606 GN=MIA3 PE=1 SV=1	48.7594	-33.33
CM012322.1_16514	177.399	crovir-transcript-10512	XP_015668273.1 collagen alpha-1(XVII) chain [Protobothrops mucrosquamatus]	tr|A2A2Y8|A2A2Y8_HUMAN Collagen alpha-1(XVII) chain OS=Homo sapiens OX=9606 GN=COL17A1 PE=1 SV=1	14.7057	-30.4
CM012322.1_16514	177.399	crovir-transcript-10831	XP_015669807.1 arylacetamide deacetylase [Protobothrops mucrosquamatus]	sp|P22760|AAAD_HUMAN Arylacetamide deacetylase OS=Homo sapiens OX=9606 GN=AADAC PE=1 SV=5	12.0667	-32.01
CM012322.1_16514	177.399	crovir-transcript-11570	XP_013926620.1 PREDICTED: thymidine kinase 2, mitochondrial [Thamnophis sirtalis]	tr|A4IF54|A4IF54_HUMAN TK2 protein (Fragment) OS=Homo sapiens OX=9606 GN=TK2 PE=2 SV=1	54.7088	-34.83
CM012322.1_16514	177.399	crovir-transcript-12917	ETE59971.1 Histone H2A.V, partial [Ophiophagus hannah]	sp|Q71UI9|H2AV_HUMAN Histone H2A.V OS=Homo sapiens OX=9606 GN=H2AZ2 PE=1 SV=3	57.0285	-30.19
CM012322.1_16514	177.399	crovir-transcript-12982	XP_015666618.1 nucleolysin TIA-1 isoform X1 [Protobothrops mucrosquamatus]	sp|P31483|TIA1_HUMAN Nucleolysin TIA-1 isoform p40 OS=Homo sapiens OX=9606 GN=TIA1 PE=1 SV=3	93.4988	-31.68
CM012322.1_16514	177.399	crovir-transcript-13796	XP_015681354.1 protein FAM114A2 [Protobothrops mucrosquamatus]	tr|A0A140VKG4|A0A140VKG4_HUMAN Testis tissue sperm-binding protein Li 81P OS=Homo sapiens OX=9606 PE=2 SV=1	14.5164	-34.62
CM012322.1_16514	177.399	crovir-transcript-13935	XP_015670750.1 E3 ubiquitin-protein ligase RNF14 [Protobothrops mucrosquamatus]	sp|Q9UBS8|RNF14_HUMAN E3 ubiquitin-protein ligase RNF14 OS=Homo sapiens OX=9606 GN=RNF14 PE=1 SV=1	18.2184	-30.1
CM012322.1_16514	177.399	crovir-transcript-14586	XP_015672252.1 keratin, type II cytoskeletal 8 [Protobothrops mucrosquamatus]	sp|P05787|K2C8_HUMAN Keratin, type II cytoskeletal 8 OS=Homo sapiens OX=9606 GN=KRT8 PE=1 SV=7	281.617	-31.88
CM012322.1_16514	177.399	crovir-transcript-14825	XP_029140353.1 E3 ubiquitin-protein ligase HUWE1 [Protobothrops mucrosquamatus]	tr|A0A024R9Y3|A0A024R9Y3_HUMAN HECT-type E3 ubiquitin transferase OS=Homo sapiens OX=9606 GN=HUWE1 PE=4 SV=1	10.5179	-33.37
CM012322.1_16514	177.399	crovir-transcript-15035	XP_015668778.1 transmembrane protein 56-B-like [Protobothrops mucrosquamatus]	sp|Q96MV1|TLCD4_HUMAN TLC domain-containing protein 4 OS=Homo sapiens OX=9606 GN=TLCD4 PE=1 SV=1	51.4906	-33.87
CM012322.1_16514	177.399	crovir-transcript-15120	XP_015669508.1 triosephosphate isomerase [Protobothrops mucrosquamatus]	tr|V9HWK1|V9HWK1_HUMAN Triosephosphate isomerase OS=Homo sapiens OX=9606 GN=HEL-S-49 PE=2 SV=1	98.1384	-33.27
CM012322.1_16514	177.399	crovir-transcript-15819	XP_026572015.1 hydroxymethylglutaryl-CoA synthase, cytoplasmic isoform X1 [Pseudonaja textilis]	sp|Q01581|HMCS1_HUMAN Hydroxymethylglutaryl-CoA synthase, cytoplasmic OS=Homo sapiens OX=9606 GN=HMGCS1 PE=1 SV=2	93.98	-31.78
CM012322.1_16514	177.399	crovir-transcript-16724	XP_015684025.2 wolframin, partial [Protobothrops mucrosquamatus]	sp|O76024|WFS1_HUMAN Wolframin OS=Homo sapiens OX=9606 GN=WFS1 PE=1 SV=2	103.686	-32.19
CM012306.1_1737	175.58	crovir-transcript-295	XP_015674992.1 guanine nucleotide-binding protein subunit alpha-12 isoform X1 [Protobothrops mucrosquamatus]	sp|Q03113|GNA12_HUMAN Guanine nucleotide-binding protein subunit alpha-12 OS=Homo sapiens OX=9606 GN=GNA12 PE=1 SV=4	25.8307	-30.95
CM012306.1_1737	175.58	crovir-transcript-1601	XP_015673331.1 glucose-induced degradation protein 4 homolog [Protobothrops mucrosquamatus]	tr|B3KXL6|B3KXL6_HUMAN cDNA FLJ45675 fis, clone DFNES2001829 OS=Homo sapiens OX=9606 PE=2 SV=1	18.1611	-31.31
CM012306.1_1737	175.58	crovir-transcript-3103	XP_015673162.2 spectrin beta chain, non-erythrocytic 2 [Protobothrops mucrosquamatus]	tr|D6W5C0|D6W5C0_HUMAN Spectrin beta chain OS=Homo sapiens OX=9606 GN=SPTBN1 PE=3 SV=1	17.3134	-31
CM012306.1_1737	175.58	crovir-transcript-4144	XP_015678667.1 splicing factor, suppressor of white-apricot homolog [Protobothrops mucrosquamatus]	sp|Q12872|SFSWA_HUMAN Splicing factor, suppressor of white-apricot homolog OS=Homo sapiens OX=9606 GN=SFSWAP PE=1 SV=3	13.6924	-30.04
CM012306.1_1737	175.58	crovir-transcript-4403	XP_015666179.1 hydroxyacyl-coenzyme A dehydrogenase, mitochondrial isoform X1 [Protobothrops mucrosquamatus]	tr|B3KTT6|B3KTT6_HUMAN cDNA FLJ38699 fis, clone KIDNE2002168, highly similar to Short chain 3-hydroxyacyl-CoA dehydrogenase, mitochondrial OS=Homo sapiens OX=9606 PE=2 SV=1	9.08187	-31.53
CM012306.1_1737	175.58	crovir-transcript-5956	ETE67064.1 Ubiquitin carboxyl-terminal hydrolase 1, partial [Ophiophagus hannah]	sp|O94782|UBP1_HUMAN Ubiquitin carboxyl-terminal hydrolase 1 OS=Homo sapiens OX=9606 GN=USP1 PE=1 SV=1	17.164	-30.09
CM012306.1_1737	175.58	crovir-transcript-7289	XP_015674568.1 NF-kappa-B inhibitor alpha [Protobothrops mucrosquamatus]	sp|P25963|IKBA_HUMAN NF-kappa-B inhibitor alpha OS=Homo sapiens OX=9606 GN=NFKBIA PE=1 SV=1	7.91282	-33.08
CM012306.1_1737	175.58	crovir-transcript-11867	XP_007423459.1 cleavage and polyadenylation specificity factor subunit 6 isoform X4 [Python bivittatus]	sp|Q16630|CPSF6_HUMAN Cleavage and polyadenylation specificity factor subunit 6 OS=Homo sapiens OX=9606 GN=CPSF6 PE=1 SV=2	18.5554	-30.61
CM012306.1_1737	175.58	crovir-transcript-16016	XP_015667572.1 protein LSM14 homolog A [Protobothrops mucrosquamatus]	sp|Q8ND56|LS14A_HUMAN Protein LSM14 homolog A OS=Homo sapiens OX=9606 GN=LSM14A PE=1 SV=3	51.0038	-30.81
PDHV02000032.1_18432	160.819	crovir-transcript-5942	XP_015679055.1 tyrosine-protein kinase JAK1 [Protobothrops mucrosquamatus]	sp|P23458|JAK1_HUMAN Tyrosine-protein kinase JAK1 OS=Homo sapiens OX=9606 GN=JAK1 PE=1 SV=2	68.7887	-31.16
PDHV02000032.1_18432	160.819	crovir-transcript-6657	KYO41944.1 pancreatic progenitor cell differentiation and proliferation factor isoform B [Alligator mississippiensis]	sp|Q9H3Y8|PPDPF_HUMAN Pancreatic progenitor cell differentiation and proliferation factor OS=Homo sapiens OX=9606 GN=PPDPF PE=1 SV=1	167.013	-32.92
PDHV02000032.1_18432	160.819	crovir-transcript-7519	XP_015674135.1 protein kinase C and casein kinase substrate in neurons protein 3 isoform X2 [Protobothrops mucrosquamatus]	sp|Q9UKS6|PACN3_HUMAN Protein kinase C and casein kinase substrate in neurons protein 3 OS=Homo sapiens OX=9606 GN=PACSIN3 PE=1 SV=2	47.0909	-30.25
PDHV02000032.1_18432	160.819	crovir-transcript-8871	XP_026550991.1 1-acyl-sn-glycerol-3-phosphate acyltransferase epsilon isoform X1 [Pseudonaja textilis]	tr|Q6NUM7|Q6NUM7_HUMAN AGPAT5 protein (Fragment) OS=Homo sapiens OX=9606 GN=AGPAT5 PE=2 SV=1	20.5227	-30.99
PDHV02000032.1_18432	160.819	crovir-transcript-15016	XP_015676127.1 AP-1 complex subunit mu-2 isoform X1 [Protobothrops mucrosquamatus]	sp|Q9Y6Q5|AP1M2_HUMAN AP-1 complex subunit mu-2 OS=Homo sapiens OX=9606 GN=AP1M2 PE=1 SV=4	29.8295	-31.64
CM012309.1_9924	149.765	crovir-transcript-385	XP_015681907.1 serine/threonine-protein kinase SMG1 [Protobothrops mucrosquamatus]	sp|Q96Q15|SMG1_HUMAN Serine/threonine-protein kinase SMG1 OS=Homo sapiens OX=9606 GN=SMG1 PE=1 SV=3	23.5953	-31.6
CM012309.1_9924	149.765	crovir-transcript-585	XP_013908365.1 PREDICTED: microtubule-actin cross-linking factor 1-like isoform X1 [Thamnophis sirtalis]	tr|A0A590UJG2|A0A590UJG2_HUMAN Microtubule-actin cross-linking factor 1, isoforms 1/2/3/5 OS=Homo sapiens OX=9606 GN=MACF1 PE=1 SV=1	25.108	-34.43
CM012309.1_9924	149.765	crovir-transcript-592	XP_029139119.1 adenylate kinase 2, mitochondrial isoform X1 [Protobothrops mucrosquamatus]	tr|A0A140VK93|A0A140VK93_HUMAN Adenylate kinase 2, mitochondrial OS=Homo sapiens OX=9606 GN=AK2 PE=2 SV=1	46.1246	-31.95
CM012309.1_9924	149.765	crovir-transcript-1848	XP_015666129.1 uncharacterized protein LOC107282815 [Protobothrops mucrosquamatus]	tr|Q6ICA4|Q6ICA4_HUMAN Selenoprotein O OS=Homo sapiens OX=9606 GN=dJ402G11.5 PE=2 SV=1	29.8019	-31.1
CM012309.1_9924	149.765	crovir-transcript-2314	ETE61643.1 Programmed cell death protein 6 [Ophiophagus hannah]	tr|A0A024QZ42|A0A024QZ42_HUMAN HCG1985580, isoform CRA_c OS=Homo sapiens OX=9606 GN=PDCD6 PE=1 SV=1	37.9256	-35.27
CM012309.1_9924	149.765	crovir-transcript-3426	XP_015686977.1 eukaryotic translation initiation factor 5B [Protobothrops mucrosquamatus]	sp|O60841|IF2P_HUMAN Eukaryotic translation initiation factor 5B OS=Homo sapiens OX=9606 GN=EIF5B PE=1 SV=4	81.2327	-30.79
CM012309.1_9924	149.765	crovir-transcript-4477	XP_015681374.1 zinc finger protein 330 [Protobothrops mucrosquamatus]	tr|B4DFG9|B4DFG9_HUMAN Nucleolar autoantigen 36 OS=Homo sapiens OX=9606 PE=2 SV=1	48.1107	-30.69
CM012309.1_9924	149.765	crovir-transcript-5524	TRZ22164.1 hypothetical protein HGM15179_005068 [Zosterops borbonicus]	sp|Q13123|RED_HUMAN Protein Red OS=Homo sapiens OX=9606 GN=IK PE=1 SV=3	19.7894	-31.13
CM012309.1_9924	149.765	crovir-transcript-6312	XP_015672471.1 ubiquitin thioesterase OTU1 isoform X2 [Protobothrops mucrosquamatus]	sp|Q5VVQ6|OTU1_HUMAN Ubiquitin thioesterase OTU1 OS=Homo sapiens OX=9606 GN=YOD1 PE=1 SV=1	8.51113	-30.46
CM012309.1_9924	149.765	crovir-transcript-7206	XP_015668101.1 serine palmitoyltransferase 2 [Protobothrops mucrosquamatus]	tr|A0A024R6H1|A0A024R6H1_HUMAN Serine palmitoyltransferase, long chain base subunit 2, isoform CRA_a OS=Homo sapiens OX=9606 GN=SPTLC2 PE=3 SV=1	22.7322	-30.99
CM012309.1_9924	149.765	crovir-transcript-8921	XP_013923030.1 PREDICTED: inhibitor of Bruton tyrosine kinase isoform X1 [Thamnophis sirtalis]	sp|Q9P2D0|IBTK_HUMAN Inhibitor of Bruton tyrosine kinase OS=Homo sapiens OX=9606 GN=IBTK PE=1 SV=3	21.6869	-32.08
CM012309.1_9924	149.765	crovir-transcript-9442	XP_013927085.1 PREDICTED: spastin isoform X1 [Thamnophis sirtalis]	sp|Q9UBP0|SPAST_HUMAN Spastin OS=Homo sapiens OX=9606 GN=SPAST PE=1 SV=1	15.7644	-31.17
CM012309.1_9924	149.765	crovir-transcript-9919	XP_007420925.2 protein phosphatase 1G [Python bivittatus]	sp|O15355|PPM1G_HUMAN Protein phosphatase 1G OS=Homo sapiens OX=9606 GN=PPM1G PE=1 SV=1	37.5281	-30.53
CM012309.1_9924	149.765	crovir-transcript-10437	XP_026525232.1 arginyl-tRNA--protein transferase 1 isoform X5 [Notechis scutatus]	sp|O95260|ATE1_HUMAN Arginyl-tRNA--protein transferase 1 OS=Homo sapiens OX=9606 GN=ATE1 PE=1 SV=2	10.1924	-30.17
CM012309.1_9924	149.765	crovir-transcript-11786	XP_015675496.1 zinc finger protein 277 isoform X1 [Protobothrops mucrosquamatus]	tr|A4D0S7|A4D0S7_HUMAN Zinc finger protein (C2H2 type) 277 OS=Homo sapiens OX=9606 GN=ZNF277 PE=2 SV=1	16.0116	-35.6
CM012309.1_9924	149.765	crovir-transcript-15819	XP_026572015.1 hydroxymethylglutaryl-CoA synthase, cytoplasmic isoform X1 [Pseudonaja textilis]	sp|Q01581|HMCS1_HUMAN Hydroxymethylglutaryl-CoA synthase, cytoplasmic OS=Homo sapiens OX=9606 GN=HMGCS1 PE=1 SV=2	93.98	-30.59
CM012309.1_9924	149.765	crovir-transcript-16784	XP_015683052.1 niban-like protein 1 [Protobothrops mucrosquamatus]	tr|A0A024R872|A0A024R872_HUMAN Chromosome 9 open reading frame 88, isoform CRA_a OS=Homo sapiens OX=9606 GN=C9orf88 PE=3 SV=1	7.86196	-33.05
CM012307.1_4915	102.382	crovir-transcript-7584	ETE67895.1 SH3 and multiple ankyrin repeat domains protein 2, partial [Ophiophagus hannah]	tr|H7C1X5|H7C1X5_HUMAN SH3 and multiple ankyrin repeat domains protein 2 (Fragment) OS=Homo sapiens OX=9606 GN=SHANK2 PE=1 SV=1	6.22752	-30.1
CM012307.1_4915	102.382	crovir-transcript-12080	XP_015669071.1 protein FAM83F [Protobothrops mucrosquamatus]	sp|Q8NEG4|FA83F_HUMAN Protein FAM83F OS=Homo sapiens OX=9606 GN=FAM83F PE=1 SV=1	26.1535	-33.12
CM012320.1_15968	134.128	crovir-transcript-9943	ETE72925.1 Rab5 GDP/GTP exchange factor, partial [Ophiophagus hannah]	tr|E9PFK9|E9PFK9_HUMAN Rab5 GDP/GTP exchange factor OS=Homo sapiens OX=9606 GN=RABGEF1 PE=1 SV=1	9.87307	-31.93
CM012309.1_10058	108.516	crovir-transcript-2431	XP_015686986.1 MICOS complex subunit MIC60 isoform X1 [Protobothrops mucrosquamatus]	sp|Q16891|MIC60_HUMAN MICOS complex subunit MIC60 OS=Homo sapiens OX=9606 GN=IMMT PE=1 SV=1	56.3313	-30.34
CM012309.1_10058	108.516	crovir-transcript-3369	XP_026563156.1 septin-10 isoform X5 [Pseudonaja textilis]	tr|B5ME97|B5ME97_HUMAN Septin 10, isoform CRA_c OS=Homo sapiens OX=9606 GN=SEPTIN10 PE=1 SV=2	9.85385	-32.42
CM012309.1_10058	108.516	crovir-transcript-3376	XP_015675310.1 E3 SUMO-protein ligase RanBP2 [Protobothrops mucrosquamatus]	sp|P49792|RBP2_HUMAN E3 SUMO-protein ligase RanBP2 OS=Homo sapiens OX=9606 GN=RANBP2 PE=1 SV=2	22.3357	-31.04
CM012309.1_10058	108.516	crovir-transcript-3594	XP_008105615.1 PREDICTED: ATP-dependent RNA helicase DDX3X isoform X6 [Anolis carolinensis]	tr|A0A2R8YFR4|A0A2R8YFR4_HUMAN RNA helicase OS=Homo sapiens OX=9606 GN=DDX3X PE=1 SV=1	117.312	-33.46
CM012309.1_10058	108.516	crovir-transcript-4491	XP_015677780.1 N-alpha-acetyltransferase 15, NatA auxiliary subunit [Protobothrops mucrosquamatus]	tr|A0A0B4J1W3|A0A0B4J1W3_HUMAN N-alpha-acetyltransferase 15, NatA auxiliary subunit OS=Homo sapiens OX=9606 GN=NAA15 PE=1 SV=1	24.4869	-31.76
CM012309.1_10058	108.516	crovir-transcript-6943	XP_015687620.1 N-alpha-acetyltransferase 30 [Protobothrops mucrosquamatus]	sp|Q147X3|NAA30_HUMAN N-alpha-acetyltransferase 30 OS=Homo sapiens OX=9606 GN=NAA30 PE=1 SV=1	19.2056	-30.27
CM012309.1_10058	108.516	crovir-transcript-7730	XP_015682487.1 oxysterol-binding protein-related protein 5 [Protobothrops mucrosquamatus]	tr|A8KAD5|A8KAD5_HUMAN Oxysterol-binding protein OS=Homo sapiens OX=9606 PE=2 SV=1	14.5229	-32.98
CM012309.1_10058	108.516	crovir-transcript-7929	ETE69795.1 Beta-adrenergic receptor kinase 1, partial [Ophiophagus hannah]	tr|A0A0S2Z392|A0A0S2Z392_HUMAN G protein-coupled receptor kinase (Fragment) OS=Homo sapiens OX=9606 GN=ADRBK1 PE=2 SV=1	34.5272	-31.42
CM012309.1_10058	108.516	crovir-transcript-8658	XP_015671461.1 nucleophosmin [Protobothrops mucrosquamatus]	sp|P06748|NPM_HUMAN Nucleophosmin OS=Homo sapiens OX=9606 GN=NPM1 PE=1 SV=2	222.455	-32.21
CM012309.1_10058	108.516	crovir-transcript-10458	XP_013925383.1 PREDICTED: eukaryotic translation initiation factor 3 subunit A [Thamnophis sirtalis]	sp|Q14152|EIF3A_HUMAN Eukaryotic translation initiation factor 3 subunit A OS=Homo sapiens OX=9606 GN=EIF3A PE=1 SV=1	116.815	-30.09
CM012309.1_10058	108.516	crovir-transcript-10802	XP_015668433.1 glycogenin-1 isoform X1 [Protobothrops mucrosquamatus]	tr|Q8N5Y3|Q8N5Y3_HUMAN GYG1 protein (Fragment) OS=Homo sapiens OX=9606 GN=GYG1 PE=2 SV=2	9.10136	-30.04
CM012309.1_10058	108.516	crovir-transcript-11027	XP_029138985.1 cingulin-like protein 1 [Protobothrops mucrosquamatus]	sp|Q0VF96|CGNL1_HUMAN Cingulin-like protein 1 OS=Homo sapiens OX=9606 GN=CGNL1 PE=1 SV=2	16.9793	-35.04
CM012309.1_10058	108.516	crovir-transcript-11381	XP_013929651.1 PREDICTED: uveal autoantigen with coiled-coil domains and ankyrin repeats isoform X2 [Thamnophis sirtalis]	tr|F5H2B9|F5H2B9_HUMAN Uveal autoantigen with coiled-coil domains and ankyrin repeats OS=Homo sapiens OX=9606 GN=UACA PE=1 SV=1	34.7285	-32.26
CM012309.1_10058	108.516	crovir-transcript-11549	XP_015673025.1 transcriptional repressor CTCF [Protobothrops mucrosquamatus]	tr|A0A2R8Y595|A0A2R8Y595_HUMAN Transcriptional repressor CTCF OS=Homo sapiens OX=9606 GN=CTCF PE=1 SV=1	13.7821	-30.23
CM012309.1_10058	108.516	crovir-transcript-12081	XP_015669073.1 adenylosuccinate lyase [Protobothrops mucrosquamatus]	tr|A0A384E0N4|A0A384E0N4_HOMNE Adenylosuccinate lyase OS=Homo sapiens neanderthalensis OX=63221 GN=ADSL PE=1 SV=1	29.9113	-32.13
CM012309.1_10058	108.516	crovir-transcript-12786	XP_015670044.1 DNA polymerase delta subunit 2 [Protobothrops mucrosquamatus]	tr|A0A087WWF6|A0A087WWF6_HUMAN DNA polymerase delta subunit 2 OS=Homo sapiens OX=9606 GN=POLD2 PE=1 SV=1	29.0085	-34.67
CM012309.1_10058	108.516	crovir-transcript-13276	XP_015683034.1 calcium/calmodulin-dependent protein kinase type 1 [Protobothrops mucrosquamatus]	tr|B0YIY3|B0YIY3_HUMAN Calcium/calmodulin-dependent protein kinase I, isoform CRA_a OS=Homo sapiens OX=9606 GN=CAMK1 PE=2 SV=1	9.86811	-33.06
CM012309.1_10058	108.516	crovir-transcript-13693	ETE70719.1 Transmembrane protein [Ophiophagus hannah]	sp|Q9P0I2|EMC3_HUMAN ER membrane protein complex subunit 3 OS=Homo sapiens OX=9606 GN=EMC3 PE=1 SV=3	21.1363	-31.19
CM012309.1_10058	108.516	crovir-transcript-15018	XP_015676125.1 protein KRI1 homolog [Protobothrops mucrosquamatus]	tr|B4DUT2|B4DUT2_HUMAN Protein KRI1 homolog OS=Homo sapiens OX=9606 PE=2 SV=1	14.2955	-30.3
CM012309.1_10058	108.516	crovir-transcript-15914	XP_028604004.1 tropomyosin beta chain isoform X1 [Podarcis muralis]	tr|A0A2R8YH90|A0A2R8YH90_HUMAN Tropomyosin alpha-4 chain (Fragment) OS=Homo sapiens OX=9606 GN=TPM4 PE=1 SV=1	51.7066	-31
CM012309.1_10058	108.516	crovir-transcript-16369	XP_015669121.1 huntingtin-interacting protein 1-related protein [Protobothrops mucrosquamatus]	sp|O75146|HIP1R_HUMAN Huntingtin-interacting protein 1-related protein OS=Homo sapiens OX=9606 GN=HIP1R PE=1 SV=2	23.9314	-31.13
CM012309.1_10058	108.516	crovir-transcript-16496	XP_025029374.1 U4/U6.U5 tri-snRNP-associated protein 1, partial [Python bivittatus]	sp|O43290|SNUT1_HUMAN U4/U6.U5 tri-snRNP-associated protein 1 OS=Homo sapiens OX=9606 GN=SART1 PE=1 SV=1	29.8818	-32.35
CM012308.1_7311	108.516	crovir-transcript-2431	XP_015686986.1 MICOS complex subunit MIC60 isoform X1 [Protobothrops mucrosquamatus]	sp|Q16891|MIC60_HUMAN MICOS complex subunit MIC60 OS=Homo sapiens OX=9606 GN=IMMT PE=1 SV=1	56.3313	-30.34
CM012308.1_7311	108.516	crovir-transcript-3369	XP_026563156.1 septin-10 isoform X5 [Pseudonaja textilis]	tr|B5ME97|B5ME97_HUMAN Septin 10, isoform CRA_c OS=Homo sapiens OX=9606 GN=SEPTIN10 PE=1 SV=2	9.85385	-32.42
CM012308.1_7311	108.516	crovir-transcript-3376	XP_015675310.1 E3 SUMO-protein ligase RanBP2 [Protobothrops mucrosquamatus]	sp|P49792|RBP2_HUMAN E3 SUMO-protein ligase RanBP2 OS=Homo sapiens OX=9606 GN=RANBP2 PE=1 SV=2	22.3357	-31.04
CM012308.1_7311	108.516	crovir-transcript-3594	XP_008105615.1 PREDICTED: ATP-dependent RNA helicase DDX3X isoform X6 [Anolis carolinensis]	tr|A0A2R8YFR4|A0A2R8YFR4_HUMAN RNA helicase OS=Homo sapiens OX=9606 GN=DDX3X PE=1 SV=1	117.312	-33.46
CM012308.1_7311	108.516	crovir-transcript-4491	XP_015677780.1 N-alpha-acetyltransferase 15, NatA auxiliary subunit [Protobothrops mucrosquamatus]	tr|A0A0B4J1W3|A0A0B4J1W3_HUMAN N-alpha-acetyltransferase 15, NatA auxiliary subunit OS=Homo sapiens OX=9606 GN=NAA15 PE=1 SV=1	24.4869	-31.76
CM012308.1_7311	108.516	crovir-transcript-6943	XP_015687620.1 N-alpha-acetyltransferase 30 [Protobothrops mucrosquamatus]	sp|Q147X3|NAA30_HUMAN N-alpha-acetyltransferase 30 OS=Homo sapiens OX=9606 GN=NAA30 PE=1 SV=1	19.2056	-30.27
CM012308.1_7311	108.516	crovir-transcript-7730	XP_015682487.1 oxysterol-binding protein-related protein 5 [Protobothrops mucrosquamatus]	tr|A8KAD5|A8KAD5_HUMAN Oxysterol-binding protein OS=Homo sapiens OX=9606 PE=2 SV=1	14.5229	-32.98
CM012308.1_7311	108.516	crovir-transcript-7929	ETE69795.1 Beta-adrenergic receptor kinase 1, partial [Ophiophagus hannah]	tr|A0A0S2Z392|A0A0S2Z392_HUMAN G protein-coupled receptor kinase (Fragment) OS=Homo sapiens OX=9606 GN=ADRBK1 PE=2 SV=1	34.5272	-31.42
CM012308.1_7311	108.516	crovir-transcript-8658	XP_015671461.1 nucleophosmin [Protobothrops mucrosquamatus]	sp|P06748|NPM_HUMAN Nucleophosmin OS=Homo sapiens OX=9606 GN=NPM1 PE=1 SV=2	222.455	-32.21
CM012308.1_7311	108.516	crovir-transcript-10458	XP_013925383.1 PREDICTED: eukaryotic translation initiation factor 3 subunit A [Thamnophis sirtalis]	sp|Q14152|EIF3A_HUMAN Eukaryotic translation initiation factor 3 subunit A OS=Homo sapiens OX=9606 GN=EIF3A PE=1 SV=1	116.815	-30.09
CM012308.1_7311	108.516	crovir-transcript-10802	XP_015668433.1 glycogenin-1 isoform X1 [Protobothrops mucrosquamatus]	tr|Q8N5Y3|Q8N5Y3_HUMAN GYG1 protein (Fragment) OS=Homo sapiens OX=9606 GN=GYG1 PE=2 SV=2	9.10136	-30.04
CM012308.1_7311	108.516	crovir-transcript-11027	XP_029138985.1 cingulin-like protein 1 [Protobothrops mucrosquamatus]	sp|Q0VF96|CGNL1_HUMAN Cingulin-like protein 1 OS=Homo sapiens OX=9606 GN=CGNL1 PE=1 SV=2	16.9793	-35.04
CM012308.1_7311	108.516	crovir-transcript-11381	XP_013929651.1 PREDICTED: uveal autoantigen with coiled-coil domains and ankyrin repeats isoform X2 [Thamnophis sirtalis]	tr|F5H2B9|F5H2B9_HUMAN Uveal autoantigen with coiled-coil domains and ankyrin repeats OS=Homo sapiens OX=9606 GN=UACA PE=1 SV=1	34.7285	-32.26
CM012308.1_7311	108.516	crovir-transcript-11549	XP_015673025.1 transcriptional repressor CTCF [Protobothrops mucrosquamatus]	tr|A0A2R8Y595|A0A2R8Y595_HUMAN Transcriptional repressor CTCF OS=Homo sapiens OX=9606 GN=CTCF PE=1 SV=1	13.7821	-30.23
CM012308.1_7311	108.516	crovir-transcript-12081	XP_015669073.1 adenylosuccinate lyase [Protobothrops mucrosquamatus]	tr|A0A384E0N4|A0A384E0N4_HOMNE Adenylosuccinate lyase OS=Homo sapiens neanderthalensis OX=63221 GN=ADSL PE=1 SV=1	29.9113	-32.13
CM012308.1_7311	108.516	crovir-transcript-12786	XP_015670044.1 DNA polymerase delta subunit 2 [Protobothrops mucrosquamatus]	tr|A0A087WWF6|A0A087WWF6_HUMAN DNA polymerase delta subunit 2 OS=Homo sapiens OX=9606 GN=POLD2 PE=1 SV=1	29.0085	-34.67
CM012308.1_7311	108.516	crovir-transcript-13276	XP_015683034.1 calcium/calmodulin-dependent protein kinase type 1 [Protobothrops mucrosquamatus]	tr|B0YIY3|B0YIY3_HUMAN Calcium/calmodulin-dependent protein kinase I, isoform CRA_a OS=Homo sapiens OX=9606 GN=CAMK1 PE=2 SV=1	9.86811	-33.06
CM012308.1_7311	108.516	crovir-transcript-13693	ETE70719.1 Transmembrane protein [Ophiophagus hannah]	sp|Q9P0I2|EMC3_HUMAN ER membrane protein complex subunit 3 OS=Homo sapiens OX=9606 GN=EMC3 PE=1 SV=3	21.1363	-31.19
CM012308.1_7311	108.516	crovir-transcript-15018	XP_015676125.1 protein KRI1 homolog [Protobothrops mucrosquamatus]	tr|B4DUT2|B4DUT2_HUMAN Protein KRI1 homolog OS=Homo sapiens OX=9606 PE=2 SV=1	14.2955	-30.3
CM012308.1_7311	108.516	crovir-transcript-15914	XP_028604004.1 tropomyosin beta chain isoform X1 [Podarcis muralis]	tr|A0A2R8YH90|A0A2R8YH90_HUMAN Tropomyosin alpha-4 chain (Fragment) OS=Homo sapiens OX=9606 GN=TPM4 PE=1 SV=1	51.7066	-31
CM012308.1_7311	108.516	crovir-transcript-16369	XP_015669121.1 huntingtin-interacting protein 1-related protein [Protobothrops mucrosquamatus]	sp|O75146|HIP1R_HUMAN Huntingtin-interacting protein 1-related protein OS=Homo sapiens OX=9606 GN=HIP1R PE=1 SV=2	23.9314	-31.13
CM012308.1_7311	108.516	crovir-transcript-16496	XP_025029374.1 U4/U6.U5 tri-snRNP-associated protein 1, partial [Python bivittatus]	sp|O43290|SNUT1_HUMAN U4/U6.U5 tri-snRNP-associated protein 1 OS=Homo sapiens OX=9606 GN=SART1 PE=1 SV=1	29.8818	-32.35
CM012307.1_4289	131.499	crovir-transcript-11867	XP_007423459.1 cleavage and polyadenylation specificity factor subunit 6 isoform X4 [Python bivittatus]	sp|Q16630|CPSF6_HUMAN Cleavage and polyadenylation specificity factor subunit 6 OS=Homo sapiens OX=9606 GN=CPSF6 PE=1 SV=2	18.5554	-31.34
CM012315.1_14911	1092.37	crovir-transcript-13796	XP_015681354.1 protein FAM114A2 [Protobothrops mucrosquamatus]	tr|A0A140VKG4|A0A140VKG4_HUMAN Testis tissue sperm-binding protein Li 81P OS=Homo sapiens OX=9606 PE=2 SV=1	14.5164	-33.98
CM012307.1_6112	179.961	crovir-transcript-12489	XP_015676992.1 heterogeneous nuclear ribonucleoprotein U-like protein 2 [Protobothrops mucrosquamatus]	sp|Q1KMD3|HNRL2_HUMAN Heterogeneous nuclear ribonucleoprotein U-like protein 2 OS=Homo sapiens OX=9606 GN=HNRNPUL2 PE=1 SV=1	37.334	-30.37
CM012323.1_16901	2841.22	crovir-transcript-3426	XP_015686977.1 eukaryotic translation initiation factor 5B [Protobothrops mucrosquamatus]	sp|O60841|IF2P_HUMAN Eukaryotic translation initiation factor 5B OS=Homo sapiens OX=9606 GN=EIF5B PE=1 SV=4	81.2327	-32
CM012323.1_16901	2841.22	crovir-transcript-14826	XP_029140353.1 E3 ubiquitin-protein ligase HUWE1 [Protobothrops mucrosquamatus]	tr|A0A024R9Y3|A0A024R9Y3_HUMAN HECT-type E3 ubiquitin transferase OS=Homo sapiens OX=9606 GN=HUWE1 PE=4 SV=1	34.9832	-30.35
CM012308.1_8613	765.203	crovir-transcript-74	XP_015687849.1 synaptotagmin-like protein 2 [Protobothrops mucrosquamatus]	sp|Q9HCH5|SYTL2_HUMAN Synaptotagmin-like protein 2 OS=Homo sapiens OX=9606 GN=SYTL2 PE=1 SV=3	28.8654	-35.08
CM012308.1_8613	765.203	crovir-transcript-394	XP_026543937.1 nodal modulator 3-like [Notechis scutatus]	tr|A0A7I2V4T6|A0A7I2V4T6_HUMAN Nodal modulator 3 OS=Homo sapiens OX=9606 GN=NOMO3 PE=1 SV=1	50.3913	-30.21
CM012308.1_8613	765.203	crovir-transcript-1043	XP_015671519.1 Golgi integral membrane protein 4 [Protobothrops mucrosquamatus]	tr|F8W785|F8W785_HUMAN Golgi integral membrane protein 4 OS=Homo sapiens OX=9606 GN=GOLIM4 PE=1 SV=1	28.181	-32.15
CM012308.1_8613	765.203	crovir-transcript-10339	XP_015674292.1 polycomb group RING finger protein 5 isoform X1 [Protobothrops mucrosquamatus]	sp|Q86SE9|PCGF5_HUMAN Polycomb group RING finger protein 5 OS=Homo sapiens OX=9606 GN=PCGF5 PE=1 SV=1	5.45931	-33.25
CM012308.1_8613	765.203	crovir-transcript-14093	XP_015678265.2 forkhead box protein K2 [Protobothrops mucrosquamatus]	sp|Q01167|FOXK2_HUMAN Forkhead box protein K2 OS=Homo sapiens OX=9606 GN=FOXK2 PE=1 SV=3	13.8516	-30.19
CM012307.1_6396	3684.61	crovir-transcript-317	XP_015676253.1 serine/threonine-protein kinase LMTK2 [Protobothrops mucrosquamatus]	sp|Q8IWU2|LMTK2_HUMAN Serine/threonine-protein kinase LMTK2 OS=Homo sapiens OX=9606 GN=LMTK2 PE=1 SV=2	11.6522	-30.86
CM012307.1_6396	3684.61	crovir-transcript-8779	XP_015681948.1 transmembrane emp24 domain-containing protein 10 [Protobothrops mucrosquamatus]	sp|P49755|TMEDA_HUMAN Transmembrane emp24 domain-containing protein 10 OS=Homo sapiens OX=9606 GN=TMED10 PE=1 SV=2	436.566	-31.02
CM012307.1_6396	3684.61	crovir-transcript-11391	XP_015667386.1 eukaryotic translation initiation factor 3 subunit J [Protobothrops mucrosquamatus]	tr|A0A024R5S5|A0A024R5S5_HUMAN Eukaryotic translation initiation factor 3 subunit J OS=Homo sapiens OX=9606 GN=EIF3S1 PE=3 SV=1	167.356	-30.48
CM012307.1_6396	3684.61	crovir-transcript-16748	XP_015685059.1 peroxisomal acyl-coenzyme A oxidase 3 [Protobothrops mucrosquamatus]	sp|O15254|ACOX3_HUMAN Peroxisomal acyl-coenzyme A oxidase 3 OS=Homo sapiens OX=9606 GN=ACOX3 PE=1 SV=2	101.331	-30.41
CM012307.1_5227	3684.61	crovir-transcript-317	XP_015676253.1 serine/threonine-protein kinase LMTK2 [Protobothrops mucrosquamatus]	sp|Q8IWU2|LMTK2_HUMAN Serine/threonine-protein kinase LMTK2 OS=Homo sapiens OX=9606 GN=LMTK2 PE=1 SV=2	11.6522	-30.86
CM012307.1_5227	3684.61	crovir-transcript-8779	XP_015681948.1 transmembrane emp24 domain-containing protein 10 [Protobothrops mucrosquamatus]	sp|P49755|TMEDA_HUMAN Transmembrane emp24 domain-containing protein 10 OS=Homo sapiens OX=9606 GN=TMED10 PE=1 SV=2	436.566	-31.02
CM012307.1_5227	3684.61	crovir-transcript-11391	XP_015667386.1 eukaryotic translation initiation factor 3 subunit J [Protobothrops mucrosquamatus]	tr|A0A024R5S5|A0A024R5S5_HUMAN Eukaryotic translation initiation factor 3 subunit J OS=Homo sapiens OX=9606 GN=EIF3S1 PE=3 SV=1	167.356	-30.48
CM012307.1_5227	3684.61	crovir-transcript-16748	XP_015685059.1 peroxisomal acyl-coenzyme A oxidase 3 [Protobothrops mucrosquamatus]	sp|O15254|ACOX3_HUMAN Peroxisomal acyl-coenzyme A oxidase 3 OS=Homo sapiens OX=9606 GN=ACOX3 PE=1 SV=2	101.331	-30.41
CM012308.1_7952	513.124	crovir-transcript-1847	XP_008111350.1 PREDICTED: tubulin gamma-1 chain [Anolis carolinensis]	sp|P23258|TBG1_HUMAN Tubulin gamma-1 chain OS=Homo sapiens OX=9606 GN=TUBG1 PE=1 SV=2	14.1968	-31.12
CM012308.1_7952	513.124	crovir-transcript-2816	XP_015665779.1 sarcoplasmic/endoplasmic reticulum calcium ATPase 1 [Protobothrops mucrosquamatus]	sp|O14983|AT2A1_HUMAN Sarcoplasmic/endoplasmic reticulum calcium ATPase 1 OS=Homo sapiens OX=9606 GN=ATP2A1 PE=1 SV=1	0	-30.05
CM012308.1_7952	513.124	crovir-transcript-2832	XP_015665789.1 phosphatidylinositol transfer protein beta isoform-like [Protobothrops mucrosquamatus]	sp|P48739|PIPNB_HUMAN Phosphatidylinositol transfer protein beta isoform OS=Homo sapiens OX=9606 GN=PITPNB PE=1 SV=2	28.5343	-30.05
CM012308.1_7952	513.124	crovir-transcript-4244	XP_015676354.2 ATP-dependent RNA helicase DDX51 [Protobothrops mucrosquamatus]	sp|Q8N8A6|DDX51_HUMAN ATP-dependent RNA helicase DDX51 OS=Homo sapiens OX=9606 GN=DDX51 PE=1 SV=3	15.6619	-33.62
CM012308.1_7952	513.124	crovir-transcript-5598	XP_026559059.1 ATP-dependent RNA helicase A isoform X2 [Pseudonaja textilis]	sp|Q08211|DHX9_HUMAN ATP-dependent RNA helicase A OS=Homo sapiens OX=9606 GN=DHX9 PE=1 SV=4	16.6736	-30.66
CM012308.1_7952	513.124	crovir-transcript-5883	EMP26022.1 Putative RNA-binding protein 3 [Chelonia mydas]	tr|K7EJV5|K7EJV5_HUMAN Cold-inducible RNA-binding protein (Fragment) OS=Homo sapiens OX=9606 GN=CIRBP PE=1 SV=1	213.29	-30.74
CM012308.1_7952	513.124	crovir-transcript-5887	XP_013924901.1 PREDICTED: far upstream element-binding protein 1 isoform X1 [Thamnophis sirtalis]	tr|B4DT31|B4DT31_HUMAN cDNA FLJ53425, highly similar to Far upstream element-binding protein 1 OS=Homo sapiens OX=9606 PE=2 SV=1	57.8779	-32.03
CM012308.1_7952	513.124	crovir-transcript-6052	XP_015668036.1 PDZK1-interacting protein 1 [Protobothrops mucrosquamatus]	sp|Q13113|PDZ1I_HUMAN PDZK1-interacting protein 1 OS=Homo sapiens OX=9606 GN=PDZK1IP1 PE=1 SV=1	41.0129	-30.07
CM012308.1_7952	513.124	crovir-transcript-6337	XP_015676832.1 interferon regulatory factor 6 isoform X1 [Protobothrops mucrosquamatus]	tr|G0Z349|G0Z349_HUMAN Interferon regulatory factor 6 OS=Homo sapiens OX=9606 GN=IRF6 PE=4 SV=1	14.2825	-31.24
CM012308.1_7952	513.124	crovir-transcript-7798	XP_015671970.1 ribonuclease inhibitor [Protobothrops mucrosquamatus]	tr|A0A024RC87|A0A024RC87_HUMAN Ribonuclease inhibitor OS=Homo sapiens OX=9606 GN=RNH1 PE=4 SV=1	89.6517	-32.09
CM012308.1_7952	513.124	crovir-transcript-9225	XP_015677659.1 ralBP1-associated Eps domain-containing protein 1 [Protobothrops mucrosquamatus]	sp|Q96D71|REPS1_HUMAN RalBP1-associated Eps domain-containing protein 1 OS=Homo sapiens OX=9606 GN=REPS1 PE=1 SV=3	51.465	-31.07
CM012308.1_7952	513.124	crovir-transcript-11866	XP_015667943.1 YEATS domain-containing protein 4 [Protobothrops mucrosquamatus]	sp|O95619|YETS4_HUMAN YEATS domain-containing protein 4 OS=Homo sapiens OX=9606 GN=YEATS4 PE=1 SV=1	82.3921	-34.57
CM012308.1_7952	513.124	crovir-transcript-12956	XP_015666640.1 sodium-dependent phosphate transporter 1 [Protobothrops mucrosquamatus]	sp|Q8WUM9|S20A1_HUMAN Sodium-dependent phosphate transporter 1 OS=Homo sapiens OX=9606 GN=SLC20A1 PE=1 SV=1	38.861	-31.51
CM012308.1_7952	513.124	crovir-transcript-13094	XP_029139350.1 phospholipid transfer protein C2CD2L [Protobothrops mucrosquamatus]	sp|O14523|C2C2L_HUMAN Phospholipid transfer protein C2CD2L OS=Homo sapiens OX=9606 GN=C2CD2L PE=1 SV=3	24.1351	-31.11
CM012308.1_7952	513.124	crovir-transcript-14421	EMP40180.1 Putative ATP-dependent RNA helicase DDX5 [Chelonia mydas]	tr|A0A7I2V507|A0A7I2V507_HUMAN RNA helicase OS=Homo sapiens OX=9606 GN=DDX5 PE=1 SV=1	362.9	-31.35
CM012308.1_7952	513.124	crovir-transcript-14533	XP_015670224.1 dnaJ homolog subfamily C member 14 [Protobothrops mucrosquamatus]	tr|A8K5A7|A8K5A7_HUMAN cDNA FLJ75493 OS=Homo sapiens OX=9606 PE=2 SV=1	13.1901	-30.79
CM012308.1_7952	513.124	crovir-transcript-15288	XP_015676856.1 zinc finger protein 462 [Protobothrops mucrosquamatus]	sp|Q96JM2|ZN462_HUMAN Zinc finger protein 462 OS=Homo sapiens OX=9606 GN=ZNF462 PE=1 SV=3	9.12544	-31.35
CM012308.1_7952	513.124	crovir-transcript-16121	XP_015687907.1 WD repeat-containing protein 44 [Protobothrops mucrosquamatus]	sp|Q5JSH3|WDR44_HUMAN WD repeat-containing protein 44 OS=Homo sapiens OX=9606 GN=WDR44 PE=1 SV=1	18.4275	-30.4
CM012308.1_7952	513.124	crovir-transcript-16401	XP_013909315.1 PREDICTED: RNA-binding protein 5 [Thamnophis sirtalis]	sp|P52756|RBM5_HUMAN RNA-binding protein 5 OS=Homo sapiens OX=9606 GN=RBM5 PE=1 SV=2	41.8041	-30.77
CM012308.1_7952	513.124	crovir-transcript-16419	XP_015670927.2 probable E3 ubiquitin-protein ligase HECTD4 [Protobothrops mucrosquamatus]	tr|J3KPF0|J3KPF0_HUMAN Probable E3 ubiquitin-protein ligase HECTD4 OS=Homo sapiens OX=9606 GN=HECTD4 PE=1 SV=3	55.512	-33.78
CM012308.1_7952	513.124	crovir-transcript-16472	XP_026541248.1 phosphatidylinositol transfer protein beta isoform isoform X1 [Notechis scutatus]	sp|P48739|PIPNB_HUMAN Phosphatidylinositol transfer protein beta isoform OS=Homo sapiens OX=9606 GN=PITPNB PE=1 SV=2	12.0485	-31.45
CM012309.1_9254	922.922	crovir-transcript-4641	XP_015670004.1 H(+)/Cl(-) exchange transporter 3 isoform X1 [Protobothrops mucrosquamatus]	sp|P51790|CLCN3_HUMAN H(+)/Cl(-) exchange transporter 3 OS=Homo sapiens OX=9606 GN=CLCN3 PE=1 SV=2	86.6168	-30.58
CM012309.1_9254	922.922	crovir-transcript-13090	XP_015668369.1 vacuolar protein sorting-associated protein 11 homolog [Protobothrops mucrosquamatus]	tr|A0A087WXL6|A0A087WXL6_HUMAN Vacuolar protein sorting-associated protein 11 homolog OS=Homo sapiens OX=9606 GN=VPS11 PE=1 SV=1	28.6679	-30.3
CM012309.1_9254	922.922	crovir-transcript-13712	XP_015673373.1 lysine-specific demethylase 3B [Protobothrops mucrosquamatus]	sp|Q7LBC6|KDM3B_HUMAN Lysine-specific demethylase 3B OS=Homo sapiens OX=9606 GN=KDM3B PE=1 SV=2	12.5568	-30.14
CM012307.1_3937	547.7	crovir-transcript-2417	XP_029143063.1 angiotensin-converting enzyme [Protobothrops mucrosquamatus]	sp|P12821|ACE_HUMAN Angiotensin-converting enzyme OS=Homo sapiens OX=9606 GN=ACE PE=1 SV=1	25.8222	-30.11
CM012307.1_3937	547.7	crovir-transcript-9500	XP_026551299.1 baculoviral IAP repeat-containing protein 6 isoform X3 [Pseudonaja textilis]	sp|Q9NR09|BIRC6_HUMAN Baculoviral IAP repeat-containing protein 6 OS=Homo sapiens OX=9606 GN=BIRC6 PE=1 SV=2	7.71623	-30.5
CM012308.1_8833	108.583	crovir-transcript-7181	ETE71726.1 Stonin-2, partial [Ophiophagus hannah]	tr|Q17R23|Q17R23_HUMAN Stonin 2 OS=Homo sapiens OX=9606 GN=STON2 PE=2 SV=1	16.6605	-31.05
CM012310.1_10818	249.181	crovir-transcript-85	XP_029140255.1 fibronectin type-III domain-containing protein 3A [Protobothrops mucrosquamatus]	tr|A0A024RDV5|A0A024RDV5_HUMAN Fibronectin type III domain containing 3A, isoform CRA_b OS=Homo sapiens OX=9606 GN=FNDC3A PE=4 SV=1	68.149	-34.65
CM012310.1_10818	249.181	crovir-transcript-875	XP_026535253.1 dnaJ homolog subfamily C member 8 [Notechis scutatus]	sp|O75937|DNJC8_HUMAN DnaJ homolog subfamily C member 8 OS=Homo sapiens OX=9606 GN=DNAJC8 PE=1 SV=2	37.4359	-30.03
CM012310.1_10818	249.181	crovir-transcript-1240	XP_015669383.1 atypical kinase COQ8B, mitochondrial [Protobothrops mucrosquamatus]	tr|A0A7I2V544|A0A7I2V544_HUMAN Atypical kinase COQ8B, mitochondrial OS=Homo sapiens OX=9606 GN=COQ8B PE=1 SV=1	22.8184	-32.32
CM012310.1_10818	249.181	crovir-transcript-2387	XP_015687114.1 protein AMBP [Protobothrops mucrosquamatus]	sp|Q8N4V1|EMC5_HUMAN ER membrane protein complex subunit 5 OS=Homo sapiens OX=9606 GN=MMGT1 PE=1 SV=1	88.67	-36.72
CM012310.1_10818	249.181	crovir-transcript-2521	XP_015687739.1 mediator of RNA polymerase II transcription subunit 1 [Protobothrops mucrosquamatus]	sp|Q15648|MED1_HUMAN Mediator of RNA polymerase II transcription subunit 1 OS=Homo sapiens OX=9606 GN=MED1 PE=1 SV=4	11.0949	-30.71
CM012310.1_10818	249.181	crovir-transcript-3322	XP_029138836.1 FERM, ARHGEF and pleckstrin domain-containing protein 1 [Protobothrops mucrosquamatus]	tr|A0A2X0TVY0|A0A2X0TVY0_HUMAN FARP1 (Fragment) OS=Homo sapiens OX=9606 GN=FARP1 PE=4 SV=1	41.5171	-30.94
CM012310.1_10818	249.181	crovir-transcript-3995	XP_015668489.1 exophilin-5 [Protobothrops mucrosquamatus]	tr|Q149M6|Q149M6_HUMAN Exophilin 5 OS=Homo sapiens OX=9606 GN=EXPH5 PE=2 SV=1	1.79472	-33.4
CM012310.1_10818	249.181	crovir-transcript-4114	XP_015683181.1 cationic amino acid transporter 4 [Protobothrops mucrosquamatus]	sp|O43246|CTR4_HUMAN Cationic amino acid transporter 4 OS=Homo sapiens OX=9606 GN=SLC7A4 PE=2 SV=3	20.0295	-36.91
CM012310.1_10818	249.181	crovir-transcript-4562	XP_026553716.1 acid ceramidase [Pseudonaja textilis]	tr|Q53H01|Q53H01_HUMAN Ceramidase (Fragment) OS=Homo sapiens OX=9606 PE=2 SV=1	16.9711	-32.2
CM012310.1_10818	249.181	crovir-transcript-9233	J3SEZ3.2 RecName: Full=Venom phosphodiesterase 1; Short=PDE; Flags: Precursor	sp|O14638|ENPP3_HUMAN Ectonucleotide pyrophosphatase/phosphodiesterase family member 3 OS=Homo sapiens OX=9606 GN=ENPP3 PE=1 SV=2	1475.75	-31.16
CM012310.1_10818	249.181	crovir-transcript-9353	XP_015673924.1 sulfotransferase 6B1 [Protobothrops mucrosquamatus]	sp|Q6IMI4|ST6B1_HUMAN Sulfotransferase 6B1 OS=Homo sapiens OX=9606 GN=SULT6B1 PE=2 SV=2	3.14158	-31.03
CM012310.1_10818	249.181	crovir-transcript-9475	XP_015679176.1 calpain-1 catalytic subunit [Protobothrops mucrosquamatus]	sp|P07384|CAN1_HUMAN Calpain-1 catalytic subunit OS=Homo sapiens OX=9606 GN=CAPN1 PE=1 SV=1	17.8893	-30.03
CM012310.1_10818	249.181	crovir-transcript-9738	XP_015682041.1 peroxisome biogenesis factor 6 [Protobothrops mucrosquamatus]	sp|Q13608|PEX6_HUMAN Peroxisome assembly factor 2 OS=Homo sapiens OX=9606 GN=PEX6 PE=1 SV=2	20.567	-30.73
CM012310.1_10818	249.181	crovir-transcript-9786	XP_015681552.1 A-kinase anchor protein 1, mitochondrial-like, partial [Protobothrops mucrosquamatus]	tr|Q53H66|Q53H66_HUMAN Ankyrin repeat and SOCS box-containing protein 3 isoform a variant (Fragment) OS=Homo sapiens OX=9606 PE=2 SV=1	16.6096	-30.69
CM012310.1_10818	249.181	crovir-transcript-9825	XP_015668473.1 uncharacterized protein LOC107284868 [Protobothrops mucrosquamatus]	tr|E5RJH3|E5RJH3_HUMAN 60S ribosomal protein L30 OS=Homo sapiens OX=9606 GN=RPL30 PE=1 SV=1	8.32781	-36.5
CM012310.1_10818	249.181	crovir-transcript-9928	XP_015670305.1 CAD protein isoform X1 [Protobothrops mucrosquamatus]	sp|P27708|PYR1_HUMAN CAD protein OS=Homo sapiens OX=9606 GN=CAD PE=1 SV=3	14.1711	-33.47
CM012310.1_10818	249.181	crovir-transcript-10590	XP_015671752.1 ectonucleoside triphosphate diphosphohydrolase 7 [Protobothrops mucrosquamatus]	sp|Q9NQZ7|ENTP7_HUMAN Ectonucleoside triphosphate diphosphohydrolase 7 OS=Homo sapiens OX=9606 GN=ENTPD7 PE=2 SV=1	114.142	-31.68
CM012310.1_10818	249.181	crovir-transcript-11487	XP_015674449.1 nuclear receptor coactivator 5 isoform X1 [Protobothrops mucrosquamatus]	sp|Q9HCD5|NCOA5_HUMAN Nuclear receptor coactivator 5 OS=Homo sapiens OX=9606 GN=NCOA5 PE=1 SV=2	25.8345	-32.23
CM012310.1_10818	249.181	crovir-transcript-12080	XP_015669071.1 protein FAM83F [Protobothrops mucrosquamatus]	sp|Q8NEG4|FA83F_HUMAN Protein FAM83F OS=Homo sapiens OX=9606 GN=FAM83F PE=1 SV=1	26.1535	-30.23
CM012310.1_10818	249.181	crovir-transcript-12166	XP_015668321.1 periodic tryptophan protein 1 homolog [Protobothrops mucrosquamatus]	sp|Q13610|PWP1_HUMAN Periodic tryptophan protein 1 homolog OS=Homo sapiens OX=9606 GN=PWP1 PE=1 SV=1	29.0105	-30.71
CM012310.1_10818	249.181	crovir-transcript-14772	XP_029141587.1 methyl-CpG-binding domain protein 1 isoform X2 [Protobothrops mucrosquamatus]	tr|B4DI41|B4DI41_HUMAN cDNA FLJ55972, highly similar to Methyl-CpG-binding domain protein 1 OS=Homo sapiens OX=9606 PE=2 SV=1	33.3056	-30.46
CM012310.1_10818	249.181	crovir-transcript-14972	XP_015679780.1 protein YIPF2 isoform X1 [Protobothrops mucrosquamatus]	tr|A0A024R7E1|A0A024R7E1_HUMAN Protein YIPF OS=Homo sapiens OX=9606 GN=YIPF2 PE=3 SV=1	36.1843	-32.46
CM012310.1_10818	249.181	crovir-transcript-15021	XP_015668772.1 tetratricopeptide repeat protein 39A [Protobothrops mucrosquamatus]	tr|A0A140VJY6|A0A140VJY6_HUMAN Testicular tissue protein Li 213 OS=Homo sapiens OX=9606 PE=2 SV=1	33.1607	-31.57
CM012310.1_10818	249.181	crovir-transcript-15319	XP_015674700.1 proteasome adapter and scaffold protein ECM29 [Protobothrops mucrosquamatus]	tr|J3KN16|J3KN16_HUMAN Proteasome adapter and scaffold protein ECM29 OS=Homo sapiens OX=9606 GN=ECPAS PE=1 SV=1	36.9069	-30.09
CM012310.1_10818	249.181	crovir-transcript-15819	XP_026572015.1 hydroxymethylglutaryl-CoA synthase, cytoplasmic isoform X1 [Pseudonaja textilis]	sp|Q01581|HMCS1_HUMAN Hydroxymethylglutaryl-CoA synthase, cytoplasmic OS=Homo sapiens OX=9606 GN=HMGCS1 PE=1 SV=2	93.98	-33.48
CM012310.1_10818	249.181	crovir-transcript-16062	XP_026570264.1 homocysteine-responsive endoplasmic reticulum-resident ubiquitin-like domain member 1 protein isoform X1 [Pseudonaja textilis]	tr|A8K7S3|A8K7S3_HUMAN cDNA FLJ78602, highly similar to Homo sapiens homocysteine-inducible, endoplasmic reticulum stress-inducible, ubiquitin-like domain member 1 (HERPUD1), transcript variant 1, mRNA OS=Homo sapiens OX=9606 PE=2 SV=1	251.34	-31.41
CM012310.1_10818	249.181	crovir-transcript-16433	XP_015686178.1 protein adenylyltransferase FICD-like [Protobothrops mucrosquamatus]	tr|A0A024RBM8|A0A024RBM8_HUMAN AMPylator FICD OS=Homo sapiens OX=9606 GN=HYPE PE=3 SV=1	47.6926	-31.01
CM012310.1_10818	249.181	crovir-transcript-16460	XP_026575083.1 ankyrin repeat domain-containing protein 13A isoform X1 [Pseudonaja textilis]	tr|Q3ZTS7|Q3ZTS7_HUMAN Ankyrin repeat domain 13, isoform CRA_b OS=Homo sapiens OX=9606 GN=ANKRD13 PE=2 SV=1	33.3314	-30.05
CM012306.1_2110	291.105	crovir-transcript-4925	XP_024059067.1 zinc finger protein 706 [Terrapene carolina triunguis]	sp|Q9Y5V0|ZN706_HUMAN Zinc finger protein 706 OS=Homo sapiens OX=9606 GN=ZNF706 PE=1 SV=1	87.2053	-33.46
CM012306.1_2110	291.105	crovir-transcript-11527	XP_015675557.1 probable C-mannosyltransferase DPY19L3 [Protobothrops mucrosquamatus]	sp|Q6ZPD9|D19L3_HUMAN Probable C-mannosyltransferase DPY19L3 OS=Homo sapiens OX=9606 GN=DPY19L3 PE=1 SV=1	4.77092	-33.46
CM012322.1_16493	637.007	crovir-transcript-585	XP_013908365.1 PREDICTED: microtubule-actin cross-linking factor 1-like isoform X1 [Thamnophis sirtalis]	tr|A0A590UJG2|A0A590UJG2_HUMAN Microtubule-actin cross-linking factor 1, isoforms 1/2/3/5 OS=Homo sapiens OX=9606 GN=MACF1 PE=1 SV=1	25.108	-33.42
CM012322.1_16493	637.007	crovir-transcript-4184	XP_015678059.1 carbohydrate deacetylase [Protobothrops mucrosquamatus]	sp|A8MPS7|YDJC_HUMAN Carbohydrate deacetylase OS=Homo sapiens OX=9606 GN=YDJC PE=1 SV=1	15.3286	-30.2
CM012322.1_16493	637.007	crovir-transcript-10936	XP_015676939.1 actin-like protein 6A [Protobothrops mucrosquamatus]	sp|O96019|ACL6A_HUMAN Actin-like protein 6A OS=Homo sapiens OX=9606 GN=ACTL6A PE=1 SV=1	17.0827	-30.85
CM012322.1_16493	637.007	crovir-transcript-16113	XP_029138763.1 serine/threonine-protein kinase 26 [Protobothrops mucrosquamatus]	tr|Q8NBY1|Q8NBY1_HUMAN Serine/threonine-protein kinase 26 OS=Homo sapiens OX=9606 GN=STK26 PE=1 SV=1	38.0781	-30.76
CM012322.1_16493	637.007	crovir-transcript-16237	XP_015666924.1 ankyrin repeat domain-containing protein 11 [Protobothrops mucrosquamatus]	sp|Q6UB99|ANR11_HUMAN Ankyrin repeat domain-containing protein 11 OS=Homo sapiens OX=9606 GN=ANKRD11 PE=1 SV=3	50.8747	-32.4
CM012322.1_16493	637.007	crovir-transcript-16460	XP_026575083.1 ankyrin repeat domain-containing protein 13A isoform X1 [Pseudonaja textilis]	tr|Q3ZTS7|Q3ZTS7_HUMAN Ankyrin repeat domain 13, isoform CRA_b OS=Homo sapiens OX=9606 GN=ANKRD13 PE=2 SV=1	33.3314	-30.22
CM012322.1_16493	637.007	crovir-transcript-16469	KAB1255226.1 Tuftelin-interacting protein 11 [Camelus dromedarius]	tr|Q8N523|Q8N523_HUMAN Tuftelin-interacting protein 11 OS=Homo sapiens OX=9606 GN=TFIP11 PE=2 SV=1	22.1118	-30.25
CM012307.1_4817	20541.4	crovir-transcript-7104	XP_015674552.1 endoribonuclease Dicer [Protobothrops mucrosquamatus]	sp|Q9UPY3|DICER_HUMAN Endoribonuclease Dicer OS=Homo sapiens OX=9606 GN=DICER1 PE=1 SV=3	14.9405	-30.16
CM012306.1_832	3100.85	crovir-transcript-3426	XP_015686977.1 eukaryotic translation initiation factor 5B [Protobothrops mucrosquamatus]	sp|O60841|IF2P_HUMAN Eukaryotic translation initiation factor 5B OS=Homo sapiens OX=9606 GN=EIF5B PE=1 SV=4	81.2327	-32
CM012306.1_832	3100.85	crovir-transcript-14826	XP_029140353.1 E3 ubiquitin-protein ligase HUWE1 [Protobothrops mucrosquamatus]	tr|A0A024R9Y3|A0A024R9Y3_HUMAN HECT-type E3 ubiquitin transferase OS=Homo sapiens OX=9606 GN=HUWE1 PE=4 SV=1	34.9832	-30.35
